# Supplementary material for: The Role of Balanced Training and Testing Data Sets for Binary Classifiers in Bioinformatics
Source: PLoS One. 2013 Jul 9;8(7):e67863. doi: 10.1371/journal.pone.0067863 (PMC3706434; doi:10.1371/journal.pone.0067863)
Supplement: Data S1 — (ZIP) [file pone.0067863.s001.zip]

Archive with 10 entries (9 files):
- SupplementalData/
- SupplementalData/humanDisease.txt
- SupplementalData/HumanDiseaseStr.txt
- SupplementalData/HumanDiseaseStr_new.txt
- SupplementalData/humanPoly.txt
- SupplementalData/humanPolyStr.txt
- SupplementalData/humanPolyStr_new.txt
- SupplementalData/PrimateMut.txt
- SupplementalData/PrimateMutStr.txt
- SupplementalData/PrimateMutStr_new.txt
