# Supplementary material for: The Role of Balanced Training and Testing Data Sets for Binary Classifiers in Bioinformatics
Source: PLoS One. 2013 Jul 9;8(7):e67863. doi: 10.1371/journal.pone.0067863 (PMC3706434; doi:10.1371/journal.pone.0067863)
Supplement: Data S1 — (ZIP) [file pone.0067863.s001.zip › SupplementalData/humanDisease.txt]

Uniprot_Human     Res_number  Wildtype    Mutant
1A1L1_HUMAN         221         G           E
1A1L1_HUMAN         393         S           L
2AAB_HUMAN          8           G           R
2AAB_HUMAN          15          G           A
2AAB_HUMAN          65          P           S
2AAB_HUMAN          90          G           D
2AAB_HUMAN          101         L           P
2AAB_HUMAN          343         K           E
2AAB_HUMAN          365         S           P
2AAB_HUMAN          448         V           A
2AAB_HUMAN          498         V           E
2AAB_HUMAN          499         L           I
2AAB_HUMAN          500         V           G
2AAB_HUMAN          504         D           G
2AAB_HUMAN          545         V           A
3BHS2_HUMAN         10          A           E
3BHS2_HUMAN         10          A           V
3BHS2_HUMAN         15          G           D
3BHS2_HUMAN         82          A           T
3BHS2_HUMAN         100         N           S
3BHS2_HUMAN         108         L           W
3BHS2_HUMAN         129         G           R
3BHS2_HUMAN         142         E           K
3BHS2_HUMAN         155         P           L
3BHS2_HUMAN         167         A           V
3BHS2_HUMAN         173         L           R
3BHS2_HUMAN         186         P           L
3BHS2_HUMAN         205         L           P
3BHS2_HUMAN         213         S           G
3BHS2_HUMAN         216         K           E
3BHS2_HUMAN         222         P           H
3BHS2_HUMAN         222         P           Q
3BHS2_HUMAN         222         P           T
3BHS2_HUMAN         236         L           S
3BHS2_HUMAN         245         A           P
3BHS2_HUMAN         253         Y           N
3BHS2_HUMAN         254         Y           D
3BHS2_HUMAN         259         T           M
3BHS2_HUMAN         259         T           R
3BHS2_HUMAN         294         G           V
3BHS7_HUMAN         19          G           S
3BHS7_HUMAN         147         E           K
3BP2_HUMAN          415         R           P
3BP2_HUMAN          415         R           Q
3BP2_HUMAN          418         P           H
3BP2_HUMAN          418         P           L
3BP2_HUMAN          418         P           R
3BP2_HUMAN          420         G           E
3BP2_HUMAN          420         G           R
5HT3C_HUMAN         128         V           M
5HT5A_HUMAN         262         R           C
5NT3_HUMAN          137         D           V
5NT3_HUMAN          181         L           P
5NT3_HUMAN          229         N           S
5NT3_HUMAN          280         G           R
A2AP_HUMAN          411         V           M
A4_HUMAN            678         D           N
A4_HUMAN            692         A           G
A4_HUMAN            693         E           G
A4_HUMAN            693         E           K
A4_HUMAN            693         E           Q
A4_HUMAN            694         D           N
A4_HUMAN            705         L           V
A4_HUMAN            713         A           T
A4_HUMAN            714         T           A
A4_HUMAN            714         T           I
A4_HUMAN            715         V           M
A4_HUMAN            716         I           V
A4_HUMAN            717         V           F
A4_HUMAN            717         V           G
A4_HUMAN            717         V           I
A4_HUMAN            717         V           L
A4_HUMAN            723         L           P
AA1R_HUMAN          170         E           K
AA3R_HUMAN          105         A           T
AAAS_HUMAN          15          Q           K
AAAS_HUMAN          160         H           R
AAAS_HUMAN          263         S           P
AACT_HUMAN          78          L           P
AACT_HUMAN          252         P           A
AAKG2_HUMAN         302         R           Q
AAKG2_HUMAN         383         H           R
AAKG2_HUMAN         400         T           N
AAKG2_HUMAN         488         N           I
AAKG2_HUMAN         531         R           G
AAKG2_HUMAN         531         R           Q
AAPK1_HUMAN         16          Q           R
AAPK2_HUMAN         371         P           T
AAPK2_HUMAN         407         R           Q
AAPK2_HUMAN         523         S           G
AB12B_HUMAN         282         I           V
ABCA3_HUMAN         101         L           P
ABCA3_HUMAN         290         L           M
ABCA3_HUMAN         568         N           D
ABCA3_HUMAN         801         E           D
ABCA3_HUMAN         1069        H           Q
ABCA3_HUMAN         1553        L           P
ABCA3_HUMAN         1591        Q           P
ABCB5_HUMAN         230         E           V
ABCB6_HUMAN         69          R           G
ABCB7_HUMAN         400         I           M
ABCB7_HUMAN         411         V           L
ABCB7_HUMAN         433         E           K
ABCB8_HUMAN         165         I           T
ABCB8_HUMAN         690         A           G
ABCBA_HUMAN         471         R           T
ABCBB_HUMAN         186         E           G
ABCBB_HUMAN         238         G           V
ABCBB_HUMAN         284         V           L
ABCBB_HUMAN         297         E           G
ABCBB_HUMAN         336         C           S
ABCBB_HUMAN         432         R           T
ABCBB_HUMAN         461         K           E
ABCBB_HUMAN         482         D           G
ABCBB_HUMAN         570         A           T
ABCBB_HUMAN         923         T           P
ABCBB_HUMAN         926         A           P
ABCBB_HUMAN         982         G           R
ABCBB_HUMAN         1004        G           D
ABCBB_HUMAN         1050        R           C
ABCBB_HUMAN         1128        R           H
ABCBB_HUMAN         1153        R           C
ABCBB_HUMAN         1268        R           Q
ABCC8_HUMAN         7           G           R
ABCC8_HUMAN         21          V           D
ABCC8_HUMAN         27          F           S
ABCC8_HUMAN         70          G           E
ABCC8_HUMAN         74          R           Q
ABCC8_HUMAN         74          R           W
ABCC8_HUMAN         86          V           A
ABCC8_HUMAN         111         G           R
ABCC8_HUMAN         116         A           P
ABCC8_HUMAN         125         H           Q
ABCC8_HUMAN         132         F           L
ABCC8_HUMAN         187         V           D
ABCC8_HUMAN         188         N           S
ABCC8_HUMAN         213         L           R
ABCC8_HUMAN         233         M           R
ABCC8_HUMAN         310         D           N
ABCC8_HUMAN         406         N           D
ABCC8_HUMAN         418         C           R
ABCC8_HUMAN         435         C           R
ABCC8_HUMAN         495         R           Q
ABCC8_HUMAN         501         E           K
ABCC8_HUMAN         503         L           P
ABCC8_HUMAN         508         L           P
ABCC8_HUMAN         551         P           R
ABCC8_HUMAN         582         L           V
ABCC8_HUMAN         591         F           L
ABCC8_HUMAN         620         R           C
ABCC8_HUMAN         686         F           S
ABCC8_HUMAN         716         G           V
ABCC8_HUMAN         719         K           T
ABCC8_HUMAN         841         R           G
ABCC8_HUMAN         889         K           T
ABCC8_HUMAN         956         S           F
ABCC8_HUMAN         1023        H           Y
ABCC8_HUMAN         1130        T           P
ABCC8_HUMAN         1138        T           M
ABCC8_HUMAN         1147        L           R
ABCC8_HUMAN         1182        R           Q
ABCC8_HUMAN         1214        R           Q
ABCC8_HUMAN         1214        R           W
ABCC8_HUMAN         1295        N           K
ABCC8_HUMAN         1336        K           N
ABCC8_HUMAN         1342        G           E
ABCC8_HUMAN         1349        L           Q
ABCC8_HUMAN         1352        R           H
ABCC8_HUMAN         1352        R           P
ABCC8_HUMAN         1360        V           M
ABCC8_HUMAN         1378        G           R
ABCC8_HUMAN         1379        R           C
ABCC8_HUMAN         1381        G           S
ABCC8_HUMAN         1384        K           Q
ABCC8_HUMAN         1386        S           F
ABCC8_HUMAN         1393        R           H
ABCC8_HUMAN         1400        G           R
ABCC8_HUMAN         1418        R           H
ABCC8_HUMAN         1420        R           C
ABCC8_HUMAN         1424        I           V
ABCC8_HUMAN         1436        R           Q
ABCC8_HUMAN         1450        L           P
ABCC8_HUMAN         1457        A           T
ABCC8_HUMAN         1471        D           H
ABCC8_HUMAN         1471        D           N
ABCC8_HUMAN         1478        G           R
ABCC8_HUMAN         1486        R           K
ABCC8_HUMAN         1493        R           Q
ABCC8_HUMAN         1493        R           W
ABCC8_HUMAN         1506        E           K
ABCC8_HUMAN         1543        L           P
ABCC8_HUMAN         1550        V           D
ABCC8_HUMAN         1551        L           V
ABCC9_HUMAN         1513        A           T
ABCD1_HUMAN         88          C           W
ABCD1_HUMAN         90          E           K
ABCD1_HUMAN         98          S           L
ABCD1_HUMAN         99          A           D
ABCD1_HUMAN         103         S           R
ABCD1_HUMAN         104         R           C
ABCD1_HUMAN         104         R           H
ABCD1_HUMAN         105         T           I
ABCD1_HUMAN         105         T           P
ABCD1_HUMAN         107         L           P
ABCD1_HUMAN         108         S           L
ABCD1_HUMAN         108         S           W
ABCD1_HUMAN         113         R           C
ABCD1_HUMAN         113         R           P
ABCD1_HUMAN         116         G           R
ABCD1_HUMAN         141         A           T
ABCD1_HUMAN         143         P           S
ABCD1_HUMAN         148         N           S
ABCD1_HUMAN         149         S           N
ABCD1_HUMAN         152         R           C
ABCD1_HUMAN         152         R           L
ABCD1_HUMAN         152         R           P
ABCD1_HUMAN         152         R           S
ABCD1_HUMAN         161         S           P
ABCD1_HUMAN         163         R           H
ABCD1_HUMAN         163         R           P
ABCD1_HUMAN         174         Y           C
ABCD1_HUMAN         174         Y           D
ABCD1_HUMAN         174         Y           S
ABCD1_HUMAN         178         Q           E
ABCD1_HUMAN         181         Y           C
ABCD1_HUMAN         182         R           P
ABCD1_HUMAN         189         R           W
ABCD1_HUMAN         190         L           P
ABCD1_HUMAN         194         D           H
ABCD1_HUMAN         198         T           K
ABCD1_HUMAN         200         D           N
ABCD1_HUMAN         200         D           V
ABCD1_HUMAN         211         L           P
ABCD1_HUMAN         213         S           C
ABCD1_HUMAN         214         N           D
ABCD1_HUMAN         217         K           E
ABCD1_HUMAN         218         P           T
ABCD1_HUMAN         220         L           P
ABCD1_HUMAN         221         D           G
ABCD1_HUMAN         224         V           E
ABCD1_HUMAN         229         L           P
ABCD1_HUMAN         254         T           M
ABCD1_HUMAN         254         T           P
ABCD1_HUMAN         263         P           L
ABCD1_HUMAN         266         G           R
ABCD1_HUMAN         271         E           K
ABCD1_HUMAN         274         R           W
ABCD1_HUMAN         276         K           E
ABCD1_HUMAN         277         G           R
ABCD1_HUMAN         277         G           W
ABCD1_HUMAN         280         R           C
ABCD1_HUMAN         285         R           P
ABCD1_HUMAN         291         E           D
ABCD1_HUMAN         291         E           K
ABCD1_HUMAN         294         A           T
ABCD1_HUMAN         296         Y           C
ABCD1_HUMAN         298         G           D
ABCD1_HUMAN         302         E           K
ABCD1_HUMAN         322         L           P
ABCD1_HUMAN         336         K           M
ABCD1_HUMAN         339         W           R
ABCD1_HUMAN         342         S           P
ABCD1_HUMAN         343         G           D
ABCD1_HUMAN         343         G           S
ABCD1_HUMAN         389         R           G
ABCD1_HUMAN         389         R           H
ABCD1_HUMAN         401         R           Q
ABCD1_HUMAN         401         R           W
ABCD1_HUMAN         418         R           W
ABCD1_HUMAN         484         P           R
ABCD1_HUMAN         503         L           P
ABCD1_HUMAN         507         G           V
ABCD1_HUMAN         512         G           S
ABCD1_HUMAN         514         S           R
ABCD1_HUMAN         515         S           F
ABCD1_HUMAN         518         R           Q
ABCD1_HUMAN         518         R           W
ABCD1_HUMAN         522         G           W
ABCD1_HUMAN         529         G           S
ABCD1_HUMAN         534         P           L
ABCD1_HUMAN         540         F           S
ABCD1_HUMAN         543         P           L
ABCD1_HUMAN         544         Q           R
ABCD1_HUMAN         552         S           P
ABCD1_HUMAN         554         R           H
ABCD1_HUMAN         556         Q           R
ABCD1_HUMAN         560         P           L
ABCD1_HUMAN         560         P           R
ABCD1_HUMAN         560         P           S
ABCD1_HUMAN         566         M           K
ABCD1_HUMAN         591         R           P
ABCD1_HUMAN         591         R           Q
ABCD1_HUMAN         591         R           W
ABCD1_HUMAN         606         S           L
ABCD1_HUMAN         606         S           P
ABCD1_HUMAN         608         G           D
ABCD1_HUMAN         609         E           G
ABCD1_HUMAN         609         E           K
ABCD1_HUMAN         616         A           V
ABCD1_HUMAN         617         R           C
ABCD1_HUMAN         617         R           G
ABCD1_HUMAN         617         R           H
ABCD1_HUMAN         626         A           D
ABCD1_HUMAN         626         A           T
ABCD1_HUMAN         629         D           H
ABCD1_HUMAN         630         E           G
ABCD1_HUMAN         631         C           Y
ABCD1_HUMAN         632         T           I
ABCD1_HUMAN         633         S           I
ABCD1_HUMAN         633         S           R
ABCD1_HUMAN         635         V           M
ABCD1_HUMAN         636         S           I
ABCD1_HUMAN         638         D           Y
ABCD1_HUMAN         646         A           P
ABCD1_HUMAN         654         L           P
ABCD1_HUMAN         660         R           P
ABCD1_HUMAN         660         R           W
ABCD1_HUMAN         667         H           D
ABCD1_HUMAN         668         T           I
ABCD1_HUMAN         679         W           R
ABCD1_HUMAN         693         T           M
ABCD3_HUMAN         17          G           D
ABCG5_HUMAN         146         E           Q
ABCG5_HUMAN         389         R           H
ABCG5_HUMAN         419         R           H
ABCG5_HUMAN         419         R           P
ABCG5_HUMAN         437         N           K
ABCG5_HUMAN         550         R           S
ABCG8_HUMAN         184         R           H
ABCG8_HUMAN         231         P           T
ABCG8_HUMAN         263         R           Q
ABCG8_HUMAN         405         R           H
ABCG8_HUMAN         501         L           P
ABCG8_HUMAN         543         R           S
ABCG8_HUMAN         572         L           P
ABCG8_HUMAN         574         G           E
ABCG8_HUMAN         574         G           R
ABCG8_HUMAN         596         L           R
ABHD5_HUMAN         7           E           K
ABHD5_HUMAN         115         S           G
ABHD5_HUMAN         130         Q           P
ABHD5_HUMAN         260         E           K
ABL1_HUMAN          47          R           G
ABL1_HUMAN          166         R           K
ACAD8_HUMAN         128         M           I
ACAD8_HUMAN         134         D           Y
ACAD8_HUMAN         137         G           R
ACAD8_HUMAN         152         M           T
ACAD8_HUMAN         203         V           I
ACAD8_HUMAN         302         R           Q
ACAD8_HUMAN         320         A           T
ACAD8_HUMAN         334         R           C
ACAD8_HUMAN         385         Q           R
ACADM_HUMAN         53          R           C
ACADM_HUMAN         67          Y           H
ACADM_HUMAN         78          I           T
ACADM_HUMAN         116         C           Y
ACADM_HUMAN         121         T           I
ACADM_HUMAN         132         P           R
ACADM_HUMAN         149         M           I
ACADM_HUMAN         193         T           A
ACADM_HUMAN         195         G           R
ACADM_HUMAN         206         R           L
ACADM_HUMAN         244         C           R
ACADM_HUMAN         245         S           L
ACADM_HUMAN         267         G           R
ACADM_HUMAN         281         R           T
ACADM_HUMAN         310         G           R
ACADM_HUMAN         326         M           T
ACADM_HUMAN         329         K           E
ACADM_HUMAN         336         S           R
ACADM_HUMAN         352         Y           C
ACADM_HUMAN         375         I           T
ACADS_HUMAN         46          R           W
ACADS_HUMAN         90          G           S
ACADS_HUMAN         92          G           C
ACADS_HUMAN         107         R           C
ACADS_HUMAN         177         W           R
ACADS_HUMAN         192         A           V
ACADS_HUMAN         325         R           W
ACADS_HUMAN         353         S           L
ACADS_HUMAN         380         R           W
ACADS_HUMAN         383         R           C
ACADV_HUMAN         43          G           D
ACADV_HUMAN         158         T           N
ACADV_HUMAN         159         Q           R
ACADV_HUMAN         174         V           M
ACADV_HUMAN         185         G           S
ACADV_HUMAN         213         A           P
ACADV_HUMAN         218         E           K
ACADV_HUMAN         243         L           R
ACADV_HUMAN         247         K           E
ACADV_HUMAN         247         K           T
ACADV_HUMAN         260         T           M
ACADV_HUMAN         281         A           D
ACADV_HUMAN         283         V           A
ACADV_HUMAN         290         G           D
ACADV_HUMAN         294         G           E
ACADV_HUMAN         299         K           N
ACADV_HUMAN         317         V           A
ACADV_HUMAN         352         M           V
ACADV_HUMAN         366         R           C
ACADV_HUMAN         366         R           H
ACADV_HUMAN         382         K           Q
ACADV_HUMAN         405         D           H
ACADV_HUMAN         441         G           D
ACADV_HUMAN         450         R           H
ACADV_HUMAN         453         R           Q
ACADV_HUMAN         454         D           N
ACADV_HUMAN         456         R           H
ACADV_HUMAN         458         F           L
ACADV_HUMAN         459         R           W
ACADV_HUMAN         463         G           E
ACADV_HUMAN         469         R           Q
ACADV_HUMAN         469         R           W
ACADV_HUMAN         490         A           P
ACADV_HUMAN         502         L           P
ACADV_HUMAN         534         E           K
ACADV_HUMAN         602         L           I
ACADV_HUMAN         613         R           W
ACADV_HUMAN         615         R           Q
ACAP1_HUMAN         114         K           R
ACAP1_HUMAN         129         R           Q
ACATN_HUMAN         113         S           R
ACATN_HUMAN         400         V           A
ACDSB_HUMAN         255         L           F
ACHA_HUMAN          177         V           L
ACHA_HUMAN          198         G           S
ACHA_HUMAN          201         V           M
ACHA_HUMAN          254         R           L
ACHA_HUMAN          262         N           K
ACHA_HUMAN          278         F           V
ACHA_HUMAN          294         V           F
ACHA_HUMAN          299         T           I
ACHA_HUMAN          301         F           L
ACHA_HUMAN          314         S           I
ACHA_HUMAN          330         V           I
ACHA_HUMAN          463         C           W
ACHA2_HUMAN         279         I           N
ACHA4_HUMAN         280         S           F
ACHA4_HUMAN         280         S           L
ACHB_HUMAN          285         L           M
ACHB_HUMAN          289         V           M
ACHB2_HUMAN         287         V           L
ACHB2_HUMAN         287         V           M
ACHD_HUMAN          80          E           K
ACHD_HUMAN          95          F           L
ACHD_HUMAN          271         P           Q
ACHD_HUMAN          288         Q           E
ACHD_HUMAN          289         S           F
ACHD_HUMAN          398         D           E
ACHE_HUMAN          13          G           R
ACHE_HUMAN          98          L           P
ACHE_HUMAN          141         P           L
ACHE_HUMAN          163         S           L
ACHE_HUMAN          167         R           L
ACHE_HUMAN          241         L           F
ACHE_HUMAN          265         P           L
ACHE_HUMAN          284         T           P
ACHE_HUMAN          289         L           F
ACHE_HUMAN          331         R           W
ACHE_HUMAN          431         A           P
ACHG_HUMAN          107         V           G
ACHG_HUMAN          239         R           C
ACINU_HUMAN         1160        R           Q
ACK1_HUMAN          34          R           L
ACK1_HUMAN          99          R           Q
ACK1_HUMAN          346         E           K
ACK1_HUMAN          409         M           I
ACON_HUMAN          697         T           N
ACOX1_HUMAN         178         G           C
ACOX1_HUMAN         278         M           V
ACSL4_HUMAN         133         R           C
ACSL4_HUMAN         570         R           S
ACSL5_HUMAN         388         K           R
ACSL5_HUMAN         466         G           D
ACTA_HUMAN          117         N           T
ACTA_HUMAN          118         R           Q
ACTA_HUMAN          135         Y           H
ACTA_HUMAN          149         R           C
ACTA_HUMAN          154         V           A
ACTA_HUMAN          258         R           C
ACTA_HUMAN          258         R           H
ACTA_HUMAN          292         R           G
ACTA_HUMAN          353         T           N
ACTB_HUMAN          183         R           W
ACTC_HUMAN          90          H           Y
ACTC_HUMAN          97          R           C
ACTC_HUMAN          101         E           K
ACTC_HUMAN          166         P           A
ACTC_HUMAN          168         Y           C
ACTC_HUMAN          297         A           S
ACTC_HUMAN          307         M           L
ACTC_HUMAN          314         R           H
ACTC_HUMAN          333         A           P
ACTC_HUMAN          363         E           G
ACTG_HUMAN          89          T           I
ACTG_HUMAN          118         K           M
ACTG_HUMAN          264         P           L
ACTG_HUMAN          278         T           I
ACTG_HUMAN          332         P           A
ACTG_HUMAN          370         V           A
ACTHR_HUMAN         74          S           I
ACTHR_HUMAN         103         D           N
ACTHR_HUMAN         107         D           N
ACTHR_HUMAN         120         S           R
ACTHR_HUMAN         128         R           C
ACTHR_HUMAN         137         R           W
ACTHR_HUMAN         146         R           H
ACTHR_HUMAN         251         C           F
ACTHR_HUMAN         254         Y           C
ACTL9_HUMAN         42          A           D
ACTL9_HUMAN         332         A           T
ACTN2_HUMAN         9           Q           R
ACTN4_HUMAN         255         K           E
ACTN4_HUMAN         259         T           I
ACTN4_HUMAN         262         S           P
ACTS_HUMAN          17          G           R
ACTS_HUMAN          42          H           Y
ACTS_HUMAN          96          L           P
ACTS_HUMAN          117         N           S
ACTS_HUMAN          134         M           V
ACTS_HUMAN          138         I           M
ACTS_HUMAN          165         V           L
ACTS_HUMAN          184         G           D
ACTS_HUMAN          185         R           C
ACTS_HUMAN          185         R           G
ACTS_HUMAN          223         L           P
ACTS_HUMAN          258         R           H
ACTS_HUMAN          261         E           V
ACTS_HUMAN          265         Q           L
ACTS_HUMAN          270         G           C
ACTS_HUMAN          271         M           R
ACTS_HUMAN          282         N           K
ACTS_HUMAN          288         D           G
ACTS_HUMAN          294         D           V
ACTS_HUMAN          334         P           S
ACTS_HUMAN          359         I           L
ACTS_HUMAN          372         V           F
ACV1C_HUMAN         267         W           R
ACVL1_HUMAN         48          G           R
ACVL1_HUMAN         50          W           C
ACVL1_HUMAN         51          C           Y
ACVL1_HUMAN         67          R           Q
ACVL1_HUMAN         67          R           W
ACVL1_HUMAN         77          C           W
ACVL1_HUMAN         96          N           D
ACVL1_HUMAN         179         D           A
ACVL1_HUMAN         211         G           D
ACVL1_HUMAN         215         E           K
ACVL1_HUMAN         223         G           R
ACVL1_HUMAN         229         K           R
ACVL1_HUMAN         285         L           F
ACVL1_HUMAN         306         A           P
ACVL1_HUMAN         314         H           Y
ACVL1_HUMAN         333         S           I
ACVL1_HUMAN         337         L           P
ACVL1_HUMAN         344         C           Y
ACVL1_HUMAN         347         A           P
ACVL1_HUMAN         374         R           Q
ACVL1_HUMAN         374         R           W
ACVL1_HUMAN         376         M           R
ACVL1_HUMAN         376         M           V
ACVL1_HUMAN         378         P           L
ACVL1_HUMAN         379         E           K
ACVL1_HUMAN         397         D           G
ACVL1_HUMAN         398         I           N
ACVL1_HUMAN         399         W           S
ACVL1_HUMAN         407         E           D
ACVL1_HUMAN         411         R           P
ACVL1_HUMAN         411         R           Q
ACVL1_HUMAN         411         R           W
ACVL1_HUMAN         424         P           T
ACVL1_HUMAN         425         F           L
ACVL1_HUMAN         425         F           V
ACVL1_HUMAN         479         R           L
ACVL1_HUMAN         482         A           V
ACVL1_HUMAN         484         R           W
ACVL1_HUMAN         487         K           T
ACVR1_HUMAN         115         P           S
ACVR1_HUMAN         202         R           I
ACVR1_HUMAN         206         R           H
ACVR1_HUMAN         207         Q           E
ACVR1_HUMAN         328         G           E
ACVR1_HUMAN         328         G           R
ACVR1_HUMAN         328         G           W
ACVR1_HUMAN         356         G           D
ACVR1_HUMAN         375         R           P
ACY1_HUMAN          197         R           W
ACY1_HUMAN          233         E           D
ACY1_HUMAN          353         R           C
ACY1_HUMAN          381         E           D
ACY1_HUMAN          393         R           H
ACY2_HUMAN          16          I           T
ACY2_HUMAN          21          H           P
ACY2_HUMAN          24          E           G
ACY2_HUMAN          27          G           R
ACY2_HUMAN          57          A           T
ACY2_HUMAN          68          D           A
ACY2_HUMAN          114         D           E
ACY2_HUMAN          114         D           Y
ACY2_HUMAN          123         G           E
ACY2_HUMAN          143         I           T
ACY2_HUMAN          152         C           R
ACY2_HUMAN          152         C           W
ACY2_HUMAN          152         C           Y
ACY2_HUMAN          168         R           C
ACY2_HUMAN          168         R           H
ACY2_HUMAN          181         P           T
ACY2_HUMAN          183         P           H
ACY2_HUMAN          186         V           F
ACY2_HUMAN          195         M           R
ACY2_HUMAN          231         Y           C
ACY2_HUMAN          244         H           R
ACY2_HUMAN          249         D           V
ACY2_HUMAN          274         G           R
ACY2_HUMAN          280         P           L
ACY2_HUMAN          280         P           S
ACY2_HUMAN          285         E           A
ACY2_HUMAN          287         A           T
ACY2_HUMAN          295         F           S
ACY2_HUMAN          305         A           E
ADA_HUMAN           15          H           D
ADA_HUMAN           20          G           R
ADA_HUMAN           74          G           C
ADA_HUMAN           76          R           W
ADA_HUMAN           83          A           D
ADA_HUMAN           101         R           L
ADA_HUMAN           101         R           Q
ADA_HUMAN           101         R           W
ADA_HUMAN           107         L           P
ADA_HUMAN           129         V           M
ADA_HUMAN           140         G           E
ADA_HUMAN           142         R           Q
ADA_HUMAN           149         R           Q
ADA_HUMAN           149         R           W
ADA_HUMAN           152         L           M
ADA_HUMAN           156         R           C
ADA_HUMAN           156         R           H
ADA_HUMAN           177         V           M
ADA_HUMAN           179         A           D
ADA_HUMAN           199         Q           P
ADA_HUMAN           211         R           C
ADA_HUMAN           211         R           H
ADA_HUMAN           215         A           T
ADA_HUMAN           216         G           R
ADA_HUMAN           233         T           I
ADA_HUMAN           274         P           L
ADA_HUMAN           291         S           L
ADA_HUMAN           297         P           Q
ADA_HUMAN           304         L           R
ADA_HUMAN           329         A           V
ADA12_HUMAN         301         D           H
ADA12_HUMAN         479         G           E
ADA12_HUMAN         792         L           F
ADA19_HUMAN         134         R           Q
ADA19_HUMAN         299         A           T
ADA1A_HUMAN         40          G           W
ADA29_HUMAN         31          P           L
ADA29_HUMAN         205         V           I
ADAS_HUMAN          309         T           I
ADAS_HUMAN          419         R           H
ADAS_HUMAN          469         L           P
ADAT3_HUMAN         332         R           C
ADCK3_HUMAN         213         R           W
ADCK3_HUMAN         272         G           D
ADCK3_HUMAN         272         G           V
ADCK3_HUMAN         514         Y           C
ADCK3_HUMAN         549         G           S
ADCK3_HUMAN         551         E           K
ADCY8_HUMAN         881         F           L
ADIPO_HUMAN         112         R           C
ADT1_HUMAN          90          A           D
ADT1_HUMAN          98          L           P
ADT1_HUMAN          104         D           G
ADT1_HUMAN          114         A           P
ADT1_HUMAN          289         V           M
AEGP_HUMAN          244         P           T
AEGP_HUMAN          1174        R           W
AFF1_HUMAN          1204        Q           K
AGAL_HUMAN          20          A           P
AGAL_HUMAN          31          A           V
AGAL_HUMAN          32          L           P
AGAL_HUMAN          34          N           S
AGAL_HUMAN          35          G           R
AGAL_HUMAN          40          P           L
AGAL_HUMAN          40          P           S
AGAL_HUMAN          42          M           V
AGAL_HUMAN          46          H           R
AGAL_HUMAN          46          H           Y
AGAL_HUMAN          47          W           G
AGAL_HUMAN          49          R           L
AGAL_HUMAN          49          R           P
AGAL_HUMAN          49          R           S
AGAL_HUMAN          52          C           R
AGAL_HUMAN          52          C           S
AGAL_HUMAN          56          C           F
AGAL_HUMAN          56          C           G
AGAL_HUMAN          56          C           Y
AGAL_HUMAN          59          E           K
AGAL_HUMAN          65          S           T
AGAL_HUMAN          66          E           Q
AGAL_HUMAN          72          M           V
AGAL_HUMAN          85          G           D
AGAL_HUMAN          86          Y           C
AGAL_HUMAN          89          L           P
AGAL_HUMAN          89          L           R
AGAL_HUMAN          91          I           T
AGAL_HUMAN          92          D           H
AGAL_HUMAN          92          D           Y
AGAL_HUMAN          93          D           G
AGAL_HUMAN          94          C           S
AGAL_HUMAN          94          C           Y
AGAL_HUMAN          95          W           S
AGAL_HUMAN          97          A           V
AGAL_HUMAN          100         R           K
AGAL_HUMAN          100         R           T
AGAL_HUMAN          112         R           C
AGAL_HUMAN          112         R           H
AGAL_HUMAN          113         F           L
AGAL_HUMAN          113         F           S
AGAL_HUMAN          128         G           E
AGAL_HUMAN          131         L           P
AGAL_HUMAN          134         Y           S
AGAL_HUMAN          138         G           R
AGAL_HUMAN          142         C           R
AGAL_HUMAN          142         C           Y
AGAL_HUMAN          143         A           P
AGAL_HUMAN          143         A           T
AGAL_HUMAN          144         G           V
AGAL_HUMAN          146         P           S
AGAL_HUMAN          148         S           N
AGAL_HUMAN          148         S           R
AGAL_HUMAN          156         A           T
AGAL_HUMAN          156         A           V
AGAL_HUMAN          162         W           C
AGAL_HUMAN          162         W           R
AGAL_HUMAN          163         G           V
AGAL_HUMAN          165         D           V
AGAL_HUMAN          166         L           V
AGAL_HUMAN          170         D           V
AGAL_HUMAN          172         C           R
AGAL_HUMAN          172         C           Y
AGAL_HUMAN          183         G           D
AGAL_HUMAN          187         M           V
AGAL_HUMAN          202         C           W
AGAL_HUMAN          202         C           Y
AGAL_HUMAN          205         P           T
AGAL_HUMAN          215         N           S
AGAL_HUMAN          216         Y           D
AGAL_HUMAN          219         I           N
AGAL_HUMAN          223         C           G
AGAL_HUMAN          224         N           D
AGAL_HUMAN          224         N           S
AGAL_HUMAN          226         W           R
AGAL_HUMAN          227         R           Q
AGAL_HUMAN          230         A           T
AGAL_HUMAN          231         D           N
AGAL_HUMAN          235         S           C
AGAL_HUMAN          236         W           C
AGAL_HUMAN          236         W           L
AGAL_HUMAN          242         I           N
AGAL_HUMAN          244         D           H
AGAL_HUMAN          244         D           N
AGAL_HUMAN          258         G           R
AGAL_HUMAN          259         P           L
AGAL_HUMAN          259         P           R
AGAL_HUMAN          260         G           A
AGAL_HUMAN          261         G           D
AGAL_HUMAN          263         N           S
AGAL_HUMAN          264         D           V
AGAL_HUMAN          265         P           R
AGAL_HUMAN          266         D           H
AGAL_HUMAN          266         D           N
AGAL_HUMAN          266         D           V
AGAL_HUMAN          267         M           I
AGAL_HUMAN          269         V           A
AGAL_HUMAN          272         N           K
AGAL_HUMAN          272         N           S
AGAL_HUMAN          279         Q           E
AGAL_HUMAN          279         Q           H
AGAL_HUMAN          280         Q           H
AGAL_HUMAN          284         M           T
AGAL_HUMAN          287         W           C
AGAL_HUMAN          287         W           G
AGAL_HUMAN          288         A           D
AGAL_HUMAN          289         I           F
AGAL_HUMAN          296         M           I
AGAL_HUMAN          296         M           V
AGAL_HUMAN          297         S           F
AGAL_HUMAN          298         N           H
AGAL_HUMAN          298         N           K
AGAL_HUMAN          298         N           S
AGAL_HUMAN          301         R           Q
AGAL_HUMAN          313         D           Y
AGAL_HUMAN          316         V           E
AGAL_HUMAN          320         N           K
AGAL_HUMAN          320         N           Y
AGAL_HUMAN          321         Q           E
AGAL_HUMAN          327         Q           K
AGAL_HUMAN          328         G           A
AGAL_HUMAN          328         G           R
AGAL_HUMAN          340         W           R
AGAL_HUMAN          341         E           K
AGAL_HUMAN          342         R           Q
AGAL_HUMAN          356         R           W
AGAL_HUMAN          358         E           K
AGAL_HUMAN          361         G           R
AGAL_HUMAN          363         R           H
AGAL_HUMAN          373         G           D
AGAL_HUMAN          373         G           S
AGAL_HUMAN          377         A           D
AGAL_HUMAN          378         C           Y
AGAL_HUMAN          409         P           A
AGAL_HUMAN          409         P           T
AGAL_HUMAN          410         T           A
AGAP2_HUMAN         339         T           A
AGAP2_HUMAN         455         V           A
AGAP2_HUMAN         518         R           G
AGAP2_HUMAN         651         A           V
AGAP2_HUMAN         767         E           V
AGAP2_HUMAN         816         D           Y
AGAP2_HUMAN         939         N           D
AGAP2_HUMAN         947         V           M
AGAP2_HUMAN         1022        S           P
AGGF1_HUMAN         133         E           K
AGTR1_HUMAN         282         T           M
AHI1_HUMAN          443         V           D
AHI1_HUMAN          723         R           Q
AHSA2_HUMAN         248         M           T
AICDA_HUMAN         24          R           W
AICDA_HUMAN         80          W           R
AICDA_HUMAN         106         L           P
AICDA_HUMAN         139         M           V
AICDA_HUMAN         151         F           S
AIMP2_HUMAN         92          I           V
AIMP2_HUMAN         209         G           S
AINX_HUMAN          110         E           Q
AIPL1_HUMAN         239         C           R
AIRE_HUMAN          15          R           C
AIRE_HUMAN          15          R           L
AIRE_HUMAN          16          T           M
AIRE_HUMAN          21          A           V
AIRE_HUMAN          28          L           P
AIRE_HUMAN          29          L           P
AIRE_HUMAN          77          F           S
AIRE_HUMAN          78          W           R
AIRE_HUMAN          80          V           L
AIRE_HUMAN          83          K           E
AIRE_HUMAN          85          Y           C
AIRE_HUMAN          90          Y           C
AIRE_HUMAN          93          L           R
AIRE_HUMAN          228         G           W
AIRE_HUMAN          252         P           L
AIRE_HUMAN          301         V           M
AIRE_HUMAN          311         C           Y
AIRE_HUMAN          326         P           L
AIRE_HUMAN          326         P           Q
AIRE_HUMAN          539         P           L
AK1D1_HUMAN         106         L           F
AK1D1_HUMAN         133         P           R
AK1D1_HUMAN         198         P           L
AK1D1_HUMAN         261         R           C
AKA12_HUMAN         240         E           K
AKAP3_HUMAN         831         R           C
AKAP8_HUMAN         664         Q           H
AKT1_HUMAN          17          E           K
AKT3_HUMAN          171         G           R
AL2CL_HUMAN         280         Q           E
AL2CL_HUMAN         576         L           F
AL2SA_HUMAN         123         K           M
AL3A2_HUMAN         45          I           F
AL3A2_HUMAN         64          V           D
AL3A2_HUMAN         106         L           R
AL3A2_HUMAN         114         P           L
AL3A2_HUMAN         121         P           L
AL3A2_HUMAN         184         T           M
AL3A2_HUMAN         184         T           R
AL3A2_HUMAN         185         G           A
AL3A2_HUMAN         214         C           Y
AL3A2_HUMAN         226         C           W
AL3A2_HUMAN         228         R           C
AL3A2_HUMAN         237         C           Y
AL3A2_HUMAN         245         D           N
AL3A2_HUMAN         266         K           N
AL3A2_HUMAN         279         Y           N
AL3A2_HUMAN         315         P           S
AL3A2_HUMAN         328         M           I
AL3A2_HUMAN         365         S           L
AL3A2_HUMAN         386         N           S
AL3A2_HUMAN         406         G           R
AL3A2_HUMAN         411         H           Y
AL3A2_HUMAN         412         G           R
AL3A2_HUMAN         415         S           N
AL3A2_HUMAN         419         F           S
AL3A2_HUMAN         423         R           H
AL3A2_HUMAN         447         K           E
AL4A1_HUMAN         352         S           L
AL7A1_HUMAN         171         A           V
AL7A1_HUMAN         399         E           Q
ALBU_HUMAN          90          L           P
ALBU_HUMAN          242         R           H
ALBU_HUMAN          242         R           P
ALDOA_HUMAN         129         D           G
ALDOA_HUMAN         207         E           K
ALDOA_HUMAN         339         C           Y
ALDOA_HUMAN         347         G           S
ALDOB_HUMAN         74          I           T
ALDOB_HUMAN         135         C           R
ALDOB_HUMAN         150         A           P
ALDOB_HUMAN         175         A           D
ALDOB_HUMAN         178         C           R
ALDOB_HUMAN         185         P           R
ALDOB_HUMAN         222         V           F
ALDOB_HUMAN         229         L           P
ALDOB_HUMAN         257         L           P
ALDOB_HUMAN         284         L           P
ALDOB_HUMAN         304         R           Q
ALDOB_HUMAN         304         R           W
ALDOB_HUMAN         335         N           K
ALDOB_HUMAN         338         A           V
ALEX_HUMAN          201         R           C
ALEX_HUMAN          201         R           H
ALEX_HUMAN          374         P           T
ALEX_HUMAN          397         L           V
ALG1_HUMAN          150         S           R
ALG1_HUMAN          258         S           L
ALG1_HUMAN          342         Q           P
ALG12_HUMAN         67          T           M
ALG12_HUMAN         101         G           R
ALG12_HUMAN         142         F           V
ALG12_HUMAN         146         R           Q
ALG12_HUMAN         158         L           P
ALG3_HUMAN          118         G           D
ALG3_HUMAN          171         R           Q
ALG6_HUMAN          131         Y           H
ALG6_HUMAN          170         S           I
ALG6_HUMAN          227         G           E
ALG6_HUMAN          308         S           R
ALG6_HUMAN          333         A           V
ALG6_HUMAN          478         S           P
ALG8_HUMAN          47          T           P
ALG8_HUMAN          275         G           D
ALG9_HUMAN          287         Y           C
ALG9_HUMAN          523         E           K
ALK_HUMAN           560         L           F
ALK_HUMAN           877         A           S
ALPK1_HUMAN         339         K           E
ALPK3_HUMAN         433         Q           E
ALPK3_HUMAN         1364        G           E
ALX4_HUMAN          218         R           Q
ALX4_HUMAN          272         R           P
AMACR_HUMAN         52          S           P
AMACR_HUMAN         107         L           P
AMELX_HUMAN         4           W           S
AMELX_HUMAN         37          T           I
AMELX_HUMAN         56          P           T
AMFR2_HUMAN         605         D           V
AMHR2_HUMAN         54          R           C
AMHR2_HUMAN         142         G           V
AMHR2_HUMAN         282         H           Q
AMHR2_HUMAN         406         R           Q
AMHR2_HUMAN         426         D           G
AMHR2_HUMAN         458         V           A
AMHR2_HUMAN         491         D           H
AMHR2_HUMAN         504         R           C
AMNLS_HUMAN         41          T           I
AMPD1_HUMAN         388         R           W
AMPD1_HUMAN         425         R           H
AMPD1_HUMAN         633         P           H
AMPD3_HUMAN         310         N           K
AMPD3_HUMAN         311         V           L
AMPD3_HUMAN         320         A           V
AMPD3_HUMAN         324         M           T
AMPD3_HUMAN         331         R           C
AMPD3_HUMAN         402         R           C
AMPD3_HUMAN         450         W           R
AMPD3_HUMAN         573         R           C
AMPD3_HUMAN         585         P           L
AMPD3_HUMAN         712         Q           P
AMPE_HUMAN          887         R           T
AMTN_HUMAN          78          G           S
AN30A_HUMAN         227         Q           E
ANAG_HUMAN          35          L           F
ANAG_HUMAN          38          R           W
ANAG_HUMAN          48          F           C
ANAG_HUMAN          48          F           L
ANAG_HUMAN          69          G           S
ANAG_HUMAN          77          V           G
ANAG_HUMAN          79          G           C
ANAG_HUMAN          79          G           S
ANAG_HUMAN          82          G           D
ANAG_HUMAN          92          Y           H
ANAG_HUMAN          100         H           R
ANAG_HUMAN          115         P           S
ANAG_HUMAN          130         R           C
ANAG_HUMAN          140         Y           C
ANAG_HUMAN          153         E           K
ANAG_HUMAN          154         I           R
ANAG_HUMAN          156         W           C
ANAG_HUMAN          227         H           P
ANAG_HUMAN          234         R           C
ANAG_HUMAN          241         V           M
ANAG_HUMAN          242         L           P
ANAG_HUMAN          243         P           L
ANAG_HUMAN          246         A           P
ANAG_HUMAN          248         H           R
ANAG_HUMAN          268         W           R
ANAG_HUMAN          277         C           F
ANAG_HUMAN          280         L           P
ANAG_HUMAN          292         G           R
ANAG_HUMAN          309         Y           C
ANAG_HUMAN          314         F           L
ANAG_HUMAN          334         V           F
ANAG_HUMAN          335         Y           C
ANAG_HUMAN          358         P           L
ANAG_HUMAN          410         F           S
ANAG_HUMAN          412         G           E
ANAG_HUMAN          414         H           R
ANAG_HUMAN          437         T           I
ANAG_HUMAN          446         E           K
ANAG_HUMAN          452         E           K
ANAG_HUMAN          455         Y           C
ANAG_HUMAN          474         W           G
ANAG_HUMAN          482         R           Q
ANAG_HUMAN          482         R           W
ANAG_HUMAN          501         V           G
ANAG_HUMAN          516         P           L
ANAG_HUMAN          520         R           W
ANAG_HUMAN          521         P           L
ANAG_HUMAN          534         S           Y
ANAG_HUMAN          560         L           P
ANAG_HUMAN          561         L           R
ANAG_HUMAN          565         R           P
ANAG_HUMAN          565         R           Q
ANAG_HUMAN          565         R           W
ANAG_HUMAN          591         L           P
ANAG_HUMAN          612         S           G
ANAG_HUMAN          617         L           F
ANAG_HUMAN          643         R           C
ANAG_HUMAN          643         R           H
ANAG_HUMAN          649         W           C
ANAG_HUMAN          650         G           E
ANAG_HUMAN          658         Y           F
ANAG_HUMAN          664         A           V
ANAG_HUMAN          674         R           C
ANAG_HUMAN          674         R           H
ANAG_HUMAN          676         R           P
ANAG_HUMAN          682         L           R
ANAG_HUMAN          705         E           K
ANDR_HUMAN          2           E           K
ANDR_HUMAN          54          L           S
ANDR_HUMAN          57          L           Q
ANDR_HUMAN          64          Q           R
ANDR_HUMAN          112         Q           H
ANDR_HUMAN          180         K           R
ANDR_HUMAN          194         Q           R
ANDR_HUMAN          214         G           R
ANDR_HUMAN          255         L           P
ANDR_HUMAN          266         M           T
ANDR_HUMAN          269         P           S
ANDR_HUMAN          340         P           L
ANDR_HUMAN          390         P           R
ANDR_HUMAN          390         P           S
ANDR_HUMAN          443         Q           R
ANDR_HUMAN          491         G           S
ANDR_HUMAN          528         D           G
ANDR_HUMAN          547         L           F
ANDR_HUMAN          548         P           S
ANDR_HUMAN          559         C           Y
ANDR_HUMAN          568         G           W
ANDR_HUMAN          571         Y           C
ANDR_HUMAN          573         A           D
ANDR_HUMAN          574         L           P
ANDR_HUMAN          575         T           A
ANDR_HUMAN          576         C           F
ANDR_HUMAN          576         C           R
ANDR_HUMAN          579         C           F
ANDR_HUMAN          579         C           Y
ANDR_HUMAN          580         K           R
ANDR_HUMAN          581         V           F
ANDR_HUMAN          582         F           S
ANDR_HUMAN          582         F           Y
ANDR_HUMAN          585         R           K
ANDR_HUMAN          586         A           V
ANDR_HUMAN          587         A           S
ANDR_HUMAN          596         A           T
ANDR_HUMAN          597         S           G
ANDR_HUMAN          601         C           F
ANDR_HUMAN          604         D           Y
ANDR_HUMAN          607         R           Q
ANDR_HUMAN          608         R           K
ANDR_HUMAN          610         N           T
ANDR_HUMAN          611         C           Y
ANDR_HUMAN          615         R           H
ANDR_HUMAN          615         R           P
ANDR_HUMAN          616         L           P
ANDR_HUMAN          616         L           R
ANDR_HUMAN          617         R           P
ANDR_HUMAN          619         C           Y
ANDR_HUMAN          629         R           Q
ANDR_HUMAN          630         K           T
ANDR_HUMAN          647         S           N
ANDR_HUMAN          664         I           N
ANDR_HUMAN          670         Q           R
ANDR_HUMAN          671         P           H
ANDR_HUMAN          672         I           T
ANDR_HUMAN          677         L           P
ANDR_HUMAN          681         E           K
ANDR_HUMAN          682         P           T
ANDR_HUMAN          683         G           A
ANDR_HUMAN          684         V           I
ANDR_HUMAN          686         C           R
ANDR_HUMAN          687         A           V
ANDR_HUMAN          688         G           E
ANDR_HUMAN          695         D           H
ANDR_HUMAN          695         D           N
ANDR_HUMAN          695         D           V
ANDR_HUMAN          700         L           M
ANDR_HUMAN          701         L           F
ANDR_HUMAN          701         L           H
ANDR_HUMAN          702         S           A
ANDR_HUMAN          703         S           C
ANDR_HUMAN          703         S           G
ANDR_HUMAN          705         N           S
ANDR_HUMAN          705         N           Y
ANDR_HUMAN          707         L           R
ANDR_HUMAN          708         G           A
ANDR_HUMAN          708         G           V
ANDR_HUMAN          710         R           T
ANDR_HUMAN          711         Q           E
ANDR_HUMAN          712         L           F
ANDR_HUMAN          715         V           M
ANDR_HUMAN          717         K           E
ANDR_HUMAN          720         K           E
ANDR_HUMAN          721         A           T
ANDR_HUMAN          722         L           F
ANDR_HUMAN          723         P           S
ANDR_HUMAN          724         G           D
ANDR_HUMAN          726         R           L
ANDR_HUMAN          727         N           K
ANDR_HUMAN          728         L           S
ANDR_HUMAN          730         V           M
ANDR_HUMAN          732         D           N
ANDR_HUMAN          732         D           Y
ANDR_HUMAN          733         Q           H
ANDR_HUMAN          737         I           T
ANDR_HUMAN          741         W           R
ANDR_HUMAN          742         M           I
ANDR_HUMAN          742         M           V
ANDR_HUMAN          743         G           E
ANDR_HUMAN          743         G           V
ANDR_HUMAN          744         L           F
ANDR_HUMAN          745         M           T
ANDR_HUMAN          746         V           M
ANDR_HUMAN          748         A           D
ANDR_HUMAN          748         A           T
ANDR_HUMAN          748         A           V
ANDR_HUMAN          749         M           I
ANDR_HUMAN          749         M           V
ANDR_HUMAN          750         G           D
ANDR_HUMAN          750         G           S
ANDR_HUMAN          751         W           R
ANDR_HUMAN          752         R           Q
ANDR_HUMAN          754         F           L
ANDR_HUMAN          754         F           V
ANDR_HUMAN          755         T           A
ANDR_HUMAN          756         N           S
ANDR_HUMAN          757         V           A
ANDR_HUMAN          758         N           T
ANDR_HUMAN          759         S           F
ANDR_HUMAN          759         S           P
ANDR_HUMAN          762         L           F
ANDR_HUMAN          763         Y           C
ANDR_HUMAN          763         Y           H
ANDR_HUMAN          764         F           L
ANDR_HUMAN          765         A           T
ANDR_HUMAN          765         A           V
ANDR_HUMAN          766         P           S
ANDR_HUMAN          767         D           E
ANDR_HUMAN          768         L           P
ANDR_HUMAN          771         N           H
ANDR_HUMAN          772         E           A
ANDR_HUMAN          772         E           G
ANDR_HUMAN          774         R           C
ANDR_HUMAN          774         R           H
ANDR_HUMAN          779         R           W
ANDR_HUMAN          780         M           I
ANDR_HUMAN          782         S           N
ANDR_HUMAN          784         C           Y
ANDR_HUMAN          787         M           V
ANDR_HUMAN          788         R           S
ANDR_HUMAN          790         L           F
ANDR_HUMAN          791         S           P
ANDR_HUMAN          794         F           S
ANDR_HUMAN          798         Q           E
ANDR_HUMAN          806         C           Y
ANDR_HUMAN          807         M           R
ANDR_HUMAN          807         M           T
ANDR_HUMAN          807         M           V
ANDR_HUMAN          812         L           F
ANDR_HUMAN          814         S           N
ANDR_HUMAN          820         G           A
ANDR_HUMAN          821         L           V
ANDR_HUMAN          827         F           V
ANDR_HUMAN          830         L           P
ANDR_HUMAN          831         R           L
ANDR_HUMAN          831         R           Q
ANDR_HUMAN          834         Y           C
ANDR_HUMAN          840         R           C
ANDR_HUMAN          840         R           G
ANDR_HUMAN          840         R           H
ANDR_HUMAN          840         R           S
ANDR_HUMAN          841         I           S
ANDR_HUMAN          842         I           T
ANDR_HUMAN          846         R           G
ANDR_HUMAN          854         R           K
ANDR_HUMAN          855         R           C
ANDR_HUMAN          855         R           H
ANDR_HUMAN          856         F           L
ANDR_HUMAN          863         L           R
ANDR_HUMAN          864         D           G
ANDR_HUMAN          864         D           N
ANDR_HUMAN          865         S           P
ANDR_HUMAN          866         V           E
ANDR_HUMAN          866         V           L
ANDR_HUMAN          866         V           M
ANDR_HUMAN          869         I           M
ANDR_HUMAN          870         A           G
ANDR_HUMAN          870         A           V
ANDR_HUMAN          871         R           G
ANDR_HUMAN          874         H           R
ANDR_HUMAN          874         H           Y
ANDR_HUMAN          877         T           A
ANDR_HUMAN          877         T           S
ANDR_HUMAN          879         D           Y
ANDR_HUMAN          880         L           Q
ANDR_HUMAN          881         L           V
ANDR_HUMAN          886         M           V
ANDR_HUMAN          889         V           M
ANDR_HUMAN          890         D           N
ANDR_HUMAN          891         F           L
ANDR_HUMAN          892         P           L
ANDR_HUMAN          895         M           T
ANDR_HUMAN          896         A           T
ANDR_HUMAN          898         I           T
ANDR_HUMAN          902         Q           R
ANDR_HUMAN          903         V           M
ANDR_HUMAN          904         P           H
ANDR_HUMAN          904         P           S
ANDR_HUMAN          907         L           F
ANDR_HUMAN          909         G           E
ANDR_HUMAN          909         G           R
ANDR_HUMAN          910         K           R
ANDR_HUMAN          911         V           L
ANDR_HUMAN          913         P           S
ANDR_HUMAN          916         F           L
ANDR_HUMAN          917         H           R
ANDR_HUMAN          919         Q           R
ANGI_HUMAN          12          F           S
ANGI_HUMAN          20          P           S
ANGI_HUMAN          36          Q           L
ANGI_HUMAN          41          K           E
ANGI_HUMAN          41          K           I
ANGI_HUMAN          52          S           N
ANGI_HUMAN          55          R           K
ANGI_HUMAN          63          C           W
ANGI_HUMAN          64          K           I
ANGI_HUMAN          136         P           L
ANGI_HUMAN          137         V           I
ANGI_HUMAN          138         H           R
ANGT_HUMAN          375         R           Q
ANK1_HUMAN          276         L           R
ANK1_HUMAN          332         D           H
ANK1_HUMAN          463         V           I
ANK1_HUMAN          1054        I           T
ANKH_HUMAN          5           P           L
ANKH_HUMAN          5           P           T
ANKH_HUMAN          48          M           T
ANKH_HUMAN          292         W           R
ANKH_HUMAN          331         C           R
ANKH_HUMAN          389         G           R
ANKK1_HUMAN         347         K           T
ANKK1_HUMAN         717         Q           L
ANKK1_HUMAN         736         R           L
ANKK1_HUMAN         764         E           K
ANKR1_HUMAN         116         T           M
ANKR5_HUMAN         694         K           N
ANO5_HUMAN          356         C           G
ANO5_HUMAN          356         C           R
ANPRA_HUMAN         270         F           C
ANPRB_HUMAN         32          P           T
ANPRB_HUMAN         115         W           G
ANPRB_HUMAN         176         D           E
ANPRB_HUMAN         297         T           M
ANPRB_HUMAN         338         Y           C
ANPRB_HUMAN         409         A           T
ANPRB_HUMAN         413         G           E
ANPRB_HUMAN         708         Y           C
ANPRB_HUMAN         776         R           W
ANPRB_HUMAN         957         R           C
ANPRB_HUMAN         959         G           A
ANR29_HUMAN         95          V           M
ANT3_HUMAN          17          Y           S
ANT3_HUMAN          23          L           P
ANT3_HUMAN          32          C           R
ANT3_HUMAN          39          I           N
ANT3_HUMAN          56          R           C
ANT3_HUMAN          73          P           L
ANT3_HUMAN          79          R           C
ANT3_HUMAN          79          R           H
ANT3_HUMAN          79          R           S
ANT3_HUMAN          89          R           C
ANT3_HUMAN          90          F           L
ANT3_HUMAN          95          Y           C
ANT3_HUMAN          95          Y           S
ANT3_HUMAN          98          L           P
ANT3_HUMAN          112         P           T
ANT3_HUMAN          121         M           K
ANT3_HUMAN          127         C           R
ANT3_HUMAN          131         L           F
ANT3_HUMAN          131         L           V
ANT3_HUMAN          133         Q           K
ANT3_HUMAN          146         K           E
ANT3_HUMAN          148         S           P
ANT3_HUMAN          150         Q           P
ANT3_HUMAN          152         H           Y
ANT3_HUMAN          158         L           P
ANT3_HUMAN          160         C           Y
ANT3_HUMAN          161         R           Q
ANT3_HUMAN          178         L           H
ANT3_HUMAN          179         F           L
ANT3_HUMAN          198         Y           C
ANT3_HUMAN          198         Y           H
ANT3_HUMAN          214         S           F
ANT3_HUMAN          214         S           Y
ANT3_HUMAN          219         N           D
ANT3_HUMAN          219         N           K
ANT3_HUMAN          223         S           P
ANT3_HUMAN          243         T           I
ANT3_HUMAN          251         I           T
ANT3_HUMAN          257         W           R
ANT3_HUMAN          261         F           L
ANT3_HUMAN          269         E           K
ANT3_HUMAN          283         M           I
ANT3_HUMAN          283         M           V
ANT3_HUMAN          302         L           P
ANT3_HUMAN          316         I           N
ANT3_HUMAN          323         S           P
ANT3_HUMAN          334         E           K
ANT3_HUMAN          381         S           P
ANT3_HUMAN          397         S           P
ANT3_HUMAN          398         D           H
ANT3_HUMAN          412         S           R
ANT3_HUMAN          414         A           T
ANT3_HUMAN          416         A           P
ANT3_HUMAN          416         A           S
ANT3_HUMAN          419         A           V
ANT3_HUMAN          424         G           D
ANT3_HUMAN          425         R           C
ANT3_HUMAN          425         R           H
ANT3_HUMAN          425         R           P
ANT3_HUMAN          426         S           L
ANT3_HUMAN          434         F           C
ANT3_HUMAN          434         F           L
ANT3_HUMAN          434         F           S
ANT3_HUMAN          436         A           T
ANT3_HUMAN          437         N           K
ANT3_HUMAN          438         R           G
ANT3_HUMAN          438         R           M
ANT3_HUMAN          439         P           L
ANT3_HUMAN          439         P           T
ANT3_HUMAN          441         L           P
ANT3_HUMAN          453         I           T
ANT3_HUMAN          456         G           R
ANT3_HUMAN          457         R           T
ANT3_HUMAN          459         A           D
ANT3_HUMAN          461         P           L
ANT3_HUMAN          462         C           F
ANTR2_HUMAN         45          L           P
ANTR2_HUMAN         105         G           D
ANTR2_HUMAN         189         I           T
ANTR2_HUMAN         218         C           R
ANTR2_HUMAN         329         L           R
ANTR2_HUMAN         381         Y           C
AOFA_HUMAN          15          D           E
AP1M1_HUMAN         303         R           Q
AP2A_HUMAN          249         L           P
AP2A_HUMAN          254         R           G
AP2A_HUMAN          255         R           G
AP2A_HUMAN          262         G           E
AP2B_HUMAN          73          P           R
AP2B_HUMAN          236         R           C
AP2B_HUMAN          236         R           S
AP2B_HUMAN          275         A           D
AP2B_HUMAN          285         R           Q
AP2B_HUMAN          300         R           C
AP2D_HUMAN          214         V           F
AP3B1_HUMAN         580         L           R
APC4_HUMAN          155         I           V
APC5_HUMAN          617         Q           H
APOA1_HUMAN         50          G           R
APOA1_HUMAN         84          L           R
APOC2_HUMAN         48          W           R
APOC3_HUMAN         78          K           E
APOC4_HUMAN         75          P           Q
APOE_HUMAN          31          E           K
APOE_HUMAN          43          R           C
APOE_HUMAN          130         C           R
APOE_HUMAN          154         R           C
APOE_HUMAN          154         R           S
APOE_HUMAN          160         R           C
APOE_HUMAN          163         R           C
APOE_HUMAN          163         R           P
APOE_HUMAN          164         K           E
APOE_HUMAN          164         K           Q
APOE_HUMAN          176         R           C
APOL1_HUMAN         188         I           T
APT_HUMAN           65          D           V
APT_HUMAN           110         L           P
APT_HUMAN           136         M           T
APT_HUMAN           150         V           F
APT_HUMAN           153         C           R
APTX_HUMAN          211         K           Q
APTX_HUMAN          212         A           V
APTX_HUMAN          213         R           H
APTX_HUMAN          215         H           R
APTX_HUMAN          220         P           L
APTX_HUMAN          237         L           P
APTX_HUMAN          277         V           G
APTX_HUMAN          281         D           G
APTX_HUMAN          293         W           R
AQP2_HUMAN          22          L           V
AQP2_HUMAN          28          L           P
AQP2_HUMAN          47          A           V
AQP2_HUMAN          57          Q           P
AQP2_HUMAN          64          G           R
AQP2_HUMAN          68          N           S
AQP2_HUMAN          71          V           M
AQP2_HUMAN          100         G           V
AQP2_HUMAN          125         T           M
AQP2_HUMAN          126         T           M
AQP2_HUMAN          147         A           T
AQP2_HUMAN          168         V           M
AQP2_HUMAN          175         G           R
AQP2_HUMAN          181         C           W
AQP2_HUMAN          185         P           A
AQP2_HUMAN          187         R           C
AQP2_HUMAN          190         A           T
AQP2_HUMAN          202         W           C
AQP2_HUMAN          216         S           P
AQP2_HUMAN          258         E           K
AQP2_HUMAN          262         P           L
AQP8_HUMAN          229         I           M
AR13B_HUMAN         79          R           Q
AR13B_HUMAN         200         R           C
ARAF_HUMAN          331         G           C
ARAP3_HUMAN         471         R           W
ARAP3_HUMAN         1085        I           M
ARAP3_HUMAN         1428        T           P
ARBK1_HUMAN         578         R           Q
ARBK2_HUMAN         104         R           K
ARFG3_HUMAN         290         E           G
ARFRP_HUMAN         108         L           V
ARGAL_HUMAN         96          A           V
ARGI1_HUMAN         11          I           T
ARGI1_HUMAN         138         G           V
ARGI1_HUMAN         235         G           R
ARHG1_HUMAN         165         M           V
ARHG4_HUMAN         100         K           R
ARHG4_HUMAN         441         T           R
ARHG8_HUMAN         202         D           N
ARHG9_HUMAN         55          G           A
ARHGA_HUMAN         357         T           I
ARL6_HUMAN          31          T           M
ARL6_HUMAN          31          T           R
ARL6_HUMAN          169         G           A
ARL6_HUMAN          170         L           W
ARLY_HUMAN          31          D           N
ARLY_HUMAN          95          R           C
ARLY_HUMAN          111         R           W
ARLY_HUMAN          113         R           Q
ARLY_HUMAN          178         V           M
ARLY_HUMAN          181         T           S
ARLY_HUMAN          186         R           Q
ARLY_HUMAN          193         R           Q
ARLY_HUMAN          200         G           V
ARLY_HUMAN          236         R           W
ARLY_HUMAN          286         Q           R
ARLY_HUMAN          335         V           L
ARLY_HUMAN          379         R           C
ARLY_HUMAN          382         M           R
ARLY_HUMAN          385         R           C
ARLY_HUMAN          456         R           W
ARSA_HUMAN          18          A           D
ARSA_HUMAN          29          D           N
ARSA_HUMAN          30          D           H
ARSA_HUMAN          32          G           S
ARSA_HUMAN          68          L           P
ARSA_HUMAN          82          P           L
ARSA_HUMAN          84          R           Q
ARSA_HUMAN          84          R           W
ARSA_HUMAN          86          G           D
ARSA_HUMAN          94          P           A
ARSA_HUMAN          95          S           N
ARSA_HUMAN          96          S           F
ARSA_HUMAN          96          S           L
ARSA_HUMAN          99          G           D
ARSA_HUMAN          99          G           V
ARSA_HUMAN          119         G           R
ARSA_HUMAN          122         G           S
ARSA_HUMAN          135         L           P
ARSA_HUMAN          136         P           L
ARSA_HUMAN          136         P           S
ARSA_HUMAN          143         R           G
ARSA_HUMAN          148         P           L
ARSA_HUMAN          152         D           Y
ARSA_HUMAN          153         Q           H
ARSA_HUMAN          154         G           D
ARSA_HUMAN          155         P           L
ARSA_HUMAN          155         P           R
ARSA_HUMAN          156         C           R
ARSA_HUMAN          167         P           R
ARSA_HUMAN          169         D           N
ARSA_HUMAN          172         C           Y
ARSA_HUMAN          179         I           S
ARSA_HUMAN          181         L           Q
ARSA_HUMAN          190         Q           H
ARSA_HUMAN          191         P           T
ARSA_HUMAN          201         Y           C
ARSA_HUMAN          212         A           P
ARSA_HUMAN          212         A           V
ARSA_HUMAN          217         R           H
ARSA_HUMAN          219         F           V
ARSA_HUMAN          224         A           V
ARSA_HUMAN          227         H           Y
ARSA_HUMAN          231         P           T
ARSA_HUMAN          244         R           C
ARSA_HUMAN          244         R           H
ARSA_HUMAN          245         G           R
ARSA_HUMAN          247         F           S
ARSA_HUMAN          250         S           Y
ARSA_HUMAN          253         E           K
ARSA_HUMAN          255         D           H
ARSA_HUMAN          274         T           M
ARSA_HUMAN          281         D           Y
ARSA_HUMAN          282         N           S
ARSA_HUMAN          286         T           P
ARSA_HUMAN          288         R           C
ARSA_HUMAN          288         R           H
ARSA_HUMAN          293         G           D
ARSA_HUMAN          293         G           S
ARSA_HUMAN          294         C           Y
ARSA_HUMAN          295         S           Y
ARSA_HUMAN          298         L           S
ARSA_HUMAN          300         C           F
ARSA_HUMAN          302         K           N
ARSA_HUMAN          306         Y           H
ARSA_HUMAN          308         G           D
ARSA_HUMAN          308         G           V
ARSA_HUMAN          309         G           S
ARSA_HUMAN          311         R           Q
ARSA_HUMAN          312         E           D
ARSA_HUMAN          314         A           T
ARSA_HUMAN          325         G           S
ARSA_HUMAN          327         T           I
ARSA_HUMAN          335         D           V
ARSA_HUMAN          367         K           N
ARSA_HUMAN          370         R           Q
ARSA_HUMAN          370         R           W
ARSA_HUMAN          376         Y           N
ARSA_HUMAN          377         P           L
ARSA_HUMAN          381         D           E
ARSA_HUMAN          382         E           K
ARSA_HUMAN          384         R           C
ARSA_HUMAN          390         R           Q
ARSA_HUMAN          390         R           W
ARSA_HUMAN          397         H           Y
ARSA_HUMAN          408         T           I
ARSA_HUMAN          409         T           I
ARSA_HUMAN          425         P           T
ARSA_HUMAN          426         P           L
ARSA_HUMAN          428         L           P
ARSA_HUMAN          429         Y           S
ARSA_HUMAN          469         A           G
ARSA_HUMAN          489         C           G
ARSB_HUMAN          65          S           F
ARSB_HUMAN          92          T           M
ARSB_HUMAN          95          R           Q
ARSB_HUMAN          116         P           H
ARSB_HUMAN          117         C           R
ARSB_HUMAN          137         G           V
ARSB_HUMAN          142         M           I
ARSB_HUMAN          144         G           R
ARSB_HUMAN          146         W           L
ARSB_HUMAN          146         W           R
ARSB_HUMAN          146         W           S
ARSB_HUMAN          152         R           W
ARSB_HUMAN          160         R           Q
ARSB_HUMAN          192         C           R
ARSB_HUMAN          210         Y           C
ARSB_HUMAN          236         L           P
ARSB_HUMAN          239         Q           R
ARSB_HUMAN          302         G           R
ARSB_HUMAN          312         W           C
ARSB_HUMAN          315         R           Q
ARSB_HUMAN          321         L           P
ARSB_HUMAN          384         S           N
ARSB_HUMAN          393         H           P
ARSB_HUMAN          399         F           L
ARSB_HUMAN          405         C           Y
ARSB_HUMAN          484         R           G
ARSB_HUMAN          498         L           P
ARSB_HUMAN          521         C           Y
ARSB_HUMAN          531         P           R
ARSE_HUMAN          12          R           S
ARSE_HUMAN          80          I           N
ARSE_HUMAN          111         R           P
ARSE_HUMAN          117         G           R
ARSE_HUMAN          137         G           V
ARSE_HUMAN          245         G           R
ARSE_HUMAN          481         T           M
ARSE_HUMAN          492         C           Y
ARSE_HUMAN          578         P           S
ARX_HUMAN           332         R           H
ARX_HUMAN           332         R           P
ARX_HUMAN           333         T           N
ARX_HUMAN           343         L           Q
ARX_HUMAN           353         P           L
ARX_HUMAN           353         P           R
ARX_HUMAN           521         A           T
ASAH1_HUMAN         22          Q           H
ASAH1_HUMAN         23          H           D
ASAH1_HUMAN         36          Y           C
ASAH1_HUMAN         97          V           E
ASAH1_HUMAN         138         E           V
ASAH1_HUMAN         182         L           V
ASAH1_HUMAN         222         T           K
ASAH1_HUMAN         235         G           R
ASAH1_HUMAN         254         R           G
ASAH1_HUMAN         320         N           D
ASAH1_HUMAN         362         P           R
ASAP3_HUMAN         617         A           T
ASM_HUMAN           242         G           R
ASM_HUMAN           246         E           Q
ASM_HUMAN           248         S           R
ASM_HUMAN           302         L           P
ASM_HUMAN           319         H           Y
ASM_HUMAN           371         P           S
ASM_HUMAN           382         M           I
ASM_HUMAN           383         N           S
ASM_HUMAN           389         N           T
ASM_HUMAN           391         W           G
ASM_HUMAN           421         H           Y
ASM_HUMAN           436         S           R
ASM_HUMAN           446         Y           C
ASM_HUMAN           463         F           S
ASM_HUMAN           475         P           L
ASM_HUMAN           496         R           L
ASM_HUMAN           537         Y           H
ASM_HUMAN           577         G           S
ASPG_HUMAN          12          V           L
ASPG_HUMAN          60          G           D
ASPG_HUMAN          72          S           P
ASPG_HUMAN          100         G           E
ASPG_HUMAN          101         A           V
ASPG_HUMAN          135         F           S
ASPG_HUMAN          161         R           Q
ASPG_HUMAN          163         C           S
ASPG_HUMAN          252         G           E
ASPG_HUMAN          252         G           R
ASPG_HUMAN          257         T           I
ASPG_HUMAN          302         G           R
ASPG_HUMAN          306         C           R
ASSY_HUMAN          14          G           S
ASSY_HUMAN          18          S           L
ASSY_HUMAN          19          C           R
ASSY_HUMAN          40          Q           L
ASSY_HUMAN          69          V           A
ASSY_HUMAN          79          S           P
ASSY_HUMAN          86          R           C
ASSY_HUMAN          86          R           H
ASSY_HUMAN          95          R           S
ASSY_HUMAN          96          P           H
ASSY_HUMAN          96          P           S
ASSY_HUMAN          108         R           L
ASSY_HUMAN          117         G           D
ASSY_HUMAN          117         G           S
ASSY_HUMAN          118         A           T
ASSY_HUMAN          119         T           I
ASSY_HUMAN          124         D           N
ASSY_HUMAN          127         R           Q
ASSY_HUMAN          127         R           W
ASSY_HUMAN          157         R           C
ASSY_HUMAN          157         R           H
ASSY_HUMAN          160         L           P
ASSY_HUMAN          179         W           R
ASSY_HUMAN          180         S           N
ASSY_HUMAN          190         Y           D
ASSY_HUMAN          191         E           K
ASSY_HUMAN          191         E           Q
ASSY_HUMAN          192         A           V
ASSY_HUMAN          202         A           E
ASSY_HUMAN          206         L           P
ASSY_HUMAN          263         V           M
ASSY_HUMAN          265         R           C
ASSY_HUMAN          265         R           H
ASSY_HUMAN          269         V           M
ASSY_HUMAN          270         E           Q
ASSY_HUMAN          272         R           C
ASSY_HUMAN          277         K           T
ASSY_HUMAN          279         R           Q
ASSY_HUMAN          280         G           R
ASSY_HUMAN          283         E           K
ASSY_HUMAN          284         T           I
ASSY_HUMAN          291         Y           S
ASSY_HUMAN          296         D           G
ASSY_HUMAN          302         M           V
ASSY_HUMAN          304         R           W
ASSY_HUMAN          307         R           C
ASSY_HUMAN          310         K           Q
ASSY_HUMAN          310         K           R
ASSY_HUMAN          324         G           S
ASSY_HUMAN          324         G           V
ASSY_HUMAN          341         S           F
ASSY_HUMAN          345         V           G
ASSY_HUMAN          347         G           R
ASSY_HUMAN          359         Y           D
ASSY_HUMAN          362         G           V
ASSY_HUMAN          363         R           G
ASSY_HUMAN          363         R           L
ASSY_HUMAN          363         R           Q
ASSY_HUMAN          363         R           W
ASSY_HUMAN          389         T           I
ASSY_HUMAN          390         G           R
ASTN2_HUMAN         1293        V           L
AT11C_HUMAN         157         T           I
AT11C_HUMAN         931         Q           P
AT1A2_HUMAN         378         T           N
AT1A2_HUMAN         689         R           Q
AT1A2_HUMAN         731         M           T
AT1A2_HUMAN         764         L           P
AT1A2_HUMAN         887         W           R
AT1A3_HUMAN         274         I           T
AT1A3_HUMAN         277         E           K
AT1A3_HUMAN         613         T           M
AT1A3_HUMAN         758         I           S
AT1A3_HUMAN         780         F           L
AT1A3_HUMAN         801         D           Y
AT2A1_HUMAN         789         P           L
AT2A2_HUMAN         23          G           E
AT2A2_HUMAN         39          N           T
AT2A2_HUMAN         65          L           S
AT2A2_HUMAN         131         R           Q
AT2A2_HUMAN         160         P           L
AT2A2_HUMAN         186         S           P
AT2A2_HUMAN         211         G           D
AT2A2_HUMAN         223         V           M
AT2A2_HUMAN         268         C           F
AT2A2_HUMAN         310         G           V
AT2A2_HUMAN         318         C           R
AT2A2_HUMAN         348         I           T
AT2A2_HUMAN         357         T           K
AT2A2_HUMAN         412         E           G
AT2A2_HUMAN         495         S           F
AT2A2_HUMAN         560         C           R
AT2A2_HUMAN         602         P           L
AT2A2_HUMAN         675         F           S
AT2A2_HUMAN         683         K           E
AT2A2_HUMAN         702         D           N
AT2A2_HUMAN         745         A           D
AT2A2_HUMAN         749         G           R
AT2A2_HUMAN         765         S           L
AT2A2_HUMAN         767         N           S
AT2A2_HUMAN         769         G           R
AT2A2_HUMAN         803         A           T
AT2A2_HUMAN         838         A           P
AT2A2_HUMAN         843         V           F
AT2A2_HUMAN         875         C           G
AT2A2_HUMAN         920         S           Y
AT2A2_HUMAN         943         H           R
AT2A2_HUMAN         975         P           R
AT2A3_HUMAN         674         R           H
AT2C1_HUMAN         201         P           L
AT2C1_HUMAN         304         A           T
AT2C1_HUMAN         309         G           C
AT2C1_HUMAN         318         L           P
AT2C1_HUMAN         341         L           P
AT2C1_HUMAN         490         C           F
AT2C1_HUMAN         584         L           P
AT2C1_HUMAN         641         M           R
AT2C1_HUMAN         645         G           R
AT2C1_HUMAN         709         T           M
AT2C1_HUMAN         744         P           R
AT8B1_HUMAN         45          N           T
AT8B1_HUMAN         70          D           N
AT8B1_HUMAN         127         L           P
AT8B1_HUMAN         203         K           E
AT8B1_HUMAN         288         L           S
AT8B1_HUMAN         308         G           D
AT8B1_HUMAN         308         G           V
AT8B1_HUMAN         344         I           F
AT8B1_HUMAN         403         S           Y
AT8B1_HUMAN         412         R           P
AT8B1_HUMAN         453         S           Y
AT8B1_HUMAN         454         D           G
AT8B1_HUMAN         456         T           M
AT8B1_HUMAN         500         Y           H
AT8B1_HUMAN         535         H           L
AT8B1_HUMAN         554         D           N
AT8B1_HUMAN         600         R           Q
AT8B1_HUMAN         600         R           W
AT8B1_HUMAN         628         R           W
AT8B1_HUMAN         661         I           T
AT8B1_HUMAN         688         D           G
AT8B1_HUMAN         694         I           T
AT8B1_HUMAN         733         G           R
AT8B1_HUMAN         853         F           S
AT8B1_HUMAN         867         R           C
AT8B1_HUMAN         886         A           V
AT8B1_HUMAN         892         G           R
AT8B1_HUMAN         1040        G           R
AT8B1_HUMAN         1178        I           M
ATAD1_HUMAN         107         V           I
ATCAY_HUMAN         301         S           R
ATF2_HUMAN          352         D           H
ATG5_HUMAN          58          K           M
ATL2_HUMAN          113         R           H
ATL2_HUMAN          114         E           K
ATL2_HUMAN          147         P           L
ATL2_HUMAN          811         G           R
ATL3_HUMAN          330         V           M
ATL3_HUMAN          587         R           H
ATL3_HUMAN          855         R           C
ATL3_HUMAN          1315        A           E
ATLA1_HUMAN         161         A           P
ATLA1_HUMAN         217         R           Q
ATLA1_HUMAN         239         R           C
ATLA1_HUMAN         247         H           P
ATLA1_HUMAN         258         H           R
ATLA1_HUMAN         259         S           Y
ATNG_HUMAN          41          G           R
ATP6_HUMAN          156         L           P
ATP6_HUMAN          156         L           R
ATP6_HUMAN          192         I           T
ATP6_HUMAN          217         L           P
ATP7A_HUMAN         629         A           P
ATP7A_HUMAN         637         S           L
ATP7A_HUMAN         706         L           R
ATP7A_HUMAN         727         G           R
ATP7A_HUMAN         844         R           H
ATP7A_HUMAN         853         G           R
ATP7A_HUMAN         860         G           V
ATP7A_HUMAN         873         L           R
ATP7A_HUMAN         876         G           E
ATP7A_HUMAN         876         G           R
ATP7A_HUMAN         924         Q           R
ATP7A_HUMAN         1000        C           R
ATP7A_HUMAN         1006        L           P
ATP7A_HUMAN         1007        A           V
ATP7A_HUMAN         1015        G           D
ATP7A_HUMAN         1019        G           D
ATP7A_HUMAN         1044        D           G
ATP7A_HUMAN         1100        L           P
ATP7A_HUMAN         1118        G           D
ATP7A_HUMAN         1255        G           R
ATP7A_HUMAN         1282        K           E
ATP7A_HUMAN         1300        G           E
ATP7A_HUMAN         1302        G           R
ATP7A_HUMAN         1302        G           V
ATP7A_HUMAN         1304        N           K
ATP7A_HUMAN         1305        D           A
ATP7A_HUMAN         1315        G           R
ATP7A_HUMAN         1325        A           V
ATP7A_HUMAN         1344        S           R
ATP7A_HUMAN         1345        I           F
ATP7A_HUMAN         1362        A           V
ATP7A_HUMAN         1369        G           R
ATP7A_HUMAN         1397        S           F
ATP7B_HUMAN         41          N           S
ATP7B_HUMAN         85          G           V
ATP7B_HUMAN         486         A           S
ATP7B_HUMAN         492         L           S
ATP7B_HUMAN         532         Y           H
ATP7B_HUMAN         536         V           A
ATP7B_HUMAN         591         G           D
ATP7B_HUMAN         604         A           P
ATP7B_HUMAN         616         R           Q
ATP7B_HUMAN         616         R           W
ATP7B_HUMAN         626         G           A
ATP7B_HUMAN         639         H           Y
ATP7B_HUMAN         641         L           S
ATP7B_HUMAN         642         D           H
ATP7B_HUMAN         645         M           R
ATP7B_HUMAN         653         S           Y
ATP7B_HUMAN         657         S           R
ATP7B_HUMAN         665         M           I
ATP7B_HUMAN         690         P           L
ATP7B_HUMAN         691         G           R
ATP7B_HUMAN         693         S           C
ATP7B_HUMAN         703         C           Y
ATP7B_HUMAN         708         L           P
ATP7B_HUMAN         710         G           A
ATP7B_HUMAN         710         G           R
ATP7B_HUMAN         710         G           S
ATP7B_HUMAN         710         G           V
ATP7B_HUMAN         711         G           E
ATP7B_HUMAN         711         G           R
ATP7B_HUMAN         711         G           W
ATP7B_HUMAN         713         Y           C
ATP7B_HUMAN         721         S           P
ATP7B_HUMAN         737         T           R
ATP7B_HUMAN         741         Y           C
ATP7B_HUMAN         744         S           P
ATP7B_HUMAN         747         I           F
ATP7B_HUMAN         756         A           G
ATP7B_HUMAN         760         P           L
ATP7B_HUMAN         765         D           G
ATP7B_HUMAN         765         D           N
ATP7B_HUMAN         766         T           M
ATP7B_HUMAN         766         T           R
ATP7B_HUMAN         768         P           H
ATP7B_HUMAN         769         M           I
ATP7B_HUMAN         769         M           R
ATP7B_HUMAN         769         M           V
ATP7B_HUMAN         776         L           P
ATP7B_HUMAN         778         R           G
ATP7B_HUMAN         778         R           L
ATP7B_HUMAN         778         R           Q
ATP7B_HUMAN         778         R           W
ATP7B_HUMAN         795         L           F
ATP7B_HUMAN         795         L           R
ATP7B_HUMAN         840         P           L
ATP7B_HUMAN         857         I           T
ATP7B_HUMAN         861         A           T
ATP7B_HUMAN         869         G           R
ATP7B_HUMAN         869         G           V
ATP7B_HUMAN         874         A           V
ATP7B_HUMAN         875         G           V
ATP7B_HUMAN         890         V           M
ATP7B_HUMAN         891         G           V
ATP7B_HUMAN         898         Q           R
ATP7B_HUMAN         918         D           E
ATP7B_HUMAN         918         D           N
ATP7B_HUMAN         919         R           G
ATP7B_HUMAN         919         R           W
ATP7B_HUMAN         921         S           N
ATP7B_HUMAN         933         T           P
ATP7B_HUMAN         935         T           M
ATP7B_HUMAN         943         G           C
ATP7B_HUMAN         943         G           D
ATP7B_HUMAN         943         G           S
ATP7B_HUMAN         949         V           G
ATP7B_HUMAN         967         I           F
ATP7B_HUMAN         969         R           Q
ATP7B_HUMAN         971         A           V
ATP7B_HUMAN         974         T           M
ATP7B_HUMAN         975         S           Y
ATP7B_HUMAN         977         T           M
ATP7B_HUMAN         985         C           Y
ATP7B_HUMAN         988         G           R
ATP7B_HUMAN         991         T           M
ATP7B_HUMAN         992         P           H
ATP7B_HUMAN         992         P           L
ATP7B_HUMAN         996         M           T
ATP7B_HUMAN         1000        G           R
ATP7B_HUMAN         1003        A           T
ATP7B_HUMAN         1003        A           V
ATP7B_HUMAN         1004        Q           P
ATP7B_HUMAN         1018        A           V
ATP7B_HUMAN         1029        T           I
ATP7B_HUMAN         1031        T           I
ATP7B_HUMAN         1033        T           A
ATP7B_HUMAN         1033        T           S
ATP7B_HUMAN         1035        G           V
ATP7B_HUMAN         1038        R           K
ATP7B_HUMAN         1041        R           P
ATP7B_HUMAN         1041        R           W
ATP7B_HUMAN         1043        L           P
ATP7B_HUMAN         1052        P           L
ATP7B_HUMAN         1061        G           E
ATP7B_HUMAN         1063        A           V
ATP7B_HUMAN         1064        E           A
ATP7B_HUMAN         1064        E           K
ATP7B_HUMAN         1065        A           P
ATP7B_HUMAN         1068        E           G
ATP7B_HUMAN         1069        H           Q
ATP7B_HUMAN         1083        L           F
ATP7B_HUMAN         1089        G           E
ATP7B_HUMAN         1089        G           V
ATP7B_HUMAN         1094        F           L
ATP7B_HUMAN         1095        Q           P
ATP7B_HUMAN         1098        P           R
ATP7B_HUMAN         1099        G           S
ATP7B_HUMAN         1101        G           R
ATP7B_HUMAN         1102        I           T
ATP7B_HUMAN         1104        C           F
ATP7B_HUMAN         1104        C           Y
ATP7B_HUMAN         1106        V           D
ATP7B_HUMAN         1106        V           I
ATP7B_HUMAN         1111        G           D
ATP7B_HUMAN         1142        Q           H
ATP7B_HUMAN         1146        V           M
ATP7B_HUMAN         1148        I           T
ATP7B_HUMAN         1149        G           A
ATP7B_HUMAN         1151        R           H
ATP7B_HUMAN         1153        W           C
ATP7B_HUMAN         1153        W           R
ATP7B_HUMAN         1164        D           N
ATP7B_HUMAN         1168        A           S
ATP7B_HUMAN         1169        M           T
ATP7B_HUMAN         1169        M           V
ATP7B_HUMAN         1173        E           G
ATP7B_HUMAN         1173        E           K
ATP7B_HUMAN         1176        G           E
ATP7B_HUMAN         1176        G           R
ATP7B_HUMAN         1183        A           G
ATP7B_HUMAN         1183        A           T
ATP7B_HUMAN         1186        G           C
ATP7B_HUMAN         1186        G           S
ATP7B_HUMAN         1213        G           V
ATP7B_HUMAN         1216        V           M
ATP7B_HUMAN         1220        T           M
ATP7B_HUMAN         1221        G           E
ATP7B_HUMAN         1222        D           N
ATP7B_HUMAN         1222        D           V
ATP7B_HUMAN         1222        D           Y
ATP7B_HUMAN         1228        R           T
ATP7B_HUMAN         1230        I           V
ATP7B_HUMAN         1232        T           P
ATP7B_HUMAN         1239        V           G
ATP7B_HUMAN         1248        K           N
ATP7B_HUMAN         1252        V           I
ATP7B_HUMAN         1255        L           I
ATP7B_HUMAN         1256        Q           R
ATP7B_HUMAN         1262        V           F
ATP7B_HUMAN         1266        G           R
ATP7B_HUMAN         1266        G           V
ATP7B_HUMAN         1267        D           A
ATP7B_HUMAN         1267        D           V
ATP7B_HUMAN         1270        N           S
ATP7B_HUMAN         1271        D           N
ATP7B_HUMAN         1273        P           L
ATP7B_HUMAN         1278        A           V
ATP7B_HUMAN         1279        D           G
ATP7B_HUMAN         1279        D           Y
ATP7B_HUMAN         1287        G           S
ATP7B_HUMAN         1296        D           N
ATP7B_HUMAN         1305        L           P
ATP7B_HUMAN         1310        S           R
ATP7B_HUMAN         1322        R           P
ATP7B_HUMAN         1327        L           V
ATP7B_HUMAN         1328        A           T
ATP7B_HUMAN         1331        Y           S
ATP7B_HUMAN         1336        I           T
ATP7B_HUMAN         1341        G           D
ATP7B_HUMAN         1341        G           S
ATP7B_HUMAN         1341        G           V
ATP7B_HUMAN         1352        P           S
ATP7B_HUMAN         1353        W           R
ATP7B_HUMAN         1355        G           C
ATP7B_HUMAN         1355        G           S
ATP7B_HUMAN         1358        A           S
ATP7B_HUMAN         1359        M           I
ATP7B_HUMAN         1363        S           F
ATP7B_HUMAN         1368        L           P
ATP7B_HUMAN         1373        L           P
ATP7B_HUMAN         1373        L           R
ATP7B_HUMAN         1375        C           S
ATP7B_HUMAN         1379        P           S
ATP7B_HUMAN         1434        T           M
ATPF2_HUMAN         94          W           G
ATS10_HUMAN         25          A           T
ATS13_HUMAN         88          V           M
ATS13_HUMAN         96          H           D
ATS13_HUMAN         102         R           C
ATS13_HUMAN         193         R           W
ATS13_HUMAN         196         T           I
ATS13_HUMAN         234         H           Q
ATS13_HUMAN         250         A           V
ATS13_HUMAN         268         R           P
ATS13_HUMAN         390         W           C
ATS13_HUMAN         398         R           H
ATS13_HUMAN         508         C           Y
ATS13_HUMAN         528         R           G
ATS13_HUMAN         673         I           F
ATS13_HUMAN         692         R           C
ATS13_HUMAN         908         C           Y
ATS13_HUMAN         951         C           G
ATS13_HUMAN         1024        C           G
ATS13_HUMAN         1123        R           C
ATS13_HUMAN         1213        C           Y
ATS13_HUMAN         1239        G           V
ATS13_HUMAN         1336        R           W
ATS15_HUMAN         770         Q           R
ATS15_HUMAN         878         C           G
ATS18_HUMAN         382         R           K
ATS18_HUMAN         455         K           T
ATS19_HUMAN         360         L           I
ATTY_HUMAN          362         G           V
AUHM_HUMAN          240         A           V
AURKC_HUMAN         52          G           E
AURKC_HUMAN         148         E           Q
AURKC_HUMAN         244         H           Q
AVR2A_HUMAN         306         D           N
AVR2B_HUMAN         40          R           H
AVR2B_HUMAN         494         V           I
AXIN1_HUMAN         106         L           R
AXIN1_HUMAN         345         P           L
AXIN1_HUMAN         425         G           S
AXIN1_HUMAN         650         G           S
AXIN2_HUMAN         50          S           P
B2MG_HUMAN          11          A           P
B3AT_HUMAN          90          E           K
B3AT_HUMAN          130         G           R
B3AT_HUMAN          147         P           S
B3AT_HUMAN          285         A           D
B3AT_HUMAN          327         P           R
B3AT_HUMAN          455         G           E
B3AT_HUMAN          455         G           R
B3AT_HUMAN          488         V           M
B3AT_HUMAN          490         R           C
B3AT_HUMAN          490         R           H
B3AT_HUMAN          518         R           C
B3AT_HUMAN          589         R           C
B3AT_HUMAN          589         R           H
B3AT_HUMAN          589         R           S
B3AT_HUMAN          602         R           P
B3AT_HUMAN          609         G           R
B3AT_HUMAN          613         S           F
B3AT_HUMAN          663         M           K
B3AT_HUMAN          687         L           P
B3AT_HUMAN          701         G           D
B3AT_HUMAN          705         D           Y
B3AT_HUMAN          707         L           P
B3AT_HUMAN          714         G           R
B3AT_HUMAN          731         S           P
B3AT_HUMAN          734         H           R
B3AT_HUMAN          760         R           Q
B3AT_HUMAN          760         R           W
B3AT_HUMAN          771         G           D
B3AT_HUMAN          773         S           P
B3AT_HUMAN          783         I           N
B3AT_HUMAN          808         R           C
B3AT_HUMAN          808         R           H
B3AT_HUMAN          834         H           P
B3AT_HUMAN          837         T           A
B3AT_HUMAN          837         T           M
B3AT_HUMAN          837         T           R
B3AT_HUMAN          858         A           D
B3AT_HUMAN          870         R           W
B3GL2_HUMAN         203         N           S
B4GN2_HUMAN         459         P           H
BAAT_HUMAN          76          M           V
BARD1_HUMAN         564         Q           H
BARD1_HUMAN         695         V           L
BARD1_HUMAN         761         S           N
BAT1_HUMAN          44          I           T
BAT1_HUMAN          52          P           L
BAT1_HUMAN          63          G           R
BAT1_HUMAN          69          W           L
BAT1_HUMAN          70          A           V
BAT1_HUMAN          105         G           R
BAT1_HUMAN          123         T           M
BAT1_HUMAN          126         A           T
BAT1_HUMAN          170         V           M
BAT1_HUMAN          182         A           T
BAT1_HUMAN          187         I           F
BAT1_HUMAN          195         G           R
BAT1_HUMAN          224         A           V
BAT1_HUMAN          230         W           R
BAT1_HUMAN          241         I           T
BAT1_HUMAN          259         G           R
BAT1_HUMAN          261         P           L
BAT1_HUMAN          330         V           M
BAT1_HUMAN          331         A           V
BAT1_HUMAN          333         R           W
BAT1_HUMAN          354         A           T
BAT1_HUMAN          379         S           R
BAT1_HUMAN          382         A           T
BAX_HUMAN           67          G           R
BAX_HUMAN           108         G           V
BBS1_HUMAN          35          H           R
BBS1_HUMAN          53          K           E
BBS1_HUMAN          148         D           N
BBS1_HUMAN          160         R           Q
BBS1_HUMAN          234         E           K
BBS1_HUMAN          305         G           S
BBS1_HUMAN          390         M           R
BBS1_HUMAN          434         Y           S
BBS1_HUMAN          503         L           H
BBS1_HUMAN          518         L           P
BBS1_HUMAN          518         L           Q
BBS10_HUMAN         34          R           P
BBS10_HUMAN         49          R           W
BBS10_HUMAN         91          C           W
BBS10_HUMAN         170         L           S
BBS10_HUMAN         195         C           W
BBS10_HUMAN         197         Y           C
BBS10_HUMAN         240         V           G
BBS10_HUMAN         308         L           F
BBS10_HUMAN         311         S           A
BBS10_HUMAN         329         S           L
BBS10_HUMAN         363         P           L
BBS10_HUMAN         414         L           S
BBS10_HUMAN         579         K           R
BBS10_HUMAN         613         Y           C
BBS10_HUMAN         613         Y           H
BBS10_HUMAN         677         G           V
BBS10_HUMAN         689         T           P
BBS12_HUMAN         159         P           L
BBS12_HUMAN         289         A           P
BBS12_HUMAN         540         G           V
BBS2_HUMAN          23          R           P
BBS2_HUMAN          70          N           S
BBS2_HUMAN          75          V           G
BBS2_HUMAN          104         D           A
BBS2_HUMAN          174         D           E
BBS2_HUMAN          315         R           Q
BBS2_HUMAN          315         R           W
BBS2_HUMAN          349         L           W
BBS2_HUMAN          558         T           I
BBS2_HUMAN          632         R           P
BBS2_HUMAN          643         R           H
BBS4_HUMAN          165         N           H
BBS4_HUMAN          295         R           P
BBS4_HUMAN          327         L           P
BBS4_HUMAN          351         L           R
BBS4_HUMAN          364         A           E
BBS4_HUMAN          368         D           G
BBS4_HUMAN          457         S           I
BBS4_HUMAN          472         M           V
BBS4_HUMAN          503         P           L
BBS5_HUMAN          184         N           S
BBS5_HUMAN          207         R           H
BBS7_HUMAN          66          I           F
BBS7_HUMAN          211         T           I
BBS7_HUMAN          323         H           R
BC11A_HUMAN         142         S           F
BC11B_HUMAN         331         S           P
BCAR1_HUMAN         407         S           T
BCD1_HUMAN          455         L           H
BCL10_HUMAN         5           A           S
BCL10_HUMAN         16          V           E
BCL10_HUMAN         31          K           E
BCL10_HUMAN         57          C           R
BCL10_HUMAN         58          R           G
BCL10_HUMAN         64          R           K
BCL10_HUMAN         101         D           E
BCL10_HUMAN         134         S           P
BCL10_HUMAN         168         T           A
BCL10_HUMAN         174         L           S
BCL10_HUMAN         213         G           E
BCL10_HUMAN         218         S           F
BCL10_HUMAN         230         V           I
BCL2_HUMAN          59          P           S
BCL2_HUMAN          93          V           I
BCOR_HUMAN          85          P           L
BCORL_HUMAN         832         G           D
BCR_HUMAN           400         S           P
BCS1_HUMAN          35          G           R
BCS1_HUMAN          45          R           C
BCS1_HUMAN          78          S           G
BCS1_HUMAN          99          P           L
BCS1_HUMAN          114         R           W
BCS1_HUMAN          144         R           Q
BCS1_HUMAN          155         R           P
BCS1_HUMAN          183         R           H
BCS1_HUMAN          184         R           C
BCS1_HUMAN          277         S           N
BCS1_HUMAN          302         Q           E
BCS1_HUMAN          306         R           H
BCS1_HUMAN          327         V           A
BCS1_HUMAN          353         V           M
BDNF_HUMAN          2           T           I
BEND7_HUMAN         313         R           T
BEST1_HUMAN         3           I           T
BEST1_HUMAN         6           T           P
BEST1_HUMAN         6           T           R
BEST1_HUMAN         9           V           A
BEST1_HUMAN         9           V           M
BEST1_HUMAN         10          A           T
BEST1_HUMAN         10          A           V
BEST1_HUMAN         11          N           I
BEST1_HUMAN         13          R           H
BEST1_HUMAN         16          S           F
BEST1_HUMAN         17          F           C
BEST1_HUMAN         21          L           V
BEST1_HUMAN         24          W           C
BEST1_HUMAN         25          R           Q
BEST1_HUMAN         25          R           W
BEST1_HUMAN         26          G           R
BEST1_HUMAN         27          S           R
BEST1_HUMAN         29          Y           H
BEST1_HUMAN         30          K           R
BEST1_HUMAN         41          L           P
BEST1_HUMAN         47          R           H
BEST1_HUMAN         58          Q           L
BEST1_HUMAN         73          I           N
BEST1_HUMAN         80          F           L
BEST1_HUMAN         82          L           V
BEST1_HUMAN         85          Y           H
BEST1_HUMAN         86          V           M
BEST1_HUMAN         89          V           A
BEST1_HUMAN         91          T           I
BEST1_HUMAN         92          R           C
BEST1_HUMAN         92          R           H
BEST1_HUMAN         92          R           S
BEST1_HUMAN         93          W           C
BEST1_HUMAN         96          Q           H
BEST1_HUMAN         99          N           K
BEST1_HUMAN         100         L           R
BEST1_HUMAN         101         P           T
BEST1_HUMAN         102         W           R
BEST1_HUMAN         104         D           E
BEST1_HUMAN         104         D           H
BEST1_HUMAN         113         F           L
BEST1_HUMAN         119         E           Q
BEST1_HUMAN         133         N           K
BEST1_HUMAN         135         G           S
BEST1_HUMAN         140         L           R
BEST1_HUMAN         141         R           H
BEST1_HUMAN         152         P           A
BEST1_HUMAN         195         A           V
BEST1_HUMAN         201         I           T
BEST1_HUMAN         207         L           I
BEST1_HUMAN         209         S           N
BEST1_HUMAN         218         R           C
BEST1_HUMAN         218         R           H
BEST1_HUMAN         218         R           Q
BEST1_HUMAN         218         R           S
BEST1_HUMAN         221         C           W
BEST1_HUMAN         224         L           M
BEST1_HUMAN         224         L           P
BEST1_HUMAN         227         Y           C
BEST1_HUMAN         227         Y           N
BEST1_HUMAN         231         S           R
BEST1_HUMAN         235         V           L
BEST1_HUMAN         235         V           M
BEST1_HUMAN         236         Y           C
BEST1_HUMAN         237         T           R
BEST1_HUMAN         239         V           M
BEST1_HUMAN         241         T           N
BEST1_HUMAN         242         V           M
BEST1_HUMAN         243         A           T
BEST1_HUMAN         243         A           V
BEST1_HUMAN         276         F           L
BEST1_HUMAN         293         Q           K
BEST1_HUMAN         294         L           V
BEST1_HUMAN         295         I           T
BEST1_HUMAN         296         N           H
BEST1_HUMAN         296         N           S
BEST1_HUMAN         297         P           A
BEST1_HUMAN         297         P           S
BEST1_HUMAN         298         F           S
BEST1_HUMAN         299         G           A
BEST1_HUMAN         299         G           E
BEST1_HUMAN         300         E           D
BEST1_HUMAN         300         E           K
BEST1_HUMAN         301         D           E
BEST1_HUMAN         301         D           N
BEST1_HUMAN         302         D           G
BEST1_HUMAN         302         D           H
BEST1_HUMAN         302         D           V
BEST1_HUMAN         303         D           E
BEST1_HUMAN         305         F           S
BEST1_HUMAN         306         E           D
BEST1_HUMAN         306         E           G
BEST1_HUMAN         307         T           A
BEST1_HUMAN         307         T           I
BEST1_HUMAN         308         N           S
BEST1_HUMAN         310         I           T
BEST1_HUMAN         311         V           G
BEST1_HUMAN         312         D           N
BEST1_HUMAN         317         V           M
BEST1_HUMAN         325         M           T
BFSP2_HUMAN         287         R           W
BGAL_HUMAN          49          R           C
BGAL_HUMAN          51          I           T
BGAL_HUMAN          59          R           C
BGAL_HUMAN          59          R           H
BGAL_HUMAN          68          R           W
BGAL_HUMAN          82          T           M
BGAL_HUMAN          83          Y           H
BGAL_HUMAN          121         R           S
BGAL_HUMAN          123         G           R
BGAL_HUMAN          134         G           V
BGAL_HUMAN          148         R           S
BGAL_HUMAN          151         D           Y
BGAL_HUMAN          155         L           R
BGAL_HUMAN          162         L           S
BGAL_HUMAN          201         R           C
BGAL_HUMAN          201         R           H
BGAL_HUMAN          208         R           C
BGAL_HUMAN          214         D           Y
BGAL_HUMAN          216         V           A
BGAL_HUMAN          239         T           M
BGAL_HUMAN          240         V           M
BGAL_HUMAN          263         P           S
BGAL_HUMAN          266         N           S
BGAL_HUMAN          270         Y           D
BGAL_HUMAN          272         G           D
BGAL_HUMAN          273         W           L
BGAL_HUMAN          281         H           Y
BGAL_HUMAN          316         Y           C
BGAL_HUMAN          332         D           N
BGAL_HUMAN          408         Q           P
BGAL_HUMAN          438         G           E
BGAL_HUMAN          457         R           Q
BGAL_HUMAN          482         R           C
BGAL_HUMAN          482         R           H
BGAL_HUMAN          484         N           K
BGAL_HUMAN          491         D           N
BGAL_HUMAN          491         D           Y
BGAL_HUMAN          494         G           C
BGAL_HUMAN          500         T           A
BGAL_HUMAN          509         W           C
BGAL_HUMAN          549         P           L
BGAL_HUMAN          578         K           R
BGAL_HUMAN          579         G           D
BGAL_HUMAN          590         R           C
BGAL_HUMAN          590         R           H
BGAL_HUMAN          591         Y           C
BGAL_HUMAN          591         Y           N
BGAL_HUMAN          632         E           G
BGH3_HUMAN          124         R           C
BGH3_HUMAN          124         R           H
BGH3_HUMAN          124         R           L
BGH3_HUMAN          124         R           S
BGH3_HUMAN          501         P           T
BGH3_HUMAN          505         V           D
BGH3_HUMAN          509         L           R
BGH3_HUMAN          518         L           P
BGH3_HUMAN          518         L           R
BGH3_HUMAN          527         L           R
BGH3_HUMAN          538         T           R
BGH3_HUMAN          540         F           S
BGH3_HUMAN          546         A           D
BGH3_HUMAN          546         A           T
BGH3_HUMAN          551         P           Q
BGH3_HUMAN          555         R           Q
BGH3_HUMAN          555         R           W
BGH3_HUMAN          569         L           R
BGH3_HUMAN          572         H           R
BGH3_HUMAN          622         N           K
BGH3_HUMAN          623         G           D
BGH3_HUMAN          626         H           P
BGH3_HUMAN          626         H           R
BGH3_HUMAN          666         R           S
BGLR_HUMAN          30          P           S
BGLR_HUMAN          38          C           G
BGLR_HUMAN          52          S           F
BGLR_HUMAN          136         G           R
BGLR_HUMAN          148         P           S
BGLR_HUMAN          150         E           K
BGLR_HUMAN          152         D           G
BGLR_HUMAN          176         L           F
BGLR_HUMAN          216         R           W
BGLR_HUMAN          243         L           P
BGLR_HUMAN          320         Y           C
BGLR_HUMAN          320         Y           S
BGLR_HUMAN          339         N           S
BGLR_HUMAN          350         K           N
BGLR_HUMAN          351         H           Y
BGLR_HUMAN          354         A           V
BGLR_HUMAN          362         D           N
BGLR_HUMAN          364         P           L
BGLR_HUMAN          374         R           C
BGLR_HUMAN          382         R           C
BGLR_HUMAN          382         R           H
BGLR_HUMAN          408         P           S
BGLR_HUMAN          415         P           L
BGLR_HUMAN          435         R           P
BGLR_HUMAN          477         R           W
BGLR_HUMAN          495         Y           C
BGLR_HUMAN          508         Y           C
BGLR_HUMAN          540         E           K
BGLR_HUMAN          572         G           D
BGLR_HUMAN          577         R           L
BGLR_HUMAN          606         K           N
BGLR_HUMAN          607         G           A
BGLR_HUMAN          611         R           W
BGLR_HUMAN          619         A           V
BGLR_HUMAN          626         Y           H
BGLR_HUMAN          627         W           C
BIG1_HUMAN          316         G           E
BIG2_HUMAN          209         E           K
BIG2_HUMAN          794         K           E
BIN1_HUMAN          35          K           N
BIN1_HUMAN          151         D           N
BLK_HUMAN           71          A           T
BLM_HUMAN           672         Q           R
BLM_HUMAN           841         I           T
BLM_HUMAN           843         T           I
BLM_HUMAN           878         C           R
BLM_HUMAN           891         G           E
BLM_HUMAN           901         C           Y
BLM_HUMAN           1036        C           F
BLM_HUMAN           1055        C           S
BMP1_HUMAN          45          D           H
BMP15_HUMAN         61          R           Q
BMP15_HUMAN         61          R           W
BMP15_HUMAN         68          R           W
BMP15_HUMAN         76          R           C
BMP15_HUMAN         76          R           H
BMP15_HUMAN         138         R           H
BMP15_HUMAN         148         L           P
BMP15_HUMAN         180         A           T
BMP15_HUMAN         196         N           K
BMP15_HUMAN         206         R           H
BMP15_HUMAN         221         W           R
BMP15_HUMAN         235         Y           C
BMP15_HUMAN         243         I           V
BMP2K_HUMAN         68          V           M
BMP4_HUMAN          91          S           C
BMP4_HUMAN          93          E           G
BMP4_HUMAN          162         R           Q
BMP4_HUMAN          287         R           H
BMP4_HUMAN          346         A           V
BMP6_HUMAN          343         A           D
BMP6_HUMAN          476         P           L
BMPR2_HUMAN         60          C           Y
BMPR2_HUMAN         82          Q           H
BMPR2_HUMAN         117         C           Y
BMPR2_HUMAN         118         C           W
BMPR2_HUMAN         123         C           R
BMPR2_HUMAN         123         C           S
BMPR2_HUMAN         182         G           D
BMPR2_HUMAN         347         C           Y
BMPR2_HUMAN         420         C           R
BMPR2_HUMAN         483         C           R
BMPR2_HUMAN         485         D           G
BMPR2_HUMAN         491         R           Q
BMPR2_HUMAN         491         R           W
BMPR2_HUMAN         512         K           T
BMPR2_HUMAN         519         N           K
BMPR2_HUMAN         899         R           P
BMR1A_HUMAN         58          F           Y
BMR1A_HUMAN         62          Y           D
BMR1A_HUMAN         82          C           Y
BMR1A_HUMAN         124         C           R
BMR1A_HUMAN         130         C           R
BMR1A_HUMAN         338         A           D
BMR1A_HUMAN         376         C           Y
BMR1A_HUMAN         443         R           C
BMR1A_HUMAN         470         M           T
BMR1A_HUMAN         486         R           Q
BMR1B_HUMAN         31          R           H
BMR1B_HUMAN         200         I           K
BMR1B_HUMAN         297         D           N
BMR1B_HUMAN         486         R           Q
BMR1B_HUMAN         486         R           W
BMX_HUMAN           670         R           W
BOC_HUMAN           713         V           M
BPIB2_HUMAN         20          A           V
BPL1_HUMAN          42          E           D
BPL1_HUMAN          183         R           P
BPL1_HUMAN          216         L           R
BPL1_HUMAN          237         L           P
BPL1_HUMAN          333         V           E
BPL1_HUMAN          360         R           S
BPL1_HUMAN          363         V           D
BPL1_HUMAN          456         Y           C
BPL1_HUMAN          462         T           I
BPL1_HUMAN          470         L           S
BPL1_HUMAN          508         R           W
BPL1_HUMAN          511         N           K
BPL1_HUMAN          518         G           E
BPL1_HUMAN          547         V           G
BPL1_HUMAN          550         V           M
BPL1_HUMAN          571         D           N
BPL1_HUMAN          581         G           S
BPL1_HUMAN          582         G           R
BPL1_HUMAN          615         D           Y
BPL1_HUMAN          634         D           N
BPL1_HUMAN          634         D           Y
BPL1_HUMAN          715         D           G
BRAF_HUMAN          245         L           F
BRAF_HUMAN          246         A           P
BRAF_HUMAN          257         Q           R
BRAF_HUMAN          275         E           K
BRAF_HUMAN          462         R           I
BRAF_HUMAN          463         I           S
BRAF_HUMAN          464         G           E
BRAF_HUMAN          464         G           V
BRAF_HUMAN          466         G           A
BRAF_HUMAN          466         G           E
BRAF_HUMAN          466         G           V
BRAF_HUMAN          467         S           A
BRAF_HUMAN          468         F           S
BRAF_HUMAN          469         G           A
BRAF_HUMAN          469         G           E
BRAF_HUMAN          469         G           R
BRAF_HUMAN          469         G           V
BRAF_HUMAN          485         L           F
BRAF_HUMAN          499         K           E
BRAF_HUMAN          499         K           N
BRAF_HUMAN          501         E           G
BRAF_HUMAN          501         E           K
BRAF_HUMAN          525         L           P
BRAF_HUMAN          581         N           D
BRAF_HUMAN          581         N           S
BRAF_HUMAN          586         E           K
BRAF_HUMAN          594         D           G
BRAF_HUMAN          595         F           L
BRAF_HUMAN          596         G           R
BRAF_HUMAN          596         G           V
BRAF_HUMAN          597         L           R
BRAF_HUMAN          599         T           R
BRAF_HUMAN          600         V           D
BRAF_HUMAN          600         V           E
BRAF_HUMAN          601         K           E
BRAF_HUMAN          601         K           Q
BRAF_HUMAN          638         D           E
BRAF_HUMAN          709         Q           R
BRCA1_HUMAN         10          E           K
BRCA1_HUMAN         22          L           S
BRCA1_HUMAN         23          E           K
BRCA1_HUMAN         30          L           F
BRCA1_HUMAN         61          C           G
BRCA1_HUMAN         64          C           G
BRCA1_HUMAN         71          R           K
BRCA1_HUMAN         227         E           K
BRCA1_HUMAN         271         V           M
BRCA1_HUMAN         346         P           S
BRCA1_HUMAN         461         F           L
BRCA1_HUMAN         465         Y           D
BRCA1_HUMAN         552         G           V
BRCA1_HUMAN         749         D           Y
BRCA1_HUMAN         758         L           F
BRCA1_HUMAN         778         G           C
BRCA1_HUMAN         826         T           K
BRCA1_HUMAN         835         H           Y
BRCA1_HUMAN         841         R           W
BRCA1_HUMAN         856         Y           H
BRCA1_HUMAN         866         R           Q
BRCA1_HUMAN         888         H           Y
BRCA1_HUMAN         892         L           S
BRCA1_HUMAN         960         G           D
BRCA1_HUMAN         1025        T           I
BRCA1_HUMAN         1047        V           A
BRCA1_HUMAN         1139        S           I
BRCA1_HUMAN         1150        P           S
BRCA1_HUMAN         1187        S           I
BRCA1_HUMAN         1200        Q           H
BRCA1_HUMAN         1204        R           I
BRCA1_HUMAN         1207        K           N
BRCA1_HUMAN         1210        E           G
BRCA1_HUMAN         1217        S           Y
BRCA1_HUMAN         1226        F           L
BRCA1_HUMAN         1243        R           G
BRCA1_HUMAN         1297        S           P
BRCA1_HUMAN         1411        M           T
BRCA1_HUMAN         1628        M           T
BRCA1_HUMAN         1641        A           P
BRCA1_HUMAN         1690        K           Q
BRCA1_HUMAN         1692        D           N
BRCA1_HUMAN         1697        C           R
BRCA1_HUMAN         1699        R           W
BRCA1_HUMAN         1708        A           E
BRCA1_HUMAN         1749        P           R
BRCA1_HUMAN         1775        M           R
BRCA1_HUMAN         1776        P           S
BRCA1_HUMAN         1786        L           P
BRCA1_HUMAN         1812        P           S
BRD2_HUMAN          30          G           E
BRD2_HUMAN          558         R           G
BRD2_HUMAN          714         P           L
BRD3_HUMAN          36          T           N
BRD3_HUMAN          161         A           T
BRDT_HUMAN          89          A           V
BRDT_HUMAN          288         H           Y
BRSK1_HUMAN         319         R           W
BRSK1_HUMAN         335         V           I
BRSK1_HUMAN         407         G           E
BRWD3_HUMAN         1596        K           E
BSCL2_HUMAN         88          N           S
BSCL2_HUMAN         90          S           L
BSCL2_HUMAN         212         A           P
BSND_HUMAN          8           R           L
BSND_HUMAN          8           R           W
BSND_HUMAN          10          G           S
BSND_HUMAN          47          G           R
BTD_HUMAN           128         F           V
BTD_HUMAN           171         A           T
BTD_HUMAN           228         D           Y
BTD_HUMAN           323         H           R
BTD_HUMAN           444         D           H
BTD_HUMAN           451         G           D
BTD_HUMAN           456         Q           H
BTD_HUMAN           532         T           M
BTD_HUMAN           538         R           C
BTK_HUMAN           11          L           P
BTK_HUMAN           12          K           R
BTK_HUMAN           14          S           F
BTK_HUMAN           19          K           E
BTK_HUMAN           25          F           S
BTK_HUMAN           27          K           R
BTK_HUMAN           28          R           C
BTK_HUMAN           28          R           H
BTK_HUMAN           28          R           P
BTK_HUMAN           33          T           P
BTK_HUMAN           39          Y           S
BTK_HUMAN           40          Y           C
BTK_HUMAN           40          Y           N
BTK_HUMAN           61          I           N
BTK_HUMAN           64          V           D
BTK_HUMAN           64          V           F
BTK_HUMAN           113         V           D
BTK_HUMAN           115         S           F
BTK_HUMAN           117         T           P
BTK_HUMAN           127         Q           H
BTK_HUMAN           154         C           S
BTK_HUMAN           155         C           G
BTK_HUMAN           155         C           R
BTK_HUMAN           184         T           P
BTK_HUMAN           288         R           Q
BTK_HUMAN           288         R           W
BTK_HUMAN           295         L           P
BTK_HUMAN           302         G           E
BTK_HUMAN           302         G           R
BTK_HUMAN           307         R           G
BTK_HUMAN           307         R           T
BTK_HUMAN           308         D           E
BTK_HUMAN           319         V           A
BTK_HUMAN           334         Y           S
BTK_HUMAN           358         L           F
BTK_HUMAN           361         Y           C
BTK_HUMAN           362         H           Q
BTK_HUMAN           364         H           P
BTK_HUMAN           365         N           Y
BTK_HUMAN           366         S           F
BTK_HUMAN           369         L           F
BTK_HUMAN           370         I           M
BTK_HUMAN           372         R           G
BTK_HUMAN           408         L           P
BTK_HUMAN           414         G           R
BTK_HUMAN           418         Y           H
BTK_HUMAN           429         I           N
BTK_HUMAN           430         K           E
BTK_HUMAN           430         K           R
BTK_HUMAN           445         E           D
BTK_HUMAN           462         G           D
BTK_HUMAN           462         G           V
BTK_HUMAN           476         Y           D
BTK_HUMAN           477         M           R
BTK_HUMAN           502         C           F
BTK_HUMAN           502         C           W
BTK_HUMAN           506         C           R
BTK_HUMAN           506         C           Y
BTK_HUMAN           508         A           D
BTK_HUMAN           509         M           I
BTK_HUMAN           509         M           V
BTK_HUMAN           512         L           P
BTK_HUMAN           512         L           Q
BTK_HUMAN           518         L           R
BTK_HUMAN           520         R           Q
BTK_HUMAN           521         D           G
BTK_HUMAN           521         D           H
BTK_HUMAN           521         D           N
BTK_HUMAN           523         A           E
BTK_HUMAN           525         R           G
BTK_HUMAN           525         R           P
BTK_HUMAN           525         R           Q
BTK_HUMAN           526         N           K
BTK_HUMAN           535         V           F
BTK_HUMAN           542         L           P
BTK_HUMAN           544         R           G
BTK_HUMAN           544         R           K
BTK_HUMAN           559         F           S
BTK_HUMAN           562         R           P
BTK_HUMAN           562         R           W
BTK_HUMAN           563         W           L
BTK_HUMAN           567         E           K
BTK_HUMAN           578         S           Y
BTK_HUMAN           581         W           R
BTK_HUMAN           582         A           V
BTK_HUMAN           583         F           S
BTK_HUMAN           587         M           L
BTK_HUMAN           589         E           D
BTK_HUMAN           589         E           G
BTK_HUMAN           589         E           K
BTK_HUMAN           592         S           P
BTK_HUMAN           594         G           E
BTK_HUMAN           594         G           R
BTK_HUMAN           598         Y           C
BTK_HUMAN           607         A           D
BTK_HUMAN           613         G           D
BTK_HUMAN           619         P           A
BTK_HUMAN           619         P           S
BTK_HUMAN           619         P           T
BTK_HUMAN           622         A           P
BTK_HUMAN           626         V           G
BTK_HUMAN           630         M           K
BTK_HUMAN           630         M           T
BTK_HUMAN           633         C           Y
BTK_HUMAN           641         R           C
BTK_HUMAN           641         R           H
BTK_HUMAN           644         F           L
BTK_HUMAN           644         F           S
BTK_HUMAN           647         L           P
BTK_HUMAN           652         L           P
BUB1_HUMAN          36          E           D
BUB1_HUMAN          259         Y           C
BUB1_HUMAN          265         H           N
BUB1_HUMAN          492         S           Y
BUB1_HUMAN          648         P           R
BUB1B_HUMAN         15          M           T
BUB1B_HUMAN         36          R           Q
BUB1B_HUMAN         550         R           Q
BUB1B_HUMAN         618         V           A
BUB1B_HUMAN         814         R           H
BUB1B_HUMAN         844         L           F
BUB1B_HUMAN         909         I           T
BUB1B_HUMAN         921         Q           H
BUB1B_HUMAN         1012        L           P
BUP1_HUMAN          85          A           E
C11B1_HUMAN         42          P           S
C11B1_HUMAN         133         N           H
C11B1_HUMAN         318         T           M
C11B1_HUMAN         319         T           M
C11B1_HUMAN         374         R           Q
C11B1_HUMAN         448         R           H
C11B2_HUMAN         181         R           W
C11B2_HUMAN         185         T           I
C11B2_HUMAN         198         E           D
C11B2_HUMAN         386         V           A
C11B2_HUMAN         461         L           P
C11B2_HUMAN         498         T           A
C1GLC_HUMAN         152         E           K
C1QB_HUMAN          40          G           D
C1QB_HUMAN          121         A           T
C1QC_HUMAN          34          G           R
C1QR1_HUMAN         220         A           V
C1QT5_HUMAN         163         S           R
C1TM_HUMAN          444         L           R
C2D2A_HUMAN         1096        Q           H
C2D2A_HUMAN         1122        P           S
C2D2A_HUMAN         1528        R           C
C2D2A_HUMAN         1551        L           P
C2TA_HUMAN          469         L           P
C2TA_HUMAN          962         F           S
CA064_HUMAN         52          G           W
CA064_HUMAN         100         G           W
CA087_HUMAN         151         Q           E
CA101_HUMAN         653         T           I
CA172_HUMAN         312         R           H
HEAT8_HUMAN         183         S           Y
CA201_HUMAN         254         S           F
CAB45_HUMAN         148         A           T
CABP4_HUMAN         124         R           C
CAC1F_HUMAN         74          C           R
CAC1F_HUMAN         150         G           R
CAC1F_HUMAN         229         S           P
CAC1F_HUMAN         261         G           R
CAC1F_HUMAN         369         G           D
CAC1F_HUMAN         519         R           Q
CAC1F_HUMAN         635         V           I
CAC1F_HUMAN         674         G           D
CAC1F_HUMAN         753         F           C
CAC1F_HUMAN         756         I           T
CAC1F_HUMAN         860         L           P
CAC1F_HUMAN         928         A           D
CAC1F_HUMAN         1018        G           R
CAC1F_HUMAN         1060        R           W
CAC1F_HUMAN         1079        L           P
CAC1F_HUMAN         1375        L           H
CAC1F_HUMAN         1499        C           R
CAC1F_HUMAN         1500        P           R
CAC1F_HUMAN         1508        L           P
CAC1S_HUMAN         528         R           G
CAC1S_HUMAN         528         R           H
CAC1S_HUMAN         900         R           S
CAC1S_HUMAN         1239        R           G
CAC1S_HUMAN         1239        R           H
CACB1_HUMAN         339         P           L
CACB2_HUMAN         99          A           G
CACB2_HUMAN         535         S           L
CACB4_HUMAN         104         C           F
CAD10_HUMAN         371         V           L
CAD15_HUMAN         8           V           L
CAD15_HUMAN         60          R           C
CAD15_HUMAN         92          R           W
CAD15_HUMAN         122         A           V
CAD20_HUMAN         228         M           I
CAD20_HUMAN         416         P           T
CAD20_HUMAN         746         Q           H
CADH1_HUMAN         123         H           Y
CADH1_HUMAN         193         T           P
CADH1_HUMAN         282         M           I
CADH1_HUMAN         315         N           S
CADH1_HUMAN         340         T           A
CADH1_HUMAN         370         D           A
CADH1_HUMAN         463         E           Q
CADH1_HUMAN         473         V           D
CADH1_HUMAN         592         A           T
CADH1_HUMAN         598         R           Q
CADH1_HUMAN         617         A           T
CADH1_HUMAN         634         A           V
CADH1_HUMAN         711         L           V
CADH1_HUMAN         777         D           N
CADH1_HUMAN         838         S           G
CADH3_HUMAN         322         N           I
CADH3_HUMAN         503         R           H
CAH2_HUMAN          92          Q           P
CAH2_HUMAN          94          H           Y
CAH2_HUMAN          107         H           Y
CAH2_HUMAN          144         G           R
CAH4_HUMAN          14          R           W
CAH4_HUMAN          219         R           S
CAMKV_HUMAN         40          R           W
CAMKV_HUMAN         60          G           S
CAMKV_HUMAN         274         R           W
CAMP2_HUMAN         361         I           L
CAN10_HUMAN         276         E           G
CAN3_HUMAN          4           V           I
CAN3_HUMAN          26          P           L
CAN3_HUMAN          77          D           N
CAN3_HUMAN          86          S           F
CAN3_HUMAN          118         R           G
CAN3_HUMAN          137         C           R
CAN3_HUMAN          162         I           L
CAN3_HUMAN          182         L           Q
CAN3_HUMAN          183         P           L
CAN3_HUMAN          184         T           M
CAN3_HUMAN          189         L           P
CAN3_HUMAN          214         G           S
CAN3_HUMAN          215         S           P
CAN3_HUMAN          217         E           K
CAN3_HUMAN          222         G           R
CAN3_HUMAN          226         E           K
CAN3_HUMAN          232         T           I
CAN3_HUMAN          234         G           E
CAN3_HUMAN          319         P           L
CAN3_HUMAN          334         H           Q
CAN3_HUMAN          336         Y           N
CAN3_HUMAN          354         V           G
CAN3_HUMAN          360         W           C
CAN3_HUMAN          437         R           C
CAN3_HUMAN          440         R           W
CAN3_HUMAN          441         G           D
CAN3_HUMAN          445         G           R
CAN3_HUMAN          448         R           C
CAN3_HUMAN          448         R           G
CAN3_HUMAN          448         R           H
CAN3_HUMAN          479         S           G
CAN3_HUMAN          486         Q           E
CAN3_HUMAN          489         R           Q
CAN3_HUMAN          489         R           W
CAN3_HUMAN          490         R           Q
CAN3_HUMAN          490         R           W
CAN3_HUMAN          493         R           W
CAN3_HUMAN          496         G           R
CAN3_HUMAN          502         I           T
CAN3_HUMAN          541         R           Q
CAN3_HUMAN          567         G           W
CAN3_HUMAN          572         R           Q
CAN3_HUMAN          572         R           W
CAN3_HUMAN          606         S           L
CAN3_HUMAN          638         Q           P
CAN3_HUMAN          698         R           P
CAN3_HUMAN          702         A           V
CAN3_HUMAN          705         D           G
CAN3_HUMAN          705         D           H
CAN3_HUMAN          731         F           S
CAN3_HUMAN          744         S           G
CAN3_HUMAN          748         R           Q
CAN3_HUMAN          769         R           Q
CAN3_HUMAN          774         H           D
CAN3_HUMAN          798         A           E
CAN6_HUMAN          358         G           R
CASP_HUMAN          490         S           G
CASP_HUMAN          609         R           C
CASP8_HUMAN         248         R           W
CASPA_HUMAN         147         M           T
CASPA_HUMAN         285         L           F
CASPA_HUMAN         406         I           L
CASPA_HUMAN         414         A           V
CASQ2_HUMAN         33          R           Q
CASQ2_HUMAN         167         L           H
CASQ2_HUMAN         307         D           H
CASR_HUMAN          11          L           S
CASR_HUMAN          13          L           P
CASR_HUMAN          39          P           A
CASR_HUMAN          47          K           N
CASR_HUMAN          62          R           M
CASR_HUMAN          66          R           C
CASR_HUMAN          116         A           T
CASR_HUMAN          118         N           K
CASR_HUMAN          125         L           P
CASR_HUMAN          128         F           L
CASR_HUMAN          131         C           W
CASR_HUMAN          138         T           M
CASR_HUMAN          143         G           E
CASR_HUMAN          151         T           M
CASR_HUMAN          174         L           R
CASR_HUMAN          180         F           C
CASR_HUMAN          185         R           Q
CASR_HUMAN          191         E           K
CASR_HUMAN          227         R           L
CASR_HUMAN          227         R           Q
CASR_HUMAN          297         E           K
CASR_HUMAN          465         R           Q
CASR_HUMAN          553         G           R
CASR_HUMAN          557         G           E
CASR_HUMAN          582         C           F
CASR_HUMAN          582         C           Y
CASR_HUMAN          604         E           K
CASR_HUMAN          612         F           S
CASR_HUMAN          616         L           V
CASR_HUMAN          670         G           E
CASR_HUMAN          681         Q           H
CASR_HUMAN          727         L           Q
CASR_HUMAN          788         F           C
CASR_HUMAN          788         F           L
CASR_HUMAN          795         R           W
CASR_HUMAN          806         F           S
CASR_HUMAN          820         S           F
CASR_HUMAN          843         A           E
CATC_HUMAN          39          W           S
CATC_HUMAN          127         H           P
CATC_HUMAN          129         V           E
CATC_HUMAN          139         G           R
CATC_HUMAN          236         D           Y
CATC_HUMAN          249         V           F
CATC_HUMAN          252         Q           L
CATC_HUMAN          272         R           H
CATC_HUMAN          272         R           P
CATC_HUMAN          286         Q           R
CATC_HUMAN          291         C           Y
CATC_HUMAN          294         Y           H
CATC_HUMAN          300         G           D
CATC_HUMAN          300         G           S
CATC_HUMAN          301         G           S
CATC_HUMAN          301         G           V
CATC_HUMAN          304         Y           N
CATC_HUMAN          312         Q           R
CATC_HUMAN          319         E           G
CATC_HUMAN          339         R           C
CATC_HUMAN          340         Y           C
CATC_HUMAN          347         Y           C
CATC_HUMAN          405         H           N
CATC_HUMAN          405         H           R
CATC_HUMAN          412         Y           C
CATC_HUMAN          429         W           C
CATC_HUMAN          447         E           G
CATD_HUMAN          229         F           I
CATD_HUMAN          383         W           C
CATH_HUMAN          126         G           R
CATK_HUMAN          79          G           E
CATK_HUMAN          146         G           R
CATK_HUMAN          277         A           V
CATK_HUMAN          309         L           P
CAV1_HUMAN          132         P           L
CAV3_HUMAN          14          V           L
CAV3_HUMAN          27          R           Q
CAV3_HUMAN          28          D           E
CAV3_HUMAN          29          P           L
CAV3_HUMAN          33          N           K
CAV3_HUMAN          44          V           E
CAV3_HUMAN          46          A           T
CAV3_HUMAN          46          A           V
CAV3_HUMAN          53          S           G
CAV3_HUMAN          57          V           M
CAV3_HUMAN          64          T           P
CAV3_HUMAN          64          T           S
CAV3_HUMAN          78          T           M
CAV3_HUMAN          79          L           R
CAV3_HUMAN          85          A           T
CAV3_HUMAN          87          L           P
CAV3_HUMAN          93          A           T
CAV3_HUMAN          97          F           C
CAV3_HUMAN          105         P           L
CAV3_HUMAN          141         S           R
CB044_HUMAN         454         P           S
NEUFC_HUMAN         7           R           G
NEUFC_HUMAN         7           R           P
CBG_HUMAN           115         L           H
CBG_HUMAN           389         D           N
CBPC1_HUMAN         423         E           K
CBPE_HUMAN          297         R           Q
CBPN_HUMAN          178         G           D
CBPO_HUMAN          273         K           N
CBS_HUMAN           49          P           L
CBS_HUMAN           58          R           W
CBS_HUMAN           65          H           R
CBS_HUMAN           78          P           R
CBS_HUMAN           85          G           R
CBS_HUMAN           88          P           S
CBS_HUMAN           101         L           P
CBS_HUMAN           102         K           N
CBS_HUMAN           102         K           Q
CBS_HUMAN           109         C           R
CBS_HUMAN           114         A           V
CBS_HUMAN           116         G           R
CBS_HUMAN           121         R           C
CBS_HUMAN           121         R           H
CBS_HUMAN           121         R           L
CBS_HUMAN           125         R           P
CBS_HUMAN           125         R           Q
CBS_HUMAN           125         R           W
CBS_HUMAN           126         M           V
CBS_HUMAN           128         E           D
CBS_HUMAN           131         E           D
CBS_HUMAN           139         G           R
CBS_HUMAN           143         I           M
CBS_HUMAN           144         E           K
CBS_HUMAN           145         P           L
CBS_HUMAN           148         G           R
CBS_HUMAN           151         G           R
CBS_HUMAN           152         I           M
CBS_HUMAN           154         L           Q
CBS_HUMAN           155         A           T
CBS_HUMAN           155         A           V
CBS_HUMAN           165         C           Y
CBS_HUMAN           168         V           A
CBS_HUMAN           168         V           M
CBS_HUMAN           173         M           V
CBS_HUMAN           176         E           K
CBS_HUMAN           180         V           A
CBS_HUMAN           191         T           M
CBS_HUMAN           198         D           V
CBS_HUMAN           224         R           H
CBS_HUMAN           226         A           T
CBS_HUMAN           228         N           K
CBS_HUMAN           228         N           S
CBS_HUMAN           231         A           P
CBS_HUMAN           234         D           N
CBS_HUMAN           239         E           K
CBS_HUMAN           257         T           M
CBS_HUMAN           262         T           M
CBS_HUMAN           262         T           R
CBS_HUMAN           266         R           G
CBS_HUMAN           266         R           K
CBS_HUMAN           275         C           Y
CBS_HUMAN           278         I           T
CBS_HUMAN           288         A           P
CBS_HUMAN           288         A           T
CBS_HUMAN           290         P           L
CBS_HUMAN           302         E           K
CBS_HUMAN           305         G           R
CBS_HUMAN           307         G           S
CBS_HUMAN           320         V           A
CBS_HUMAN           331         A           E
CBS_HUMAN           331         A           V
CBS_HUMAN           336         R           C
CBS_HUMAN           336         R           H
CBS_HUMAN           338         L           P
CBS_HUMAN           347         G           S
CBS_HUMAN           349         S           N
CBS_HUMAN           352         S           N
CBS_HUMAN           353         T           M
CBS_HUMAN           354         V           M
CBS_HUMAN           355         A           P
CBS_HUMAN           361         A           T
CBS_HUMAN           369         R           C
CBS_HUMAN           369         R           H
CBS_HUMAN           370         C           Y
CBS_HUMAN           371         V           M
CBS_HUMAN           376         D           N
CBS_HUMAN           379         R           Q
CBS_HUMAN           379         R           W
CBS_HUMAN           384         K           E
CBS_HUMAN           384         K           N
CBS_HUMAN           391         M           I
CBS_HUMAN           422         P           L
CBS_HUMAN           434         T           N
CBS_HUMAN           435         I           T
CBS_HUMAN           439         R           Q
CBS_HUMAN           444         D           N
CBS_HUMAN           454         V           E
CBS_HUMAN           456         L           P
CBS_HUMAN           466         S           L
CBS_HUMAN           491         R           C
CBS_HUMAN           526         Q           K
CBS_HUMAN           534         V           D
CBS_HUMAN           539         L           S
CC129_HUMAN         105         L           V
CC14A_HUMAN         493         D           Y
CCAR1_HUMAN         607         E           K
CCD62_HUMAN         31          Q           E
CCD93_HUMAN         315         H           R
CCHL_HUMAN          217         R           C
CCM2_HUMAN          198         L           R
CCNB3_HUMAN         597         K           T
CD014_HUMAN         579         Q           R
CD050_HUMAN         150         A           P
CD109_HUMAN         1007        Q           E
CD109_HUMAN         1065        N           K
CD2_HUMAN           217         C           Y
CD248_HUMAN         6           L           F
CD2A1_HUMAN         14          D           E
CD2A1_HUMAN         16          L           P
CD2A1_HUMAN         20          A           P
CD2A1_HUMAN         20          A           S
CD2A1_HUMAN         23          G           D
CD2A1_HUMAN         24          R           C
CD2A1_HUMAN         24          R           P
CD2A1_HUMAN         26          E           D
CD2A1_HUMAN         32          L           P
CD2A1_HUMAN         33          E           D
CD2A1_HUMAN         35          G           A
CD2A1_HUMAN         35          G           E
CD2A1_HUMAN         35          G           V
CD2A1_HUMAN         48          P           L
CD2A1_HUMAN         49          I           S
CD2A1_HUMAN         50          Q           R
CD2A1_HUMAN         53          M           I
CD2A1_HUMAN         57          A           V
CD2A1_HUMAN         59          V           G
CD2A1_HUMAN         60          A           V
CD2A1_HUMAN         62          L           P
CD2A1_HUMAN         66          H           Y
CD2A1_HUMAN         67          G           R
CD2A1_HUMAN         68          A           T
CD2A1_HUMAN         69          E           K
CD2A1_HUMAN         69          E           V
CD2A1_HUMAN         71          N           K
CD2A1_HUMAN         72          C           G
CD2A1_HUMAN         74          D           N
CD2A1_HUMAN         74          D           V
CD2A1_HUMAN         74          D           Y
CD2A1_HUMAN         77          T           P
CD2A1_HUMAN         80          R           L
CD2A1_HUMAN         80          R           P
CD2A1_HUMAN         81          P           L
CD2A1_HUMAN         81          P           T
CD2A1_HUMAN         83          H           N
CD2A1_HUMAN         83          H           Y
CD2A1_HUMAN         84          D           E
CD2A1_HUMAN         84          D           H
CD2A1_HUMAN         84          D           N
CD2A1_HUMAN         84          D           Y
CD2A1_HUMAN         87          R           P
CD2A1_HUMAN         87          R           W
CD2A1_HUMAN         88          E           D
CD2A1_HUMAN         89          G           D
CD2A1_HUMAN         89          G           S
CD2A1_HUMAN         93          T           A
CD2A1_HUMAN         94          L           Q
CD2A1_HUMAN         95          V           A
CD2A1_HUMAN         97          L           R
CD2A1_HUMAN         98          H           P
CD2A1_HUMAN         98          H           Q
CD2A1_HUMAN         99          R           P
CD2A1_HUMAN         99          R           Q
CD2A1_HUMAN         101         G           W
CD2A1_HUMAN         102         A           E
CD2A1_HUMAN         107         R           C
CD2A1_HUMAN         108         D           H
CD2A1_HUMAN         108         D           Y
CD2A1_HUMAN         114         P           L
CD2A1_HUMAN         117         L           M
CD2A1_HUMAN         118         A           T
CD2A1_HUMAN         119         E           Q
CD2A1_HUMAN         120         E           A
CD2A1_HUMAN         120         E           K
CD2A1_HUMAN         122         G           R
CD2A1_HUMAN         122         G           S
CD2A1_HUMAN         123         H           Q
CD2A1_HUMAN         124         R           H
CD2A1_HUMAN         126         V           D
CD2A1_HUMAN         127         A           S
CD2A1_HUMAN         132         A           P
CD2A1_HUMAN         134         A           V
CD2A1_HUMAN         142         H           Y
CD2A1_HUMAN         144         R           C
CD2A1_HUMAN         150         G           V
CD2L7_HUMAN         912         R           H
CD36_HUMAN          90          P           S
CD36_HUMAN          254         F           L
CD36_HUMAN          413         I           L
CD40L_HUMAN         36          M           R
CD40L_HUMAN         38          G           R
CD40L_HUMAN         116         G           R
CD40L_HUMAN         116         G           S
CD40L_HUMAN         123         A           E
CD40L_HUMAN         125         H           R
CD40L_HUMAN         126         V           A
CD40L_HUMAN         126         V           D
CD40L_HUMAN         140         W           C
CD40L_HUMAN         140         W           G
CD40L_HUMAN         140         W           R
CD40L_HUMAN         143         K           T
CD40L_HUMAN         144         G           E
CD40L_HUMAN         147         T           N
CD40L_HUMAN         155         L           P
CD40L_HUMAN         170         Y           C
CD40L_HUMAN         173         A           D
CD40L_HUMAN         174         Q           R
CD40L_HUMAN         176         T           I
CD40L_HUMAN         195         L           P
CD40L_HUMAN         208         A           D
CD40L_HUMAN         211         T           N
CD40L_HUMAN         224         H           Y
CD40L_HUMAN         226         G           A
CD40L_HUMAN         227         G           V
CD40L_HUMAN         231         L           S
CD40L_HUMAN         235         A           P
CD40L_HUMAN         237         V           E
CD40L_HUMAN         254         T           M
CD40L_HUMAN         257         G           D
CD40L_HUMAN         257         G           S
CD40L_HUMAN         258         L           S
CD45_HUMAN          228         E           A
CD45_HUMAN          863         G           R
CD8A_HUMAN          111         G           S
CDAN1_HUMAN         599         N           S
CDAN1_HUMAN         672         P           L
CDAN1_HUMAN         698         E           K
CDAN1_HUMAN         714         R           W
CDAN1_HUMAN         868         F           I
CDAN1_HUMAN         869         V           M
CDAN1_HUMAN         1042        R           W
CDAN1_HUMAN         1043        D           V
CDAN1_HUMAN         1130        P           L
CDC27_HUMAN         270         G           A
CDC73_HUMAN         64          L           P
CDK2_HUMAN          45          P           L
CDK3_HUMAN          106         S           N
CDK4_HUMAN          24          R           C
CDK4_HUMAN          24          R           H
CDK4_HUMAN          41          N           S
CDK6_HUMAN          199         P           L
CDK8_HUMAN          189         D           N
CDK8_HUMAN          424         R           C
CDKL2_HUMAN         98          L           I
CDKL2_HUMAN         149         R           Q
CDKL5_HUMAN         40          A           V
CDKL5_HUMAN         72          I           N
CDKL5_HUMAN         72          I           T
CDKL5_HUMAN         127         H           R
CDKL5_HUMAN         152         C           F
CDKL5_HUMAN         175         R           S
CDKL5_HUMAN         178         R           P
CDKL5_HUMAN         180         P           L
CDKL5_HUMAN         220         L           P
CDKL5_HUMAN         288         T           I
CDKL5_HUMAN         291         C           Y
CDKL5_HUMAN         368         N           H
CDKL5_HUMAN         374         A           T
CDKL5_HUMAN         399         N           T
CDKL5_HUMAN         574         P           Q
CDKL5_HUMAN         718         V           M
CDKL5_HUMAN         793         V           A
CDKN3_HUMAN         31          W           R
CDKN3_HUMAN         78          F           L
CDKN3_HUMAN         79          C           Y
CDKN3_HUMAN         91          N           K
CDKN3_HUMAN         94          D           V
CDKN3_HUMAN         95          L           F
CDKN3_HUMAN         108         I           V
CDKN3_HUMAN         187         N           S
CDKN3_HUMAN         195         K           I
CDN2B_HUMAN         47          G           E
CDN2B_HUMAN         50          A           V
CDN2C_HUMAN         72          A           P
CDO1_HUMAN          143         E           Q
CDS1_HUMAN          204         K           T
CE034_HUMAN         266         S           R
CELA1_HUMAN         76          G           A
CENPH_HUMAN         2           E           K
CENPJ_HUMAN         1235        E           V
CETP_HUMAN          168         L           P
CETP_HUMAN          299         R           C
CETP_HUMAN          459         D           G
CF145_HUMAN         203         E           Q
CF204_HUMAN         345         S           F
CFAD_HUMAN          213         V           G
CFAD_HUMAN          214         C           R
CFAH_HUMAN          78          R           G
CFAH_HUMAN          127         R           L
CFAH_HUMAN          400         Q           K
CFAH_HUMAN          431         C           S
CFAH_HUMAN          536         C           R
CFAH_HUMAN          630         C           W
CFAH_HUMAN          673         C           S
CFAH_HUMAN          673         C           Y
CFAH_HUMAN          850         E           K
CFAH_HUMAN          893         H           R
CFAH_HUMAN          915         C           S
CFAH_HUMAN          950         Q           H
CFAH_HUMAN          951         Y           H
CFAH_HUMAN          956         T           M
CFAH_HUMAN          959         C           Y
CFAH_HUMAN          978         W           C
CFAH_HUMAN          1021        Y           F
CFAH_HUMAN          1043        C           R
CFAH_HUMAN          1076        Q           E
CFAH_HUMAN          1119        D           G
CFAH_HUMAN          1134        V           G
CFAH_HUMAN          1142        Y           D
CFAH_HUMAN          1157        W           R
CFAH_HUMAN          1163        C           W
CFAH_HUMAN          1183        W           L
CFAH_HUMAN          1183        W           R
CFAH_HUMAN          1184        T           R
CFAH_HUMAN          1189        L           R
CFAH_HUMAN          1191        S           L
CFAH_HUMAN          1194        G           D
CFAH_HUMAN          1197        V           A
CFAH_HUMAN          1198        E           A
CFAH_HUMAN          1199        F           S
CFAH_HUMAN          1210        R           C
CFAH_HUMAN          1215        R           G
CFAH_HUMAN          1215        R           Q
CFAH_HUMAN          1226        P           S
CFAI_HUMAN          243         G           D
CFAI_HUMAN          418         H           L
CFC1_HUMAN          112         R           C
CFTR_HUMAN          13          S           F
CFTR_HUMAN          31          R           L
CFTR_HUMAN          42          S           F
CFTR_HUMAN          44          D           G
CFTR_HUMAN          50          S           Y
CFTR_HUMAN          57          W           G
CFTR_HUMAN          67          P           L
CFTR_HUMAN          74          R           W
CFTR_HUMAN          85          G           E
CFTR_HUMAN          87          F           L
CFTR_HUMAN          91          G           R
CFTR_HUMAN          92          E           K
CFTR_HUMAN          98          Q           R
CFTR_HUMAN          105         I           S
CFTR_HUMAN          109         Y           C
CFTR_HUMAN          110         D           H
CFTR_HUMAN          111         P           L
CFTR_HUMAN          117         R           C
CFTR_HUMAN          117         R           H
CFTR_HUMAN          117         R           L
CFTR_HUMAN          117         R           P
CFTR_HUMAN          120         A           T
CFTR_HUMAN          139         H           R
CFTR_HUMAN          141         A           D
CFTR_HUMAN          148         I           T
CFTR_HUMAN          149         G           R
CFTR_HUMAN          178         G           R
CFTR_HUMAN          193         E           K
CFTR_HUMAN          199         H           Q
CFTR_HUMAN          199         H           Y
CFTR_HUMAN          205         P           S
CFTR_HUMAN          206         L           W
CFTR_HUMAN          225         C           R
CFTR_HUMAN          244         M           K
CFTR_HUMAN          258         R           G
CFTR_HUMAN          287         N           Y
CFTR_HUMAN          297         R           Q
CFTR_HUMAN          301         Y           C
CFTR_HUMAN          307         S           N
CFTR_HUMAN          311         F           L
CFTR_HUMAN          314         G           E
CFTR_HUMAN          314         G           R
CFTR_HUMAN          334         R           W
CFTR_HUMAN          336         I           K
CFTR_HUMAN          338         T           I
CFTR_HUMAN          346         L           P
CFTR_HUMAN          347         R           H
CFTR_HUMAN          347         R           L
CFTR_HUMAN          347         R           P
CFTR_HUMAN          352         R           Q
CFTR_HUMAN          359         Q           K
CFTR_HUMAN          455         A           E
CFTR_HUMAN          456         V           F
CFTR_HUMAN          458         G           V
CFTR_HUMAN          480         G           C
CFTR_HUMAN          492         S           F
CFTR_HUMAN          504         E           Q
CFTR_HUMAN          513         D           G
CFTR_HUMAN          520         V           F
CFTR_HUMAN          544         G           V
CFTR_HUMAN          549         S           I
CFTR_HUMAN          549         S           N
CFTR_HUMAN          549         S           R
CFTR_HUMAN          551         G           D
CFTR_HUMAN          551         G           S
CFTR_HUMAN          553         R           Q
CFTR_HUMAN          558         L           S
CFTR_HUMAN          559         A           T
CFTR_HUMAN          560         R           K
CFTR_HUMAN          560         R           S
CFTR_HUMAN          560         R           T
CFTR_HUMAN          562         V           L
CFTR_HUMAN          563         Y           N
CFTR_HUMAN          569         Y           C
CFTR_HUMAN          569         Y           D
CFTR_HUMAN          569         Y           H
CFTR_HUMAN          571         L           S
CFTR_HUMAN          572         D           N
CFTR_HUMAN          574         P           H
CFTR_HUMAN          579         D           G
CFTR_HUMAN          601         I           F
CFTR_HUMAN          610         L           S
CFTR_HUMAN          613         A           T
CFTR_HUMAN          614         D           G
CFTR_HUMAN          618         I           T
CFTR_HUMAN          619         L           S
CFTR_HUMAN          620         H           P
CFTR_HUMAN          620         H           Q
CFTR_HUMAN          628         G           R
CFTR_HUMAN          633         L           P
CFTR_HUMAN          648         D           V
CFTR_HUMAN          651         D           N
CFTR_HUMAN          665         T           S
CFTR_HUMAN          754         V           M
CFTR_HUMAN          766         R           M
CFTR_HUMAN          792         R           G
CFTR_HUMAN          800         A           G
CFTR_HUMAN          807         I           M
CFTR_HUMAN          822         E           K
CFTR_HUMAN          866         C           Y
CFTR_HUMAN          913         Y           C
CFTR_HUMAN          917         Y           C
CFTR_HUMAN          949         H           Y
CFTR_HUMAN          952         M           I
CFTR_HUMAN          997         L           F
CFTR_HUMAN          1005        I           R
CFTR_HUMAN          1006        A           E
CFTR_HUMAN          1013        P           L
CFTR_HUMAN          1028        M           I
CFTR_HUMAN          1052        F           V
CFTR_HUMAN          1061        G           R
CFTR_HUMAN          1065        L           P
CFTR_HUMAN          1065        L           R
CFTR_HUMAN          1066        R           C
CFTR_HUMAN          1066        R           H
CFTR_HUMAN          1066        R           L
CFTR_HUMAN          1067        A           T
CFTR_HUMAN          1070        R           P
CFTR_HUMAN          1070        R           Q
CFTR_HUMAN          1070        R           W
CFTR_HUMAN          1071        Q           P
CFTR_HUMAN          1072        P           L
CFTR_HUMAN          1077        L           P
CFTR_HUMAN          1085        H           R
CFTR_HUMAN          1098        W           R
CFTR_HUMAN          1101        M           K
CFTR_HUMAN          1101        M           R
CFTR_HUMAN          1137        M           V
CFTR_HUMAN          1152        D           H
CFTR_HUMAN          1234        I           V
CFTR_HUMAN          1235        S           R
CFTR_HUMAN          1244        G           E
CFTR_HUMAN          1249        G           E
CFTR_HUMAN          1251        S           N
CFTR_HUMAN          1255        S           P
CFTR_HUMAN          1270        D           N
CFTR_HUMAN          1282        W           R
CFTR_HUMAN          1283        R           M
CFTR_HUMAN          1286        F           S
CFTR_HUMAN          1291        Q           H
CFTR_HUMAN          1291        Q           R
CFTR_HUMAN          1303        N           H
CFTR_HUMAN          1303        N           K
CFTR_HUMAN          1349        G           D
CFTR_HUMAN          1364        A           V
CFTR_HUMAN          1397        V           E
CG010_HUMAN         336         R           W
CH034_HUMAN         75          K           N
CH60_HUMAN          29          D           G
CH60_HUMAN          98          V           I
CHD5_HUMAN          45          V           M
CHD5_HUMAN          119         D           N
CHD5_HUMAN          667         R           G
CHIN_HUMAN          20          L           F
CHIN_HUMAN          126         I           M
CHIN_HUMAN          143         Y           H
CHIN_HUMAN          223         A           V
CHIN_HUMAN          228         G           S
CHIN_HUMAN          252         P           Q
CHIN_HUMAN          313         E           K
CHK2_HUMAN          17          A           S
CHK2_HUMAN          59          T           K
CHK2_HUMAN          64          E           K
CHK2_HUMAN          85          P           L
CHK2_HUMAN          145         R           P
CHK2_HUMAN          145         R           W
CHK2_HUMAN          167         G           R
CHK2_HUMAN          180         R           C
CHK2_HUMAN          180         R           H
CHK2_HUMAN          181         R           C
CHK2_HUMAN          181         R           H
CHK2_HUMAN          239         E           K
CHK2_HUMAN          251         I           F
CHK2_HUMAN          318         R           H
CHK2_HUMAN          323         T           P
CHK2_HUMAN          327         Y           C
CHK2_HUMAN          476         T           K
CHL1_HUMAN          411         L           I
CHLE_HUMAN          52          T           M
CHLE_HUMAN          56          F           I
CHLE_HUMAN          61          Y           C
CHLE_HUMAN          65          P           S
CHLE_HUMAN          98          D           G
CHLE_HUMAN          98          D           H
CHLE_HUMAN          124         N           Y
CHLE_HUMAN          128         P           S
CHLE_HUMAN          143         G           D
CHLE_HUMAN          153         L           F
CHLE_HUMAN          156         Y           C
CHLE_HUMAN          170         V           M
CHLE_HUMAN          198         D           E
CHLE_HUMAN          226         S           G
CHLE_HUMAN          227         A           V
CHLE_HUMAN          229         A           T
CHLE_HUMAN          271         T           M
CHLE_HUMAN          278         T           P
CHLE_HUMAN          295         K           R
CHLE_HUMAN          335         L           P
CHLE_HUMAN          356         A           D
CHLE_HUMAN          358         L           I
CHLE_HUMAN          393         G           R
CHLE_HUMAN          414         R           C
CHLE_HUMAN          418         G           V
CHLE_HUMAN          446         F           S
CHLE_HUMAN          488         E           K
CHLE_HUMAN          499         W           R
CHLE_HUMAN          502         F           L
CHLE_HUMAN          525         E           V
CHLE_HUMAN          543         R           C
CHLE_HUMAN          546         Q           L
CHLE_HUMAN          567         A           T
CHM2B_HUMAN         148         D           Y
CHM4B_HUMAN         129         D           V
CHM4B_HUMAN         161         E           K
CHST3_HUMAN         222         R           W
CHST3_HUMAN         259         L           P
CHST3_HUMAN         304         R           Q
CHST3_HUMAN         307         L           P
CHST3_HUMAN         372         E           K
CHST6_HUMAN         15          L           P
CHST6_HUMAN         22          L           R
CHST6_HUMAN         31          P           S
CHST6_HUMAN         42          H           Y
CHST6_HUMAN         50          R           C
CHST6_HUMAN         51          S           L
CHST6_HUMAN         52          G           D
CHST6_HUMAN         53          S           L
CHST6_HUMAN         59          L           P
CHST6_HUMAN         61          N           T
CHST6_HUMAN         66          V           L
CHST6_HUMAN         68          Y           H
CHST6_HUMAN         70          M           L
CHST6_HUMAN         72          P           S
CHST6_HUMAN         76          V           M
CHST6_HUMAN         93          R           H
CHST6_HUMAN         97          R           P
CHST6_HUMAN         98          S           W
CHST6_HUMAN         102         C           G
CHST6_HUMAN         102         C           Y
CHST6_HUMAN         104         M           V
CHST6_HUMAN         107         F           S
CHST6_HUMAN         110         Y           C
CHST6_HUMAN         121         F           L
CHST6_HUMAN         122         Q           P
CHST6_HUMAN         127         R           C
CHST6_HUMAN         128         A           V
CHST6_HUMAN         131         S           P
CHST6_HUMAN         152         L           P
CHST6_HUMAN         162         R           G
CHST6_HUMAN         166         R           P
CHST6_HUMAN         174         K           R
CHST6_HUMAN         177         R           H
CHST6_HUMAN         198         V           E
CHST6_HUMAN         200         L           R
CHST6_HUMAN         202         R           S
CHST6_HUMAN         203         D           E
CHST6_HUMAN         204         P           Q
CHST6_HUMAN         205         R           L
CHST6_HUMAN         205         R           Q
CHST6_HUMAN         206         A           T
CHST6_HUMAN         206         A           V
CHST6_HUMAN         210         S           F
CHST6_HUMAN         211         R           Q
CHST6_HUMAN         211         R           W
CHST6_HUMAN         217         A           T
CHST6_HUMAN         221         D           E
CHST6_HUMAN         221         D           Y
CHST6_HUMAN         249         H           P
CHST6_HUMAN         268         Y           C
CHST6_HUMAN         274         E           K
CHST6_HUMAN         276         L           P
CHST6_HUMAN         358         Y           D
CHST8_HUMAN         247         R           H
CI171_HUMAN         172         R           W
CIC_HUMAN           104         E           K
CIC_HUMAN           652         A           T
CINP_HUMAN          177         D           N
CIR1A_HUMAN         565         R           W
CJ072_HUMAN         100         R           H
CL064_HUMAN         653         C           F
CL076_HUMAN         26          A           T
CLAT_HUMAN          210         L           P
CLAT_HUMAN          211         P           A
CLAT_HUMAN          305         I           T
CLAT_HUMAN          336         I           T
CLAT_HUMAN          420         R           C
CLAT_HUMAN          441         E           K
CLAT_HUMAN          482         R           G
CLAT_HUMAN          498         S           L
CLAT_HUMAN          506         V           L
CLAT_HUMAN          560         R           H
CLCA2_HUMAN         754         G           E
CLCF1_HUMAN         197         R           L
CLCKB_HUMAN         124         P           L
CLCKB_HUMAN         204         A           T
CLCKB_HUMAN         349         A           D
CLCKB_HUMAN         432         Y           H
CLCKB_HUMAN         438         R           C
CLCN1_HUMAN         105         R           C
CLCN1_HUMAN         136         D           G
CLCN1_HUMAN         150         Y           C
CLCN1_HUMAN         161         F           V
CLCN1_HUMAN         165         V           G
CLCN1_HUMAN         167         F           L
CLCN1_HUMAN         200         G           R
CLCN1_HUMAN         230         G           E
CLCN1_HUMAN         236         V           L
CLCN1_HUMAN         261         Y           C
CLCN1_HUMAN         285         G           E
CLCN1_HUMAN         286         V           A
CLCN1_HUMAN         290         I           M
CLCN1_HUMAN         291         E           K
CLCN1_HUMAN         307         F           S
CLCN1_HUMAN         313         A           T
CLCN1_HUMAN         317         R           Q
CLCN1_HUMAN         327         V           I
CLCN1_HUMAN         329         I           T
CLCN1_HUMAN         338         R           Q
CLCN1_HUMAN         413         F           C
CLCN1_HUMAN         415         A           V
CLCN1_HUMAN         480         P           L
CLCN1_HUMAN         482         G           R
CLCN1_HUMAN         485         M           V
CLCN1_HUMAN         496         R           S
CLCN1_HUMAN         548         E           K
CLCN1_HUMAN         552         Q           R
CLCN1_HUMAN         556         I           N
CLCN1_HUMAN         563         V           I
CLCN1_HUMAN         708         F           L
CLCN2_HUMAN         715         G           E
CLCN2_HUMAN         719         S           L
CLCN5_HUMAN         57          G           V
CLCN5_HUMAN         200         L           R
CLCN5_HUMAN         244         S           L
CLCN5_HUMAN         280         R           P
CLCN5_HUMAN         506         G           E
CLCN5_HUMAN         512         G           R
CLCN5_HUMAN         520         S           P
CLCN5_HUMAN         527         E           D
CLCN7_HUMAN         215         G           R
CLCN7_HUMAN         240         G           R
CLCN7_HUMAN         249         P           R
CLCN7_HUMAN         261         I           F
CLCN7_HUMAN         286         R           Q
CLCN7_HUMAN         332         M           V
CLCN7_HUMAN         490         L           F
CLCN7_HUMAN         526         R           W
CLCN7_HUMAN         614         L           P
CLCN7_HUMAN         677         G           V
CLCN7_HUMAN         744         S           F
CLCN7_HUMAN         762         R           Q
CLCN7_HUMAN         766         L           P
CLCN7_HUMAN         767         R           Q
CLCN7_HUMAN         767         R           W
CLD14_HUMAN         85          V           D
CLD16_HUMAN         71          M           R
CLD16_HUMAN         141         H           D
CLD16_HUMAN         145         L           P
CLD16_HUMAN         149         R           L
CLD16_HUMAN         151         L           F
CLD16_HUMAN         151         L           P
CLD16_HUMAN         151         L           W
CLD16_HUMAN         167         L           P
CLD16_HUMAN         191         G           R
CLD16_HUMAN         198         G           A
CLD16_HUMAN         198         G           D
CLD16_HUMAN         209         A           T
CLD16_HUMAN         216         R           T
CLD16_HUMAN         232         F           C
CLD16_HUMAN         233         G           D
CLD16_HUMAN         235         S           F
CLD16_HUMAN         235         S           P
CLD16_HUMAN         239         G           R
CLD19_HUMAN         20          G           D
CLD19_HUMAN         57          Q           E
CLD19_HUMAN         90          L           P
CLIP1_HUMAN         1202        M           I
CLM2_HUMAN          27          T           A
CLN3_HUMAN          101         L           P
CLN3_HUMAN          170         L           P
CLN3_HUMAN          295         E           K
CLN3_HUMAN          330         V           F
CLN3_HUMAN          334         R           C
CLN3_HUMAN          334         R           H
CLN5_HUMAN          63          R           H
CLN5_HUMAN          63          R           P
CLN5_HUMAN          209         Y           D
CLN5_HUMAN          230         D           N
CLN5_HUMAN          330         W           C
CLN6_HUMAN          62          R           H
CLN6_HUMAN          72          E           Q
CLN6_HUMAN          123         G           D
CLN6_HUMAN          159         P           L
CLN6_HUMAN          221         Y           C
CLN6_HUMAN          221         Y           S
CLN6_HUMAN          241         M           T
CLN6_HUMAN          299         P           L
CLN6_HUMAN          300         W           R
CLN8_HUMAN          16          L           M
CLN8_HUMAN          24          R           G
CLN8_HUMAN          158         Y           C
CLN8_HUMAN          170         T           M
CLN8_HUMAN          204         R           C
CLN8_HUMAN          237         G           R
CLN8_HUMAN          263         W           C
CLP1L_HUMAN         313         K           N
CLRN1_HUMAN         40          C           G
CLRN1_HUMAN         48          N           K
CLRN1_HUMAN         105         S           P
CLRN1_HUMAN         120         M           K
CLRN1_HUMAN         150         L           P
CLSPN_HUMAN         439         H           R
CM028_HUMAN         25          R           W
CMC2_HUMAN          601         E           K
CN021_HUMAN         497         S           Y
CN021_HUMAN         626         R           Q
CN115_HUMAN         133         V           M
CND3_HUMAN          265         M           T
CNGA1_HUMAN         320         S           F
CNGA2_HUMAN         97          R           H
CNGA2_HUMAN         399         R           Q
CNGA3_HUMAN         162         D           V
CNGA3_HUMAN         163         P           L
CNGA3_HUMAN         181         Y           C
CNGA3_HUMAN         182         N           Y
CNGA3_HUMAN         186         L           F
CNGA3_HUMAN         191         C           Y
CNGA3_HUMAN         194         E           K
CNGA3_HUMAN         223         R           W
CNGA3_HUMAN         224         T           R
CNGA3_HUMAN         228         E           K
CNGA3_HUMAN         249         F           S
CNGA3_HUMAN         260         D           N
CNGA3_HUMAN         263         Y           D
CNGA3_HUMAN         267         G           D
CNGA3_HUMAN         277         R           C
CNGA3_HUMAN         277         R           H
CNGA3_HUMAN         283         R           Q
CNGA3_HUMAN         283         R           W
CNGA3_HUMAN         291         T           R
CNGA3_HUMAN         341         S           P
CNGA3_HUMAN         369         T           S
CNGA3_HUMAN         372         P           S
CNGA3_HUMAN         380         F           S
CNGA3_HUMAN         401         S           P
CNGA3_HUMAN         406         M           T
CNGA3_HUMAN         410         R           W
CNGA3_HUMAN         427         R           C
CNGA3_HUMAN         436         R           W
CNGA3_HUMAN         439         R           W
CNGA3_HUMAN         469         A           T
CNGA3_HUMAN         471         N           S
CNGA3_HUMAN         485         D           V
CNGA3_HUMAN         510         C           S
CNGA3_HUMAN         513         G           E
CNGA3_HUMAN         516         G           E
CNGA3_HUMAN         522         I           T
CNGA3_HUMAN         525         G           D
CNGA3_HUMAN         529         V           M
CNGA3_HUMAN         547         F           L
CNGA3_HUMAN         548         G           R
CNGA3_HUMAN         557         G           R
CNGA3_HUMAN         563         R           H
CNGA3_HUMAN         565         T           M
CNGA3_HUMAN         569         R           H
CNGA3_HUMAN         573         Y           C
CNGA3_HUMAN         590         E           K
CNGA3_HUMAN         593         E           K
CNGB3_HUMAN         107         G           R
CNGB3_HUMAN         148         K           E
CNGB3_HUMAN         156         S           F
CNGB3_HUMAN         199         E           K
CNGB3_HUMAN         203         R           Q
CNGB3_HUMAN         309         P           L
CNGB3_HUMAN         435         S           F
CNGB3_HUMAN         466         M           T
CNGB3_HUMAN         469         Y           D
CNGB3_HUMAN         494         D           N
CNGB3_HUMAN         513         D           Y
CNGB3_HUMAN         558         G           C
CNGB3_HUMAN         595         L           F
CNGB3_HUMAN         672         T           P
CNKR2_HUMAN         46          R           H
CNNM4_HUMAN         134         V           L
CNNM4_HUMAN         196         S           P
CNNM4_HUMAN         200         S           Y
CNNM4_HUMAN         236         R           Q
CNNM4_HUMAN         324         L           P
CNTN1_HUMAN         794         P           H
CNTN4_HUMAN         176         T           P
CNTN4_HUMAN         420         K           N
CNTN6_HUMAN         108         T           A
CNTN6_HUMAN         585         S           C
CO002_HUMAN         37          R           Q
CO002_HUMAN         114         V           I
CO052_HUMAN         189         G           E
CO1A1_HUMAN         224         G           C
CO1A1_HUMAN         263         G           R
CO1A1_HUMAN         272         G           C
CO1A1_HUMAN         275         G           D
CO1A1_HUMAN         312         R           C
CO1A1_HUMAN         332         G           R
CO1A1_HUMAN         350         G           R
CO1A1_HUMAN         353         G           C
CO1A1_HUMAN         356         G           C
CO1A1_HUMAN         383         G           C
CO1A1_HUMAN         389         G           R
CO1A1_HUMAN         398         G           A
CO1A1_HUMAN         398         G           D
CO1A1_HUMAN         401         G           C
CO1A1_HUMAN         422         G           C
CO1A1_HUMAN         425         G           S
CO1A1_HUMAN         434         G           V
CO1A1_HUMAN         476         G           R
CO1A1_HUMAN         527         G           C
CO1A1_HUMAN         533         G           D
CO1A1_HUMAN         560         G           C
CO1A1_HUMAN         560         G           R
CO1A1_HUMAN         560         G           S
CO1A1_HUMAN         569         G           R
CO1A1_HUMAN         656         G           S
CO1A1_HUMAN         701         G           C
CO1A1_HUMAN         704         G           C
CO1A1_HUMAN         719         G           D
CO1A1_HUMAN         719         G           S
CO1A1_HUMAN         728         G           R
CO1A1_HUMAN         737         G           D
CO1A1_HUMAN         743         G           S
CO1A1_HUMAN         743         G           V
CO1A1_HUMAN         764         G           V
CO1A1_HUMAN         767         G           S
CO1A1_HUMAN         776         G           S
CO1A1_HUMAN         809         G           S
CO1A1_HUMAN         815         G           V
CO1A1_HUMAN         821         G           S
CO1A1_HUMAN         839         G           S
CO1A1_HUMAN         842         G           R
CO1A1_HUMAN         845         G           R
CO1A1_HUMAN         851         G           D
CO1A1_HUMAN         866         G           S
CO1A1_HUMAN         869         G           C
CO1A1_HUMAN         896         G           C
CO1A1_HUMAN         926         G           C
CO1A1_HUMAN         980         G           V
CO1A1_HUMAN         1010        G           S
CO1A1_HUMAN         1014        R           C
CO1A1_HUMAN         1022        G           S
CO1A1_HUMAN         1022        G           V
CO1A1_HUMAN         1025        G           R
CO1A1_HUMAN         1043        G           S
CO1A1_HUMAN         1049        G           S
CO1A1_HUMAN         1058        G           S
CO1A1_HUMAN         1061        G           D
CO1A1_HUMAN         1061        G           S
CO1A1_HUMAN         1076        G           S
CO1A1_HUMAN         1082        G           C
CO1A1_HUMAN         1088        G           A
CO1A1_HUMAN         1091        G           S
CO1A1_HUMAN         1100        G           S
CO1A1_HUMAN         1106        G           A
CO1A1_HUMAN         1124        G           C
CO1A1_HUMAN         1142        G           S
CO1A1_HUMAN         1151        G           S
CO1A1_HUMAN         1151        G           V
CO1A1_HUMAN         1154        G           R
CO1A1_HUMAN         1166        G           C
CO1A1_HUMAN         1172        G           D
CO1A1_HUMAN         1181        G           S
CO1A1_HUMAN         1184        G           V
CO1A1_HUMAN         1187        G           V
CO1A1_HUMAN         1195        G           C
CO1A1_HUMAN         1277        D           H
CO1A1_HUMAN         1312        W           C
CO1A1_HUMAN         1388        L           R
CO1A1_HUMAN         1464        L           P
CO1A2_HUMAN         211         G           D
CO1A2_HUMAN         328         G           S
CO1A2_HUMAN         331         G           D
CO1A2_HUMAN         334         G           C
CO1A2_HUMAN         337         G           C
CO1A2_HUMAN         337         G           S
CO1A2_HUMAN         349         G           C
CO1A2_HUMAN         409         G           V
CO1A2_HUMAN         433         G           E
CO1A2_HUMAN         460         G           S
CO1A2_HUMAN         511         G           D
CO1A2_HUMAN         517         G           R
CO1A2_HUMAN         547         G           R
CO1A2_HUMAN         562         G           C
CO1A2_HUMAN         586         G           R
CO1A2_HUMAN         592         G           S
CO1A2_HUMAN         634         G           V
CO1A2_HUMAN         637         G           D
CO1A2_HUMAN         640         G           S
CO1A2_HUMAN         670         G           D
CO1A2_HUMAN         676         G           V
CO1A2_HUMAN         715         G           D
CO1A2_HUMAN         730         G           C
CO1A2_HUMAN         736         G           C
CO1A2_HUMAN         751         G           S
CO1A2_HUMAN         754         G           R
CO1A2_HUMAN         766         G           V
CO1A2_HUMAN         778         G           S
CO1A2_HUMAN         784         G           R
CO1A2_HUMAN         787         G           C
CO1A2_HUMAN         790         G           D
CO1A2_HUMAN         796         G           S
CO1A2_HUMAN         835         G           S
CO1A2_HUMAN         877         G           C
CO1A2_HUMAN         892         G           D
CO1A2_HUMAN         895         G           D
CO1A2_HUMAN         949         G           S
CO1A2_HUMAN         955         G           S
CO1A2_HUMAN         973         G           V
CO1A2_HUMAN         997         G           D
CO1A2_HUMAN         1012        G           S
CO1A2_HUMAN         1066        G           D
CO1A2_HUMAN         1078        G           C
CO1A2_HUMAN         1096        G           A
CO1A2_HUMAN         1102        G           R
CO1A2_HUMAN         1148        T           P
CO2A1_HUMAN         267         G           D
CO2A1_HUMAN         303         G           D
CO2A1_HUMAN         318         G           R
CO2A1_HUMAN         375         G           R
CO2A1_HUMAN         447         G           S
CO2A1_HUMAN         453         G           D
CO2A1_HUMAN         453         G           V
CO2A1_HUMAN         492         G           V
CO2A1_HUMAN         504         G           S
CO2A1_HUMAN         510         G           D
CO2A1_HUMAN         513         G           S
CO2A1_HUMAN         565         R           C
CO2A1_HUMAN         667         L           F
CO2A1_HUMAN         717         G           S
CO2A1_HUMAN         717         G           V
CO2A1_HUMAN         719         R           C
CO2A1_HUMAN         771         G           A
CO2A1_HUMAN         771         G           D
CO2A1_HUMAN         774         G           S
CO2A1_HUMAN         780         G           R
CO2A1_HUMAN         795         G           R
CO2A1_HUMAN         855         G           S
CO2A1_HUMAN         891         G           R
CO2A1_HUMAN         894         G           E
CO2A1_HUMAN         897         G           V
CO2A1_HUMAN         904         R           C
CO2A1_HUMAN         909         G           C
CO2A1_HUMAN         948         G           D
CO2A1_HUMAN         969         G           S
CO2A1_HUMAN         981         G           S
CO2A1_HUMAN         989         R           C
CO2A1_HUMAN         992         R           G
CO2A1_HUMAN         1017        G           V
CO2A1_HUMAN         1065        G           V
CO2A1_HUMAN         1110        G           C
CO2A1_HUMAN         1119        G           R
CO2A1_HUMAN         1143        G           S
CO2A1_HUMAN         1170        G           S
CO2A1_HUMAN         1173        G           R
CO2A1_HUMAN         1176        G           S
CO2A1_HUMAN         1188        G           R
CO2A1_HUMAN         1197        G           S
CO2A1_HUMAN         1390        T           N
CO2A1_HUMAN         1391        Y           C
CO2A1_HUMAN         1439        T           M
CO2A1_HUMAN         1448        T           P
CO2A1_HUMAN         1469        D           H
CO2A1_HUMAN         1485        C           G
CO3_HUMAN           549         D           N
CO3_HUMAN           1320        R           Q
CO3A1_HUMAN         169         L           F
CO3A1_HUMAN         183         G           C
CO3A1_HUMAN         183         G           D
CO3A1_HUMAN         183         G           S
CO3A1_HUMAN         192         G           V
CO3A1_HUMAN         201         G           R
CO3A1_HUMAN         204         G           D
CO3A1_HUMAN         204         G           S
CO3A1_HUMAN         210         G           D
CO3A1_HUMAN         219         G           C
CO3A1_HUMAN         225         G           V
CO3A1_HUMAN         228         G           E
CO3A1_HUMAN         240         G           R
CO3A1_HUMAN         243         G           V
CO3A1_HUMAN         249         G           D
CO3A1_HUMAN         249         G           V
CO3A1_HUMAN         252         G           D
CO3A1_HUMAN         252         G           R
CO3A1_HUMAN         252         G           V
CO3A1_HUMAN         255         G           V
CO3A1_HUMAN         264         G           R
CO3A1_HUMAN         267         G           V
CO3A1_HUMAN         297         G           R
CO3A1_HUMAN         321         G           V
CO3A1_HUMAN         327         G           D
CO3A1_HUMAN         345         G           R
CO3A1_HUMAN         417         G           R
CO3A1_HUMAN         420         G           S
CO3A1_HUMAN         444         G           R
CO3A1_HUMAN         489         G           E
CO3A1_HUMAN         501         G           R
CO3A1_HUMAN         519         G           V
CO3A1_HUMAN         540         G           R
CO3A1_HUMAN         549         G           E
CO3A1_HUMAN         552         G           E
CO3A1_HUMAN         567         G           E
CO3A1_HUMAN         582         G           S
CO3A1_HUMAN         588         G           D
CO3A1_HUMAN         636         G           R
CO3A1_HUMAN         657         G           E
CO3A1_HUMAN         660         G           D
CO3A1_HUMAN         666         G           D
CO3A1_HUMAN         699         G           R
CO3A1_HUMAN         726         G           R
CO3A1_HUMAN         738         G           S
CO3A1_HUMAN         738         G           V
CO3A1_HUMAN         744         G           V
CO3A1_HUMAN         756         G           E
CO3A1_HUMAN         762         G           C
CO3A1_HUMAN         786         G           R
CO3A1_HUMAN         804         G           S
CO3A1_HUMAN         828         G           R
CO3A1_HUMAN         828         G           W
CO3A1_HUMAN         852         G           C
CO3A1_HUMAN         879         G           V
CO3A1_HUMAN         882         G           D
CO3A1_HUMAN         900         G           D
CO3A1_HUMAN         903         G           E
CO3A1_HUMAN         909         G           D
CO3A1_HUMAN         909         G           V
CO3A1_HUMAN         918         G           E
CO3A1_HUMAN         924         G           C
CO3A1_HUMAN         936         G           R
CO3A1_HUMAN         936         G           S
CO3A1_HUMAN         939         G           D
CO3A1_HUMAN         942         G           E
CO3A1_HUMAN         957         G           S
CO3A1_HUMAN         960         G           V
CO3A1_HUMAN         966         G           V
CO3A1_HUMAN         972         G           A
CO3A1_HUMAN         996         G           E
CO3A1_HUMAN         999         G           R
CO3A1_HUMAN         1011        G           E
CO3A1_HUMAN         1014        G           E
CO3A1_HUMAN         1032        G           V
CO3A1_HUMAN         1035        G           C
CO3A1_HUMAN         1044        G           D
CO3A1_HUMAN         1050        G           D
CO3A1_HUMAN         1050        G           V
CO3A1_HUMAN         1071        G           V
CO3A1_HUMAN         1077        G           V
CO3A1_HUMAN         1089        G           D
CO3A1_HUMAN         1098        G           D
CO3A1_HUMAN         1098        G           V
CO3A1_HUMAN         1101        G           E
CO3A1_HUMAN         1104        G           A
CO3A1_HUMAN         1161        G           V
CO3A1_HUMAN         1164        G           E
CO3A1_HUMAN         1164        G           R
CO3A1_HUMAN         1167        G           V
CO3A1_HUMAN         1170        G           D
CO3A1_HUMAN         1170        G           V
CO3A1_HUMAN         1173        G           E
CO3A1_HUMAN         1173        G           R
CO3A1_HUMAN         1176        G           V
CO3A1_HUMAN         1179        G           R
CO3A1_HUMAN         1182        G           E
CO3A1_HUMAN         1185        G           D
CO3A1_HUMAN         1185        G           V
CO3A1_HUMAN         1188        G           E
CO3A1_HUMAN         1188        G           R
CO3A1_HUMAN         1434        R           C
CO4A1_HUMAN         498         G           V
CO4A1_HUMAN         519         G           R
CO4A1_HUMAN         528         G           E
CO4A1_HUMAN         562         G           E
CO4A1_HUMAN         749         G           S
CO4A1_HUMAN         1130        G           D
CO4A1_HUMAN         1236        G           R
CO4A1_HUMAN         1423        G           R
CO4A3_HUMAN         297         G           E
CO4A3_HUMAN         407         G           R
CO4A3_HUMAN         532         G           D
CO4A3_HUMAN         640         G           R
CO4A3_HUMAN         739         G           R
CO4A3_HUMAN         853         G           R
CO4A3_HUMAN         985         G           V
CO4A3_HUMAN         1015        G           E
CO4A3_HUMAN         1167        G           R
CO4A3_HUMAN         1207        G           E
CO4A3_HUMAN         1215        R           Q
CO4A3_HUMAN         1216        G           R
CO4A3_HUMAN         1277        G           S
CO4A3_HUMAN         1330        I           T
CO4A3_HUMAN         1334        G           E
CO4A3_HUMAN         1347        D           E
CO4A3_HUMAN         1661        R           C
CO4A4_HUMAN         116         G           E
CO4A4_HUMAN         897         G           E
CO4A4_HUMAN         960         G           R
CO4A4_HUMAN         999         G           E
CO4A4_HUMAN         1030        G           V
CO4A4_HUMAN         1132        P           L
CO4A4_HUMAN         1201        G           S
CO4A4_HUMAN         1572        P           L
CO4A5_HUMAN         54          G           D
CO4A5_HUMAN         114         G           S
CO4A5_HUMAN         129         G           E
CO4A5_HUMAN         129         G           V
CO4A5_HUMAN         174         G           R
CO4A5_HUMAN         177         G           C
CO4A5_HUMAN         177         G           R
CO4A5_HUMAN         192         G           R
CO4A5_HUMAN         204         G           V
CO4A5_HUMAN         216         G           R
CO4A5_HUMAN         219         G           S
CO4A5_HUMAN         230         G           R
CO4A5_HUMAN         239         G           E
CO4A5_HUMAN         264         G           R
CO4A5_HUMAN         289         G           V
CO4A5_HUMAN         292         G           R
CO4A5_HUMAN         292         G           V
CO4A5_HUMAN         295         G           D
CO4A5_HUMAN         298         G           S
CO4A5_HUMAN         319         G           R
CO4A5_HUMAN         325         G           E
CO4A5_HUMAN         325         G           R
CO4A5_HUMAN         331         G           V
CO4A5_HUMAN         365         G           E
CO4A5_HUMAN         371         G           E
CO4A5_HUMAN         374         G           A
CO4A5_HUMAN         383         G           D
CO4A5_HUMAN         400         G           E
CO4A5_HUMAN         406         G           V
CO4A5_HUMAN         409         G           D
CO4A5_HUMAN         412         G           V
CO4A5_HUMAN         415         G           R
CO4A5_HUMAN         420         G           E
CO4A5_HUMAN         420         G           V
CO4A5_HUMAN         423         G           E
CO4A5_HUMAN         466         G           E
CO4A5_HUMAN         472         G           R
CO4A5_HUMAN         491         G           E
CO4A5_HUMAN         494         G           D
CO4A5_HUMAN         497         G           C
CO4A5_HUMAN         521         G           C
CO4A5_HUMAN         521         G           S
CO4A5_HUMAN         524         G           D
CO4A5_HUMAN         545         G           R
CO4A5_HUMAN         545         G           V
CO4A5_HUMAN         558         G           R
CO4A5_HUMAN         561         G           R
CO4A5_HUMAN         567         G           A
CO4A5_HUMAN         573         G           D
CO4A5_HUMAN         579         G           E
CO4A5_HUMAN         579         G           R
CO4A5_HUMAN         603         G           V
CO4A5_HUMAN         609         G           R
CO4A5_HUMAN         609         G           V
CO4A5_HUMAN         621         G           C
CO4A5_HUMAN         624         G           D
CO4A5_HUMAN         629         G           D
CO4A5_HUMAN         632         G           D
CO4A5_HUMAN         633         E           K
CO4A5_HUMAN         635         G           D
CO4A5_HUMAN         638         G           A
CO4A5_HUMAN         638         G           S
CO4A5_HUMAN         638         G           V
CO4A5_HUMAN         653         G           R
CO4A5_HUMAN         669         G           A
CO4A5_HUMAN         681         G           D
CO4A5_HUMAN         684         G           V
CO4A5_HUMAN         687         G           E
CO4A5_HUMAN         722         G           E
CO4A5_HUMAN         739         P           S
CO4A5_HUMAN         740         G           E
CO4A5_HUMAN         743         G           D
CO4A5_HUMAN         772         G           D
CO4A5_HUMAN         796         G           R
CO4A5_HUMAN         802         G           R
CO4A5_HUMAN         808         G           E
CO4A5_HUMAN         811         G           V
CO4A5_HUMAN         822         G           R
CO4A5_HUMAN         852         G           E
CO4A5_HUMAN         852         G           R
CO4A5_HUMAN         866         G           E
CO4A5_HUMAN         869         G           R
CO4A5_HUMAN         872         G           R
CO4A5_HUMAN         878         G           R
CO4A5_HUMAN         898         M           V
CO4A5_HUMAN         902         G           V
CO4A5_HUMAN         911         G           E
CO4A5_HUMAN         941         G           C
CO4A5_HUMAN         947         G           D
CO4A5_HUMAN         953         G           V
CO4A5_HUMAN         1006        G           A
CO4A5_HUMAN         1006        G           V
CO4A5_HUMAN         1015        G           E
CO4A5_HUMAN         1015        G           V
CO4A5_HUMAN         1030        G           S
CO4A5_HUMAN         1036        G           V
CO4A5_HUMAN         1039        G           S
CO4A5_HUMAN         1045        G           E
CO4A5_HUMAN         1066        G           R
CO4A5_HUMAN         1066        G           S
CO4A5_HUMAN         1086        G           D
CO4A5_HUMAN         1104        G           V
CO4A5_HUMAN         1107        G           R
CO4A5_HUMAN         1143        G           D
CO4A5_HUMAN         1143        G           S
CO4A5_HUMAN         1158        G           R
CO4A5_HUMAN         1161        G           R
CO4A5_HUMAN         1167        G           S
CO4A5_HUMAN         1170        G           S
CO4A5_HUMAN         1182        G           R
CO4A5_HUMAN         1196        G           R
CO4A5_HUMAN         1205        G           C
CO4A5_HUMAN         1211        G           E
CO4A5_HUMAN         1211        G           R
CO4A5_HUMAN         1220        G           D
CO4A5_HUMAN         1229        G           D
CO4A5_HUMAN         1241        G           C
CO4A5_HUMAN         1244        G           D
CO4A5_HUMAN         1252        G           S
CO4A5_HUMAN         1261        G           E
CO4A5_HUMAN         1270        G           S
CO4A5_HUMAN         1333        G           S
CO4A5_HUMAN         1357        G           S
CO4A5_HUMAN         1379        G           V
CO4A5_HUMAN         1410        R           C
CO4A5_HUMAN         1421        G           W
CO4A5_HUMAN         1422        R           C
CO4A5_HUMAN         1427        G           V
CO4A5_HUMAN         1442        G           D
CO4A5_HUMAN         1451        G           S
CO4A5_HUMAN         1486        G           A
CO4A5_HUMAN         1488        S           F
CO4A5_HUMAN         1498        A           D
CO4A5_HUMAN         1511        R           H
CO4A5_HUMAN         1517        P           T
CO4A5_HUMAN         1538        W           S
CO4A5_HUMAN         1563        R           Q
CO4A5_HUMAN         1564        C           S
CO4A5_HUMAN         1567        C           R
CO4A5_HUMAN         1596        G           D
CO4A5_HUMAN         1649        L           R
CO4A5_HUMAN         1677        R           P
CO4A5_HUMAN         1677        R           Q
CO4A5_HUMAN         1678        C           W
CO4A6_HUMAN         1130        G           E
CO5A1_HUMAN         25          L           P
CO5A1_HUMAN         25          L           R
CO5A1_HUMAN         530         G           S
CO5A1_HUMAN         1486        G           C
CO5A1_HUMAN         1489        G           D
CO5A1_HUMAN         1639        C           S
CO5A2_HUMAN         963         G           R
CO6A1_HUMAN         116         S           N
CO6A1_HUMAN         121         K           R
CO6A1_HUMAN         272         G           D
CO6A1_HUMAN         274         P           L
CO6A1_HUMAN         275         G           R
CO6A1_HUMAN         281         G           R
CO6A1_HUMAN         284         G           R
CO6A1_HUMAN         290         G           R
CO6A1_HUMAN         305         G           V
CO6A1_HUMAN         341         G           D
CO6A1_HUMAN         341         G           V
CO6A1_HUMAN         571         K           T
CO6A2_HUMAN         106         E           K
CO6A2_HUMAN         271         G           S
CO6A2_HUMAN         283         G           R
CO6A2_HUMAN         498         R           H
CO6A2_HUMAN         531         G           R
CO6A2_HUMAN         621         D           N
CO6A2_HUMAN         700         G           S
CO6A2_HUMAN         777         C           R
CO6A2_HUMAN         784         R           H
CO6A2_HUMAN         837         L           P
CO6A2_HUMAN         853         R           Q
CO6A2_HUMAN         876         R           S
CO6A2_HUMAN         932         P           L
CO7_HUMAN           220         R           Q
CO7_HUMAN           379         G           R
CO7_HUMAN           521         R           S
CO7_HUMAN           682         E           Q
CO7_HUMAN           687         R           H
CO8A2_HUMAN         155         R           Q
CO8A2_HUMAN         304         R           Q
CO8A2_HUMAN         357         G           R
CO8A2_HUMAN         434         R           H
CO8A2_HUMAN         455         Q           K
CO8A2_HUMAN         575         P           L
CO9_HUMAN           119         C           G
COAA1_HUMAN         18          G           E
COAA1_HUMAN         18          G           R
COAA1_HUMAN         582         Y           D
COAA1_HUMAN         591         C           R
COAA1_HUMAN         595         G           E
COAA1_HUMAN         595         G           R
COAA1_HUMAN         597         Y           C
COAA1_HUMAN         597         Y           H
COAA1_HUMAN         598         Y           D
COAA1_HUMAN         600         S           P
COAA1_HUMAN         614         L           P
COAA1_HUMAN         617         N           K
COAA1_HUMAN         618         G           V
COAA1_HUMAN         644         L           R
COAA1_HUMAN         648         D           G
COAA1_HUMAN         651         W           R
COAA1_HUMAN         653         Q           P
COAA1_HUMAN         671         S           P
COBA1_HUMAN         625         G           V
COBA1_HUMAN         676         G           R
COBA1_HUMAN         1326        A           V
COBA1_HUMAN         1328        Q           K
COBA1_HUMAN         1328        Q           L
COBA1_HUMAN         1516        G           V
COBA2_HUMAN         621         P           T
COBA2_HUMAN         661         G           R
COBA2_HUMAN         808         G           E
COBA2_HUMAN         1034        R           C
COBA2_HUMAN         1441        G           E
COCH_HUMAN          51          P           S
COCH_HUMAN          66          V           G
COCH_HUMAN          88          G           E
COCH_HUMAN          109         I           N
COCH_HUMAN          117         W           R
COCH_HUMAN          119         A           T
COF2_HUMAN          35          A           T
COF2_HUMAN          47          I           M
COG3_HUMAN          620         R           C
COHA1_HUMAN         265         S           C
COHA1_HUMAN         627         G           V
COHA1_HUMAN         633         G           D
COHA1_HUMAN         1303        R           Q
COJA1_HUMAN         361         G           D
COJA1_HUMAN         1019        K           N
COLQ_HUMAN          59          P           Q
COLQ_HUMAN          342         D           E
COLQ_HUMAN          410         R           Q
COLQ_HUMAN          430         Y           S
COLQ_HUMAN          444         C           Y
COMP_HUMAN          276         P           R
COMP_HUMAN          290         D           N
COMP_HUMAN          299         G           R
COMP_HUMAN          328         C           R
COMP_HUMAN          342         D           Y
COMP_HUMAN          348         C           R
COMP_HUMAN          349         D           V
COMP_HUMAN          361         D           V
COMP_HUMAN          361         D           Y
COMP_HUMAN          371         C           S
COMP_HUMAN          387         C           G
COMP_HUMAN          408         D           Y
COMP_HUMAN          420         D           A
COMP_HUMAN          440         G           E
COMP_HUMAN          440         G           R
COMP_HUMAN          453         N           S
COMP_HUMAN          468         C           Y
COMP_HUMAN          472         D           Y
COMP_HUMAN          473         D           G
COMP_HUMAN          482         D           G
COMP_HUMAN          518         D           N
COMP_HUMAN          523         N           K
COMP_HUMAN          585         T           M
COMP_HUMAN          585         T           R
COMP_HUMAN          719         G           D
COQ2_HUMAN          247         Y           C
COR1B_HUMAN         411         V           M
COR2B_HUMAN         318         P           L
COTE1_HUMAN         359         S           F
COX1_HUMAN          142         S           F
COX1_HUMAN          196         L           I
COX1_HUMAN          273         M           T
COX1_HUMAN          280         I           T
COX10_HUMAN         196         T           K
COX10_HUMAN         204         N           K
COX10_HUMAN         225         P           L
COX10_HUMAN         336         D           G
COX10_HUMAN         336         D           V
COX15_HUMAN         217         R           W
COX15_HUMAN         344         S           P
COX2_HUMAN          29          M           K
COX2_HUMAN          142         V           M
COX3_HUMAN          78          G           S
COX3_HUMAN          200         A           T
CP058_HUMAN         43          G           E
CP11A_HUMAN         189         A           V
CP11A_HUMAN         353         R           W
CP17A_HUMAN         35          P           L
CP17A_HUMAN         64          Y           S
CP17A_HUMAN         93          F           C
CP17A_HUMAN         96          R           W
CP17A_HUMAN         106         S           P
CP17A_HUMAN         114         F           V
CP17A_HUMAN         116         D           V
CP17A_HUMAN         177         N           D
CP17A_HUMAN         329         Y           D
CP17A_HUMAN         342         P           T
CP17A_HUMAN         347         R           C
CP17A_HUMAN         347         R           H
CP17A_HUMAN         358         R           Q
CP17A_HUMAN         362         R           C
CP17A_HUMAN         373         H           L
CP17A_HUMAN         406         W           R
CP17A_HUMAN         417         F           C
CP17A_HUMAN         428         P           L
CP17A_HUMAN         440         R           H
CP17A_HUMAN         496         R           C
CP17A_HUMAN         496         R           H
CP19A_HUMAN         365         R           Q
CP19A_HUMAN         375         R           C
CP19A_HUMAN         435         R           C
CP19A_HUMAN         437         C           Y
CP1B1_HUMAN         28          S           W
CP1B1_HUMAN         57          W           C
CP1B1_HUMAN         61          G           E
CP1B1_HUMAN         77          L           P
CP1B1_HUMAN         81          Y           N
CP1B1_HUMAN         115         A           P
CP1B1_HUMAN         132         M           R
CP1B1_HUMAN         144         Q           P
CP1B1_HUMAN         144         Q           R
CP1B1_HUMAN         145         R           W
CP1B1_HUMAN         192         D           V
CP1B1_HUMAN         193         P           L
CP1B1_HUMAN         198         V           I
CP1B1_HUMAN         203         N           S
CP1B1_HUMAN         215         S           I
CP1B1_HUMAN         229         E           K
CP1B1_HUMAN         232         G           R
CP1B1_HUMAN         239         S           R
CP1B1_HUMAN         320         V           L
CP1B1_HUMAN         345         L           F
CP1B1_HUMAN         364         V           M
CP1B1_HUMAN         365         G           W
CP1B1_HUMAN         368         R           H
CP1B1_HUMAN         374         D           N
CP1B1_HUMAN         387         E           K
CP1B1_HUMAN         388         A           T
CP1B1_HUMAN         390         R           C
CP1B1_HUMAN         390         R           H
CP1B1_HUMAN         390         R           S
CP1B1_HUMAN         399         I           S
CP1B1_HUMAN         409         V           F
CP1B1_HUMAN         423         N           Y
CP1B1_HUMAN         437         P           L
CP1B1_HUMAN         443         A           G
CP1B1_HUMAN         444         R           Q
CP1B1_HUMAN         445         F           C
CP1B1_HUMAN         466         G           D
CP1B1_HUMAN         469         R           W
CP1B1_HUMAN         499         E           G
CP1B1_HUMAN         515         S           L
CP1B1_HUMAN         523         R           T
CP1B1_HUMAN         530         D           G
CP21A_HUMAN         15          A           T
CP21A_HUMAN         30          P           L
CP21A_HUMAN         30          P           Q
CP21A_HUMAN         62          H           L
CP21A_HUMAN         64          G           E
CP21A_HUMAN         90          G           V
CP21A_HUMAN         105         P           L
CP21A_HUMAN         124         R           H
CP21A_HUMAN         169         C           Y
CP21A_HUMAN         172         I           N
CP21A_HUMAN         178         G           A
CP21A_HUMAN         211         V           L
CP21A_HUMAN         236         I           N
CP21A_HUMAN         237         V           E
CP21A_HUMAN         239         M           K
CP21A_HUMAN         261         L           P
CP21A_HUMAN         281         V           G
CP21A_HUMAN         281         V           L
CP21A_HUMAN         283         M           L
CP21A_HUMAN         291         G           C
CP21A_HUMAN         291         G           R
CP21A_HUMAN         291         G           S
CP21A_HUMAN         300         L           F
CP21A_HUMAN         301         S           Y
CP21A_HUMAN         317         L           M
CP21A_HUMAN         339         R           H
CP21A_HUMAN         341         R           P
CP21A_HUMAN         341         R           W
CP21A_HUMAN         354         R           C
CP21A_HUMAN         354         R           H
CP21A_HUMAN         356         R           P
CP21A_HUMAN         356         R           Q
CP21A_HUMAN         356         R           W
CP21A_HUMAN         362         A           V
CP21A_HUMAN         363         L           W
CP21A_HUMAN         365         H           Y
CP21A_HUMAN         380         E           D
CP21A_HUMAN         408         R           C
CP21A_HUMAN         424         G           S
CP21A_HUMAN         426         R           H
CP21A_HUMAN         435         R           C
CP21A_HUMAN         453         P           S
CP21A_HUMAN         479         R           L
CP21A_HUMAN         482         P           S
CP21A_HUMAN         483         R           P
CP21A_HUMAN         483         R           Q
CP21A_HUMAN         483         R           W
CP27A_HUMAN         145         G           E
CP27A_HUMAN         395         R           C
CP27A_HUMAN         395         R           S
CP27A_HUMAN         405         R           Q
CP27A_HUMAN         474         R           Q
CP27A_HUMAN         474         R           W
CP27A_HUMAN         479         R           C
CP4FN_HUMAN         59          F           L
CP4FN_HUMAN         243         R           H
CP4FN_HUMAN         372         R           W
CP4FN_HUMAN         435         H           Y
CP4FN_HUMAN         436         H           D
CP4V2_HUMAN         44          W           R
CP4V2_HUMAN         61          G           S
CP4V2_HUMAN         79          E           D
CP4V2_HUMAN         111         I           T
CP4V2_HUMAN         123         M           V
CP4V2_HUMAN         331         H           P
CP4V2_HUMAN         341         S           P
CP4V2_HUMAN         508         R           H
CP7B1_HUMAN         57          G           R
CP7B1_HUMAN         216         F           S
CP7B1_HUMAN         363         S           F
CP7B1_HUMAN         417         R           H
CPSF3_HUMAN         578         D           N
CPSM_HUMAN          337         H           R
CPSM_HUMAN          457         V           G
CPSM_HUMAN          544         T           M
CPSM_HUMAN          810         Q           R
CPSM_HUMAN          843         L           S
CPSM_HUMAN          850         R           H
CPSM_HUMAN          875         K           E
CPSM_HUMAN          918         S           P
CPT1A_HUMAN         123         R           C
CPT1A_HUMAN         304         C           W
CPT1A_HUMAN         314         T           I
CPT1A_HUMAN         316         R           G
CPT1A_HUMAN         343         F           V
CPT1A_HUMAN         357         R           W
CPT1A_HUMAN         360         E           G
CPT1A_HUMAN         414         A           V
CPT1A_HUMAN         454         D           G
CPT1A_HUMAN         465         G           W
CPT1A_HUMAN         479         P           L
CPT1A_HUMAN         484         L           P
CPT1A_HUMAN         498         Y           C
CPT1A_HUMAN         709         G           E
CPT1A_HUMAN         710         G           E
CPT2_HUMAN          50          P           H
CPT2_HUMAN          113         S           L
CPT2_HUMAN          151         R           Q
CPT2_HUMAN          174         E           K
CPT2_HUMAN          210         Y           D
CPT2_HUMAN          213         D           G
CPT2_HUMAN          214         M           T
CPT2_HUMAN          227         P           L
CPT2_HUMAN          296         R           Q
CPT2_HUMAN          383         F           Y
CPT2_HUMAN          448         F           L
CPT2_HUMAN          479         Y           F
CPT2_HUMAN          503         R           C
CPT2_HUMAN          549         G           D
CPT2_HUMAN          550         Q           R
CPT2_HUMAN          553         D           N
CPT2_HUMAN          600         G           R
CPT2_HUMAN          604         P           S
CPT2_HUMAN          628         Y           S
CPT2_HUMAN          631         R           C
CQ057_HUMAN         286         Q           H
CQ066_HUMAN         330         I           M
CR019_HUMAN         82          R           H
CR019_HUMAN         140         V           E
CRBA4_HUMAN         69          L           P
CRBB3_HUMAN         165         G           R
CRCM_HUMAN          267         R           L
CRCM_HUMAN          486         P           L
CRCM_HUMAN          490         S           L
CRCM_HUMAN          506         R           Q
CRCM_HUMAN          698         A           V
CRCM1_HUMAN         91          R           W
CRGC_HUMAN          5           T           P
CRGD_HUMAN          15          R           C
CRGD_HUMAN          24          P           S
CRGD_HUMAN          24          P           T
CRGD_HUMAN          59          R           H
CRGD_HUMAN          107         E           A
CRLF1_HUMAN         76          W           G
CRLF1_HUMAN         81          R           H
CRLF1_HUMAN         374         L           R
CRUM1_HUMAN         144         F           V
CRUM1_HUMAN         161         A           V
CRUM1_HUMAN         162         V           M
CRUM1_HUMAN         195         C           F
CRUM1_HUMAN         250         C           W
CRUM1_HUMAN         383         C           Y
CRUM1_HUMAN         433         Y           C
CRUM1_HUMAN         480         C           G
CRUM1_HUMAN         480         C           R
CRUM1_HUMAN         578         V           E
CRUM1_HUMAN         584         D           Y
CRUM1_HUMAN         587         C           Y
CRUM1_HUMAN         681         C           Y
CRUM1_HUMAN         710         E           Q
CRUM1_HUMAN         741         M           T
CRUM1_HUMAN         745         T           M
CRUM1_HUMAN         764         R           C
CRUM1_HUMAN         836         P           T
CRUM1_HUMAN         837         D           H
CRUM1_HUMAN         846         G           R
CRUM1_HUMAN         850         G           S
CRUM1_HUMAN         852         I           T
CRUM1_HUMAN         891         C           G
CRUM1_HUMAN         894         N           S
CRUM1_HUMAN         948         C           Y
CRUM1_HUMAN         959         G           S
CRUM1_HUMAN         986         N           I
CRUM1_HUMAN         989         I           T
CRUM1_HUMAN         1025        S           I
CRUM1_HUMAN         1041        M           T
CRUM1_HUMAN         1071        L           P
CRUM1_HUMAN         1100        I           R
CRUM1_HUMAN         1100        I           T
CRUM1_HUMAN         1103        G           R
CRUM1_HUMAN         1107        L           P
CRUM1_HUMAN         1107        L           R
CRUM1_HUMAN         1181        C           R
CRUM1_HUMAN         1205        G           R
CRUM1_HUMAN         1218        C           F
CRUM1_HUMAN         1317        N           H
CRUM1_HUMAN         1321        C           S
CRUM1_HUMAN         1354        A           T
CRUM1_HUMAN         1383        R           H
CRUM2_HUMAN         351         A           T
CRUM2_HUMAN         534         R           Q
CRX_HUMAN           41          R           Q
CRX_HUMAN           41          R           W
CRX_HUMAN           80          E           A
CRX_HUMAN           90          R           W
CRX_HUMAN           122         G           D
CRX_HUMAN           141         S           F
CRX_HUMAN           242         V           M
CRYAA_HUMAN         105         D           H
CRYAA_HUMAN         116         R           C
CRYAB_HUMAN         120         R           G
CSC2A_HUMAN         8           P           S
CSEN_HUMAN          170         A           S
CSEN_HUMAN          179         D           Y
CSF1R_HUMAN         693         P           H
CSF2R_HUMAN         196         G           R
CSKP_HUMAN          28          R           L
CSKP_HUMAN          96          G           V
CSRN3_HUMAN         474         P           L
CSRP3_HUMAN         4           W           R
CSRP3_HUMAN         44          L           P
CSRP3_HUMAN         58          C           G
CSTN2_HUMAN         193         S           I
CSTN2_HUMAN         765         R           Q
CSTN3_HUMAN         874         H           Y
CT007_HUMAN         229         L           P
CT177_HUMAN         95          S           G
CTCF_HUMAN          339         R           W
CTCF_HUMAN          344         K           E
CTCF_HUMAN          345         H           R
CTCF_HUMAN          448         R           Q
CTIF_HUMAN          389         V           L
CTIF_HUMAN          438         M           I
CTL4_HUMAN          347         A           T
CTL4_HUMAN          411         T           M
CTNB1_HUMAN         23          S           R
CTNB1_HUMAN         32          D           A
CTNB1_HUMAN         32          D           G
CTNB1_HUMAN         32          D           Y
CTNB1_HUMAN         33          S           F
CTNB1_HUMAN         33          S           L
CTNB1_HUMAN         33          S           Y
CTNB1_HUMAN         34          G           E
CTNB1_HUMAN         34          G           R
CTNB1_HUMAN         35          I           S
CTNB1_HUMAN         37          S           A
CTNB1_HUMAN         37          S           C
CTNB1_HUMAN         37          S           F
CTNB1_HUMAN         37          S           Y
CTNB1_HUMAN         41          T           A
CTNB1_HUMAN         41          T           I
CTNB1_HUMAN         45          S           F
CTNB1_HUMAN         45          S           P
CTND2_HUMAN         1159        P           S
CTNS_HUMAN          42          V           I
CTNS_HUMAN          110         G           V
CTNS_HUMAN          133         I           F
CTNS_HUMAN          139         S           F
CTNS_HUMAN          158         L           P
CTNS_HUMAN          169         G           D
CTNS_HUMAN          177         N           T
CTNS_HUMAN          182         W           R
CTNS_HUMAN          197         G           R
CTNS_HUMAN          200         P           L
CTNS_HUMAN          205         D           N
CTNS_HUMAN          222         Q           R
CTNS_HUMAN          280         K           R
CTNS_HUMAN          288         N           K
CTNS_HUMAN          292         K           R
CTNS_HUMAN          298         S           N
CTNS_HUMAN          305         D           G
CTNS_HUMAN          305         D           Y
CTNS_HUMAN          308         G           R
CTNS_HUMAN          323         N           K
CTNS_HUMAN          338         L           P
CTNS_HUMAN          339         G           R
CTNS_HUMAN          346         D           N
CUL4B_HUMAN         195         T           I
CUL4B_HUMAN         554         R           C
CUL4B_HUMAN         727         V           A
CUL7_HUMAN          1014        L           R
CUL7_HUMAN          1464        H           P
CUTC_HUMAN          77          P           L
CXA1_HUMAN          2           G           V
CXA1_HUMAN          7           L           V
CXA1_HUMAN          11          L           P
CXA1_HUMAN          17          Y           S
CXA1_HUMAN          18          S           P
CXA1_HUMAN          21          G           R
CXA1_HUMAN          22          G           E
CXA1_HUMAN          23          K           T
CXA1_HUMAN          27          S           P
CXA1_HUMAN          31          I           M
CXA1_HUMAN          40          A           V
CXA1_HUMAN          49          Q           K
CXA1_HUMAN          49          Q           P
CXA1_HUMAN          59          P           H
CXA1_HUMAN          69          S           Y
CXA1_HUMAN          76          R           S
CXA1_HUMAN          90          L           V
CXA1_HUMAN          95          H           R
CXA1_HUMAN          96          V           A
CXA1_HUMAN          96          V           E
CXA1_HUMAN          96          V           M
CXA1_HUMAN          98          Y           C
CXA1_HUMAN          102         K           N
CXA1_HUMAN          106         L           P
CXA1_HUMAN          110         E           D
CXA1_HUMAN          113         L           P
CXA1_HUMAN          130         I           T
CXA1_HUMAN          134         K           E
CXA1_HUMAN          134         K           N
CXA1_HUMAN          138         G           R
CXA1_HUMAN          143         G           S
CXA1_HUMAN          147         M           T
CXA1_HUMAN          154         T           A
CXA1_HUMAN          154         T           N
CXA1_HUMAN          194         H           P
CXA1_HUMAN          201         S           F
CXA1_HUMAN          202         R           H
CXA1_HUMAN          216         V           L
CXA1_HUMAN          220         S           Y
CXA1_HUMAN          362         R           Q
CXA1_HUMAN          376         R           Q
CXA3_HUMAN          32          F           L
CXA3_HUMAN          63          N           S
CXA3_HUMAN          76          R           H
CXA3_HUMAN          187         P           L
CXA8_HUMAN          44          V           E
CXA8_HUMAN          48          E           K
CXA8_HUMAN          64          V           G
CXA8_HUMAN          88          P           S
CXA8_HUMAN          198         R           Q
CXA8_HUMAN          247         I           M
CXB1_HUMAN          3           W           R
CXB1_HUMAN          3           W           S
CXB1_HUMAN          7           Y           C
CXB1_HUMAN          8           T           I
CXB1_HUMAN          8           T           P
CXB1_HUMAN          9           L           W
CXB1_HUMAN          11          S           G
CXB1_HUMAN          12          G           S
CXB1_HUMAN          13          V           L
CXB1_HUMAN          13          V           M
CXB1_HUMAN          14          N           K
CXB1_HUMAN          15          R           Q
CXB1_HUMAN          15          R           W
CXB1_HUMAN          16          H           P
CXB1_HUMAN          20          I           S
CXB1_HUMAN          21          G           D
CXB1_HUMAN          22          R           G
CXB1_HUMAN          22          R           P
CXB1_HUMAN          22          R           Q
CXB1_HUMAN          23          V           A
CXB1_HUMAN          24          W           C
CXB1_HUMAN          25          L           F
CXB1_HUMAN          25          L           P
CXB1_HUMAN          26          S           L
CXB1_HUMAN          26          S           W
CXB1_HUMAN          28          I           N
CXB1_HUMAN          28          I           T
CXB1_HUMAN          29          F           L
CXB1_HUMAN          30          I           N
CXB1_HUMAN          30          I           T
CXB1_HUMAN          34          M           I
CXB1_HUMAN          34          M           K
CXB1_HUMAN          34          M           T
CXB1_HUMAN          34          M           V
CXB1_HUMAN          35          V           M
CXB1_HUMAN          37          V           M
CXB1_HUMAN          38          V           M
CXB1_HUMAN          39          A           P
CXB1_HUMAN          39          A           V
CXB1_HUMAN          40          A           T
CXB1_HUMAN          40          A           V
CXB1_HUMAN          41          E           K
CXB1_HUMAN          43          V           M
CXB1_HUMAN          44          W           L
CXB1_HUMAN          49          S           P
CXB1_HUMAN          49          S           Y
CXB1_HUMAN          50          S           P
CXB1_HUMAN          53          C           S
CXB1_HUMAN          55          T           A
CXB1_HUMAN          55          T           I
CXB1_HUMAN          55          T           R
CXB1_HUMAN          56          L           F
CXB1_HUMAN          57          Q           H
CXB1_HUMAN          59          G           C
CXB1_HUMAN          59          G           R
CXB1_HUMAN          60          C           F
CXB1_HUMAN          63          V           I
CXB1_HUMAN          64          C           F
CXB1_HUMAN          64          C           S
CXB1_HUMAN          65          Y           C
CXB1_HUMAN          65          Y           H
CXB1_HUMAN          69          F           L
CXB1_HUMAN          70          P           A
CXB1_HUMAN          75          R           P
CXB1_HUMAN          75          R           Q
CXB1_HUMAN          75          R           W
CXB1_HUMAN          77          W           S
CXB1_HUMAN          80          Q           R
CXB1_HUMAN          81          L           F
CXB1_HUMAN          83          L           P
CXB1_HUMAN          84          V           I
CXB1_HUMAN          85          S           C
CXB1_HUMAN          85          S           F
CXB1_HUMAN          86          T           A
CXB1_HUMAN          86          T           N
CXB1_HUMAN          86          T           S
CXB1_HUMAN          87          P           A
CXB1_HUMAN          87          P           L
CXB1_HUMAN          87          P           S
CXB1_HUMAN          89          L           P
CXB1_HUMAN          90          L           H
CXB1_HUMAN          90          L           V
CXB1_HUMAN          91          V           M
CXB1_HUMAN          93          M           V
CXB1_HUMAN          94          H           D
CXB1_HUMAN          94          H           Q
CXB1_HUMAN          94          H           Y
CXB1_HUMAN          95          V           M
CXB1_HUMAN          100         H           Y
CXB1_HUMAN          102         E           G
CXB1_HUMAN          103         K           E
CXB1_HUMAN          104         K           T
CXB1_HUMAN          107         R           W
CXB1_HUMAN          108         L           P
CXB1_HUMAN          120         V           E
CXB1_HUMAN          124         K           N
CXB1_HUMAN          125         V           D
CXB1_HUMAN          126         H           Y
CXB1_HUMAN          127         I           M
CXB1_HUMAN          127         I           S
CXB1_HUMAN          128         S           P
CXB1_HUMAN          130         T           I
CXB1_HUMAN          131         L           P
CXB1_HUMAN          133         W           C
CXB1_HUMAN          133         W           R
CXB1_HUMAN          135         Y           C
CXB1_HUMAN          136         V           A
CXB1_HUMAN          138         S           N
CXB1_HUMAN          139         V           M
CXB1_HUMAN          141         F           L
CXB1_HUMAN          142         R           Q
CXB1_HUMAN          142         R           W
CXB1_HUMAN          146         E           K
CXB1_HUMAN          147         A           D
CXB1_HUMAN          149         F           I
CXB1_HUMAN          149         F           V
CXB1_HUMAN          151         Y           S
CXB1_HUMAN          153         F           S
CXB1_HUMAN          156         L           F
CXB1_HUMAN          156         L           R
CXB1_HUMAN          157         Y           C
CXB1_HUMAN          158         P           A
CXB1_HUMAN          158         P           R
CXB1_HUMAN          158         P           S
CXB1_HUMAN          159         G           D
CXB1_HUMAN          159         G           S
CXB1_HUMAN          160         Y           H
CXB1_HUMAN          161         A           P
CXB1_HUMAN          164         R           Q
CXB1_HUMAN          164         R           W
CXB1_HUMAN          168         C           R
CXB1_HUMAN          168         C           Y
CXB1_HUMAN          172         P           A
CXB1_HUMAN          172         P           L
CXB1_HUMAN          172         P           R
CXB1_HUMAN          172         P           S
CXB1_HUMAN          173         C           R
CXB1_HUMAN          177         V           A
CXB1_HUMAN          177         V           E
CXB1_HUMAN          178         D           Y
CXB1_HUMAN          179         C           R
CXB1_HUMAN          180         F           L
CXB1_HUMAN          180         F           S
CXB1_HUMAN          181         V           A
CXB1_HUMAN          181         V           M
CXB1_HUMAN          182         S           T
CXB1_HUMAN          183         R           C
CXB1_HUMAN          183         R           H
CXB1_HUMAN          183         R           S
CXB1_HUMAN          184         P           L
CXB1_HUMAN          184         P           R
CXB1_HUMAN          186         E           K
CXB1_HUMAN          187         K           E
CXB1_HUMAN          189         V           G
CXB1_HUMAN          189         V           I
CXB1_HUMAN          191         T           A
CXB1_HUMAN          192         V           F
CXB1_HUMAN          193         F           C
CXB1_HUMAN          193         F           L
CXB1_HUMAN          194         M           V
CXB1_HUMAN          198         S           F
CXB1_HUMAN          199         G           R
CXB1_HUMAN          201         C           R
CXB1_HUMAN          201         C           Y
CXB1_HUMAN          203         I           N
CXB1_HUMAN          204         L           F
CXB1_HUMAN          204         L           V
CXB1_HUMAN          205         N           I
CXB1_HUMAN          205         N           S
CXB1_HUMAN          208         E           G
CXB1_HUMAN          208         E           K
CXB1_HUMAN          211         Y           H
CXB1_HUMAN          213         I           V
CXB1_HUMAN          215         R           Q
CXB1_HUMAN          215         R           W
CXB1_HUMAN          219         R           C
CXB1_HUMAN          219         R           H
CXB1_HUMAN          220         R           G
CXB1_HUMAN          230         R           C
CXB1_HUMAN          230         R           L
CXB1_HUMAN          235         F           C
CXB1_HUMAN          238         R           H
CXB1_HUMAN          239         L           I
CXB1_HUMAN          264         R           C
CXB1_HUMAN          280         C           G
CXB2_HUMAN          12          G           R
CXB2_HUMAN          17          S           F
CXB2_HUMAN          32          R           H
CXB2_HUMAN          37          V           I
CXB2_HUMAN          44          W           C
CXB2_HUMAN          44          W           S
CXB2_HUMAN          50          D           N
CXB2_HUMAN          50          D           Y
CXB2_HUMAN          54          N           K
CXB2_HUMAN          59          G           A
CXB2_HUMAN          59          G           S
CXB2_HUMAN          66          D           H
CXB2_HUMAN          75          R           Q
CXB2_HUMAN          75          R           W
CXB2_HUMAN          77          W           R
CXB2_HUMAN          79          L           P
CXB2_HUMAN          80          Q           K
CXB2_HUMAN          84          V           L
CXB2_HUMAN          90          L           P
CXB2_HUMAN          93          M           I
CXB2_HUMAN          95          V           M
CXB2_HUMAN          113         S           R
CXB2_HUMAN          129         E           K
CXB2_HUMAN          143         R           Q
CXB2_HUMAN          143         R           W
CXB2_HUMAN          159         D           V
CXB2_HUMAN          178         V           A
CXB2_HUMAN          179         D           N
CXB2_HUMAN          184         R           P
CXB2_HUMAN          184         R           Q
CXB2_HUMAN          184         R           W
CXB2_HUMAN          197         A           S
CXB2_HUMAN          202         C           F
CXB2_HUMAN          203         I           K
CXB2_HUMAN          214         L           P
CXB3_HUMAN          12          G           D
CXB3_HUMAN          12          G           R
CXB3_HUMAN          42          R           P
CXB3_HUMAN          86          C           S
CXB3_HUMAN          137         F           L
CXB3_HUMAN          141         I           V
CXB3_HUMAN          183         E           K
CXB4_HUMAN          137         F           L
CXB6_HUMAN          5           T           M
CXB6_HUMAN          11          G           R
CXB6_HUMAN          37          V           E
CXB6_HUMAN          59          G           R
CXB6_HUMAN          88          A           V
CXCR5_HUMAN         34          E           K
CXD4_HUMAN          269         R           H
CXD4_HUMAN          271         G           R
CXG2_HUMAN          90          P           S
CXG2_HUMAN          272         Y           D
CXG2_HUMAN          286         M           T
CY24A_HUMAN         24          G           R
CY24A_HUMAN         90          R           Q
CY24A_HUMAN         94          H           R
CY24A_HUMAN         118         S           R
CY24A_HUMAN         156         P           Q
CY24B_HUMAN         18          W           C
CY24B_HUMAN         20          G           R
CY24B_HUMAN         41          Y           D
CY24B_HUMAN         54          R           M
CY24B_HUMAN         54          R           S
CY24B_HUMAN         55          A           D
CY24B_HUMAN         57          A           E
CY24B_HUMAN         59          C           R
CY24B_HUMAN         59          C           W
CY24B_HUMAN         101         H           R
CY24B_HUMAN         101         H           Y
CY24B_HUMAN         119         H           R
CY24B_HUMAN         156         A           T
CY24B_HUMAN         179         G           R
CY24B_HUMAN         193         S           F
CY24B_HUMAN         205         F           I
CY24B_HUMAN         209         H           Q
CY24B_HUMAN         209         H           R
CY24B_HUMAN         209         H           Y
CY24B_HUMAN         222         H           N
CY24B_HUMAN         222         H           R
CY24B_HUMAN         222         H           Y
CY24B_HUMAN         224         A           G
CY24B_HUMAN         225         E           V
CY24B_HUMAN         244         C           R
CY24B_HUMAN         244         C           S
CY24B_HUMAN         244         C           Y
CY24B_HUMAN         303         H           N
CY24B_HUMAN         304         P           R
CY24B_HUMAN         307         T           P
CY24B_HUMAN         309         E           K
CY24B_HUMAN         322         G           E
CY24B_HUMAN         325         I           F
CY24B_HUMAN         333         S           P
CY24B_HUMAN         338         H           Y
CY24B_HUMAN         339         P           H
CY24B_HUMAN         342         L           Q
CY24B_HUMAN         344         S           F
CY24B_HUMAN         356         R           P
CY24B_HUMAN         389         G           A
CY24B_HUMAN         389         G           E
CY24B_HUMAN         405         M           R
CY24B_HUMAN         408         G           E
CY24B_HUMAN         408         G           R
CY24B_HUMAN         415         P           H
CY24B_HUMAN         415         P           L
CY24B_HUMAN         420         L           P
CY24B_HUMAN         422         S           P
CY24B_HUMAN         453         W           R
CY24B_HUMAN         500         D           G
CY24B_HUMAN         505         L           R
CY24B_HUMAN         516         W           C
CY24B_HUMAN         516         W           R
CY24B_HUMAN         534         V           D
CY24B_HUMAN         537         C           R
CY24B_HUMAN         546         L           P
CYB_HUMAN           80          R           H
CYB_HUMAN           171         D           N
CYB_HUMAN           251         G           D
CYB_HUMAN           276         F           L
CYB_HUMAN           356         V           M
CYBR1_HUMAN         226         R           H
CYC_HUMAN           42          G           S
CYLD_HUMAN          747         E           G
CYTB_HUMAN          4           G           R
CYTC_HUMAN          94          L           Q
CYTS_HUMAN          77          T           N
D2HDH_HUMAN         147         I           S
D2HDH_HUMAN         375         D           Y
D2HDH_HUMAN         439         N           D
D2HDH_HUMAN         444         V           A
DACT1_HUMAN         124         G           C
DACT1_HUMAN         682         S           L
DAPK3_HUMAN         112         T           M
DAPK3_HUMAN         161         D           N
DAPK3_HUMAN         216         P           S
DAZL_HUMAN          54          T           A
DAZP1_HUMAN         381         S           T
DBC1_HUMAN          712         P           T
DCC_HUMAN           168         M           T
DCC_HUMAN           1039        F           S
DCC_HUMAN           1375        P           H
DCE1_HUMAN          12          S           C
DCHS_HUMAN          49          E           V
DCHS_HUMAN          285         E           K
DCLK1_HUMAN         29          G           C
DCLK1_HUMAN         46          T           M
DCLK1_HUMAN         93          R           Q
DCLK1_HUMAN         291         S           F
DCLK3_HUMAN         108         P           L
DCLK3_HUMAN         422         E           K
DCLK3_HUMAN         472         S           N
DCLK3_HUMAN         554         R           C
DCLK3_HUMAN         570         G           R
DCLK3_HUMAN         596         V           A
DCR1C_HUMAN         35          H           D
DCTN1_HUMAN         59          G           S
DCUP_HUMAN          25          G           E
DCUP_HUMAN          46          F           L
DCUP_HUMAN          62          P           L
DCUP_HUMAN          80          A           G
DCUP_HUMAN          80          A           S
DCUP_HUMAN          142         R           Q
DCUP_HUMAN          144         R           P
DCUP_HUMAN          156         G           D
DCUP_HUMAN          161         L           Q
DCUP_HUMAN          165         M           R
DCUP_HUMAN          167         E           K
DCUP_HUMAN          193         R           P
DCUP_HUMAN          195         L           F
DCUP_HUMAN          216         L           Q
DCUP_HUMAN          218         E           K
DCUP_HUMAN          219         S           F
DCUP_HUMAN          220         H           P
DCUP_HUMAN          229         F           L
DCUP_HUMAN          232         F           L
DCUP_HUMAN          235         P           S
DCUP_HUMAN          253         L           Q
DCUP_HUMAN          260         I           T
DCUP_HUMAN          281         G           E
DCUP_HUMAN          281         G           V
DCUP_HUMAN          282         L           R
DCUP_HUMAN          292         R           G
DCUP_HUMAN          303         G           S
DCUP_HUMAN          304         N           K
DCUP_HUMAN          311         Y           C
DCUP_HUMAN          318         G           R
DCUP_HUMAN          324         M           T
DCUP_HUMAN          332         R           H
DCUP_HUMAN          334         I           T
DCX_HUMAN           123         T           I
DCX_HUMAN           124         L           S
DCX_HUMAN           128         S           R
DCX_HUMAN           131         K           N
DCX_HUMAN           140         R           H
DCX_HUMAN           140         R           L
DCX_HUMAN           141         N           D
DCX_HUMAN           143         D           N
DCX_HUMAN           148         G           E
DCX_HUMAN           152         A           S
DCX_HUMAN           159         R           L
DCX_HUMAN           167         D           H
DCX_HUMAN           170         R           G
DCX_HUMAN           178         L           R
DCX_HUMAN           181         G           A
DCX_HUMAN           183         R           S
DCX_HUMAN           185         I           T
DCX_HUMAN           206         Y           D
DCX_HUMAN           206         Y           H
DCX_HUMAN           259         R           C
DCX_HUMAN           259         R           L
DCX_HUMAN           267         R           C
DCX_HUMAN           272         P           L
DCX_HUMAN           272         P           R
DCX_HUMAN           273         R           W
DCX_HUMAN           277         R           H
DCX_HUMAN           281         N           I
DCX_HUMAN           281         N           K
DCX_HUMAN           284         T           A
DCX_HUMAN           284         T           R
DCX_HUMAN           295         I           T
DCX_HUMAN           303         T           I
DCX_HUMAN           304         G           E
DCX_HUMAN           304         G           V
DCX_HUMAN           317         V           I
DCX_HUMAN           324         F           L
DCX_HUMAN           331         I           N
DCX_HUMAN           331         I           T
DCX_HUMAN           332         A           S
DCX_HUMAN           332         A           V
DCX_HUMAN           334         G           D
DDB2_HUMAN          244         K           E
DDB2_HUMAN          273         R           H
DDC_HUMAN           47          P           H
DDC_HUMAN           91          A           V
DDC_HUMAN           102         G           S
DDC_HUMAN           147         S           R
DDC_HUMAN           250         S           F
DDC_HUMAN           275         A           T
DDC_HUMAN           309         F           L
DDC_HUMAN           347         R           Q
DDC_HUMAN           408         L           I
DDIT3_HUMAN         115         A           V
DDR1_HUMAN          496         S           A
DDR2_HUMAN          105         R           S
DDX10_HUMAN         566         L           V
DDX18_HUMAN         41          G           R
DDX3X_HUMAN         294         R           T
DDX59_HUMAN         77          P           T
DEAF1_HUMAN         186         E           V
DEAF1_HUMAN         191         K           I
DEAF1_HUMAN         191         K           N
DEAF1_HUMAN         202         E           D
DEAF1_HUMAN         218         R           K
DEAF1_HUMAN         364         S           N
DEAF1_HUMAN         367         Q           H
DEAF1_HUMAN         370         V           L
DEAF1_HUMAN         397         Y           F
DEAF1_HUMAN         442         V           A
DEAF1_HUMAN         449         E           K
DEAF1_HUMAN         468         Q           H
DEAF1_HUMAN         479         H           L
DEAF1_HUMAN         498         E           K
DEAF1_HUMAN         526         T           N
DEAF1_HUMAN         530         R           L
DEAF1_HUMAN         542         Q           H
DEAF1_HUMAN         545         A           G
DEAF1_HUMAN         545         A           V
DEF4_HUMAN          74          R           Q
DESM_HUMAN          2           S           I
DESM_HUMAN          46          S           F
DESM_HUMAN          46          S           Y
DESM_HUMAN          213         A           V
DESM_HUMAN          245         E           D
DESM_HUMAN          337         A           P
DESM_HUMAN          342         N           D
DESM_HUMAN          345         L           P
DESM_HUMAN          350         R           P
DESM_HUMAN          355         R           P
DESM_HUMAN          357         A           P
DESM_HUMAN          360         A           P
DESM_HUMAN          370         L           P
DESM_HUMAN          385         L           P
DESM_HUMAN          389         Q           P
DESM_HUMAN          393         N           I
DESM_HUMAN          406         R           W
DESM_HUMAN          442         T           I
DESM_HUMAN          449         K           M
DESM_HUMAN          449         K           T
DESM_HUMAN          451         I           M
DESM_HUMAN          454         R           W
DESM_HUMAN          460         S           I
DEST_HUMAN          139         G           E
DGKE_HUMAN          99          L           R
DGKG_HUMAN          706         E           K
DGUOK_HUMAN         142         R           K
DGUOK_HUMAN         227         E           K
DGUOK_HUMAN         250         L           S
DHB3_HUMAN          56          A           T
DHB3_HUMAN          65          S           L
DHB3_HUMAN          80          R           Q
DHB3_HUMAN          80          R           W
DHB3_HUMAN          130         N           S
DHB3_HUMAN          176         Q           P
DHB3_HUMAN          203         A           V
DHB3_HUMAN          205         V           E
DHB3_HUMAN          208         F           I
DHB3_HUMAN          215         E           D
DHB3_HUMAN          232         S           L
DHB3_HUMAN          235         M           V
DHB3_HUMAN          268         C           Y
DHB3_HUMAN          282         P           L
DHB4_HUMAN          16          G           S
DHB8_HUMAN          158         V           L
DHC24_HUMAN         191         E           K
DHC24_HUMAN         294         N           T
DHC24_HUMAN         306         K           N
DHC24_HUMAN         471         Y           S
DHCR7_HUMAN         51          P           S
DHCR7_HUMAN         68          L           P
DHCR7_HUMAN         93          T           M
DHCR7_HUMAN         99          L           P
DHCR7_HUMAN         107         Q           H
DHCR7_HUMAN         109         L           P
DHCR7_HUMAN         113         S           C
DHCR7_HUMAN         119         H           L
DHCR7_HUMAN         138         G           V
DHCR7_HUMAN         145         I           L
DHCR7_HUMAN         147         G           D
DHCR7_HUMAN         154         T           M
DHCR7_HUMAN         157         L           P
DHCR7_HUMAN         169         S           L
DHCR7_HUMAN         182         W           C
DHCR7_HUMAN         182         W           L
DHCR7_HUMAN         183         C           Y
DHCR7_HUMAN         198         K           E
DHCR7_HUMAN         235         F           S
DHCR7_HUMAN         242         R           C
DHCR7_HUMAN         242         R           H
DHCR7_HUMAN         244         G           R
DHCR7_HUMAN         247         A           V
DHCR7_HUMAN         248         W           C
DHCR7_HUMAN         255         F           L
DHCR7_HUMAN         281         V           M
DHCR7_HUMAN         289         T           I
DHCR7_HUMAN         297         I           T
DHCR7_HUMAN         311         C           G
DHCR7_HUMAN         311         C           Y
DHCR7_HUMAN         324         Y           H
DHCR7_HUMAN         326         V           L
DHCR7_HUMAN         344         G           R
DHCR7_HUMAN         352         R           Q
DHCR7_HUMAN         352         R           W
DHCR7_HUMAN         353         V           A
DHCR7_HUMAN         362         R           C
DHCR7_HUMAN         380         C           R
DHCR7_HUMAN         380         C           S
DHCR7_HUMAN         380         C           Y
DHCR7_HUMAN         397         S           L
DHCR7_HUMAN         404         R           C
DHCR7_HUMAN         404         R           S
DHCR7_HUMAN         405         H           Y
DHCR7_HUMAN         408         Y           H
DHCR7_HUMAN         410         G           R
DHCR7_HUMAN         410         G           S
DHCR7_HUMAN         426         H           P
DHCR7_HUMAN         443         R           C
DHCR7_HUMAN         446         R           Q
DHCR7_HUMAN         448         E           K
DHCR7_HUMAN         448         E           Q
DHCR7_HUMAN         450         R           L
DHE3_HUMAN          270         S           C
DHE3_HUMAN          274         R           C
DHE3_HUMAN          318         R           K
DHE3_HUMAN          318         R           T
DHE3_HUMAN          319         Y           C
DHE3_HUMAN          322         R           C
DHE3_HUMAN          322         R           H
DHE3_HUMAN          349         E           A
DHE3_HUMAN          498         S           L
DHE3_HUMAN          499         G           D
DHE3_HUMAN          499         G           S
DHE3_HUMAN          501         S           P
DHE3_HUMAN          507         H           Y
DHH_HUMAN           162         L           P
DHI1_HUMAN          148         V           E
DHI2_HUMAN          179         L           R
DHI2_HUMAN          180         S           F
DHI2_HUMAN          186         R           C
DHI2_HUMAN          208         R           C
DHI2_HUMAN          208         R           H
DHI2_HUMAN          213         R           C
DHI2_HUMAN          237         A           V
DHI2_HUMAN          244         D           N
DHI2_HUMAN          250         L           R
DHI2_HUMAN          279         R           C
DHI2_HUMAN          328         A           V
DHI2_HUMAN          337         R           C
DHPR_HUMAN          14          L           P
DHPR_HUMAN          17          G           R
DHPR_HUMAN          17          G           V
DHPR_HUMAN          18          G           D
DHPR_HUMAN          23          G           D
DHPR_HUMAN          36          W           R
DHPR_HUMAN          66          Q           R
DHPR_HUMAN          74          L           P
DHPR_HUMAN          108         W           G
DHPR_HUMAN          145         P           L
DHPR_HUMAN          149         G           R
DHPR_HUMAN          150         Y           C
DHPR_HUMAN          151         G           S
DHPR_HUMAN          158         H           Y
DHPR_HUMAN          170         G           S
DHPR_HUMAN          212         F           C
DHRS2_HUMAN         250         A           V
DHSA_HUMAN          524         A           V
DHSA_HUMAN          554         R           W
DHSA_HUMAN          555         G           E
DHSB_HUMAN          43          A           P
DHSB_HUMAN          46          R           G
DHSB_HUMAN          46          R           Q
DHSB_HUMAN          53          G           R
DHSB_HUMAN          65          L           H
DHSB_HUMAN          65          L           P
DHSB_HUMAN          87          L           S
DHSB_HUMAN          100         S           F
DHSB_HUMAN          101         C           Y
DHSB_HUMAN          127         I           N
DHSB_HUMAN          132         H           P
DHSB_HUMAN          192         C           R
DHSB_HUMAN          196         C           Y
DHSB_HUMAN          197         P           R
DHSB_HUMAN          230         R           C
DHSB_HUMAN          242         R           H
DHSD_HUMAN          81          P           L
DHSD_HUMAN          92          D           Y
DHSD_HUMAN          102         H           L
DHSD_HUMAN          114         Y           C
DHSD_HUMAN          139         L           P
DHX32_HUMAN         209         P           R
DIP2C_HUMAN         586         A           E
DIP2C_HUMAN         622         G           S
DIP2C_HUMAN         1264        V           M
DJC21_HUMAN         214         D           N
DJC24_HUMAN         22          N           D
DKC1_HUMAN          2           A           V
DKC1_HUMAN          36          F           V
DKC1_HUMAN          38          I           T
DKC1_HUMAN          39          K           E
DKC1_HUMAN          40          P           R
DKC1_HUMAN          41          E           K
DKC1_HUMAN          49          T           M
DKC1_HUMAN          65          R           T
DKC1_HUMAN          66          T           A
DKC1_HUMAN          121         S           G
DKC1_HUMAN          321         L           V
DKC1_HUMAN          350         M           I
DKC1_HUMAN          350         M           T
DKC1_HUMAN          353         A           V
DKC1_HUMAN          402         G           E
DKC1_HUMAN          402         G           R
DLEC1_HUMAN         351         P           R
DLG3_HUMAN          40          G           R
DLL3_HUMAN          385         G           D
DLP1_HUMAN          382         S           L
DMKN_HUMAN          13          A           D
DMP1_HUMAN          117         D           N
DMP4_HUMAN          365         G           E
DMP4_HUMAN          365         G           R
DMP4_HUMAN          374         L           R
DMP4_HUMAN          535         R           W
DMPK_HUMAN          438         L           V
DMRTA_HUMAN         342         R           C
DNAI1_HUMAN         515         G           S
DNLI1_HUMAN         152         K           E
DNLI1_HUMAN         612         S           L
DNLI3_HUMAN         717         D           N
DNLI4_HUMAN         278         R           H
DNLI4_HUMAN         469         G           E
DNM3B_HUMAN         270         S           P
DNM3B_HUMAN         585         A           V
DNM3B_HUMAN         603         A           T
DNM3B_HUMAN         606         V           A
DNM3B_HUMAN         663         G           S
DNM3B_HUMAN         664         L           P
DNM3B_HUMAN         699         V           G
DNM3B_HUMAN         726         V           G
DNM3B_HUMAN         766         A           P
DNM3B_HUMAN         814         H           R
DNM3B_HUMAN         817         D           G
DNM3B_HUMAN         818         V           M
DNM3B_HUMAN         840         R           Q
DNSL3_HUMAN         19          L           V
DNSL3_HUMAN         82          G           R
DNSL3_HUMAN         117         Y           S
DOCK4_HUMAN         87          T           I
DOCK4_HUMAN         1059        K           T
DOCK4_HUMAN         1718        P           L
DOCK4_HUMAN         1755        S           P
DOCK4_HUMAN         1884        V           M
DOK7_HUMAN          180         G           A
DOLK_HUMAN          99          C           S
DOLK_HUMAN          441         Y           S
DOPO_HUMAN          101         V           M
DOPO_HUMAN          114         D           E
DOPO_HUMAN          345         D           N
DP13A_HUMAN         643         E           Q
DPEP1_HUMAN         246         R           H
DPH1_HUMAN          7           A           V
DPH1_HUMAN          34          A           D
DPH1_HUMAN          335         L           V
DPH1_HUMAN          389         S           R
DPM1_HUMAN          92          R           G
DPM1_HUMAN          248         S           P
DPOG1_HUMAN         3           R           P
DPOG1_HUMAN         227         R           W
DPOG1_HUMAN         232         R           G
DPOG1_HUMAN         232         R           H
DPOG1_HUMAN         244         L           P
DPOG1_HUMAN         251         T           I
DPOG1_HUMAN         268         G           A
DPOG1_HUMAN         304         L           R
DPOG1_HUMAN         308         Q           H
DPOG1_HUMAN         309         R           L
DPOG1_HUMAN         312         W           R
DPOG1_HUMAN         380         G           D
DPOG1_HUMAN         431         G           V
DPOG1_HUMAN         467         A           T
DPOG1_HUMAN         468         N           D
DPOG1_HUMAN         511         S           N
DPOG1_HUMAN         517         G           V
DPOG1_HUMAN         562         R           Q
DPOG1_HUMAN         574         R           W
DPOG1_HUMAN         579         R           W
DPOG1_HUMAN         587         P           L
DPOG1_HUMAN         603         M           L
DPOG1_HUMAN         627         R           W
DPOG1_HUMAN         648         P           R
DPOG1_HUMAN         737         G           R
DPOG1_HUMAN         748         W           S
DPOG1_HUMAN         767         A           D
DPOG1_HUMAN         807         R           C
DPOG1_HUMAN         807         R           P
DPOG1_HUMAN         831         Y           C
DPOG1_HUMAN         848         G           S
DPOG1_HUMAN         853         R           W
DPOG1_HUMAN         864         N           S
DPOG1_HUMAN         879         Q           H
DPOG1_HUMAN         885         T           S
DPOG1_HUMAN         889         A           T
DPOG1_HUMAN         923         G           D
DPOG1_HUMAN         932         H           Y
DPOG1_HUMAN         943         R           H
DPOG1_HUMAN         953         R           C
DPOG1_HUMAN         955         Y           C
DPOG1_HUMAN         957         A           P
DPOG1_HUMAN         957         A           S
DPOG1_HUMAN         1047        R           Q
DPOG1_HUMAN         1051        G           R
DPOG1_HUMAN         1076        G           V
DPOG1_HUMAN         1096        R           C
DPOG1_HUMAN         1096        R           H
DPOG1_HUMAN         1104        S           C
DPOG1_HUMAN         1105        A           T
DPOG1_HUMAN         1106        V           I
DPOG1_HUMAN         1146        R           C
DPOG1_HUMAN         1176        S           L
DPOG1_HUMAN         1184        D           N
DPOG1_HUMAN         1191        K           N
DPOG2_HUMAN         451         G           E
DPS1_HUMAN          308         D           E
DPYL2_HUMAN         481         R           C
DPYS_HUMAN          68          T           R
DPYS_HUMAN          334         Q           R
DPYS_HUMAN          360         W           R
DPYS_HUMAN          435         G           R
DPYS_HUMAN          490         R           T
DRD2_HUMAN          154         V           I
DREB_HUMAN          278         E           K
DREB_HUMAN          640         E           Q
DSEL_HUMAN          1090        K           E
DSG2_HUMAN          46          R           Q
DSG2_HUMAN          49          R           H
DSG2_HUMAN          507         C           Y
DSG2_HUMAN          812         G           C
DSPP_HUMAN          6           Y           D
DSPP_HUMAN          17          P           T
DSPP_HUMAN          18          V           F
DSRAD_HUMAN         806         E           V
DSRAD_HUMAN         923         L           P
DSRAD_HUMAN         966         C           F
DSRAD_HUMAN         1155        R           W
DSRAD_HUMAN         1165        F           S
DTNA_HUMAN          121         P           L
DTX3L_HUMAN         209         K           N
DUOX2_HUMAN         36          Q           H
DUOX2_HUMAN         376         R           W
DUS21_HUMAN         167         R           C
DVL3_HUMAN          216         R           T
DYM_HUMAN           87          E           K
DYM_HUMAN           469         N           Y
DYN2_HUMAN          368         E           K
DYN2_HUMAN          369         R           Q
DYN2_HUMAN          369         R           W
DYN2_HUMAN          465         R           W
DYN2_HUMAN          562         K           E
DYN2_HUMAN          618         A           T
DYN2_HUMAN          619         S           L
DYN2_HUMAN          619         S           W
DYR1B_HUMAN         275         Q           R
DYRK2_HUMAN         198         P           L
E2AK1_HUMAN         202         G           S
E2AK2_HUMAN         439         L           V
E2AK3_HUMAN         587         R           Q
E2AK4_HUMAN         939         H           Y
EAA1_HUMAN          290         P           R
EAA5_HUMAN          41          R           C
EBP_HUMAN           80          E           K
EBP_HUMAN           110         R           Q
EBP_HUMAN           147         R           G
EBP_HUMAN           147         R           H
ECHA_HUMAN          282         V           D
ECHA_HUMAN          305         I           N
ECHA_HUMAN          342         L           P
ECHA_HUMAN          510         E           Q
ECHB_HUMAN          59          G           D
ECHB_HUMAN          61          R           C
ECHB_HUMAN          61          R           H
ECHB_HUMAN          117         R           G
ECHB_HUMAN          119         A           V
ECHB_HUMAN          121         L           P
ECHB_HUMAN          133         T           P
ECHB_HUMAN          242         D           G
ECHB_HUMAN          247         R           H
ECHB_HUMAN          263         D           G
ECHB_HUMAN          280         G           D
ECHB_HUMAN          294         P           L
ECHB_HUMAN          294         P           R
ECHB_HUMAN          301         G           S
ECHB_HUMAN          444         R           K
ECM1_HUMAN          167         F           I
ECT2_HUMAN          802         T           P
EDA_HUMAN           54          H           Y
EDA_HUMAN           55          L           R
EDA_HUMAN           60          C           R
EDA_HUMAN           61          Y           H
EDA_HUMAN           63          E           K
EDA_HUMAN           65          R           G
EDA_HUMAN           69          R           L
EDA_HUMAN           118         P           L
EDA_HUMAN           153         R           C
EDA_HUMAN           155         R           C
EDA_HUMAN           156         R           C
EDA_HUMAN           156         R           H
EDA_HUMAN           156         R           S
EDA_HUMAN           158         K           N
EDA_HUMAN           189         G           E
EDA_HUMAN           198         G           A
EDA_HUMAN           207         G           R
EDA_HUMAN           209         P           L
EDA_HUMAN           218         G           D
EDA_HUMAN           224         G           A
EDA_HUMAN           252         H           L
EDA_HUMAN           252         H           Y
EDA_HUMAN           255         G           C
EDA_HUMAN           255         G           D
EDA_HUMAN           269         G           V
EDA_HUMAN           274         W           G
EDA_HUMAN           291         G           R
EDA_HUMAN           291         G           W
EDA_HUMAN           298         D           H
EDA_HUMAN           298         D           Y
EDA_HUMAN           299         G           S
EDA_HUMAN           302         F           S
EDA_HUMAN           306         Q           H
EDA_HUMAN           307         V           G
EDA_HUMAN           320         Y           C
EDA_HUMAN           332         C           Y
EDA_HUMAN           343         Y           C
EDA_HUMAN           349         A           T
EDA_HUMAN           356         A           D
EDA_HUMAN           357         R           P
EDA_HUMAN           358         Q           E
EDA_HUMAN           360         I           N
EDA_HUMAN           372         N           D
EDA_HUMAN           373         M           I
EDA_HUMAN           374         S           R
EDA_HUMAN           378         T           M
EDA_HUMAN           378         T           P
EDAD_HUMAN          122         L           R
EDAD_HUMAN          152         E           K
EDAR_HUMAN          87          C           R
EDAR_HUMAN          89          R           H
EDAR_HUMAN          420         R           Q
EDN3_HUMAN          17          A           T
EDN3_HUMAN          127         Y           C
EDN3_HUMAN          159         C           F
EDN3_HUMAN          224         A           T
EDNRA_HUMAN         136         I           L
EDNRB_HUMAN         57          G           S
EDNRB_HUMAN         183         A           G
EDNRB_HUMAN         276         W           C
EDNRB_HUMAN         292         F           L
EDNRB_HUMAN         305         S           N
EDNRB_HUMAN         319         R           W
EDNRB_HUMAN         374         M           I
EDNRB_HUMAN         383         P           L
EDRF1_HUMAN         45          N           S
EDRF1_HUMAN         95          L           F
EF2K_HUMAN          291         T           M
EFG1_HUMAN          174         N           S
EFG1_HUMAN          496         M           R
EFHC1_HUMAN         77          P           T
EFHC1_HUMAN         174         I           V
EFHC1_HUMAN         210         D           N
EFHC1_HUMAN         221         R           H
EFHC1_HUMAN         229         F           L
EFHC1_HUMAN         253         D           Y
EFHC1_HUMAN         259         C           Y
EFHC1_HUMAN         353         R           W
EFHC1_HUMAN         394         A           S
EFNB1_HUMAN         27          P           R
EFNB1_HUMAN         54          P           L
EFNB1_HUMAN         62          I           T
EFNB1_HUMAN         98          L           S
EFNB1_HUMAN         111         T           I
EFNB1_HUMAN         115         Q           P
EFNB1_HUMAN         119         P           H
EFNB1_HUMAN         119         P           S
EFNB1_HUMAN         119         P           T
EFNB1_HUMAN         137         T           A
EFNB1_HUMAN         138         S           F
EFNB1_HUMAN         151         G           S
EFNB1_HUMAN         151         G           V
EFNB1_HUMAN         153         C           S
EFNB1_HUMAN         153         C           Y
EFNB1_HUMAN         155         T           P
EFNB1_HUMAN         158         M           I
EFNB1_HUMAN         158         M           V
EFNB1_HUMAN         182         S           R
EFS_HUMAN           361         M           I
EFTU_HUMAN          336         R           Q
EGF_HUMAN           1070        P           L
EGFR_HUMAN          709         E           A
EGFR_HUMAN          709         E           K
EGFR_HUMAN          719         G           A
EGFR_HUMAN          719         G           C
EGFR_HUMAN          719         G           D
EGFR_HUMAN          719         G           S
EGFR_HUMAN          724         G           S
EGFR_HUMAN          734         E           K
EGFR_HUMAN          747         L           F
EGFR_HUMAN          748         R           P
EGFR_HUMAN          787         Q           R
EGFR_HUMAN          790         T           M
EGFR_HUMAN          833         L           V
EGFR_HUMAN          834         V           L
EGFR_HUMAN          858         L           M
EGFR_HUMAN          858         L           R
EGFR_HUMAN          861         L           Q
EGFR_HUMAN          873         G           E
EGLN_HUMAN          8           L           P
EGLN_HUMAN          49          V           F
EGLN_HUMAN          52          G           V
EGLN_HUMAN          53          C           R
EGLN_HUMAN          107         L           R
EGLN_HUMAN          149         W           C
EGLN_HUMAN          160         A           D
EGLN_HUMAN          221         L           P
EGLN_HUMAN          263         I           T
EGLN_HUMAN          306         L           P
EGLN_HUMAN          412         C           S
EGLN_HUMAN          413         G           V
EGLN_HUMAN          504         V           M
EGLN_HUMAN          615         S           L
EGLN1_HUMAN         317         P           R
EGLN1_HUMAN         371         R           H
EGR2_HUMAN          268         I           N
EGR2_HUMAN          355         D           V
EGR2_HUMAN          359         R           W
EGR2_HUMAN          381         R           C
EGR2_HUMAN          381         R           H
EGR2_HUMAN          383         D           Y
EGR2_HUMAN          409         R           W
EHBP1_HUMAN         395         R           T
EHMT1_HUMAN         12          A           V
EHMT1_HUMAN         1142        Y           F
EI2BA_HUMAN         208         N           Y
EI2BB_HUMAN         171         S           F
EI2BB_HUMAN         213         E           G
EI2BB_HUMAN         273         K           R
EI2BB_HUMAN         316         V           D
EI2BB_HUMAN         329         G           V
EI2BD_HUMAN         228         A           V
EI2BD_HUMAN         357         R           Q
EI2BD_HUMAN         374         R           C
EI2BD_HUMAN         465         C           R
EI2BD_HUMAN         489         Y           H
EI2BE_HUMAN         73          V           G
EI2BE_HUMAN         91          T           A
EI2BE_HUMAN         106         L           F
EI2BE_HUMAN         113         R           H
EI2BE_HUMAN         195         R           C
EI2BE_HUMAN         195         R           H
EI2BE_HUMAN         299         R           H
EI2BE_HUMAN         315         R           G
EI2BE_HUMAN         315         R           H
EI2BE_HUMAN         339         R           P
EI2BE_HUMAN         339         R           Q
EI2BE_HUMAN         339         R           W
EI2BE_HUMAN         386         G           V
EI2BE_HUMAN         430         V           A
EI2BE_HUMAN         628         W           R
EI2BE_HUMAN         650         E           K
EI2BG_HUMAN         87          A           V
EI2BG_HUMAN         225         R           Q
EIF3M_HUMAN         80          E           G
ELNE_HUMAN          32          G           V
ELNE_HUMAN          177         V           F
ELNE_HUMAN          191         R           Q
ELOA2_HUMAN         498         R           Q
ELP1_HUMAN          696         R           P
EMAL2_HUMAN         484         V           L
EMD_HUMAN           54          S           F
EMD_HUMAN           133         Q           H
EMD_HUMAN           183         P           H
EMD_HUMAN           183         P           T
ENPP1_HUMAN         91          L           P
ENPP1_HUMAN         287         S           F
ENPP1_HUMAN         342         G           V
ENPP1_HUMAN         371         Y           F
ENPP1_HUMAN         579         L           F
ENPP1_HUMAN         774         R           C
EOMES_HUMAN         667         E           Q
EPAS1_HUMAN         537         G           W
EPB42_HUMAN         112         A           T
EPB42_HUMAN         145         D           Y
EPB42_HUMAN         280         R           Q
EPB42_HUMAN         287         R           C
EPHA1_HUMAN         703         E           K
EPHA2_HUMAN         777         G           S
EPHA3_HUMAN         37          T           K
EPHA3_HUMAN         85          N           S
EPHA3_HUMAN         229         S           Y
EPHA3_HUMAN         449         S           F
EPHA3_HUMAN         621         I           L
EPHA3_HUMAN         766         G           E
EPHA3_HUMAN         806         D           N
EPHA4_HUMAN         370         G           E
EPHA4_HUMAN         399         S           F
EPHA5_HUMAN         417         R           Q
EPHA5_HUMAN         503         E           K
EPHA5_HUMAN         582         G           E
EPHA5_HUMAN         856         T           I
EPHA5_HUMAN         1032        N           S
EPHA7_HUMAN         170         E           K
EPHA7_HUMAN         232         G           R
EPHA7_HUMAN         371         R           W
EPHA7_HUMAN         903         P           S
EPHA8_HUMAN         123         N           K
EPHA8_HUMAN         179         R           C
EPHA8_HUMAN         198         R           L
EPHA8_HUMAN         860         P           L
EPHAA_HUMAN         150         R           H
EPHAA_HUMAN         775         H           R
EPHB1_HUMAN         707         S           T
EPHB1_HUMAN         719         I           V
EPHB1_HUMAN         743         R           Q
EPHB2_HUMAN         199         R           H
EPHB2_HUMAN         279         A           S
EPHB2_HUMAN         650         V           A
EPHB2_HUMAN         679         H           N
EPHB2_HUMAN         883         M           V
EPHB2_HUMAN         909         I           M
EPHB3_HUMAN         168         R           L
EPHB3_HUMAN         724         R           W
EPHB4_HUMAN         346         P           L
EPHB4_HUMAN         889         R           W
EPHB6_HUMAN         345         D           N
EPHB6_HUMAN         588         A           P
EPHB6_HUMAN         704         R           Q
EPHB6_HUMAN         728         P           S
EPHB6_HUMAN         860         E           K
EPHB6_HUMAN         915         D           G
EPM2A_HUMAN         25          S           P
EPM2A_HUMAN         28          E           K
EPM2A_HUMAN         32          W           G
EPM2A_HUMAN         84          F           L
EPM2A_HUMAN         88          F           L
EPM2A_HUMAN         91          R           P
EPM2A_HUMAN         108         R           C
EPM2A_HUMAN         140         K           N
EPM2A_HUMAN         148         N           Y
EPM2A_HUMAN         171         R           H
EPM2A_HUMAN         187         T           A
EPM2A_HUMAN         194         T           I
EPM2A_HUMAN         210         E           K
EPM2A_HUMAN         240         G           S
EPM2A_HUMAN         279         G           S
EPM2A_HUMAN         293         Q           L
EPM2A_HUMAN         294         Y           N
EPM2A_HUMAN         301         P           L
EPM2A_HUMAN         310         L           W
EPO_HUMAN           149         P           Q
EPOR_HUMAN          487         N           S
EPOR_HUMAN          488         P           S
ERBB2_HUMAN         755         L           P
ERBB2_HUMAN         776         G           S
ERBB2_HUMAN         857         N           S
ERBB2_HUMAN         914         E           K
ERBB3_HUMAN         104         V           M
ERBB4_HUMAN         140         T           I
ERBB4_HUMAN         303         S           Y
ERCC1_HUMAN         231         F           L
ERCC2_HUMAN         47          G           R
ERCC2_HUMAN         76          T           A
ERCC2_HUMAN         112         R           H
ERCC2_HUMAN         234         D           N
ERCC2_HUMAN         259         C           Y
ERCC2_HUMAN         461         L           V
ERCC2_HUMAN         485         L           P
ERCC2_HUMAN         487         R           G
ERCC2_HUMAN         511         R           Q
ERCC2_HUMAN         541         S           R
ERCC2_HUMAN         542         Y           C
ERCC2_HUMAN         592         R           P
ERCC2_HUMAN         594         A           P
ERCC2_HUMAN         601         R           L
ERCC2_HUMAN         601         R           W
ERCC2_HUMAN         602         G           D
ERCC2_HUMAN         616         R           P
ERCC2_HUMAN         616         R           W
ERCC2_HUMAN         658         R           C
ERCC2_HUMAN         658         R           G
ERCC2_HUMAN         658         R           H
ERCC2_HUMAN         663         C           R
ERCC2_HUMAN         666         R           W
ERCC2_HUMAN         673         D           G
ERCC2_HUMAN         681         D           N
ERCC2_HUMAN         683         R           Q
ERCC2_HUMAN         683         R           W
ERCC2_HUMAN         713         G           R
ERCC2_HUMAN         722         R           W
ERCC2_HUMAN         725         A           P
ERCC3_HUMAN         99          F           S
ERCC3_HUMAN         119         T           P
ERCC3_HUMAN         418         K           Q
ERCC5_HUMAN         72          P           H
ERCC5_HUMAN         792         A           V
ERCC5_HUMAN         858         L           P
ERCC5_HUMAN         874         A           T
ERCC6_HUMAN         591         P           A
ERCC6_HUMAN         652         R           L
ERCC6_HUMAN         670         R           W
ERCC6_HUMAN         851         W           R
ERCC6_HUMAN         957         V           G
ERCC6_HUMAN         1038        R           T
ERCC6_HUMAN         1042        P           L
ERCC6_HUMAN         1119        E           Q
ERCC6_HUMAN         1119        E           V
ERCC8_HUMAN         160         A           V
ERCC8_HUMAN         205         A           P
EREG_HUMAN          42          G           A
ERGI3_HUMAN         297         T           K
ERIC1_HUMAN         365         L           F
ERN1_HUMAN          244         N           S
ERN1_HUMAN          474         L           R
ERN1_HUMAN          635         R           W
ERN1_HUMAN          769         S           F
ERN1_HUMAN          830         P           L
ERR2_HUMAN          110         A           V
ERR2_HUMAN          320         L           P
ERR2_HUMAN          342         V           L
ERR2_HUMAN          347         L           P
ERR2_HUMAN          389         T           M
ESCO2_HUMAN         539         W           G
ESPN_HUMAN          719         S           R
ESPN_HUMAN          744         D           N
ESPN_HUMAN          774         R           Q
ESR1_HUMAN          6           H           Y
ESR1_HUMAN          264         M           I
ETAA1_HUMAN         50          E           D
ETFA_HUMAN          116         G           R
ETFA_HUMAN          157         V           G
ETFA_HUMAN          266         T           M
ETFB_HUMAN          128         D           N
ETFB_HUMAN          164         R           Q
ETFD_HUMAN          565         V           L
ETHE1_HUMAN         38          Y           C
ETHE1_HUMAN         136         T           A
ETHE1_HUMAN         163         R           W
ETHE1_HUMAN         185         L           R
EVC_HUMAN           307         S           P
EVC_HUMAN           443         R           Q
EVL_HUMAN           188         P           L
EVL_HUMAN           247         P           L
EXO3L_HUMAN         75          Y           N
EXO3L_HUMAN         514         A           D
EXOC4_HUMAN         220         S           F
EXOC4_HUMAN         599         A           T
EXOD1_HUMAN         206         I           T
EXT1_HUMAN          27          Q           K
EXT1_HUMAN          164         D           H
EXT1_HUMAN          280         R           G
EXT1_HUMAN          280         R           S
EXT1_HUMAN          316         N           S
EXT1_HUMAN          339         G           D
EXT1_HUMAN          340         R           C
EXT1_HUMAN          340         R           H
EXT1_HUMAN          340         R           L
EXT1_HUMAN          340         R           S
EXT1_HUMAN          486         A           V
EXT1_HUMAN          496         P           L
EXT2_HUMAN          85          C           R
EXT2_HUMAN          152         L           R
EXT2_HUMAN          179         R           S
EXT2_HUMAN          202         A           V
EXT2_HUMAN          223         R           P
EXT2_HUMAN          227         D           N
EXT2_HUMAN          380         I           T
EYA1_HUMAN          242         S           G
EYA1_HUMAN          426         G           S
EYA1_HUMAN          429         D           G
EYA1_HUMAN          440         R           Q
EYA1_HUMAN          487         S           P
EYA1_HUMAN          505         L           R
EYA1_HUMAN          583         L           P
EYA4_HUMAN          152         L           R
EYA4_HUMAN          301         D           N
F107A_HUMAN         15          L           M
F107A_HUMAN         19          P           L
F110B_HUMAN         214         A           S
F123A_HUMAN         457         A           T
F123B_HUMAN         292         K           N
F131A_HUMAN         260         S           N
F13A_HUMAN          682         R           H
F16P1_HUMAN         164         G           S
F16P1_HUMAN         177         A           D
F16P1_HUMAN         194         F           S
F16P1_HUMAN         284         P           R
F264_HUMAN          181         N           K
FA11_HUMAN          34          D           H
FA11_HUMAN          46          C           F
FA11_HUMAN          56          C           R
FA11_HUMAN          101         K           R
FA11_HUMAN          151         Y           C
FA11_HUMAN          244         Q           R
FA11_HUMAN          246         W           C
FA11_HUMAN          255         C           Y
FA11_HUMAN          263         G           E
FA11_HUMAN          266         S           N
FA11_HUMAN          270         K           I
FA11_HUMAN          301         F           L
FA11_HUMAN          320         L           P
FA11_HUMAN          322         T           I
FA11_HUMAN          326         R           C
FA11_HUMAN          341         E           K
FA11_HUMAN          404         T           N
FA11_HUMAN          418         G           V
FA11_HUMAN          430         A           V
FA11_HUMAN          460         F           V
FA11_HUMAN          493         T           I
FA11_HUMAN          511         Y           H
FA11_HUMAN          538         P           L
FA11_HUMAN          565         E           K
FA11_HUMAN          587         W           S
FA11_HUMAN          594         S           R
FA11_HUMAN          618         I           S
FA12_HUMAN          53          Y           C
FA12_HUMAN          142         R           P
FA12_HUMAN          328         T           K
FA12_HUMAN          328         T           R
FA12_HUMAN          372         R           P
FA12_HUMAN          411         A           T
FA12_HUMAN          414         L           M
FA12_HUMAN          417         R           Q
FA12_HUMAN          440         Q           K
FA12_HUMAN          461         D           N
FA12_HUMAN          505         W           C
FA12_HUMAN          589         G           R
FA12_HUMAN          590         C           S
FA2H_HUMAN          35          D           Y
FA83F_HUMAN         418         A           V
FA9_HUMAN           17          I           N
FA9_HUMAN           28          C           R
FA9_HUMAN           28          C           Y
FA9_HUMAN           30          V           I
FA9_HUMAN           43          R           L
FA9_HUMAN           43          R           Q
FA9_HUMAN           43          R           W
FA9_HUMAN           45          K           N
FA9_HUMAN           46          R           S
FA9_HUMAN           46          R           T
FA9_HUMAN           48          N           I
FA9_HUMAN           49          S           P
FA9_HUMAN           52          L           S
FA9_HUMAN           53          E           A
FA9_HUMAN           54          E           G
FA9_HUMAN           55          F           C
FA9_HUMAN           58          G           A
FA9_HUMAN           58          G           R
FA9_HUMAN           66          E           V
FA9_HUMAN           67          E           K
FA9_HUMAN           71          F           S
FA9_HUMAN           73          E           K
FA9_HUMAN           73          E           V
FA9_HUMAN           75          R           Q
FA9_HUMAN           79          E           D
FA9_HUMAN           84          T           R
FA9_HUMAN           91          Y           C
FA9_HUMAN           93          D           G
FA9_HUMAN           96          Q           P
FA9_HUMAN           97          C           S
FA9_HUMAN           101         P           R
FA9_HUMAN           102         C           R
FA9_HUMAN           106         G           D
FA9_HUMAN           106         G           S
FA9_HUMAN           108         C           S
FA9_HUMAN           110         D           N
FA9_HUMAN           112         I           S
FA9_HUMAN           113         N           K
FA9_HUMAN           115         Y           C
FA9_HUMAN           119         C           F
FA9_HUMAN           119         C           R
FA9_HUMAN           124         E           K
FA9_HUMAN           125         G           E
FA9_HUMAN           125         G           R
FA9_HUMAN           125         G           V
FA9_HUMAN           134         C           Y
FA9_HUMAN           136         I           T
FA9_HUMAN           139         G           D
FA9_HUMAN           139         G           S
FA9_HUMAN           155         C           F
FA9_HUMAN           160         G           E
FA9_HUMAN           167         Q           H
FA9_HUMAN           169         S           C
FA9_HUMAN           170         C           F
FA9_HUMAN           178         C           R
FA9_HUMAN           178         C           W
FA9_HUMAN           191         R           C
FA9_HUMAN           191         R           H
FA9_HUMAN           226         R           G
FA9_HUMAN           226         R           Q
FA9_HUMAN           226         R           W
FA9_HUMAN           227         V           D
FA9_HUMAN           227         V           F
FA9_HUMAN           228         V           F
FA9_HUMAN           228         V           L
FA9_HUMAN           241         Q           H
FA9_HUMAN           241         Q           K
FA9_HUMAN           252         C           S
FA9_HUMAN           252         C           Y
FA9_HUMAN           253         G           E
FA9_HUMAN           253         G           R
FA9_HUMAN           265         A           T
FA9_HUMAN           268         C           W
FA9_HUMAN           279         A           T
FA9_HUMAN           283         N           D
FA9_HUMAN           291         E           V
FA9_HUMAN           294         R           G
FA9_HUMAN           294         R           Q
FA9_HUMAN           302         H           R
FA9_HUMAN           306         N           S
FA9_HUMAN           316         I           F
FA9_HUMAN           318         L           R
FA9_HUMAN           321         L           Q
FA9_HUMAN           333         P           H
FA9_HUMAN           333         P           T
FA9_HUMAN           342         T           K
FA9_HUMAN           342         T           M
FA9_HUMAN           344         I           L
FA9_HUMAN           351         G           D
FA9_HUMAN           356         W           C
FA9_HUMAN           357         G           E
FA9_HUMAN           357         G           R
FA9_HUMAN           362         K           E
FA9_HUMAN           363         G           W
FA9_HUMAN           366         A           D
FA9_HUMAN           379         R           G
FA9_HUMAN           379         R           Q
FA9_HUMAN           382         C           Y
FA9_HUMAN           383         L           F
FA9_HUMAN           383         L           I
FA9_HUMAN           387         K           E
FA9_HUMAN           390         I           F
FA9_HUMAN           394         M           K
FA9_HUMAN           395         F           I
FA9_HUMAN           395         F           L
FA9_HUMAN           396         C           F
FA9_HUMAN           396         C           S
FA9_HUMAN           397         A           P
FA9_HUMAN           404         R           T
FA9_HUMAN           407         C           R
FA9_HUMAN           407         C           S
FA9_HUMAN           410         D           H
FA9_HUMAN           411         S           G
FA9_HUMAN           411         S           I
FA9_HUMAN           412         G           E
FA9_HUMAN           413         G           R
FA9_HUMAN           414         P           T
FA9_HUMAN           419         V           E
FA9_HUMAN           424         F           V
FA9_HUMAN           426         T           P
FA9_HUMAN           430         S           T
FA9_HUMAN           431         W           G
FA9_HUMAN           431         W           R
FA9_HUMAN           432         G           S
FA9_HUMAN           432         G           V
FA9_HUMAN           433         E           A
FA9_HUMAN           433         E           K
FA9_HUMAN           435         C           Y
FA9_HUMAN           436         A           V
FA9_HUMAN           442         G           E
FA9_HUMAN           442         G           R
FA9_HUMAN           443         I           T
FA9_HUMAN           449         R           Q
FA9_HUMAN           449         R           W
FA9_HUMAN           450         Y           C
FA9_HUMAN           453         W           R
FA9_HUMAN           454         I           T
FAAA_HUMAN          16          N           I
FAAA_HUMAN          62          F           C
FAAA_HUMAN          64          Q           H
FAAA_HUMAN          134         A           D
FAAA_HUMAN          158         G           D
FAAA_HUMAN          166         V           G
FAAA_HUMAN          193         C           R
FAAA_HUMAN          207         G           D
FAAA_HUMAN          233         D           V
FAAA_HUMAN          234         W           G
FAAA_HUMAN          249         P           T
FAAA_HUMAN          261         P           L
FAAA_HUMAN          294         T           P
FAAA_HUMAN          337         G           S
FAAA_HUMAN          341         R           W
FAAA_HUMAN          342         P           L
FAAA_HUMAN          369         G           V
FAAA_HUMAN          381         R           G
FAAH1_HUMAN         345         A           D
FABP4_HUMAN         23          E           D
FACD2_HUMAN         126         S           G
FACD2_HUMAN         302         R           W
FACD2_HUMAN         1236        R           H
FACE1_HUMAN         340         W           R
FACE2_HUMAN         326         P           A
FAK1_HUMAN          793         V           A
FAK1_HUMAN          1044        K           E
FAKD3_HUMAN         22          L           V
FANCA_HUMAN         8           N           K
FANCA_HUMAN         181         A           V
FANCA_HUMAN         210         L           R
FANCA_HUMAN         244         L           F
FANCA_HUMAN         252         D           G
FANCA_HUMAN         435         R           C
FANCA_HUMAN         492         H           R
FANCA_HUMAN         598         D           N
FANCA_HUMAN         660         L           P
FANCA_HUMAN         817         L           P
FANCA_HUMAN         843         Y           D
FANCA_HUMAN         845         L           P
FANCA_HUMAN         858         S           R
FANCA_HUMAN         869         Q           P
FANCA_HUMAN         1055        R           L
FANCA_HUMAN         1055        R           W
FANCA_HUMAN         1082        L           P
FANCA_HUMAN         1088        S           F
FANCA_HUMAN         1110        H           P
FANCA_HUMAN         1117        R           G
FANCA_HUMAN         1128        Q           E
FANCA_HUMAN         1131        T           A
FANCA_HUMAN         1249        L           P
FANCA_HUMAN         1262        F           L
FANCA_HUMAN         1302        W           R
FANCA_HUMAN         1324        P           L
FANCA_HUMAN         1346        A           T
FANCA_HUMAN         1359        D           Y
FANCA_HUMAN         1360        M           I
FANCA_HUMAN         1400        R           H
FANCA_HUMAN         1417        H           D
FANCC_HUMAN         195         D           V
FANCC_HUMAN         496         L           R
FANCC_HUMAN         554         L           P
FANCE_HUMAN         184         P           Q
FANCG_HUMAN         71          L           P
FANCG_HUMAN         607         A           T
FANCJ_HUMAN         47          P           A
FANCJ_HUMAN         255         Q           H
FANCJ_HUMAN         299         M           I
FANCJ_HUMAN         349         A           P
FANCJ_HUMAN         647         W           C
FANCJ_HUMAN         707         R           C
FANCJ_HUMAN         1034        P           L
FARP1_HUMAN         714         R           L
FASTK_HUMAN         424         V           L
FBLN3_HUMAN         345         R           W
FBLN4_HUMAN         57          E           K
FBLN5_HUMAN         60          V           L
FBLN5_HUMAN         71          R           Q
FBLN5_HUMAN         87          P           S
FBLN5_HUMAN         169         I           T
FBLN5_HUMAN         227         S           P
FBLN5_HUMAN         351         R           W
FBLN5_HUMAN         363         A           T
FBLN5_HUMAN         412         G           E
FBX30_HUMAN         8           S           C
FBX7_HUMAN          378         R           G
FBX8_HUMAN          269         L           I
FBXL2_HUMAN         226         V           M
FBXW7_HUMAN         117         E           K
FBXW7_HUMAN         465         R           C
FBXW7_HUMAN         465         R           H
FBXW7_HUMAN         505         R           L
FBXW7_HUMAN         582         S           L
FCN1_HUMAN          175         Y           C
FCN2_HUMAN          80          P           L
FCRL3_HUMAN         445         H           N
FCRL5_HUMAN         687         S           C
FEM1C_HUMAN         434         D           N
FEM1C_HUMAN         462         D           N
FER_HUMAN           404         E           Q
FER_HUMAN           460         W           C
FER3L_HUMAN         36          G           R
FGD1_HUMAN          205         S           I
FGD1_HUMAN          312         P           L
FGD1_HUMAN          380         E           A
FGD1_HUMAN          443         R           H
FGD1_HUMAN          522         R           H
FGD1_HUMAN          610         R           Q
FGD4_HUMAN          298         M           T
FGF10_HUMAN         106         C           F
FGF10_HUMAN         156         I           R
FGF14_HUMAN         145         F           S
FGF23_HUMAN         71          S           G
FGF23_HUMAN         176         R           Q
FGF23_HUMAN         179         R           Q
FGF23_HUMAN         179         R           W
FGF8_HUMAN          14          H           N
FGF8_HUMAN          26          P           L
FGF8_HUMAN          40          F           L
FGF8_HUMAN          89          K           E
FGF8_HUMAN          116         R           G
FGF8_HUMAN          218         T           M
FGFR1_HUMAN         48          G           S
FGFR1_HUMAN         78          R           C
FGFR1_HUMAN         97          G           D
FGFR1_HUMAN         99          Y           C
FGFR1_HUMAN         101         C           F
FGFR1_HUMAN         102         V           I
FGFR1_HUMAN         125         S           L
FGFR1_HUMAN         129         D           A
FGFR1_HUMAN         167         A           S
FGFR1_HUMAN         178         C           S
FGFR1_HUMAN         224         D           H
FGFR1_HUMAN         237         G           D
FGFR1_HUMAN         245         L           P
FGFR1_HUMAN         250         R           W
FGFR1_HUMAN         252         P           R
FGFR1_HUMAN         252         P           T
FGFR1_HUMAN         254         R           Q
FGFR1_HUMAN         270         G           D
FGFR1_HUMAN         273         V           M
FGFR1_HUMAN         274         E           G
FGFR1_HUMAN         277         C           Y
FGFR1_HUMAN         283         P           R
FGFR1_HUMAN         300         I           T
FGFR1_HUMAN         330         N           I
FGFR1_HUMAN         332         S           C
FGFR1_HUMAN         339         Y           C
FGFR1_HUMAN         343         A           V
FGFR1_HUMAN         346         S           C
FGFR1_HUMAN         374         Y           C
FGFR1_HUMAN         381         C           R
FGFR1_HUMAN         520         A           T
FGFR1_HUMAN         538         I           V
FGFR1_HUMAN         607         V           M
FGFR1_HUMAN         621         H           R
FGFR1_HUMAN         622         R           G
FGFR1_HUMAN         622         R           Q
FGFR1_HUMAN         664         V           L
FGFR1_HUMAN         666         W           R
FGFR1_HUMAN         685         S           F
FGFR1_HUMAN         687         G           R
FGFR1_HUMAN         693         I           F
FGFR1_HUMAN         703         G           R
FGFR1_HUMAN         703         G           S
FGFR1_HUMAN         719         M           R
FGFR1_HUMAN         722         P           H
FGFR1_HUMAN         722         P           S
FGFR1_HUMAN         724         N           K
FGFR1_HUMAN         745         P           S
FGFR1_HUMAN         772         P           S
FGFR1_HUMAN         795         V           I
FGFR2_HUMAN         105         Y           C
FGFR2_HUMAN         203         R           C
FGFR2_HUMAN         252         S           F
FGFR2_HUMAN         252         S           L
FGFR2_HUMAN         252         S           W
FGFR2_HUMAN         253         P           R
FGFR2_HUMAN         263         P           L
FGFR2_HUMAN         267         S           P
FGFR2_HUMAN         272         G           V
FGFR2_HUMAN         276         F           V
FGFR2_HUMAN         278         C           F
FGFR2_HUMAN         278         C           Y
FGFR2_HUMAN         281         Y           C
FGFR2_HUMAN         283         D           N
FGFR2_HUMAN         288         I           S
FGFR2_HUMAN         289         Q           P
FGFR2_HUMAN         290         W           C
FGFR2_HUMAN         290         W           G
FGFR2_HUMAN         290         W           R
FGFR2_HUMAN         292         K           E
FGFR2_HUMAN         301         Y           C
FGFR2_HUMAN         321         D           A
FGFR2_HUMAN         328         Y           C
FGFR2_HUMAN         331         N           I
FGFR2_HUMAN         337         A           P
FGFR2_HUMAN         338         G           E
FGFR2_HUMAN         338         G           R
FGFR2_HUMAN         340         Y           C
FGFR2_HUMAN         340         Y           H
FGFR2_HUMAN         341         T           P
FGFR2_HUMAN         342         C           F
FGFR2_HUMAN         342         C           G
FGFR2_HUMAN         342         C           R
FGFR2_HUMAN         342         C           S
FGFR2_HUMAN         342         C           W
FGFR2_HUMAN         342         C           Y
FGFR2_HUMAN         344         A           G
FGFR2_HUMAN         344         A           P
FGFR2_HUMAN         347         S           C
FGFR2_HUMAN         351         S           C
FGFR2_HUMAN         354         S           C
FGFR2_HUMAN         354         S           Y
FGFR2_HUMAN         359         V           F
FGFR2_HUMAN         362         A           S
FGFR2_HUMAN         372         S           C
FGFR2_HUMAN         375         Y           C
FGFR2_HUMAN         384         G           R
FGFR2_HUMAN         526         K           E
FGFR2_HUMAN         549         N           H
FGFR2_HUMAN         565         E           G
FGFR2_HUMAN         612         R           T
FGFR2_HUMAN         628         A           T
FGFR2_HUMAN         641         K           R
FGFR2_HUMAN         648         A           T
FGFR2_HUMAN         663         G           E
FGFR2_HUMAN         678         R           G
FGFR3_HUMAN         79          T           S
FGFR3_HUMAN         228         C           R
FGFR3_HUMAN         248         R           C
FGFR3_HUMAN         249         S           C
FGFR3_HUMAN         250         P           R
FGFR3_HUMAN         322         E           K
FGFR3_HUMAN         370         G           C
FGFR3_HUMAN         371         S           C
FGFR3_HUMAN         373         Y           C
FGFR3_HUMAN         375         G           C
FGFR3_HUMAN         380         G           R
FGFR3_HUMAN         391         A           E
FGFR3_HUMAN         513         D           N
FGFR3_HUMAN         538         I           V
FGFR3_HUMAN         540         N           K
FGFR3_HUMAN         540         N           S
FGFR3_HUMAN         540         N           T
FGFR3_HUMAN         621         R           H
FGFR3_HUMAN         650         K           E
FGFR3_HUMAN         650         K           M
FGFR3_HUMAN         650         K           Q
FGFR4_HUMAN         712         P           T
FGFR4_HUMAN         772         S           N
FHL1_HUMAN          122         W           S
FHL1_HUMAN          123         H           Y
FHL1_HUMAN          132         C           F
FHL1_HUMAN          153         C           R
FHL1_HUMAN          153         C           Y
FHL1_HUMAN          224         C           W
FHR5_HUMAN          216         N           S
FIBA_HUMAN          545         E           V
FIBA_HUMAN          573         R           L
FIBB_HUMAN          196         R           C
FIBB_HUMAN          383         L           R
FIBB_HUMAN          430         G           D
FIG4_HUMAN          41          I           T
FIG4_HUMAN          53          D           Y
FKRP_HUMAN          54          R           W
FKRP_HUMAN          114         A           G
FKRP_HUMAN          143         R           S
FKRP_HUMAN          217         P           T
FKRP_HUMAN          221         S           R
FKRP_HUMAN          276         L           I
FKRP_HUMAN          307         Y           N
FKRP_HUMAN          309         Y           C
FKRP_HUMAN          312         R           C
FKRP_HUMAN          315         P           T
FKRP_HUMAN          316         P           R
FKRP_HUMAN          316         P           S
FKRP_HUMAN          318         C           Y
FKRP_HUMAN          328         Y           S
FKRP_HUMAN          339         R           H
FKRP_HUMAN          339         R           L
FKRP_HUMAN          360         D           N
FKRP_HUMAN          401         D           N
FKRP_HUMAN          405         V           L
FKRP_HUMAN          448         P           L
FKRP_HUMAN          455         A           D
FKRP_HUMAN          462         P           S
FKRP_HUMAN          465         Y           S
FKTN_HUMAN          179         R           T
FKTN_HUMAN          225         D           E
FKTN_HUMAN          225         D           N
FKTN_HUMAN          250         C           G
FKTN_HUMAN          307         R           Q
FKTN_HUMAN          358         Q           P
FLCN_HUMAN          79          S           W
FLCN_HUMAN          238         A           V
FLCN_HUMAN          320         R           Q
FLCN_HUMAN          392         R           G
FLCN_HUMAN          444         A           S
FLCN_HUMAN          445         A           T
FMO3_HUMAN          32          E           K
FMO3_HUMAN          52          A           T
FMO3_HUMAN          61          N           S
FMO3_HUMAN          66          M           I
FMO3_HUMAN          153         P           L
FMO3_HUMAN          387         R           L
FMO3_HUMAN          434         M           I
FMO3_HUMAN          492         R           W
FMR1_HUMAN          304         I           N
FND3B_HUMAN         927         P           S
FOG2_HUMAN          30          E           G
FOG2_HUMAN          657         S           G
FOLH1_HUMAN         23          A           T
FOLR2_HUMAN         236         H           N
FOXC1_HUMAN         112         F           S
FOXC1_HUMAN         130         L           F
FOXC2_HUMAN         125         S           L
FOXE1_HUMAN         57          S           N
FOXE1_HUMAN         65          A           V
FOXH1_HUMAN         113         S           T
FOXH1_HUMAN         125         T           S
FOXL2_HUMAN         58          S           L
FOXL2_HUMAN         65          M           V
FOXL2_HUMAN         66          A           V
FOXL2_HUMAN         69          E           K
FOXL2_HUMAN         80          I           T
FOXL2_HUMAN         84          I           N
FOXL2_HUMAN         84          I           S
FOXL2_HUMAN         90          F           S
FOXL2_HUMAN         98          W           G
FOXL2_HUMAN         101         S           R
FOXL2_HUMAN         102         I           T
FOXL2_HUMAN         103         R           C
FOXL2_HUMAN         104         H           R
FOXL2_HUMAN         105         N           S
FOXL2_HUMAN         106         L           F
FOXL2_HUMAN         106         L           P
FOXL2_HUMAN         109         N           K
FOXL2_HUMAN         193         K           R
FOXL2_HUMAN         215         Y           C
FOXL2_HUMAN         217         S           F
FOXL2_HUMAN         258         Y           N
FOXP2_HUMAN         553         R           H
FOXP3_HUMAN         363         I           V
FOXP3_HUMAN         371         F           C
FOXP3_HUMAN         384         A           T
FOXP3_HUMAN         397         R           W
FOXP4_HUMAN         464         A           T
FRDA_HUMAN          106         L           S
FRDA_HUMAN          122         D           Y
FRDA_HUMAN          130         G           V
FRDA_HUMAN          154         I           F
FRDA_HUMAN          155         W           R
FRDA_HUMAN          165         R           C
FRDA_HUMAN          182         L           F
FRDA_HUMAN          198         L           R
FRIL_HUMAN          96          A           T
FRMD7_HUMAN         24          G           E
FRMD7_HUMAN         24          G           R
FRMD7_HUMAN         142         L           R
FRMD7_HUMAN         221         N           D
FRMD7_HUMAN         226         A           T
FRMD7_HUMAN         231         L           V
FRMD7_HUMAN         266         A           P
FRMD7_HUMAN         271         C           Y
FRMD7_HUMAN         301         Y           C
FRMD7_HUMAN         340         S           L
FRPD1_HUMAN         572         G           D
FRPD2_HUMAN         727         R           W
FSCB_HUMAN          262         T           R
FSCB_HUMAN          776         Q           K
FSCB_HUMAN          787         S           L
FSHB_HUMAN          69          C           G
FSHR_HUMAN          128         S           Y
FSHR_HUMAN          160         I           T
FSHR_HUMAN          189         A           V
FSHR_HUMAN          224         D           V
FSHR_HUMAN          348         P           R
FSHR_HUMAN          419         A           T
FSHR_HUMAN          449         T           A
FSHR_HUMAN          449         T           I
FSHR_HUMAN          519         P           T
FSHR_HUMAN          545         I           T
FSHR_HUMAN          567         D           N
FSHR_HUMAN          573         R           C
FSHR_HUMAN          591         F           S
FSHR_HUMAN          601         L           V
FSTL5_HUMAN         92          L           I
FTCD_HUMAN          135         R           C
FTCD_HUMAN          299         R           P
FTHFD_HUMAN         511         A           V
FTM_HUMAN           615         T           P
FTM_HUMAN           695         A           P
FUCO_HUMAN          65          G           D
FUCO_HUMAN          68          S           L
FUCO_HUMAN          410         L           R
FUCT1_HUMAN         147         R           C
FUCT1_HUMAN         308         T           R
FUMH_HUMAN          107         N           T
FUMH_HUMAN          117         A           P
FUMH_HUMAN          180         H           R
FUMH_HUMAN          185         Q           R
FUMH_HUMAN          230         K           R
FUMH_HUMAN          233         R           H
FUMH_HUMAN          282         G           V
FUMH_HUMAN          308         A           T
FUMH_HUMAN          312         F           C
FUMH_HUMAN          328         M           R
FUMH_HUMAN          425         D           V
FUS_HUMAN           244         R           C
FUS_HUMAN           312         K           Q
FUS_HUMAN           514         R           G
FUS_HUMAN           514         R           S
FUS_HUMAN           515         G           C
FUS_HUMAN           518         R           K
FUS_HUMAN           521         R           C
FUS_HUMAN           521         R           G
FUS_HUMAN           521         R           H
FUS_HUMAN           522         R           G
FUS_HUMAN           524         R           S
FUS_HUMAN           524         R           T
FUS_HUMAN           525         P           L
FXR1_HUMAN          233         A           T
FYN_HUMAN           243         V           L
FYN_HUMAN           410         G           R
FZD4_HUMAN          105         M           V
FZD4_HUMAN          157         M           V
FZD4_HUMAN          436         K           T
G3BP2_HUMAN         434         P           L
G6PC_HUMAN          5           M           R
G6PC_HUMAN          16          T           A
G6PC_HUMAN          16          T           R
G6PC_HUMAN          20          Q           R
G6PC_HUMAN          38          D           V
G6PC_HUMAN          54          Q           P
G6PC_HUMAN          63          W           R
G6PC_HUMAN          65          A           P
G6PC_HUMAN          68          G           R
G6PC_HUMAN          76          K           N
G6PC_HUMAN          77          W           R
G6PC_HUMAN          81          G           R
G6PC_HUMAN          83          R           C
G6PC_HUMAN          83          R           H
G6PC_HUMAN          83          R           I
G6PC_HUMAN          108         T           I
G6PC_HUMAN          110         E           K
G6PC_HUMAN          111         T           I
G6PC_HUMAN          113         P           L
G6PC_HUMAN          116         P           L
G6PC_HUMAN          119         H           L
G6PC_HUMAN          122         G           D
G6PC_HUMAN          124         A           T
G6PC_HUMAN          156         W           L
G6PC_HUMAN          166         V           A
G6PC_HUMAN          166         V           G
G6PC_HUMAN          170         R           Q
G6PC_HUMAN          177         F           C
G6PC_HUMAN          178         P           S
G6PC_HUMAN          179         H           P
G6PC_HUMAN          184         G           E
G6PC_HUMAN          184         G           V
G6PC_HUMAN          188         G           D
G6PC_HUMAN          188         G           R
G6PC_HUMAN          188         G           S
G6PC_HUMAN          209         Y           C
G6PC_HUMAN          211         L           P
G6PC_HUMAN          222         G           R
G6PC_HUMAN          236         W           R
G6PC_HUMAN          241         A           T
G6PC_HUMAN          257         P           L
G6PC_HUMAN          264         N           K
G6PC_HUMAN          265         L           P
G6PC_HUMAN          266         G           V
G6PC_HUMAN          270         G           R
G6PC_HUMAN          270         G           V
G6PC_HUMAN          270         G           W
G6PC_HUMAN          295         R           C
G6PC_HUMAN          298         S           P
G6PC_HUMAN          322         F           L
G6PC_HUMAN          338         V           F
G6PC_HUMAN          341         I           N
G6PC_HUMAN          345         L           R
G6PC3_HUMAN         185         L           P
G6PC3_HUMAN         253         R           H
G6PC3_HUMAN         262         G           R
G6PD_HUMAN          198         R           P
G6PD_HUMAN          387         R           C
G6PD_HUMAN          394         V           L
G6PD_HUMAN          410         G           D
G6PD_HUMAN          439         R           P
G6PI_HUMAN          5           T           I
G6PI_HUMAN          20          H           P
G6PI_HUMAN          75          R           G
G6PI_HUMAN          83          R           W
G6PI_HUMAN          101         V           M
G6PI_HUMAN          159         G           S
G6PI_HUMAN          195         T           I
G6PI_HUMAN          224         T           M
G6PI_HUMAN          273         R           H
G6PI_HUMAN          278         S           L
G6PI_HUMAN          300         A           P
G6PI_HUMAN          339         L           P
G6PI_HUMAN          343         Q           R
G6PI_HUMAN          347         R           C
G6PI_HUMAN          347         R           H
G6PI_HUMAN          375         T           R
G6PI_HUMAN          389         H           R
G6PI_HUMAN          472         R           H
G6PI_HUMAN          487         L           F
G6PI_HUMAN          495         E           K
G6PI_HUMAN          517         L           V
G6PI_HUMAN          525         I           T
G6PI_HUMAN          539         D           N
G6PT1_HUMAN         20          G           D
G6PT1_HUMAN         24          Y           H
G6PT1_HUMAN         27          N           K
G6PT1_HUMAN         28          R           C
G6PT1_HUMAN         28          R           H
G6PT1_HUMAN         50          G           R
G6PT1_HUMAN         54          S           R
G6PT1_HUMAN         55          S           R
G6PT1_HUMAN         68          G           R
G6PT1_HUMAN         85          L           P
G6PT1_HUMAN         88          G           D
G6PT1_HUMAN         118         W           R
G6PT1_HUMAN         133         Q           P
G6PT1_HUMAN         149         G           E
G6PT1_HUMAN         150         G           R
G6PT1_HUMAN         153         P           L
G6PT1_HUMAN         176         C           R
G6PT1_HUMAN         183         C           R
G6PT1_HUMAN         191         P           L
G6PT1_HUMAN         198         N           I
G6PT1_HUMAN         229         L           P
G6PT1_HUMAN         278         I           N
G6PT1_HUMAN         300         R           H
G6PT1_HUMAN         301         H           P
G6PT1_HUMAN         339         G           C
G6PT1_HUMAN         339         G           D
G6PT1_HUMAN         367         A           T
G6PT1_HUMAN         373         A           D
G6PT1_HUMAN         376         G           S
GAB1_HUMAN          83          Y           C
GAB1_HUMAN          387         T           N
GABP1_HUMAN         31          P           A
GABT_HUMAN          220         R           K
GAK_HUMAN           962         G           D
GALC_HUMAN          59          G           R
GALC_HUMAN          68          S           F
GALC_HUMAN          79          R           H
GALC_HUMAN          82          I           M
GALC_HUMAN          111         G           D
GALC_HUMAN          111         G           S
GALC_HUMAN          112         T           A
GALC_HUMAN          117         M           L
GALC_HUMAN          187         D           V
GALC_HUMAN          194         G           A
GALC_HUMAN          250         I           T
GALC_HUMAN          263         A           T
GALC_HUMAN          278         T           I
GALC_HUMAN          284         G           S
GALC_HUMAN          286         G           D
GALC_HUMAN          295         N           T
GALC_HUMAN          303         S           F
GALC_HUMAN          314         Y           C
GALC_HUMAN          318         P           A
GALC_HUMAN          335         Y           C
GALC_HUMAN          396         R           W
GALC_HUMAN          400         P           L
GALC_HUMAN          426         W           G
GALC_HUMAN          468         T           S
GALC_HUMAN          514         F           S
GALC_HUMAN          529         T           M
GALC_HUMAN          531         R           C
GALC_HUMAN          531         R           H
GALC_HUMAN          544         D           N
GALC_HUMAN          553         G           R
GALC_HUMAN          566         V           G
GALC_HUMAN          567         Y           S
GALC_HUMAN          592         A           S
GALC_HUMAN          599         I           S
GALC_HUMAN          634         L           S
GALC_HUMAN          645         L           R
GALC_HUMAN          668         T           R
GALE_HUMAN          25          A           V
GALE_HUMAN          34          N           S
GALE_HUMAN          40          R           C
GALE_HUMAN          69          D           E
GALE_HUMAN          90          G           E
GALE_HUMAN          94          V           M
GALE_HUMAN          103         D           G
GALE_HUMAN          165         E           K
GALE_HUMAN          169         R           W
GALE_HUMAN          183         L           P
GALE_HUMAN          239         R           W
GALE_HUMAN          257         K           R
GALE_HUMAN          302         G           D
GALE_HUMAN          313         L           M
GALE_HUMAN          319         G           E
GALE_HUMAN          335         R           H
GALK1_HUMAN         28          P           T
GALK1_HUMAN         32          V           M
GALK1_HUMAN         36          G           R
GALK1_HUMAN         44          H           Y
GALK1_HUMAN         68          R           C
GALK1_HUMAN         198         A           V
GALK1_HUMAN         239         R           Q
GALK1_HUMAN         288         T           M
GALK1_HUMAN         346         G           S
GALK1_HUMAN         349         G           S
GALK1_HUMAN         384         A           P
GALNS_HUMAN         15          L           M
GALNS_HUMAN         23          G           R
GALNS_HUMAN         36          L           P
GALNS_HUMAN         41          M           L
GALNS_HUMAN         42          G           E
GALNS_HUMAN         47          G           R
GALNS_HUMAN         53          S           F
GALNS_HUMAN         60          D           N
GALNS_HUMAN         61          R           W
GALNS_HUMAN         69          F           V
GALNS_HUMAN         77          P           R
GALNS_HUMAN         79          C           Y
GALNS_HUMAN         80          S           L
GALNS_HUMAN         90          R           W
GALNS_HUMAN         94          R           C
GALNS_HUMAN         94          R           G
GALNS_HUMAN         94          R           L
GALNS_HUMAN         96          G           C
GALNS_HUMAN         96          G           V
GALNS_HUMAN         97          F           V
GALNS_HUMAN         107         A           T
GALNS_HUMAN         111         Q           R
GALNS_HUMAN         113         I           F
GALNS_HUMAN         116         G           S
GALNS_HUMAN         125         P           L
GALNS_HUMAN         135         S           R
GALNS_HUMAN         138         V           A
GALNS_HUMAN         139         G           S
GALNS_HUMAN         141         W           C
GALNS_HUMAN         141         W           R
GALNS_HUMAN         150         H           Y
GALNS_HUMAN         151         P           L
GALNS_HUMAN         151         P           S
GALNS_HUMAN         155         G           E
GALNS_HUMAN         155         G           R
GALNS_HUMAN         156         F           C
GALNS_HUMAN         156         F           S
GALNS_HUMAN         162         S           F
GALNS_HUMAN         164         N           T
GALNS_HUMAN         166         H           Q
GALNS_HUMAN         167         F           V
GALNS_HUMAN         168         G           R
GALNS_HUMAN         171         D           A
GALNS_HUMAN         179         P           H
GALNS_HUMAN         179         P           L
GALNS_HUMAN         179         P           S
GALNS_HUMAN         185         E           G
GALNS_HUMAN         203         A           V
GALNS_HUMAN         204         N           K
GALNS_HUMAN         230         W           G
GALNS_HUMAN         233         D           N
GALNS_HUMAN         239         V           F
GALNS_HUMAN         247         G           D
GALNS_HUMAN         253         R           W
GALNS_HUMAN         257         A           T
GALNS_HUMAN         259         R           Q
GALNS_HUMAN         260         E           D
GALNS_HUMAN         284         F           V
GALNS_HUMAN         287         S           L
GALNS_HUMAN         290         G           S
GALNS_HUMAN         291         A           D
GALNS_HUMAN         291         A           T
GALNS_HUMAN         295         S           F
GALNS_HUMAN         301         G           C
GALNS_HUMAN         307         L           P
GALNS_HUMAN         309         G           R
GALNS_HUMAN         310         K           N
GALNS_HUMAN         312         T           S
GALNS_HUMAN         318         M           R
GALNS_HUMAN         325         W           C
GALNS_HUMAN         340         G           D
GALNS_HUMAN         341         S           R
GALNS_HUMAN         343         M           R
GALNS_HUMAN         344         D           E
GALNS_HUMAN         344         D           N
GALNS_HUMAN         345         L           P
GALNS_HUMAN         346         F           L
GALNS_HUMAN         351         A           V
GALNS_HUMAN         352         L           P
GALNS_HUMAN         357         P           L
GALNS_HUMAN         361         R           G
GALNS_HUMAN         369         L           P
GALNS_HUMAN         376         R           Q
GALNS_HUMAN         380         R           S
GALNS_HUMAN         380         R           T
GALNS_HUMAN         386         R           C
GALNS_HUMAN         386         R           H
GALNS_HUMAN         388         D           N
GALNS_HUMAN         391         M           V
GALNS_HUMAN         392         A           V
GALNS_HUMAN         395         L           P
GALNS_HUMAN         395         L           V
GALNS_HUMAN         398         H           D
GALNS_HUMAN         401         H           Y
GALNS_HUMAN         407         N           H
GALNS_HUMAN         409         W           S
GALNS_HUMAN         450         E           V
GALNS_HUMAN         452         F           I
GALNS_HUMAN         470         S           P
GALNS_HUMAN         484         P           S
GALNS_HUMAN         487         N           S
GALNS_HUMAN         494         M           V
GALNS_HUMAN         510         P           T
GALT_HUMAN          28          D           Y
GALT_HUMAN          32          I           N
GALT_HUMAN          38          Q           P
GALT_HUMAN          44          V           L
GALT_HUMAN          44          V           M
GALT_HUMAN          45          S           L
GALT_HUMAN          51          R           L
GALT_HUMAN          51          R           Q
GALT_HUMAN          55          G           C
GALT_HUMAN          67          R           C
GALT_HUMAN          74          L           P
GALT_HUMAN          81          A           T
GALT_HUMAN          97          N           S
GALT_HUMAN          98          D           N
GALT_HUMAN          113         D           N
GALT_HUMAN          114         H           L
GALT_HUMAN          117         F           S
GALT_HUMAN          118         Q           H
GALT_HUMAN          123         R           G
GALT_HUMAN          123         R           Q
GALT_HUMAN          125         V           A
GALT_HUMAN          127         K           E
GALT_HUMAN          129         M           T
GALT_HUMAN          130         C           Y
GALT_HUMAN          132         H           Y
GALT_HUMAN          135         S           L
GALT_HUMAN          135         S           W
GALT_HUMAN          138         T           M
GALT_HUMAN          139         L           P
GALT_HUMAN          142         M           K
GALT_HUMAN          142         M           V
GALT_HUMAN          143         S           L
GALT_HUMAN          148         R           G
GALT_HUMAN          148         R           Q
GALT_HUMAN          148         R           W
GALT_HUMAN          150         V           L
GALT_HUMAN          151         V           A
GALT_HUMAN          154         W           G
GALT_HUMAN          167         W           R
GALT_HUMAN          171         F           S
GALT_HUMAN          179         G           D
GALT_HUMAN          183         P           T
GALT_HUMAN          184         H           Q
GALT_HUMAN          188         Q           R
GALT_HUMAN          192         S           N
GALT_HUMAN          194         F           L
GALT_HUMAN          195         L           P
GALT_HUMAN          198         I           M
GALT_HUMAN          198         I           T
GALT_HUMAN          199         A           T
GALT_HUMAN          201         R           H
GALT_HUMAN          203         E           K
GALT_HUMAN          204         R           P
GALT_HUMAN          209         Y           C
GALT_HUMAN          209         Y           S
GALT_HUMAN          212         Q           H
GALT_HUMAN          217         L           P
GALT_HUMAN          226         L           P
GALT_HUMAN          229         K           N
GALT_HUMAN          231         R           H
GALT_HUMAN          249         W           R
GALT_HUMAN          251         Y           C
GALT_HUMAN          251         Y           S
GALT_HUMAN          252         Q           H
GALT_HUMAN          258         R           C
GALT_HUMAN          259         R           W
GALT_HUMAN          262         R           P
GALT_HUMAN          272         R           G
GALT_HUMAN          282         L           V
GALT_HUMAN          285         K           N
GALT_HUMAN          289         L           R
GALT_HUMAN          291         E           K
GALT_HUMAN          294         F           Y
GALT_HUMAN          308         E           K
GALT_HUMAN          317         Q           H
GALT_HUMAN          317         Q           R
GALT_HUMAN          319         H           Q
GALT_HUMAN          320         A           T
GALT_HUMAN          323         Y           D
GALT_HUMAN          323         Y           H
GALT_HUMAN          324         P           S
GALT_HUMAN          325         P           L
GALT_HUMAN          328         R           H
GALT_HUMAN          329         S           F
GALT_HUMAN          330         A           V
GALT_HUMAN          333         R           G
GALT_HUMAN          333         R           Q
GALT_HUMAN          333         R           W
GALT_HUMAN          334         K           R
GALT_HUMAN          336         M           L
GALT_HUMAN          344         Q           K
GALT_HUMAN          350         T           A
GALT5_HUMAN         507         E           D
GALT5_HUMAN         692         L           F
GAMT_HUMAN          20          W           S
GAMT_HUMAN          50          M           L
GAMT_HUMAN          51          H           P
GAMT_HUMAN          54          A           P
GAMT_HUMAN          169         C           Y
GAMT_HUMAN          197         L           P
GAN_HUMAN           15          R           S
GAN_HUMAN           51          A           P
GAN_HUMAN           52          S           G
GAN_HUMAN           79          S           L
GAN_HUMAN           82          V           F
GAN_HUMAN           86          I           F
GAN_HUMAN           89          Y           C
GAN_HUMAN           138         R           H
GAN_HUMAN           195         V           F
GAN_HUMAN           269         R           Q
GAN_HUMAN           309         L           R
GAN_HUMAN           315         P           L
GAN_HUMAN           368         G           R
GAN_HUMAN           423         I           T
GAN_HUMAN           474         G           R
GAN_HUMAN           486         E           K
GAN_HUMAN           545         R           C
GAN_HUMAN           545         R           H
GAN_HUMAN           570         C           Y
GATA1_HUMAN         205         V           M
GATA1_HUMAN         208         G           S
GATA1_HUMAN         216         R           Q
GATA1_HUMAN         218         D           G
GATA1_HUMAN         218         D           Y
GATA3_HUMAN         274         W           R
GATA3_HUMAN         366         R           L
GATA4_HUMAN         52          S           F
GATA4_HUMAN         296         G           S
GBRA1_HUMAN         322         A           D
GBRA4_HUMAN         516         S           R
GBRA6_HUMAN         180         P           H
GBRB3_HUMAN         32          G           R
GBRD_HUMAN          177         E           A
GBRG2_HUMAN         82          R           Q
GBRG2_HUMAN         177         R           G
GBRG2_HUMAN         328         K           M
GBRP_HUMAN          416         H           R
GCDH_HUMAN          88          R           C
GCDH_HUMAN          94          R           L
GCDH_HUMAN          101         G           R
GCDH_HUMAN          115         C           Y
GCDH_HUMAN          122         A           V
GCDH_HUMAN          128         R           G
GCDH_HUMAN          138         R           G
GCDH_HUMAN          139         S           L
GCDH_HUMAN          148         V           I
GCDH_HUMAN          161         R           Q
GCDH_HUMAN          178         G           R
GCDH_HUMAN          179         L           R
GCDH_HUMAN          191         M           T
GCDH_HUMAN          195         A           T
GCDH_HUMAN          227         R           P
GCDH_HUMAN          236         F           L
GCDH_HUMAN          257         R           Q
GCDH_HUMAN          257         R           W
GCDH_HUMAN          266         M           V
GCDH_HUMAN          278         P           S
GCDH_HUMAN          283         L           P
GCDH_HUMAN          293         A           T
GCDH_HUMAN          294         R           W
GCDH_HUMAN          295         Y           H
GCDH_HUMAN          305         S           L
GCDH_HUMAN          308         C           S
GCDH_HUMAN          309         L           W
GCDH_HUMAN          313         R           W
GCDH_HUMAN          333         Q           E
GCDH_HUMAN          349         A           T
GCDH_HUMAN          354         G           R
GCDH_HUMAN          354         G           S
GCDH_HUMAN          355         R           C
GCDH_HUMAN          355         R           H
GCDH_HUMAN          365         E           K
GCDH_HUMAN          375         C           R
GCDH_HUMAN          382         A           T
GCDH_HUMAN          383         R           C
GCDH_HUMAN          383         R           H
GCDH_HUMAN          386         R           Q
GCDH_HUMAN          390         G           A
GCDH_HUMAN          390         G           R
GCDH_HUMAN          392         N           D
GCDH_HUMAN          400         V           M
GCDH_HUMAN          402         R           Q
GCDH_HUMAN          402         R           W
GCDH_HUMAN          403         H           R
GCDH_HUMAN          406         N           K
GCDH_HUMAN          407         L           P
GCDH_HUMAN          414         E           K
GCDH_HUMAN          416         T           I
GCDH_HUMAN          421         A           T
GCDH_HUMAN          421         A           V
GCDH_HUMAN          429         T           M
GCDH_HUMAN          433         A           E
GCH1_HUMAN          23          P           L
GCH1_HUMAN          71          L           Q
GCH1_HUMAN          74          A           V
GCH1_HUMAN          79          L           P
GCH1_HUMAN          83          G           A
GCH1_HUMAN          88          R           P
GCH1_HUMAN          88          R           W
GCH1_HUMAN          90          G           V
GCH1_HUMAN          102         M           K
GCH1_HUMAN          102         M           R
GCH1_HUMAN          106         T           I
GCH1_HUMAN          108         G           D
GCH1_HUMAN          115         D           N
GCH1_HUMAN          134         D           V
GCH1_HUMAN          135         I           K
GCH1_HUMAN          141         C           R
GCH1_HUMAN          141         C           W
GCH1_HUMAN          144         H           P
GCH1_HUMAN          153         H           P
GCH1_HUMAN          163         L           R
GCH1_HUMAN          176         S           T
GCH1_HUMAN          178         R           S
GCH1_HUMAN          180         Q           R
GCH1_HUMAN          184         R           H
GCH1_HUMAN          186         T           K
GCH1_HUMAN          191         V           I
GCH1_HUMAN          199         P           L
GCH1_HUMAN          201         G           E
GCH1_HUMAN          203         G           R
GCH1_HUMAN          211         M           I
GCH1_HUMAN          211         M           V
GCH1_HUMAN          213         M           V
GCH1_HUMAN          221         M           T
GCH1_HUMAN          224         K           R
GCH1_HUMAN          234         F           S
GCH1_HUMAN          241         R           W
GCH1_HUMAN          249         R           S
GCM2_HUMAN          47          R           L
GCM2_HUMAN          63          G           S
GCR_HUMAN           421         C           Y
GCR_HUMAN           477         R           H
GCR_HUMAN           559         I           N
GCR_HUMAN           641         D           V
GCR_HUMAN           679         G           S
GCR_HUMAN           729         V           I
GCR_HUMAN           747         I           M
GCR_HUMAN           753         L           F
GCSP_HUMAN          283         A           P
GCSP_HUMAN          515         R           S
GCSP_HUMAN          564         S           I
GCST_HUMAN          42          H           R
GCST_HUMAN          47          G           R
GCST_HUMAN          145         N           I
GCST_HUMAN          211         E           K
GCST_HUMAN          269         G           D
GCST_HUMAN          276         D           H
GCST_HUMAN          320         R           H
GCYA2_HUMAN         681         E           V
GCYA2_HUMAN         685         N           T
GD1L1_HUMAN         141         R           W
GDAP1_HUMAN         120         R           Q
GDAP1_HUMAN         161         R           H
GDAP1_HUMAN         282         R           C
GDAP1_HUMAN         310         R           Q
GDE_HUMAN           1448        G           R
GDF5_HUMAN          173         M           V
GDF5_HUMAN          373         L           R
GDF5_HUMAN          378         R           Q
GDF5_HUMAN          380         R           Q
GDF5_HUMAN          400         C           Y
GDF5_HUMAN          436         P           T
GDF5_HUMAN          438         R           L
GDF5_HUMAN          439         S           T
GDF5_HUMAN          440         H           L
GDF5_HUMAN          441         L           P
GDF5_HUMAN          475         S           N
GDF5_HUMAN          491         E           K
GDF9_HUMAN          186         S           Y
GDIA_HUMAN          92          L           P
GDIA_HUMAN          423         R           P
GDN_HUMAN           204         K           N
GDNF_HUMAN          21          P           S
GDNF_HUMAN          93          R           W
GDNF_HUMAN          150         D           N
GDNF_HUMAN          154         T           S
GDNF_HUMAN          211         I           M
GELS_HUMAN          22          S           L
GELS_HUMAN          201         T           I
GELS_HUMAN          214         D           N
GELS_HUMAN          214         D           Y
GELS_HUMAN          611         S           N
GEN_HUMAN           275         R           L
GEPH_HUMAN          10          N           Y
GFAP_HUMAN          47          P           L
GFAP_HUMAN          76          L           F
GFAP_HUMAN          77          N           Y
GFAP_HUMAN          78          D           E
GFAP_HUMAN          79          R           C
GFAP_HUMAN          79          R           H
GFAP_HUMAN          88          R           C
GFAP_HUMAN          88          R           S
GFAP_HUMAN          223         E           Q
GFAP_HUMAN          239         R           C
GFAP_HUMAN          239         R           H
GFAP_HUMAN          244         A           V
GFAP_HUMAN          258         R           P
GFAP_HUMAN          362         E           D
GFAP_HUMAN          416         R           W
GFI1_HUMAN          382         N           S
GFI1_HUMAN          403         K           R
GFI1B_HUMAN         231         R           H
GFRAL_HUMAN         195         D           H
GGA1_HUMAN          239         G           S
GGA1_HUMAN          484         P           A
GGA3_HUMAN          574         P           L
GHC1_HUMAN          206         P           L
GHR_HUMAN           56          C           S
GHR_HUMAN           58          S           L
GHR_HUMAN           62          E           K
GHR_HUMAN           68          W           R
GHR_HUMAN           89          R           K
GHR_HUMAN           114         F           S
GHR_HUMAN           143         V           A
GHR_HUMAN           149         P           Q
GHR_HUMAN           162         V           D
GHR_HUMAN           162         V           I
GHR_HUMAN           170         D           H
GHR_HUMAN           171         I           T
GHR_HUMAN           172         Q           P
GHR_HUMAN           173         V           G
GHR_HUMAN           179         R           C
GHR_HUMAN           226         Y           C
GHR_HUMAN           229         R           G
GHR_HUMAN           229         R           H
GHR_HUMAN           242         E           D
GHR_HUMAN           244         S           I
GHR_HUMAN           262         D           N
GHR_HUMAN           440         C           F
GHRHR_HUMAN         45          A           T
GHRHR_HUMAN         144         L           H
GHRHR_HUMAN         176         A           V
GHRHR_HUMAN         222         A           E
GHRHR_HUMAN         242         F           C
GHRHR_HUMAN         329         K           E
GHSR_HUMAN          204         A           E
GIMA1_HUMAN         166         V           E
GKN1_HUMAN          118         K           T
GLCM_HUMAN          54          V           L
GLCM_HUMAN          55          C           S
GLCM_HUMAN          63          D           N
GLCM_HUMAN          76          F           V
GLCM_HUMAN          80          E           K
GLCM_HUMAN          82          T           I
GLCM_HUMAN          85          G           E
GLCM_HUMAN          87          R           Q
GLCM_HUMAN          87          R           W
GLCM_HUMAN          118         K           N
GLCM_HUMAN          129         A           T
GLCM_HUMAN          146         S           L
GLCM_HUMAN          152         G           E
GLCM_HUMAN          156         N           D
GLCM_HUMAN          158         I           S
GLCM_HUMAN          158         I           T
GLCM_HUMAN          159         R           Q
GLCM_HUMAN          159         R           W
GLCM_HUMAN          161         P           L
GLCM_HUMAN          161         P           S
GLCM_HUMAN          162         M           V
GLCM_HUMAN          166         D           V
GLCM_HUMAN          170         R           C
GLCM_HUMAN          170         R           L
GLCM_HUMAN          173         T           I
GLCM_HUMAN          173         T           P
GLCM_HUMAN          175         A           E
GLCM_HUMAN          179         D           H
GLCM_HUMAN          196         K           Q
GLCM_HUMAN          198         P           L
GLCM_HUMAN          198         P           T
GLCM_HUMAN          200         I           N
GLCM_HUMAN          200         I           S
GLCM_HUMAN          201         H           P
GLCM_HUMAN          209         R           C
GLCM_HUMAN          209         R           P
GLCM_HUMAN          213         L           F
GLCM_HUMAN          215         A           D
GLCM_HUMAN          217         P           S
GLCM_HUMAN          221         P           L
GLCM_HUMAN          221         P           T
GLCM_HUMAN          223         W           R
GLCM_HUMAN          224         L           F
GLCM_HUMAN          227         N           K
GLCM_HUMAN          227         N           S
GLCM_HUMAN          228         G           V
GLCM_HUMAN          229         A           E
GLCM_HUMAN          229         A           T
GLCM_HUMAN          230         V           E
GLCM_HUMAN          230         V           G
GLCM_HUMAN          232         G           E
GLCM_HUMAN          234         G           E
GLCM_HUMAN          234         G           W
GLCM_HUMAN          235         S           P
GLCM_HUMAN          237         K           E
GLCM_HUMAN          241         G           E
GLCM_HUMAN          241         G           R
GLCM_HUMAN          244         Y           C
GLCM_HUMAN          251         Y           H
GLCM_HUMAN          252         F           I
GLCM_HUMAN          255         F           Y
GLCM_HUMAN          270         T           R
GLCM_HUMAN          276         S           P
GLCM_HUMAN          290         F           L
GLCM_HUMAN          294         H           Q
GLCM_HUMAN          296         R           Q
GLCM_HUMAN          298         F           L
GLCM_HUMAN          303         L           I
GLCM_HUMAN          304         G           D
GLCM_HUMAN          305         P           R
GLCM_HUMAN          310         S           N
GLCM_HUMAN          324         R           C
GLCM_HUMAN          324         R           H
GLCM_HUMAN          328         P           L
GLCM_HUMAN          342         K           I
GLCM_HUMAN          343         Y           C
GLCM_HUMAN          348         A           V
GLCM_HUMAN          351         W           C
GLCM_HUMAN          352         Y           H
GLCM_HUMAN          354         D           H
GLCM_HUMAN          357         A           D
GLCM_HUMAN          362         T           I
GLCM_HUMAN          363         L           P
GLCM_HUMAN          364         G           R
GLCM_HUMAN          365         E           K
GLCM_HUMAN          380         A           T
GLCM_HUMAN          381         C           G
GLCM_HUMAN          388         E           K
GLCM_HUMAN          391         V           L
GLCM_HUMAN          392         R           G
GLCM_HUMAN          392         R           W
GLCM_HUMAN          398         R           Q
GLCM_HUMAN          400         M           I
GLCM_HUMAN          402         Y           C
GLCM_HUMAN          403         S           T
GLCM_HUMAN          405         S           G
GLCM_HUMAN          405         S           N
GLCM_HUMAN          408         T           M
GLCM_HUMAN          409         N           S
GLCM_HUMAN          410         L           V
GLCM_HUMAN          414         V           L
GLCM_HUMAN          416         G           S
GLCM_HUMAN          417         W           G
GLCM_HUMAN          419         D           A
GLCM_HUMAN          419         D           H
GLCM_HUMAN          419         D           N
GLCM_HUMAN          421         N           K
GLCM_HUMAN          426         P           L
GLCM_HUMAN          428         G           E
GLCM_HUMAN          429         G           R
GLCM_HUMAN          430         P           L
GLCM_HUMAN          431         N           I
GLCM_HUMAN          432         W           R
GLCM_HUMAN          433         V           L
GLCM_HUMAN          435         N           T
GLCM_HUMAN          436         F           S
GLCM_HUMAN          437         V           L
GLCM_HUMAN          438         D           N
GLCM_HUMAN          438         D           Y
GLCM_HUMAN          440         P           L
GLCM_HUMAN          441         I           F
GLCM_HUMAN          441         I           T
GLCM_HUMAN          448         D           H
GLCM_HUMAN          448         D           V
GLCM_HUMAN          450         F           I
GLCM_HUMAN          451         Y           H
GLCM_HUMAN          452         K           Q
GLCM_HUMAN          454         P           R
GLCM_HUMAN          455         M           V
GLCM_HUMAN          456         F           V
GLCM_HUMAN          457         Y           C
GLCM_HUMAN          460         G           D
GLCM_HUMAN          464         K           E
GLCM_HUMAN          483         L           P
GLCM_HUMAN          483         L           R
GLCM_HUMAN          485         A           P
GLCM_HUMAN          490         H           R
GLCM_HUMAN          495         A           P
GLCM_HUMAN          500         L           P
GLCM_HUMAN          501         N           K
GLCM_HUMAN          502         R           C
GLCM_HUMAN          502         R           P
GLCM_HUMAN          513         D           Y
GLCM_HUMAN          517         G           S
GLCM_HUMAN          530         T           I
GLCM_HUMAN          535         R           C
GLCM_HUMAN          535         R           H
GLCNE_HUMAN         27          P           S
GLCNE_HUMAN         36          P           L
GLCNE_HUMAN         132         H           Q
GLCNE_HUMAN         162         R           C
GLCNE_HUMAN         171         M           V
GLCNE_HUMAN         176         D           V
GLCNE_HUMAN         177         R           C
GLCNE_HUMAN         200         I           F
GLCNE_HUMAN         206         G           S
GLCNE_HUMAN         216         V           A
GLCNE_HUMAN         225         D           N
GLCNE_HUMAN         246         R           Q
GLCNE_HUMAN         246         R           W
GLCNE_HUMAN         263         R           L
GLCNE_HUMAN         266         R           Q
GLCNE_HUMAN         266         R           W
GLCNE_HUMAN         306         R           Q
GLCNE_HUMAN         331         V           A
GLCNE_HUMAN         378         D           Y
GLCNE_HUMAN         460         A           V
GLCNE_HUMAN         472         I           T
GLCNE_HUMAN         519         N           S
GLCNE_HUMAN         524         A           V
GLCNE_HUMAN         528         F           C
GLCNE_HUMAN         557         I           T
GLCNE_HUMAN         572         V           L
GLCNE_HUMAN         576         G           E
GLCNE_HUMAN         587         I           T
GLCNE_HUMAN         600         A           T
GLCNE_HUMAN         630         A           T
GLCNE_HUMAN         631         A           T
GLCNE_HUMAN         631         A           V
GLCNE_HUMAN         675         Y           H
GLCNE_HUMAN         696         V           M
GLCNE_HUMAN         712         M           T
GLE1_HUMAN          569         R           H
GLE1_HUMAN          617         V           M
GLE1_HUMAN          684         I           T
GLGB_HUMAN          224         L           P
GLGB_HUMAN          257         F           L
GLGB_HUMAN          329         Y           S
GLGB_HUMAN          515         R           C
GLGB_HUMAN          515         R           H
GLGB_HUMAN          524         R           Q
GLGB_HUMAN          545         H           R
GLGB_HUMAN          628         H           R
GLI1_HUMAN          210         P           A
GLI1_HUMAN          514         T           I
GLI1_HUMAN          817         E           Q
GLI2_HUMAN          479         R           G
GLI2_HUMAN          932         P           S
GLI2_HUMAN          1444        M           I
GLI2_HUMAN          1554        P           L
GLI3_HUMAN          169         P           L
GLI3_HUMAN          515         C           G
GLI3_HUMAN          520         C           Y
GLI3_HUMAN          625         R           W
GLI3_HUMAN          707         P           S
GLI3_HUMAN          727         G           R
GLI3_HUMAN          808         I           M
GLI3_HUMAN          934         A           P
GLI3_HUMAN          1304        S           P
GLNA_HUMAN          324         R           C
GLNA_HUMAN          341         R           C
GLPK_HUMAN          294         N           D
GLPK_HUMAN          446         D           V
GLPK_HUMAN          509         W           R
GLRA1_HUMAN         272         I           N
GLRA1_HUMAN         278         P           T
GLRA1_HUMAN         280         R           H
GLRA1_HUMAN         294         Q           H
GLRA1_HUMAN         299         R           L
GLRA1_HUMAN         299         R           Q
GLRA1_HUMAN         304         K           E
GLRA1_HUMAN         307         Y           C
GLRA1_HUMAN         428         R           H
GLRB_HUMAN          251         G           D
GMCLL_HUMAN         275         V           A
GNAS1_HUMAN         436         A           D
GNAS1_HUMAN         459         P           R
GNAS2_HUMAN         99          L           P
GNAS2_HUMAN         115         P           L
GNAS2_HUMAN         156         D           N
GNAS2_HUMAN         159         V           M
GNAS2_HUMAN         165         R           C
GNAS2_HUMAN         201         R           C
GNAS2_HUMAN         201         R           G
GNAS2_HUMAN         201         R           H
GNAS2_HUMAN         201         R           L
GNAS2_HUMAN         201         R           S
GNAS2_HUMAN         227         Q           R
GNAS2_HUMAN         231         R           H
GNAS2_HUMAN         242         T           I
GNAS2_HUMAN         246         F           S
GNAS2_HUMAN         250         S           R
GNAS2_HUMAN         258         R           W
GNAS2_HUMAN         259         E           V
GNAS2_HUMAN         280         R           G
GNAS2_HUMAN         280         R           K
GNAS2_HUMAN         281         W           R
GNAS2_HUMAN         338         K           N
GNAS2_HUMAN         366         A           S
GNAS2_HUMAN         385         R           H
GNAT1_HUMAN         38          G           D
GNB1L_HUMAN         296         A           T
GNDS_HUMAN          496         R           L
GNMT_HUMAN          50          L           P
GNMT_HUMAN          141         N           S
GNMT_HUMAN          177         H           N
GNPAT_HUMAN         211         R           C
GNPAT_HUMAN         211         R           H
GNPAT_HUMAN         519         D           G
GNPTA_HUMAN         4           K           Q
GNPTA_HUMAN         407         D           A
GNPTA_HUMAN         1236        K           M
GNRHR_HUMAN         10          N           K
GNRHR_HUMAN         90          E           K
GNRHR_HUMAN         106         Q           R
GNRHR_HUMAN         129         A           D
GNRHR_HUMAN         139         R           H
GNRHR_HUMAN         168         S           R
GNRHR_HUMAN         171         A           T
GNRHR_HUMAN         217         S           R
GNRHR_HUMAN         262         R           Q
GNRHR_HUMAN         284         Y           C
GOLI4_HUMAN         312         A           V
GP115_HUMAN         674         S           L
GP123_HUMAN         38          T           I
GP143_HUMAN         5           R           C
GP143_HUMAN         35          G           D
GP143_HUMAN         39          L           R
GP143_HUMAN         78          D           N
GP143_HUMAN         78          D           V
GP143_HUMAN         84          G           D
GP143_HUMAN         84          G           R
GP143_HUMAN         116         C           R
GP143_HUMAN         116         C           S
GP143_HUMAN         118         G           E
GP143_HUMAN         124         Q           R
GP143_HUMAN         133         W           R
GP143_HUMAN         138         A           V
GP143_HUMAN         152         S           N
GP143_HUMAN         173         A           D
GP143_HUMAN         229         G           V
GP143_HUMAN         232         T           K
GP143_HUMAN         233         E           K
GP143_HUMAN         235         E           K
GP143_HUMAN         244         I           V
GP143_HUMAN         261         I           N
GP143_HUMAN         271         E           G
GP143_HUMAN         292         W           C
GP143_HUMAN         292         W           G
GP180_HUMAN         32          T           N
GP183_HUMAN         338         A           V
GP1BA_HUMAN         73          L           F
GP1BA_HUMAN         81          C           R
GP1BA_HUMAN         145         L           P
GP1BA_HUMAN         172         A           V
GP1BA_HUMAN         225         C           S
GP1BB_HUMAN         113         Y           C
GP1BB_HUMAN         133         A           P
GPC1_HUMAN          337         A           D
GPC2_HUMAN          200         D           N
GPC3_HUMAN          296         W           R
GPD1L_HUMAN         83          E           K
GPD1L_HUMAN         124         I           V
GPD1L_HUMAN         273         R           C
GPD1L_HUMAN         280         A           V
GPIX_HUMAN          7           L           P
GPIX_HUMAN          24          C           R
GPIX_HUMAN          37          D           G
GPIX_HUMAN          56          L           P
GPIX_HUMAN          61          N           S
GPIX_HUMAN          71          F           S
GPIX_HUMAN          113         C           Y
GPIX_HUMAN          156         A           T
GPNMB_HUMAN         110         A           D
GPNMB_HUMAN         531         S           I
GPR45_HUMAN         7           S           C
GPR56_HUMAN         38          R           W
GPR56_HUMAN         88          Y           C
GPR56_HUMAN         91          C           S
GPR56_HUMAN         346         C           S
GPR56_HUMAN         565         R           W
GPR87_HUMAN         191         D           Y
GPT_HUMAN           9           M           I
GPT_HUMAN           170         Y           C
GPX4_HUMAN          120         A           T
GRIA3_HUMAN         450         R           Q
GRIA3_HUMAN         631         R           S
GRIA3_HUMAN         706         M           T
GRIA3_HUMAN         833         G           R
GRID2_HUMAN         209         T           N
GRIK2_HUMAN         187         E           Q
GRIK3_HUMAN         215         R           H
GRIK3_HUMAN         391         D           H
GRK5_HUMAN          163         D           E
GRK6_HUMAN          31          R           Q
GRK6_HUMAN          275         I           M
GRK7_HUMAN          253         S           F
GRL1B_HUMAN         176         R           H
GRM1_HUMAN          696         R           W
GRM6_HUMAN          150         G           S
GRM6_HUMAN          191         S           F
GRM6_HUMAN          781         E           K
GRN_HUMAN           9           A           D
GSDMB_HUMAN         245         D           G
GSE1_HUMAN          627         R           W
GSH1_HUMAN          127         R           C
GSH1_HUMAN          158         P           L
GSH1_HUMAN          370         H           L
GSHB_HUMAN          26          A           D
GSHB_HUMAN          188         L           P
GSHB_HUMAN          219         D           A
GSHB_HUMAN          219         D           G
GSHB_HUMAN          254         L           R
GSHB_HUMAN          267         R           W
GSHB_HUMAN          270         Y           C
GSHB_HUMAN          270         Y           H
GSHB_HUMAN          283         R           C
GSHB_HUMAN          286         L           Q
GSHB_HUMAN          330         R           C
GSHB_HUMAN          464         G           V
GSHB_HUMAN          469         D           E
GT252_HUMAN         475         V           I
GTR1_HUMAN          275         A           T
GTR1_HUMAN          314         G           S
GTR10_HUMAN         81          S           R
GTR10_HUMAN         132         R           W
GTR10_HUMAN         142         G           V
GTR10_HUMAN         231         R           Q
GTR10_HUMAN         246         G           E
GTR10_HUMAN         426         G           W
GTR10_HUMAN         437         E           K
GTR10_HUMAN         445         G           E
GTR2_HUMAN          389         L           P
GTR2_HUMAN          417         P           L
GTR2_HUMAN          423         V           E
GTR4_HUMAN          383         V           I
GUC1A_HUMAN         50          P           L
GUC1A_HUMAN         99          Y           C
GUC1A_HUMAN         155         E           G
GUC2C_HUMAN         61          G           R
GUC2D_HUMAN         52          A           S
GUC2D_HUMAN         105         C           Y
GUC2D_HUMAN         325         L           P
GUC2D_HUMAN         362         A           S
GUC2D_HUMAN         431         G           D
GUC2D_HUMAN         565         F           S
GUC2D_HUMAN         573         I           V
GUC2D_HUMAN         701         P           S
GUC2D_HUMAN         837         E           D
GUC2D_HUMAN         838         R           C
GUC2D_HUMAN         838         R           H
GUC2D_HUMAN         858         P           S
GUC2D_HUMAN         954         L           P
GUC2F_HUMAN         10          R           P
GUC2F_HUMAN         568         G           D
GUC2F_HUMAN         1052        K           R
GUC2F_HUMAN         1055        E           D
GYS2_HUMAN          39          N           S
GYS2_HUMAN          339         A           P
GYS2_HUMAN          446         H           D
GYS2_HUMAN          479         P           Q
GYS2_HUMAN          483         S           P
GYS2_HUMAN          491         M           R
H14_HUMAN           128         A           V
H15_HUMAN           86          G           D
H2A2B_HUMAN         53          A           T
H2B1M_HUMAN         110         H           Y
H4_HUMAN            64          E           Q
HAIR_HUMAN          633         R           Q
HAIR_HUMAN          1012        D           N
HAIR_HUMAN          1022        T           A
HAIR_HUMAN          1136        V           D
HAT1_HUMAN          317         A           P
HCD2_HUMAN          122         L           V
HCD2_HUMAN          130         R           C
HCD2_HUMAN          247         N           S
HCDH_HUMAN          40          A           T
HCDH_HUMAN          57          D           E
HCDH_HUMAN          258         P           L
HCK_HUMAN           399         D           G
HCN4_HUMAN          672         S           R
HDAC4_HUMAN         727         P           R
HDAC7_HUMAN         43          V           M
HECA2_HUMAN         31          G           R
HELQ_HUMAN          565         D           N
HEM0_HUMAN          159         D           Y
HEM0_HUMAN          199         Y           H
HEM0_HUMAN          204         R           Q
HEM0_HUMAN          388         T           S
HEM0_HUMAN          411         R           C
HEM0_HUMAN          448         R           Q
HEM0_HUMAN          452         R           C
HEM0_HUMAN          476         I           N
HEM0_HUMAN          560         R           H
HEM2_HUMAN          133         G           R
HEM2_HUMAN          153         V           M
HEM2_HUMAN          240         R           W
HEM2_HUMAN          274         A           T
HEM2_HUMAN          275         V           M
HEM3_HUMAN          18          M           I
HEM3_HUMAN          22          R           C
HEM3_HUMAN          24          G           S
HEM3_HUMAN          26          R           C
HEM3_HUMAN          26          R           H
HEM3_HUMAN          28          S           N
HEM3_HUMAN          31          A           P
HEM3_HUMAN          31          A           T
HEM3_HUMAN          34          Q           K
HEM3_HUMAN          34          Q           P
HEM3_HUMAN          34          Q           R
HEM3_HUMAN          35          T           M
HEM3_HUMAN          42          L           S
HEM3_HUMAN          55          A           S
HEM3_HUMAN          61          D           N
HEM3_HUMAN          61          D           Y
HEM3_HUMAN          78          T           P
HEM3_HUMAN          80          E           G
HEM3_HUMAN          81          L           P
HEM3_HUMAN          85          L           R
HEM3_HUMAN          86          E           V
HEM3_HUMAN          90          V           G
HEM3_HUMAN          92          L           P
HEM3_HUMAN          93          V           F
HEM3_HUMAN          96          S           F
HEM3_HUMAN          98          K           R
HEM3_HUMAN          99          D           G
HEM3_HUMAN          99          D           H
HEM3_HUMAN          99          D           N
HEM3_HUMAN          111         G           R
HEM3_HUMAN          113         I           T
HEM3_HUMAN          116         R           Q
HEM3_HUMAN          116         R           W
HEM3_HUMAN          119         P           L
HEM3_HUMAN          122         A           G
HEM3_HUMAN          124         V           D
HEM3_HUMAN          149         R           L
HEM3_HUMAN          149         R           Q
HEM3_HUMAN          167         R           Q
HEM3_HUMAN          167         R           W
HEM3_HUMAN          173         R           Q
HEM3_HUMAN          173         R           W
HEM3_HUMAN          177         L           R
HEM3_HUMAN          178         D           N
HEM3_HUMAN          195         R           C
HEM3_HUMAN          201         R           W
HEM3_HUMAN          202         V           L
HEM3_HUMAN          209         E           K
HEM3_HUMAN          212         M           V
HEM3_HUMAN          216         G           D
HEM3_HUMAN          217         Q           H
HEM3_HUMAN          217         Q           L
HEM3_HUMAN          219         A           D
HEM3_HUMAN          222         V           M
HEM3_HUMAN          223         E           K
HEM3_HUMAN          225         R           G
HEM3_HUMAN          225         R           Q
HEM3_HUMAN          236         G           S
HEM3_HUMAN          238         L           R
HEM3_HUMAN          244         L           P
HEM3_HUMAN          245         L           R
HEM3_HUMAN          247         C           F
HEM3_HUMAN          247         C           R
HEM3_HUMAN          250         E           A
HEM3_HUMAN          250         E           K
HEM3_HUMAN          250         E           Q
HEM3_HUMAN          250         E           V
HEM3_HUMAN          252         A           T
HEM3_HUMAN          252         A           V
HEM3_HUMAN          254         L           P
HEM3_HUMAN          256         H           N
HEM3_HUMAN          256         H           Y
HEM3_HUMAN          260         G           D
HEM3_HUMAN          261         C           Y
HEM3_HUMAN          267         V           M
HEM3_HUMAN          269         T           I
HEM3_HUMAN          270         A           D
HEM3_HUMAN          270         A           G
HEM3_HUMAN          274         G           R
HEM3_HUMAN          278         L           P
HEM3_HUMAN          280         G           R
HEM3_HUMAN          335         G           D
HEM3_HUMAN          335         G           S
HEM3_HUMAN          343         L           P
HEM4_HUMAN          3           V           F
HEM4_HUMAN          4           L           F
HEM4_HUMAN          19          Y           C
HEM4_HUMAN          47          S           P
HEM4_HUMAN          53          P           L
HEM4_HUMAN          62          T           A
HEM4_HUMAN          66          A           V
HEM4_HUMAN          69          A           T
HEM4_HUMAN          73          C           R
HEM4_HUMAN          82          V           F
HEM4_HUMAN          99          V           A
HEM4_HUMAN          104         A           V
HEM4_HUMAN          129         I           T
HEM4_HUMAN          188         G           R
HEM4_HUMAN          188         G           W
HEM4_HUMAN          212         S           P
HEM4_HUMAN          219         I           S
HEM4_HUMAN          225         G           S
HEM4_HUMAN          228         T           M
HEM6_HUMAN          135         V           A
HEM6_HUMAN          189         G           S
HEM6_HUMAN          197         G           W
HEM6_HUMAN          201         E           K
HEM6_HUMAN          208         S           F
HEM6_HUMAN          214         L           R
HEM6_HUMAN          249         P           R
HEM6_HUMAN          249         P           S
HEM6_HUMAN          279         G           R
HEM6_HUMAN          280         G           R
HEM6_HUMAN          295         H           D
HEM6_HUMAN          328         R           C
HEM6_HUMAN          331         R           W
HEM6_HUMAN          404         K           E
HEM6_HUMAN          427         W           R
HEM6_HUMAN          447         R           C
HEMH_HUMAN          55          G           C
HEMH_HUMAN          62          P           R
HEMH_HUMAN          71          I           K
HEMH_HUMAN          139         Q           L
HEMH_HUMAN          151         S           P
HEMH_HUMAN          178         E           K
HEMH_HUMAN          182         L           R
HEMH_HUMAN          186         I           T
HEMH_HUMAN          191         Y           H
HEMH_HUMAN          192         P           T
HEMH_HUMAN          236         C           Y
HEMH_HUMAN          260         F           L
HEMH_HUMAN          264         S           L
HEMH_HUMAN          267         M           I
HEMH_HUMAN          283         T           I
HEMH_HUMAN          288         M           K
HEMH_HUMAN          334         P           L
HEMH_HUMAN          362         V           G
HEMH_HUMAN          379         K           N
HEMH_HUMAN          386         H           P
HEMH_HUMAN          406         C           S
HEMH_HUMAN          406         C           Y
HEMH_HUMAN          417         F           S
HEP2_HUMAN          208         R           H
HEP2_HUMAN          447         E           K
HEP2_HUMAN          462         P           L
HEPC_HUMAN          59          R           G
HEPC_HUMAN          70          C           R
HEPC_HUMAN          71          G           D
HEPC_HUMAN          78          C           Y
HESX1_HUMAN         160         R           C
HEXA_HUMAN          25          P           S
HEXA_HUMAN          39          L           R
HEXA_HUMAN          127         L           F
HEXA_HUMAN          127         L           R
HEXA_HUMAN          166         R           G
HEXA_HUMAN          170         R           Q
HEXA_HUMAN          170         R           W
HEXA_HUMAN          178         R           C
HEXA_HUMAN          178         R           H
HEXA_HUMAN          178         R           L
HEXA_HUMAN          180         Y           H
HEXA_HUMAN          192         V           L
HEXA_HUMAN          196         N           S
HEXA_HUMAN          197         K           T
HEXA_HUMAN          200         V           M
HEXA_HUMAN          204         H           R
HEXA_HUMAN          210         S           F
HEXA_HUMAN          211         F           S
HEXA_HUMAN          226         S           F
HEXA_HUMAN          250         G           D
HEXA_HUMAN          250         G           S
HEXA_HUMAN          252         R           H
HEXA_HUMAN          252         R           L
HEXA_HUMAN          258         D           H
HEXA_HUMAN          269         G           D
HEXA_HUMAN          269         G           S
HEXA_HUMAN          279         S           P
HEXA_HUMAN          295         N           S
HEXA_HUMAN          301         M           R
HEXA_HUMAN          314         D           V
HEXA_HUMAN          335         I           F
HEXA_HUMAN          391         V           M
HEXA_HUMAN          420         W           C
HEXA_HUMAN          454         G           S
HEXA_HUMAN          455         G           R
HEXA_HUMAN          458         C           Y
HEXA_HUMAN          474         W           C
HEXA_HUMAN          482         E           K
HEXA_HUMAN          484         L           Q
HEXA_HUMAN          485         W           R
HEXA_HUMAN          499         R           C
HEXA_HUMAN          499         R           H
HEXA_HUMAN          504         R           C
HEXA_HUMAN          504         R           H
HEXB_HUMAN          62          S           L
HEXB_HUMAN          255         S           R
HEXB_HUMAN          309         C           Y
HEXB_HUMAN          417         P           L
HEXB_HUMAN          456         Y           S
HEXB_HUMAN          504         P           S
HEXB_HUMAN          505         R           Q
HEXB_HUMAN          534         C           Y
HEXB_HUMAN          543         A           T
HFE_HUMAN           6           R           S
HFE_HUMAN           43          G           D
HFE_HUMAN           63          H           D
HFE_HUMAN           65          S           C
HFE_HUMAN           66          R           C
HFE_HUMAN           93          G           R
HFE_HUMAN           105         I           T
HFE_HUMAN           127         Q           H
HFE_HUMAN           176         A           V
HFE_HUMAN           224         R           G
HFE_HUMAN           282         C           Y
HFE_HUMAN           283         Q           P
HFE_HUMAN           295         V           A
HFE_HUMAN           330         R           M
HGD_HUMAN           25          L           P
HGD_HUMAN           42          E           A
HGD_HUMAN           60          W           G
HGD_HUMAN           62          Y           C
HGD_HUMAN           97          W           G
HGD_HUMAN           122         A           D
HGD_HUMAN           153         D           G
HGD_HUMAN           161         G           R
HGD_HUMAN           168         E           K
HGD_HUMAN           189         S           I
HGD_HUMAN           216         I           T
HGD_HUMAN           225         R           H
HGD_HUMAN           227         F           S
HGD_HUMAN           230         P           S
HGD_HUMAN           230         P           T
HGD_HUMAN           270         G           R
HGD_HUMAN           291         D           E
HGD_HUMAN           300         V           G
HGD_HUMAN           330         R           S
HGD_HUMAN           368         M           V
HGD_HUMAN           371         H           R
HGNAT_HUMAN         311         P           L
HGNAT_HUMAN         372         R           C
HGNAT_HUMAN         452         G           S
HGNAT_HUMAN         499         E           K
HGNAT_HUMAN         510         M           K
HGNAT_HUMAN         569         S           L
HGNAT_HUMAN         590         D           V
HGNAT_HUMAN         599         P           L
HHAT_HUMAN          448         G           E
HHAT_HUMAN          450         N           S
HIBCH_HUMAN         122         Y           C
HMCS2_HUMAN         54          V           M
HMCS2_HUMAN         167         Y           C
HMCS2_HUMAN         174         F           L
HMCS2_HUMAN         212         G           R
HMCS2_HUMAN         500         R           H
HMGB1_HUMAN         11          G           R
HMGB1_HUMAN         149         A           E
HMGB1_HUMAN         190         D           G
HMGCL_HUMAN         37          E           K
HMGCL_HUMAN         41          R           Q
HMGCL_HUMAN         42          D           E
HMGCL_HUMAN         42          D           G
HMGCL_HUMAN         42          D           H
HMGCL_HUMAN         48          K           N
HMGCL_HUMAN         70          V           L
HMGCL_HUMAN         75          S           R
HMGCL_HUMAN         142         S           F
HMGCL_HUMAN         174         C           Y
HMGCL_HUMAN         192         F           S
HMGCL_HUMAN         200         I           F
HMGCL_HUMAN         201         S           Y
HMGCL_HUMAN         203         G           E
HMGCL_HUMAN         204         D           N
HMGCL_HUMAN         233         H           R
HMGCL_HUMAN         263         L           P
HMGCL_HUMAN         279         E           K
HNF1A_HUMAN         12          L           H
HNF1A_HUMAN         20          G           R
HNF1A_HUMAN         31          G           D
HNF1A_HUMAN         48          E           K
HNF1A_HUMAN         107         L           R
HNF1A_HUMAN         117         K           E
HNF1A_HUMAN         122         Y           C
HNF1A_HUMAN         127         N           Y
HNF1A_HUMAN         128         I           N
HNF1A_HUMAN         129         P           T
HNF1A_HUMAN         131         R           Q
HNF1A_HUMAN         131         R           W
HNF1A_HUMAN         133         V           M
HNF1A_HUMAN         142         S           F
HNF1A_HUMAN         143         H           Y
HNF1A_HUMAN         158         K           N
HNF1A_HUMAN         159         R           Q
HNF1A_HUMAN         159         R           W
HNF1A_HUMAN         161         A           T
HNF1A_HUMAN         165         W           C
HNF1A_HUMAN         200         R           W
HNF1A_HUMAN         203         R           C
HNF1A_HUMAN         203         R           H
HNF1A_HUMAN         205         K           Q
HNF1A_HUMAN         229         R           Q
HNF1A_HUMAN         241         C           G
HNF1A_HUMAN         250         Q           P
HNF1A_HUMAN         259         V           D
HNF1A_HUMAN         260         T           M
HNF1A_HUMAN         263         R           C
HNF1A_HUMAN         271         R           W
HNF1A_HUMAN         272         R           H
HNF1A_HUMAN         415         G           R
HNF1A_HUMAN         432         S           C
HNF1A_HUMAN         447         P           L
HNF1A_HUMAN         519         P           L
HNF1A_HUMAN         537         T           R
HNF1A_HUMAN         583         R           G
HNF1A_HUMAN         594         S           I
HNF1A_HUMAN         618         I           M
HNF1A_HUMAN         619         E           K
HNF1A_HUMAN         620         T           I
HNF1B_HUMAN         36          S           F
HNF1B_HUMAN         61          V           G
HNF1B_HUMAN         76          G           C
HNF1B_HUMAN         110         V           G
HNF1B_HUMAN         112         R           P
HNF1B_HUMAN         136         Q           E
HNF1B_HUMAN         148         S           L
HNF1B_HUMAN         148         S           W
HNF1B_HUMAN         151         S           P
HNF1B_HUMAN         153         H           N
HNF1B_HUMAN         156         K           E
HNF1B_HUMAN         164         K           Q
HNF1B_HUMAN         165         R           H
HNF1B_HUMAN         235         R           Q
HNF1B_HUMAN         241         A           T
HNF1B_HUMAN         260         E           D
HNF1B_HUMAN         276         R           G
HNF1B_HUMAN         276         R           Q
HNF1B_HUMAN         285         G           D
HNF1B_HUMAN         295         R           C
HNF1B_HUMAN         295         R           H
HNF1B_HUMAN         295         R           P
HNF1B_HUMAN         370         G           S
HNF1B_HUMAN         465         S           R
HNF4A_HUMAN         136         R           W
HNF4A_HUMAN         285         E           Q
HNF4A_HUMAN         402         V           I
HOOK1_HUMAN         433         S           L
HOOK3_HUMAN         221         Q           R
HOT_HUMAN           242         D           V
HPLN1_HUMAN         333         R           H
HPPD_HUMAN          160         Y           C
HPPD_HUMAN          268         A           V
HPPD_HUMAN          335         I           M
HPRT_HUMAN          7           G           D
HPRT_HUMAN          8           V           G
HPRT_HUMAN          16          G           D
HPRT_HUMAN          16          G           S
HPRT_HUMAN          20          D           V
HPRT_HUMAN          41          L           P
HPRT_HUMAN          42          I           F
HPRT_HUMAN          42          I           T
HPRT_HUMAN          45          R           K
HPRT_HUMAN          48          R           H
HPRT_HUMAN          50          A           P
HPRT_HUMAN          50          A           V
HPRT_HUMAN          51          R           G
HPRT_HUMAN          51          R           P
HPRT_HUMAN          53          V           A
HPRT_HUMAN          53          V           M
HPRT_HUMAN          54          M           L
HPRT_HUMAN          57          M           T
HPRT_HUMAN          58          G           R
HPRT_HUMAN          70          G           E
HPRT_HUMAN          71          G           R
HPRT_HUMAN          74          F           L
HPRT_HUMAN          78          L           V
HPRT_HUMAN          80          D           V
HPRT_HUMAN          104         S           R
HPRT_HUMAN          110         S           L
HPRT_HUMAN          130         V           D
HPRT_HUMAN          131         L           S
HPRT_HUMAN          132         I           M
HPRT_HUMAN          132         I           T
HPRT_HUMAN          135         D           G
HPRT_HUMAN          143         M           K
HPRT_HUMAN          161         A           S
HPRT_HUMAN          162         S           R
HPRT_HUMAN          168         T           I
HPRT_HUMAN          176         P           L
HPRT_HUMAN          177         D           V
HPRT_HUMAN          177         D           Y
HPRT_HUMAN          183         I           T
HPRT_HUMAN          194         D           E
HPRT_HUMAN          194         D           N
HPRT_HUMAN          195         Y           C
HPRT_HUMAN          199         F           V
HPRT_HUMAN          201         D           G
HPRT_HUMAN          201         D           N
HPRT_HUMAN          201         D           Y
HPRT_HUMAN          204         H           D
HPRT_HUMAN          204         H           R
HPRT_HUMAN          206         C           Y
HPS3_HUMAN          397         R           Q
HPS3_HUMAN          397         R           W
HPSE_HUMAN          260         N           S
HRH1_HUMAN          385         D           E
HSF4_HUMAN          20          A           D
HSF4_HUMAN          87          I           V
HSP7E_HUMAN         85          A           V
HSPB1_HUMAN         127         R           W
HSPB1_HUMAN         135         S           F
HSPB1_HUMAN         136         R           W
HSPB1_HUMAN         151         T           I
HSPB1_HUMAN         182         P           L
HSPB8_HUMAN         67          G           S
HSPB8_HUMAN         141         K           E
HSPB8_HUMAN         141         K           N
HTAI2_HUMAN         106         R           S
HTAI2_HUMAN         108         D           Y
HTAI2_HUMAN         116         A           T
HTAI2_HUMAN         134         G           V
HTAI2_HUMAN         144         L           I
HTRA2_HUMAN         399         G           S
HUTH_HUMAN          206         R           T
HUTH_HUMAN          208         R           L
HUTH_HUMAN          259         P           L
HUTH_HUMAN          322         R           P
HXA13_HUMAN         371         Q           L
HXA13_HUMAN         372         N           H
HXA3_HUMAN          42          D           N
HXA3_HUMAN          131         A           T
HXA4_HUMAN          37          G           D
HXC9_HUMAN          87          G           S
HXD10_HUMAN         319         M           K
HXD13_HUMAN         306         R           W
HXD13_HUMAN         316         S           C
HXD13_HUMAN         322         I           L
HXD13_HUMAN         325         Q           R
HXK1_HUMAN          529         L           S
HXK1_HUMAN          680         T           S
HXK3_HUMAN          480         R           W
HXK3_HUMAN          499         A           V
HXK4_HUMAN          36          R           W
HXK4_HUMAN          53          A           S
HXK4_HUMAN          70          E           K
HXK4_HUMAN          80          G           A
HXK4_HUMAN          80          G           S
HXK4_HUMAN          108         Y           H
HXK4_HUMAN          110         I           T
HXK4_HUMAN          119         A           D
HXK4_HUMAN          131         S           P
HXK4_HUMAN          137         H           R
HXK4_HUMAN          150         F           S
HXK4_HUMAN          164         L           P
HXK4_HUMAN          168         T           P
HXK4_HUMAN          175         G           R
HXK4_HUMAN          182         V           M
HXK4_HUMAN          188         A           T
HXK4_HUMAN          203         V           A
HXK4_HUMAN          209         T           M
HXK4_HUMAN          210         M           K
HXK4_HUMAN          210         M           T
HXK4_HUMAN          213         C           R
HXK4_HUMAN          221         E           K
HXK4_HUMAN          226         V           M
HXK4_HUMAN          227         G           C
HXK4_HUMAN          228         T           M
HXK4_HUMAN          256         E           K
HXK4_HUMAN          257         W           R
HXK4_HUMAN          259         A           T
HXK4_HUMAN          261         G           E
HXK4_HUMAN          261         G           R
HXK4_HUMAN          279         E           Q
HXK4_HUMAN          299         G           R
HXK4_HUMAN          300         E           K
HXK4_HUMAN          300         E           Q
HXK4_HUMAN          309         L           P
HXK4_HUMAN          336         S           L
HXK4_HUMAN          367         V           M
HXK4_HUMAN          382         C           Y
HXK4_HUMAN          384         A           T
HXK4_HUMAN          385         G           V
HXK4_HUMAN          392         R           C
HXK4_HUMAN          414         K           E
HXK4_HUMAN          455         V           M
HYAL1_HUMAN         268         E           K
HYCCI_HUMAN         53          L           P
HYLS1_HUMAN         211         D           G
I12R1_HUMAN         213         R           W
IBP3_HUMAN          7           T           M
IBP3_HUMAN          252         R           C
IC1_HUMAN           130         C           Y
IC1_HUMAN           345         G           R
IC1_HUMAN           394         T           P
IC1_HUMAN           408         D           V
IC1_HUMAN           429         G           R
IC1_HUMAN           454         V           E
IC1_HUMAN           456         A           E
IC1_HUMAN           458         A           T
IC1_HUMAN           458         A           V
IC1_HUMAN           465         A           V
IC1_HUMAN           466         R           C
IC1_HUMAN           466         R           H
IC1_HUMAN           466         R           L
IC1_HUMAN           466         R           S
IC1_HUMAN           467         T           P
IC1_HUMAN           473         V           E
IC1_HUMAN           473         V           M
IC1_HUMAN           477         F           S
IC1_HUMAN           481         L           P
IC1_HUMAN           481         L           R
IC1_HUMAN           489         P           R
IC1_HUMAN           493         G           E
IC1_HUMAN           498         P           R
IC1_HUMAN           498         P           S
ICAM5_HUMAN         140         L           V
ICAM5_HUMAN         188         R           W
ICAM5_HUMAN         488         E           Q
ICK_HUMAN           115         F           Y
ICK_HUMAN           272         R           Q
IDH3B_HUMAN         132         L           P
IDHC_HUMAN          132         R           C
IDHC_HUMAN          132         R           G
IDHC_HUMAN          132         R           H
IDHC_HUMAN          132         R           L
IDHC_HUMAN          132         R           S
IDLC_HUMAN          120         I           M
IDS_HUMAN           41          L           P
IDS_HUMAN           45          D           N
IDS_HUMAN           48          R           P
IDS_HUMAN           54          Y           D
IDS_HUMAN           63          N           D
IDS_HUMAN           68          A           E
IDS_HUMAN           71          S           N
IDS_HUMAN           71          S           R
IDS_HUMAN           73          L           F
IDS_HUMAN           79          A           E
IDS_HUMAN           82          A           E
IDS_HUMAN           82          A           V
IDS_HUMAN           85          A           S
IDS_HUMAN           85          A           T
IDS_HUMAN           86          P           L
IDS_HUMAN           86          P           Q
IDS_HUMAN           86          P           R
IDS_HUMAN           87          S           N
IDS_HUMAN           88          R           C
IDS_HUMAN           88          R           G
IDS_HUMAN           88          R           H
IDS_HUMAN           88          R           L
IDS_HUMAN           88          R           P
IDS_HUMAN           89          V           F
IDS_HUMAN           92          L           P
IDS_HUMAN           94          G           D
IDS_HUMAN           95          R           G
IDS_HUMAN           95          R           T
IDS_HUMAN           102         L           R
IDS_HUMAN           108         Y           C
IDS_HUMAN           108         Y           S
IDS_HUMAN           115         N           Y
IDS_HUMAN           117         S           Y
IDS_HUMAN           118         T           I
IDS_HUMAN           120         P           H
IDS_HUMAN           120         P           R
IDS_HUMAN           121         Q           H
IDS_HUMAN           121         Q           R
IDS_HUMAN           125         E           V
IDS_HUMAN           132         S           W
IDS_HUMAN           134         G           R
IDS_HUMAN           135         K           N
IDS_HUMAN           135         K           R
IDS_HUMAN           138         H           D
IDS_HUMAN           140         G           V
IDS_HUMAN           143         S           F
IDS_HUMAN           148         D           H
IDS_HUMAN           159         H           P
IDS_HUMAN           160         P           R
IDS_HUMAN           181         N           I
IDS_HUMAN           182         L           P
IDS_HUMAN           184         C           F
IDS_HUMAN           184         C           W
IDS_HUMAN           196         L           S
IDS_HUMAN           198         D           G
IDS_HUMAN           205         A           P
IDS_HUMAN           221         L           P
IDS_HUMAN           224         G           E
IDS_HUMAN           225         Y           D
IDS_HUMAN           227         K           M
IDS_HUMAN           227         K           Q
IDS_HUMAN           228         P           L
IDS_HUMAN           228         P           T
IDS_HUMAN           229         H           R
IDS_HUMAN           229         H           Y
IDS_HUMAN           231         P           L
IDS_HUMAN           252         D           N
IDS_HUMAN           259         L           P
IDS_HUMAN           264         Y           N
IDS_HUMAN           265         N           I
IDS_HUMAN           266         P           H
IDS_HUMAN           266         P           R
IDS_HUMAN           269         D           V
IDS_HUMAN           293         Q           H
IDS_HUMAN           299         S           I
IDS_HUMAN           308         D           E
IDS_HUMAN           308         D           N
IDS_HUMAN           309         T           A
IDS_HUMAN           313         R           C
IDS_HUMAN           314         L           P
IDS_HUMAN           333         S           L
IDS_HUMAN           334         D           G
IDS_HUMAN           334         D           N
IDS_HUMAN           335         H           R
IDS_HUMAN           336         G           E
IDS_HUMAN           336         G           R
IDS_HUMAN           337         W           R
IDS_HUMAN           339         L           R
IDS_HUMAN           340         G           D
IDS_HUMAN           341         E           K
IDS_HUMAN           342         H           Y
IDS_HUMAN           345         W           C
IDS_HUMAN           346         A           D
IDS_HUMAN           346         A           V
IDS_HUMAN           347         K           I
IDS_HUMAN           347         K           Q
IDS_HUMAN           347         K           T
IDS_HUMAN           348         Y           H
IDS_HUMAN           349         S           I
IDS_HUMAN           358         P           R
IDS_HUMAN           403         L           R
IDS_HUMAN           410         L           P
IDS_HUMAN           422         C           G
IDS_HUMAN           422         C           R
IDS_HUMAN           432         C           Y
IDS_HUMAN           434         E           K
IDS_HUMAN           465         Q           P
IDS_HUMAN           467         P           L
IDS_HUMAN           468         R           G
IDS_HUMAN           468         R           L
IDS_HUMAN           468         R           Q
IDS_HUMAN           468         R           W
IDS_HUMAN           469         P           H
IDS_HUMAN           478         D           G
IDS_HUMAN           478         D           Y
IDS_HUMAN           480         P           L
IDS_HUMAN           480         P           Q
IDS_HUMAN           480         P           R
IDS_HUMAN           485         I           K
IDS_HUMAN           485         I           R
IDS_HUMAN           490         Y           S
IDS_HUMAN           491         S           F
IDS_HUMAN           502         W           C
IDS_HUMAN           502         W           S
IDS_HUMAN           521         E           K
IDS_HUMAN           521         E           V
IDS_HUMAN           523         Y           C
IDUA_HUMAN          51          G           D
IDUA_HUMAN          75          A           T
IDUA_HUMAN          79          A           V
IDUA_HUMAN          82          H           P
IDUA_HUMAN          89          R           Q
IDUA_HUMAN          89          R           W
IDUA_HUMAN          133         M           I
IDUA_HUMAN          182         E           K
IDUA_HUMAN          208         G           D
IDUA_HUMAN          218         L           P
IDUA_HUMAN          238         L           Q
IDUA_HUMAN          260         S           F
IDUA_HUMAN          327         A           P
IDUA_HUMAN          346         L           R
IDUA_HUMAN          349         D           N
IDUA_HUMAN          349         D           Y
IDUA_HUMAN          350         N           I
IDUA_HUMAN          363         R           C
IDUA_HUMAN          366         T           P
IDUA_HUMAN          380         Q           R
IDUA_HUMAN          383         R           H
IDUA_HUMAN          388         T           R
IDUA_HUMAN          409         G           R
IDUA_HUMAN          423         S           R
IDUA_HUMAN          489         R           P
IDUA_HUMAN          490         L           P
IDUA_HUMAN          492         R           P
IDUA_HUMAN          496         P           L
IDUA_HUMAN          504         M           T
IDUA_HUMAN          533         P           R
IDUA_HUMAN          602         F           I
IDUA_HUMAN          619         R           G
IDUA_HUMAN          626         W           R
IDUA_HUMAN          628         R           P
IF_HUMAN            23          Q           R
IF_HUMAN            46          S           L
IF4A2_HUMAN         181         V           L
IF4G1_HUMAN         696         P           L
IF5_HUMAN           418         K           M
IFNA2_HUMAN         177         S           L
IFNB_HUMAN          164         W           C
IFT80_HUMAN         105         H           Q
IFT80_HUMAN         701         A           P
IGF1R_HUMAN         1347        A           V
IGLL1_HUMAN         142         P           L
IGS21_HUMAN         467         T           M
IHH_HUMAN           46          P           L
IHH_HUMAN           95          E           K
IHH_HUMAN           100         D           E
IHH_HUMAN           100         D           N
IHH_HUMAN           131         E           K
IHH_HUMAN           190         V           A
IKBA_HUMAN          32          S           I
IKKB_HUMAN          360         A           S
IL10_HUMAN          15          G           R
IL2RG_HUMAN         39          D           N
IL2RG_HUMAN         62          C           G
IL2RG_HUMAN         68          E           G
IL2RG_HUMAN         68          E           K
IL2RG_HUMAN         84          N           K
IL2RG_HUMAN         89          Y           C
IL2RG_HUMAN         105         Y           C
IL2RG_HUMAN         114         G           D
IL2RG_HUMAN         115         C           F
IL2RG_HUMAN         115         C           R
IL2RG_HUMAN         123         H           P
IL2RG_HUMAN         125         Y           N
IL2RG_HUMAN         144         Q           P
IL2RG_HUMAN         153         I           N
IL2RG_HUMAN         156         A           V
IL2RG_HUMAN         162         L           H
IL2RG_HUMAN         172         L           P
IL2RG_HUMAN         172         L           Q
IL2RG_HUMAN         182         C           R
IL2RG_HUMAN         183         L           S
IL2RG_HUMAN         222         R           C
IL2RG_HUMAN         224         R           W
IL2RG_HUMAN         226         R           C
IL2RG_HUMAN         226         R           H
IL2RG_HUMAN         227         F           C
IL2RG_HUMAN         230         L           P
IL2RG_HUMAN         231         C           Y
IL2RG_HUMAN         232         G           R
IL2RG_HUMAN         240         W           C
IL2RG_HUMAN         241         S           I
IL2RG_HUMAN         270         M           R
IL2RG_HUMAN         285         R           Q
IL2RG_HUMAN         293         L           Q
IL6RB_HUMAN         415         T           I
IL7RA_HUMAN         66          T           I
IL7RA_HUMAN         132         P           S
IL7RA_HUMAN         138         I           V
IMA5_HUMAN          45          F           L
IMA5_HUMAN          316         R           S
IMDH1_HUMAN         224         R           P
IMDH1_HUMAN         226         D           N
IMDH1_HUMAN         268         V           I
ING1_HUMAN          335         A           D
ING1_HUMAN          358         C           S
ING1_HUMAN          359         N           S
ING3_HUMAN          20          D           G
INGR1_HUMAN         77          C           Y
INGR1_HUMAN         87          I           T
INGR2_HUMAN         168         T           N
INHBE_HUMAN         62          R           T
INHBE_HUMAN         215         Q           H
INP5K_HUMAN         315         S           F
INS_HUMAN           34          H           D
INS_HUMAN           89          R           H
INS_HUMAN           89          R           L
INSL3_HUMAN         93          P           L
INSL3_HUMAN         102         R           C
INSL3_HUMAN         110         N           K
INSR_HUMAN          42          N           K
INSR_HUMAN          55          V           A
INSR_HUMAN          58          G           R
INSR_HUMAN          86          D           G
INSR_HUMAN          89          L           P
INSR_HUMAN          113         R           P
INSR_HUMAN          119         A           V
INSR_HUMAN          120         L           Q
INSR_HUMAN          146         I           M
INSR_HUMAN          167         V           L
INSR_HUMAN          220         P           L
INSR_HUMAN          228         C           R
INSR_HUMAN          236         H           R
INSR_HUMAN          260         L           P
INSR_HUMAN          279         R           C
INSR_HUMAN          279         R           H
INSR_HUMAN          280         C           Y
INSR_HUMAN          301         C           Y
INSR_HUMAN          350         S           L
INSR_HUMAN          386         G           S
INSR_HUMAN          393         G           R
INSR_HUMAN          409         F           V
INSR_HUMAN          439         W           S
INSR_HUMAN          458         N           D
INSR_HUMAN          487         K           E
INSR_HUMAN          489         N           S
INSR_HUMAN          762         R           S
INSR_HUMAN          858         T           A
INSR_HUMAN          925         I           T
INSR_HUMAN          926         R           W
INSR_HUMAN          937         T           M
INSR_HUMAN          997         P           T
INSR_HUMAN          1020        R           Q
INSR_HUMAN          1035        G           V
INSR_HUMAN          1055        A           V
INSR_HUMAN          1075        A           D
INSR_HUMAN          1119        R           W
INSR_HUMAN          1143        I           T
INSR_HUMAN          1158        R           Q
INSR_HUMAN          1158        R           W
INSR_HUMAN          1161        A           T
INSR_HUMAN          1162        A           E
INSR_HUMAN          1180        M           I
INSR_HUMAN          1191        R           Q
INSR_HUMAN          1201        R           Q
INSR_HUMAN          1201        R           W
INSR_HUMAN          1205        P           L
INSR_HUMAN          1206        E           D
INSR_HUMAN          1206        E           K
INSR_HUMAN          1220        W           L
INSR_HUMAN          1227        W           S
INSR_HUMAN          1378        R           Q
INSRR_HUMAN         278         E           Q
INSRR_HUMAN         1065        G           E
INVS_HUMAN          482         P           R
INVS_HUMAN          493         L           S
IPYR_HUMAN          57          K           N
IQUB_HUMAN          735         R           H
IRAK1_HUMAN         412         V           M
IRAK1_HUMAN         421         Q           H
IRAK1_HUMAN         690         S           G
IRAK2_HUMAN         249         S           L
IRAK2_HUMAN         421         P           T
IRF6_HUMAN          2           A           V
IRF6_HUMAN          6           R           C
IRF6_HUMAN          16          A           V
IRF6_HUMAN          18          V           A
IRF6_HUMAN          18          V           M
IRF6_HUMAN          22          L           P
IRF6_HUMAN          39          P           A
IRF6_HUMAN          45          R           Q
IRF6_HUMAN          60          W           G
IRF6_HUMAN          61          A           G
IRF6_HUMAN          64          T           I
IRF6_HUMAN          66          K           T
IRF6_HUMAN          70          G           R
IRF6_HUMAN          76          P           S
IRF6_HUMAN          82          Q           K
IRF6_HUMAN          84          R           C
IRF6_HUMAN          84          R           G
IRF6_HUMAN          84          R           H
IRF6_HUMAN          88          N           H
IRF6_HUMAN          89          K           E
IRF6_HUMAN          90          S           G
IRF6_HUMAN          98          D           H
IRF6_HUMAN          100         T           A
IRF6_HUMAN          250         R           Q
IRF6_HUMAN          251         L           P
IRF6_HUMAN          273         Q           R
IRF6_HUMAN          294         L           P
IRF6_HUMAN          297         V           I
IRF6_HUMAN          320         K           E
IRF6_HUMAN          321         V           M
IRF6_HUMAN          325         G           E
IRF6_HUMAN          339         R           I
IRF6_HUMAN          345         L           P
IRF6_HUMAN          347         C           F
IRF6_HUMAN          349         E           V
IRF6_HUMAN          369         F           S
IRF6_HUMAN          374         C           W
IRF6_HUMAN          388         K           E
IRF6_HUMAN          396         P           S
IRF6_HUMAN          400         R           W
IRF6_HUMAN          430         D           N
IRF8_HUMAN          81          R           K
IRF8_HUMAN          197         A           T
IRK1_HUMAN          72          V           E
IRK1_HUMAN          74          D           Y
IRK1_HUMAN          99          W           C
IRK1_HUMAN          108         D           H
IRK1_HUMAN          110         P           L
IRK1_HUMAN          115         S           F
IRK1_HUMAN          122         V           E
IRK1_HUMAN          124         N           K
IRK1_HUMAN          167         G           E
IRK1_HUMAN          198         A           T
IRK1_HUMAN          214         A           V
IRK1_HUMAN          219         S           R
IRK1_HUMAN          315         V           G
IRK1_HUMAN          357         M           T
IRK11_HUMAN         34          R           H
IRK11_HUMAN         35          F           L
IRK11_HUMAN         35          F           V
IRK11_HUMAN         40          G           D
IRK11_HUMAN         42          C           R
IRK11_HUMAN         46          H           Y
IRK11_HUMAN         50          R           P
IRK11_HUMAN         50          R           Q
IRK11_HUMAN         52          Q           R
IRK11_HUMAN         53          G           D
IRK11_HUMAN         53          G           R
IRK11_HUMAN         53          G           S
IRK11_HUMAN         55          F           L
IRK11_HUMAN         59          V           G
IRK11_HUMAN         59          V           M
IRK11_HUMAN         67          K           N
IRK11_HUMAN         91          W           R
IRK11_HUMAN         101         A           D
IRK11_HUMAN         116         S           P
IRK11_HUMAN         134         G           A
IRK11_HUMAN         136         R           L
[truncated: 476,653 more chars]
