# Supplementary material for: The Role of Balanced Training and Testing Data Sets for Binary Classifiers in Bioinformatics
Source: PLoS One. 2013 Jul 9;8(7):e67863. doi: 10.1371/journal.pone.0067863 (PMC3706434; doi:10.1371/journal.pone.0067863)
Supplement: Data S1 — (ZIP) [file pone.0067863.s001.zip › SupplementalData/HumanDiseaseStr.txt]

UniProt_Human     Res_number  Wildtype    Mutant       PDBID     ChainID    Monomer_surface      BA_surface
ACTS_HUMAN          288         D           G           1t44        A           68                  68
ACTS_HUMAN          294         D           V           1t44        A           51                  51
ACTS_HUMAN          261         E           V           1t44        A           0                   0
ACTS_HUMAN          17          G           R           1t44        A           11.4                11.4
ACTS_HUMAN          184         G           D           1t44        A           4.4                 4.4
ACTS_HUMAN          270         G           C           1t44        A           91.2                91.2
ACTS_HUMAN          42          H           Y           1t44        A           122.3               122.3
ACTS_HUMAN          138         I           M           1t44        A           16                  16
ACTS_HUMAN          359         I           L           1t44        A           0                   0
ACTS_HUMAN          223         L           P           1t44        A           55.7                33
ACTS_HUMAN          96          L           P           1t44        A           4.4                 4.4
ACTS_HUMAN          134         M           V           1t44        A           0                   0
ACTS_HUMAN          271         M           R           1t44        A           29.5                29.5
ACTS_HUMAN          117         N           S           1t44        A           13.4                13.4
ACTS_HUMAN          282         N           K           1t44        A           45.7                45.7
ACTS_HUMAN          334         P           S           1t44        A           13.3                13.3
ACTS_HUMAN          265         Q           L           1t44        A           32.6                32.6
ACTS_HUMAN          185         R           C           1t44        A           28.9                28.9
ACTS_HUMAN          185         R           G           1t44        A           28.9                28.9
ACTS_HUMAN          258         R           H           1t44        A           20.4                20.4
ACTS_HUMAN          165         V           L           1t44        A           0                   0
ACTS_HUMAN          372         V           F           1t44        A           0                   0
AXN1_HUMAN          106         L           R           1dk8        A           0                   0
B3AT_HUMAN          455         G           E           1btt        A           60                  60
B3AT_HUMAN          455         G           R           1btt        A           60                  60
B3AT_HUMAN          834         H           P           1bh7        A           89.7                89.7
B3AT_HUMAN          808         R           C           1bh7        A           69.5                69.5
B3AT_HUMAN          808         R           H           1bh7        A           69.5                69.5
BRAF1_HUMAN         594         D           G           3c4c        A           21.2                21.2
BRAF1_HUMAN         638         D           E           3c4c        A           1.2                 1.2
BRAF1_HUMAN         501         E           G           3c4c        A           3                   3
BRAF1_HUMAN         501         E           K           3c4c        A           3                   3
BRAF1_HUMAN         586         E           K           3c4c        A           57.8                31.6
BRAF1_HUMAN         468         F           S           3c4c        A           21.4                21.4
BRAF1_HUMAN         595         F           L           3c4c        A           0.2                 0.2
BRAF1_HUMAN         464         G           E           3c4c        A           20.1                20.1
BRAF1_HUMAN         464         G           V           3c4c        A           20.1                20.1
BRAF1_HUMAN         466         G           A           3c4c        A           24.8                24.8
BRAF1_HUMAN         466         G           E           3c4c        A           24.8                24.8
BRAF1_HUMAN         466         G           V           3c4c        A           24.8                24.8
BRAF1_HUMAN         469         G           A           3c4c        A           4.2                 4.2
BRAF1_HUMAN         469         G           E           3c4c        A           4.2                 4.2
BRAF1_HUMAN         469         G           R           3c4c        A           4.2                 4.2
BRAF1_HUMAN         469         G           V           3c4c        A           4.2                 4.2
BRAF1_HUMAN         596         G           R           3c4c        A           5.6                 5.6
BRAF1_HUMAN         596         G           V           3c4c        A           5.6                 5.6
BRAF1_HUMAN         463         I           S           3c4c        A           46.6                46.6
BRAF1_HUMAN         499         K           E           3c4c        A           41.4                41.4
BRAF1_HUMAN         499         K           N           3c4c        A           41.4                41.4
BRAF1_HUMAN         601         K           E           3c4c        A           14.4                14.4
BRAF1_HUMAN         601         K           Q           3c4c        A           14.4                14.4
BRAF1_HUMAN         485         L           F           3c4c        A           1                   1
BRAF1_HUMAN         525         L           P           3c4c        A           3.3                 3.3
BRAF1_HUMAN         597         L           R           3c4c        A           12.9                12.9
BRAF1_HUMAN         581         N           D           3c4c        A           1                   1
BRAF1_HUMAN         581         N           S           3c4c        A           1                   1
BRAF1_HUMAN         709         Q           R           3c4c        A           46.3                46.3
BRAF1_HUMAN         462         R           I           3c4c        A           55.5                55.5
BRAF1_HUMAN         467         S           A           3c4c        A           17.7                17.7
BRAF1_HUMAN         599         T           R           3c4c        A           35.5                35.5
BRAF1_HUMAN         600         V           D           3c4c        A           60.6                60.6
BRAF1_HUMAN         600         V           E           3c4c        A           60.6                60.6
CD45_HUMAN          863         G           R           1ygr        A           0.9                 0.9
CFAH_HUMAN          915         C           S           3gau        A           0.6                 0.6
CFAH_HUMAN          893         H           R           3gau        A           44.8                44.8
FA9_HUMAN           53          E           A           1nl0        G           85.9                85.9
FA9_HUMAN           54          E           G           1nl0        G           54.9                54.9
FA9_HUMAN           66          E           V           1nl0        G           87.3                87.3
FA9_HUMAN           67          E           K           1nl0        G           60.5                60.5
FA9_HUMAN           73          E           K           1nl0        G           89.4                89.4
FA9_HUMAN           73          E           V           1nl0        G           89.4                89.4
FA9_HUMAN           79          E           D           1nl0        G           85                  85
GLNA_HUMAN          324         R           C           2ojw        A           12.5                6.5
GLNA_HUMAN          341         R           C           2ojw        A           0                   0
PK3CA_HUMAN         542         E           K           3hhm        A           59.6                24
PK3CA_HUMAN         542         E           Q           3hhm        A           59.6                24
PK3CA_HUMAN         542         E           V           3hhm        A           59.6                24
PK3CA_HUMAN         545         E           A           3hhm        A           57                  7.4
PK3CA_HUMAN         545         E           G           3hhm        A           57                  7.4
PK3CA_HUMAN         545         E           K           3hhm        A           57                  7.4
PK3CA_HUMAN         106         G           V           3hhm        A           64.3                64.3
PK3CA_HUMAN         546         Q           E           3hhm        A           78.8                15.8
PK3CA_HUMAN         546         Q           K           3hhm        A           78.8                15.8
PK3CA_HUMAN         546         Q           P           3hhm        A           78.8                15.8
PK3CA_HUMAN         546         Q           R           3hhm        A           78.8                15.8
PK3CA_HUMAN         38          R           H           3hhm        A           0                   0
PK3CA_HUMAN         88          R           Q           3hhm        A           18.7                18.7
PYR5_HUMAN          429         G           R           2qcf        A           20.5                12.1
PYR5_HUMAN          96          R           G           2wns        A           6.8                 6.8
PYR5_HUMAN          109         V           G           2wns        A           0.3                 0.3
RARB_HUMAN          90          V           I           1hra        A           4.1                 4.1
SFRS1_HUMAN         89          P           S           1x4a        A           27.4                27.4
STK6_HUMAN          155         S           R           3fdn        A           60.8                20.1
STK6_HUMAN          174         V           M           3fdn        A           19.1                0.1
XDH_HUMAN           763         L           F           2e1q        A           0                   0
XDH_HUMAN           149         R           C           2e1q        A           4.2                 4.2
XDH_HUMAN           791         R           G           2e1q        A           27.3                12.5
ZMY10_HUMAN         407         R           Q           2d8q        A           61.5                61.5
5NT3_HUMAN          137         D           V           2jga        A           30.4                19.3
5NT3_HUMAN          280         G           R           2vkq        A           17.6                17.6
5NT3_HUMAN          181         L           P           2cn1        A           6                   6
5NT3_HUMAN          229         N           S           2cn1        A           1.9                 1.9
A4_HUMAN            692         A           G           2otk        C           63.3                0
A4_HUMAN            694         D           N           2lmo        L           95.5                0
A4_HUMAN            693         E           G           2lmo        L           52.5                9.9
A4_HUMAN            693         E           K           2lmo        L           52.5                9.9
A4_HUMAN            693         E           Q           2lmo        L           52.5                9.9
A4_HUMAN            705         L           V           2lmo        B           68.4                0
A4_HUMAN            713         A           T           3gci        P           139.9               7.3
A4_HUMAN            678         D           N           1ze7        A           35                  35
AACT_HUMAN          78          L           P           1as4        A           20.8                1
AACT_HUMAN          252         P           A           1as4        A           5.9                 5.9
ABL1_HUMAN          166         R           K           2abl        A           14.3                14.3
ABL1_HUMAN          47          R           G           2fo0        A           88.5                88.5
ACAD8_HUMAN         320         A           T           1rx0        A           51.8                0
ACAD8_HUMAN         134         D           Y           1rx0        A           5.5                 5.5
ACAD8_HUMAN         137         G           R           1rx0        D           14.8                14.8
ACAD8_HUMAN         128         M           I           1rx0        C           1.6                 1.6
ACAD8_HUMAN         152         M           T           1rx0        B           0.2                 0.2
ACAD8_HUMAN         385         Q           R           1rx0        C           6.1                 1.3
ACAD8_HUMAN         302         R           Q           1rx0        C           34.3                19.3
ACAD8_HUMAN         334         R           C           1rx0        A           10.7                10.7
ACAD8_HUMAN         203         V           I           1rx0        A           0                   0
ACADM_HUMAN         116         C           Y           1egc        D           2.8                 2.8
ACADM_HUMAN         244         C           R           1egd        C           1.3                 1.3
ACADM_HUMAN         195         G           R           1egc        B           0                   0
ACADM_HUMAN         267         G           R           1ege        A           4.3                 4.3
ACADM_HUMAN         310         G           R           1egc        C           73.4                73.1
ACADM_HUMAN         375         I           T           1egd        B           2.5                 2.5
ACADM_HUMAN         78          I           T           1t9g        A           0.7                 0.7
ACADM_HUMAN         329         K           E           1ege        A           19.5                14.8
ACADM_HUMAN         149         M           I           1egc        A           0                   0
ACADM_HUMAN         326         M           T           1egc        D           0.2                 0.2
ACADM_HUMAN         132         P           R           1egc        A           0                   0
ACADM_HUMAN         206         R           L           1ege        C           9.3                 9.3
ACADM_HUMAN         281         R           T           1ege        C           3.4                 3.4
ACADM_HUMAN         53          R           C           1egc        C           32.6                32.6
ACADM_HUMAN         245         S           L           2a1t        C           2.6                 2.6
ACADM_HUMAN         336         S           R           1ege        C           10.4                0.4
ACADM_HUMAN         121         T           I           1ege        B           4.1                 4.1
ACADM_HUMAN         193         T           A           1egc        A           17.1                17.1
ACADM_HUMAN         352         Y           C           1t9g        B           22.7                7.6
ACADM_HUMAN         67          Y           H           1egc        B           5.9                 5.9
ACADS_HUMAN         192         A           V           2vig        D           9.8                 9.8
ACADS_HUMAN         90          G           S           2vig        D           11.7                11.7
ACADS_HUMAN         92          G           C           2vig        A           50.4                50.4
ACADS_HUMAN         107         R           C           2vig        B           12.1                12.1
ACADS_HUMAN         325         R           W           2vig        B           15                  15
ACADS_HUMAN         380         R           W           2vig        A           11.8                11.8
ACADS_HUMAN         383         R           C           2vig        C           12.3                2.3
ACADS_HUMAN         46          R           W           2vig        D           15.2                15.2
ACADS_HUMAN         353         S           L           2vig        B           0.1                 0.1
ACADS_HUMAN         177         W           R           2vig        C           8.8                 8.8
ACADV_HUMAN         213         A           P           2uxw        A           0                   0
ACADV_HUMAN         281         A           D           2uxw        A           0                   0
ACADV_HUMAN         490         A           P           2uxw        A           88.7                88.7
ACADV_HUMAN         405         D           H           3b96        A           31.6                31.6
ACADV_HUMAN         454         D           N           2uxw        A           5.3                 5.3
ACADV_HUMAN         218         E           K           3b96        A           4.4                 3.4
ACADV_HUMAN         534         E           K           2uxw        A           48.6                48.6
ACADV_HUMAN         458         F           L           2uxw        A           1                   1
ACADV_HUMAN         185         G           S           2uxw        A           0                   0
ACADV_HUMAN         290         G           D           2uxw        A           45.8                45.8
ACADV_HUMAN         294         G           E           2uxw        A           11.9                11.9
ACADV_HUMAN         441         G           D           2uxw        A           0.2                 0.2
ACADV_HUMAN         463         G           E           3b96        A           32                  32
ACADV_HUMAN         247         K           E           2uxw        A           0                   0
ACADV_HUMAN         247         K           T           2uxw        A           0                   0
ACADV_HUMAN         299         K           N           3b96        A           27.5                4.6
ACADV_HUMAN         382         K           Q           2uxw        A           24.1                14.1
ACADV_HUMAN         243         L           R           2uxw        A           0.4                 0.4
ACADV_HUMAN         602         L           I           3b96        A           9.2                 0.8
ACADV_HUMAN         352         M           V           2uxw        A           0                   0
ACADV_HUMAN         159         Q           R           2uxw        A           2.9                 2.9
ACADV_HUMAN         366         R           C           3b96        A           50.3                28
ACADV_HUMAN         366         R           H           3b96        A           50.3                28
ACADV_HUMAN         450         R           H           3b96        A           13.5                13.5
ACADV_HUMAN         453         R           Q           3b96        A           18.4                7.1
ACADV_HUMAN         456         R           H           2uxw        A           30.4                0
ACADV_HUMAN         459         R           W           3b96        A           24.9                7.6
ACADV_HUMAN         469         R           Q           3b96        A           15.4                14.8
ACADV_HUMAN         469         R           W           3b96        A           15.4                14.8
ACADV_HUMAN         613         R           W           3b96        A           44                  44
ACADV_HUMAN         615         R           Q           3b96        A           48.5                45.7
ACADV_HUMAN         158         T           N           2uxw        A           12.1                2.9
ACADV_HUMAN         260         T           M           2uxw        A           0.3                 0.3
ACADV_HUMAN         174         V           M           2uxw        A           0                   0
ACADV_HUMAN         283         V           A           2uxw        A           0                   0
ACADV_HUMAN         317         V           A           2uxw        A           0.4                 0.4
ACDSB_HUMAN         255         L           F           2jif        A           2.7                 2.4
ACHB2_HUMAN         287         V           L           2k59        B           109.2               109.2
ACHB2_HUMAN         287         V           M           2k59        B           109.2               109.2
ACK1_HUMAN          346         E           K           1u46        A           54.5                54.5
ACTN4_HUMAN         255         K           E           2r0o        A           26.8                26.8
ACTN4_HUMAN         262         S           P           2r0o        A           0.5                 0.5
ACTN4_HUMAN         259         T           I           2r0o        A           0                   0
ACVR1_HUMAN         328         G           E           3oom        A           20.4                20.4
ACVR1_HUMAN         328         G           R           3oom        A           20.4                20.4
ACVR1_HUMAN         328         G           W           3oom        A           20.4                20.4
ACVR1_HUMAN         356         G           D           3q4u        B           0                   0
ACVR1_HUMAN         207         Q           E           3h9r        A           51.6                35.1
ACVR1_HUMAN         202         R           I           3h9r        A           50.2                10.9
ACVR1_HUMAN         206         R           H           3h9r        A           51.3                29.9
ACVR1_HUMAN         375         R           P           3q4u        A           8.3                 8.3
ACY1_HUMAN          197         R           W           1q7l        A           62                  49.5
ACY1_HUMAN          381         E           D           1q7l        D           73.3                23.3
ACY1_HUMAN          353         R           C           1q7l        B           43.5                2.7
ACY1_HUMAN          393         R           H           1q7l        B           48.7                48.7
ACY2_HUMAN          287         A           T           2o4h        B           6.8                 6.8
ACY2_HUMAN          305         A           E           2o4h        B           2.7                 2.7
ACY2_HUMAN          57          A           T           2o4h        A           0                   0
ACY2_HUMAN          152         C           R           2q51        B           4.1                 4.1
ACY2_HUMAN          152         C           W           2q51        B           4.1                 4.1
ACY2_HUMAN          152         C           Y           2q51        B           4.1                 4.1
ACY2_HUMAN          114         D           E           2o4h        A           0                   0
ACY2_HUMAN          114         D           Y           2o4h        A           0                   0
ACY2_HUMAN          249         D           V           2o53        A           48.6                31.1
ACY2_HUMAN          68          D           A           2q51        B           6.8                 6.8
ACY2_HUMAN          24          E           G           2q51        A           5.7                 5.7
ACY2_HUMAN          285         E           A           2o4h        B           4.8                 4.8
ACY2_HUMAN          295         F           S           2q51        B           0                   0
ACY2_HUMAN          123         G           E           2q51        A           20.5                20.5
ACY2_HUMAN          274         G           R           2q51        A           77.1                77.1
ACY2_HUMAN          27          G           R           2o53        B           1.2                 1.2
ACY2_HUMAN          21          H           P           2q51        B           3.5                 3.5
ACY2_HUMAN          244         H           R           2q51        B           11.8                11.4
ACY2_HUMAN          143         I           T           2o4h        A           0                   0
ACY2_HUMAN          16          I           T           2o4h        A           0                   0
ACY2_HUMAN          195         M           R           2o4h        A           0                   0
ACY2_HUMAN          181         P           T           2q51        A           37.7                37.7
ACY2_HUMAN          183         P           H           2o53        B           51                  12.2
ACY2_HUMAN          280         P           L           2o53        A           0.3                 0.3
ACY2_HUMAN          280         P           S           2o53        A           0.3                 0.3
ACY2_HUMAN          168         R           C           2o4h        A           0.9                 0.9
ACY2_HUMAN          168         R           H           2o4h        A           0.9                 0.9
ACY2_HUMAN          186         V           F           2q51        B           50.3                0.4
ACY2_HUMAN          231         Y           C           2o53        B           2.7                 2.5
ADA_HUMAN           179         A           D           3iar        A           0                   0
ADA_HUMAN           215         A           T           3iar        A           0                   0
ADA_HUMAN           329         A           V           3iar        A           0.1                 0.1
ADA_HUMAN           83          A           D           3iar        A           0                   0
ADA_HUMAN           140         G           E           3iar        A           0                   0
ADA_HUMAN           20          G           R           3iar        A           0                   0
ADA_HUMAN           216         G           R           3iar        A           0                   0
ADA_HUMAN           74          G           C           3iar        A           15.5                15.5
ADA_HUMAN           15          H           D           3iar        A           0                   0
ADA_HUMAN           107         L           P           3iar        A           0.4                 0.4
ADA_HUMAN           152         L           M           3iar        A           0                   0
ADA_HUMAN           304         L           R           3iar        A           0.3                 0.3
ADA_HUMAN           274         P           L           3iar        A           62.2                62.2
ADA_HUMAN           297         P           Q           3iar        A           10                  10
ADA_HUMAN           199         Q           P           3iar        A           63.2                63.2
ADA_HUMAN           101         R           L           3iar        A           0                   0
ADA_HUMAN           101         R           Q           3iar        A           0                   0
ADA_HUMAN           101         R           W           3iar        A           0                   0
ADA_HUMAN           142         R           Q           3iar        A           70.2                70.2
ADA_HUMAN           149         R           Q           3iar        A           16.1                16.1
ADA_HUMAN           149         R           W           3iar        A           16.1                16.1
ADA_HUMAN           156         R           C           3iar        A           0.4                 0.4
ADA_HUMAN           156         R           H           3iar        A           0.4                 0.4
ADA_HUMAN           211         R           C           3iar        A           12.8                12.8
ADA_HUMAN           211         R           H           3iar        A           12.8                12.8
ADA_HUMAN           76          R           W           3iar        A           34.9                34.9
ADA_HUMAN           291         S           L           3iar        A           0                   0
ADA_HUMAN           233         T           I           3iar        A           7                   7
ADA_HUMAN           129         V           M           3iar        A           0                   0
ADA_HUMAN           177         V           M           3iar        A           2.8                 2.8
AGAL_HUMAN          143         A           P           3lx9        A           36.5                36.5
AGAL_HUMAN          143         A           T           3lx9        A           36.5                36.5
AGAL_HUMAN          156         A           T           3hg2        B           0                   0
AGAL_HUMAN          156         A           V           3hg2        B           0                   0
AGAL_HUMAN          230         A           T           3gxt        B           43.4                43.4
AGAL_HUMAN          288         A           D           1r46        A           0                   0
AGAL_HUMAN          377         A           D           1r46        A           0                   0
AGAL_HUMAN          97          A           V           1r47        A           1.2                 1.2
AGAL_HUMAN          142         C           R           3hg4        B           32.9                32.9
AGAL_HUMAN          142         C           Y           3hg4        B           32.9                32.9
AGAL_HUMAN          172         C           R           3s5z        B           14                  14
AGAL_HUMAN          172         C           Y           3s5z        B           14                  14
AGAL_HUMAN          202         C           W           3gxp        A           0                   0
AGAL_HUMAN          202         C           Y           3gxp        A           0                   0
AGAL_HUMAN          223         C           G           1r46        A           0                   0
AGAL_HUMAN          378         C           Y           1r46        A           0                   0
AGAL_HUMAN          52          C           R           3gxt        A           27.7                27.7
AGAL_HUMAN          52          C           S           3gxt        A           27.7                27.7
AGAL_HUMAN          56          C           F           3hg2        B           25.2                25.2
AGAL_HUMAN          56          C           G           3hg2        B           25.2                25.2
AGAL_HUMAN          56          C           Y           3hg2        B           25.2                25.2
AGAL_HUMAN          94          C           S           1r46        B           0                   0
AGAL_HUMAN          94          C           Y           1r46        B           0                   0
AGAL_HUMAN          165         D           V           3gxp        A           4.5                 4.5
AGAL_HUMAN          170         D           V           3hg3        A           0                   0
AGAL_HUMAN          231         D           N           1r46        A           55.3                53.1
AGAL_HUMAN          244         D           H           3gxp        A           37.4                37.4
AGAL_HUMAN          244         D           N           3gxp        A           37.4                37.4
AGAL_HUMAN          264         D           V           3lx9        A           6.4                 6.4
AGAL_HUMAN          266         D           H           1r46        B           2.8                 2.8
AGAL_HUMAN          266         D           N           1r46        B           2.8                 2.8
AGAL_HUMAN          266         D           V           1r46        B           2.8                 2.8
AGAL_HUMAN          313         D           Y           1r46        B           19.3                19.3
AGAL_HUMAN          92          D           H           3gxt        A           2.2                 2.2
AGAL_HUMAN          92          D           Y           3gxt        A           2.2                 2.2
AGAL_HUMAN          93          D           G           3hg3        B           1.5                 1.5
AGAL_HUMAN          341         E           K           3gxt        A           0                   0
AGAL_HUMAN          358         E           K           3hg3        A           53.4                15
AGAL_HUMAN          59          E           K           1r47        B           52                  16.3
AGAL_HUMAN          66          E           Q           1r47        B           3.7                 3.7
AGAL_HUMAN          113         F           L           1r46        B           0.7                 0.7
AGAL_HUMAN          113         F           S           1r46        B           0.7                 0.7
AGAL_HUMAN          128         G           E           3gxn        B           38.9                38.9
AGAL_HUMAN          138         G           R           3gxn        B           0                   0
AGAL_HUMAN          144         G           V           3hg5        A           32.6                32.6
AGAL_HUMAN          163         G           V           3hg4        B           0                   0
AGAL_HUMAN          183         G           D           3gxp        A           0.6                 0.6
AGAL_HUMAN          258         G           R           1r46        B           4                   4
AGAL_HUMAN          260         G           A           3gxp        B           0.1                 0.1
AGAL_HUMAN          261         G           D           1r46        A           0                   0
AGAL_HUMAN          328         G           A           3s5z        A           0.6                 0.6
AGAL_HUMAN          328         G           R           3s5z        A           0.6                 0.6
AGAL_HUMAN          35          G           R           1r47        A           58.7                58.7
AGAL_HUMAN          361         G           R           3s5y        B           43.8                13.4
AGAL_HUMAN          373         G           D           1r46        A           0                   0
AGAL_HUMAN          373         G           S           1r46        A           0                   0
AGAL_HUMAN          85          G           D           3hg2        A           28.4                28.4
AGAL_HUMAN          46          H           R           1r46        A           0                   0
AGAL_HUMAN          46          H           Y           1r46        A           0                   0
AGAL_HUMAN          219         I           N           3hg2        A           0.1                 0.1
AGAL_HUMAN          242         I           N           1r46        B           0.4                 0.4
AGAL_HUMAN          289         I           F           1r46        A           0                   0
AGAL_HUMAN          91          I           T           3gxp        A           0.1                 0.1
AGAL_HUMAN          131         L           P           3gxn        A           0                   0
AGAL_HUMAN          166         L           V           1r46        A           0.9                 0.9
AGAL_HUMAN          32          L           P           1r46        A           16.7                16.7
AGAL_HUMAN          89          L           P           1r46        B           0                   0
AGAL_HUMAN          89          L           R           1r46        B           0                   0
AGAL_HUMAN          187         M           V           1r46        A           0                   0
AGAL_HUMAN          267         M           I           3hg4        B           1.4                 1.4
AGAL_HUMAN          284         M           T           3gxn        B           0                   0
AGAL_HUMAN          296         M           I           1r46        A           0                   0
AGAL_HUMAN          296         M           V           1r46        A           0                   0
AGAL_HUMAN          42          M           V           3lx9        A           3.3                 3.3
AGAL_HUMAN          72          M           V           1r46        A           0                   0
AGAL_HUMAN          215         N           S           3gxt        B           54                  54
AGAL_HUMAN          224         N           D           1r46        A           0                   0
AGAL_HUMAN          224         N           S           1r46        A           0                   0
AGAL_HUMAN          263         N           S           3lx9        A           3.4                 3.4
AGAL_HUMAN          272         N           K           3hg4        A           17.3                16.1
AGAL_HUMAN          272         N           S           3hg4        A           17.3                16.1
AGAL_HUMAN          298         N           H           1r47        B           0                   0
AGAL_HUMAN          298         N           K           1r47        B           0                   0
AGAL_HUMAN          298         N           S           1r47        B           0                   0
AGAL_HUMAN          320         N           K           1r46        A           0                   0
AGAL_HUMAN          320         N           Y           1r46        A           0                   0
AGAL_HUMAN          34          N           S           3hg3        A           26.8                26.8
AGAL_HUMAN          146         P           S           3gxp        B           11.4                11.4
AGAL_HUMAN          205         P           T           1r46        A           0                   0
AGAL_HUMAN          259         P           L           3gxp        A           27                  27
AGAL_HUMAN          259         P           R           3gxp        A           27                  27
AGAL_HUMAN          265         P           R           3lxb        B           4.9                 4.9
AGAL_HUMAN          409         P           A           1r46        A           24.8                0
AGAL_HUMAN          409         P           T           1r46        A           24.8                0
AGAL_HUMAN          40          P           L           3gxn        A           0.7                 0.7
AGAL_HUMAN          40          P           S           3gxn        A           0.7                 0.7
AGAL_HUMAN          279         Q           E           3lxa        B           13                  0.5
AGAL_HUMAN          279         Q           H           3lxa        B           13                  0.5
AGAL_HUMAN          280         Q           H           1r47        A           9                   9
AGAL_HUMAN          321         Q           E           3hg2        A           16.8                16.8
AGAL_HUMAN          327         Q           K           3hg4        B           1.4                 1.4
AGAL_HUMAN          100         R           K           3hg5        A           13.7                13.7
AGAL_HUMAN          100         R           T           3hg5        A           13.7                13.7
AGAL_HUMAN          112         R           C           3s5z        A           5.5                 5.5
AGAL_HUMAN          112         R           H           3s5z        A           5.5                 5.5
AGAL_HUMAN          227         R           Q           1r46        B           1                   1
AGAL_HUMAN          301         R           Q           3hg2        B           21.9                21.9
AGAL_HUMAN          342         R           Q           1r46        A           0                   0
AGAL_HUMAN          356         R           W           1r46        A           16.5                16.5
AGAL_HUMAN          363         R           H           3s5z        A           16.9                16.8
AGAL_HUMAN          49          R           L           3hg4        B           23.9                6.1
AGAL_HUMAN          49          R           P           3hg4        B           23.9                6.1
AGAL_HUMAN          49          R           S           3hg4        B           23.9                6.1
AGAL_HUMAN          148         S           N           3gxp        A           0                   0
AGAL_HUMAN          148         S           R           3gxp        A           0                   0
AGAL_HUMAN          235         S           C           3lxa        B           24.1                2.7
AGAL_HUMAN          297         S           F           1r46        A           0                   0
AGAL_HUMAN          65          S           T           1r47        A           1.1                 1.1
AGAL_HUMAN          410         T           A           1r46        A           6.9                 0
AGAL_HUMAN          269         V           A           3lxa        A           0.2                 0.2
AGAL_HUMAN          316         V           E           1r46        B           0                   0
AGAL_HUMAN          162         W           C           1r46        B           10.5                10.5
AGAL_HUMAN          162         W           R           1r46        B           10.5                10.5
AGAL_HUMAN          226         W           R           1r47        A           0                   0
AGAL_HUMAN          236         W           C           3hg2        A           8                   7.1
AGAL_HUMAN          236         W           L           3hg2        A           8                   7.1
AGAL_HUMAN          287         W           C           3gxp        A           0                   0
AGAL_HUMAN          287         W           G           3gxp        A           0                   0
AGAL_HUMAN          340         W           R           3lxc        A           0.2                 0.2
AGAL_HUMAN          47          W           G           3s5y        A           17.6                15.2
AGAL_HUMAN          95          W           S           1r46        A           0                   0
AGAL_HUMAN          134         Y           S           3lxc        B           0.5                 0.5
AGAL_HUMAN          216         Y           D           3gxt        A           3.1                 3.1
AGAL_HUMAN          86          Y           C           1r46        A           0                   0
AGAP2_HUMAN         518         R           G           2iwr        A           39.1                39.1
AGAP2_HUMAN         455         V           A           2bmj        A           0                   0
AIRE_HUMAN          311         C           Y           2ke1        A           4.6                 0
AIRE_HUMAN          326         P           L           2kft        A           51                  51
AIRE_HUMAN          326         P           Q           2kft        A           51                  51
AIRE_HUMAN          301         V           M           2kft        A           54.9                54.9
AK1D1_HUMAN         106         L           F           3bur        A           7.4                 7.4
AK1D1_HUMAN         133         P           R           3cot        A           1.9                 1.9
AK1D1_HUMAN         198         P           L           3bur        A           0                   0
AK1D1_HUMAN         261         R           C           3bur        A           7.7                 7.7
AKT1_HUMAN          17          E           K           3o96        A           32.6                32.6
AL7A1_HUMAN         171         A           V           2j6l        H           26.6                7.6
AL7A1_HUMAN         399         E           Q           2j6l        H           9                   9
ALBU_HUMAN          90          L           P           2ydf        A           3.6                 3.6
ALBU_HUMAN          242         R           H           1bke        A           6.7                 6.7
ALBU_HUMAN          242         R           P           1bke        A           6.7                 6.7
ALDOA_HUMAN         339         C           Y           1ald        A           9.8                 9.8
ALDOA_HUMAN         129         D           G           2ald        A           85.3                11.1
ALDOA_HUMAN         207         E           K           1ald        A           17.1                16.9
ALDOA_HUMAN         347         G           S           1ald        A           0                   0
ALDOB_HUMAN         150         A           P           1xdl        Y           9.2                 9.2
ALDOB_HUMAN         175         A           D           1xdl        Z           0                   0
ALDOB_HUMAN         338         A           V           1xdl        Y           0                   0
ALDOB_HUMAN         135         C           R           1xdl        Y           0                   0
ALDOB_HUMAN         178         C           R           1xdl        Y           0                   0
ALDOB_HUMAN         74          I           T           1xdm        A           0.5                 0.5
ALDOB_HUMAN         229         L           P           1xdl        Z           0.2                 0.2
ALDOB_HUMAN         257         L           P           1xdl        Y           0.6                 0.6
ALDOB_HUMAN         284         L           P           1xdl        Y           0                   0
ALDOB_HUMAN         335         N           K           1xdl        Y           0                   0
ALDOB_HUMAN         185         P           R           1xdl        Y           0                   0
ALDOB_HUMAN         304         R           Q           1xdm        A           29.8                29.8
ALDOB_HUMAN         304         R           W           1xdm        A           29.8                29.8
ALDOB_HUMAN         222         V           F           1xdm        B           5.5                 5.3
ANDR_HUMAN          687         A           V           2ylo        A           0.2                 0.2
ANDR_HUMAN          721         A           T           1xow        A           41.3                41.3
ANDR_HUMAN          748         A           D           3rll        A           9                   9
ANDR_HUMAN          748         A           T           3rll        A           9                   9
ANDR_HUMAN          748         A           V           3rll        A           9                   9
ANDR_HUMAN          765         A           T           2z4j        A           0.1                 0.1
ANDR_HUMAN          765         A           V           2z4j        A           0.1                 0.1
ANDR_HUMAN          870         A           G           2q7i        A           0.9                 0.9
ANDR_HUMAN          870         A           V           2q7i        A           0.9                 0.9
ANDR_HUMAN          896         A           T           1e3g        A           18.2                18.2
ANDR_HUMAN          686         C           R           2oz7        A           42.6                42.6
ANDR_HUMAN          784         C           Y           1e3g        A           0                   0
ANDR_HUMAN          806         C           Y           1t5z        A           0                   0
ANDR_HUMAN          695         D           H           2piw        A           20.6                20.6
ANDR_HUMAN          695         D           N           2piw        A           20.6                20.6
ANDR_HUMAN          695         D           V           2piw        A           20.6                20.6
ANDR_HUMAN          732         D           N           1t63        A           0.6                 0.6
ANDR_HUMAN          732         D           Y           1t63        A           0.6                 0.6
ANDR_HUMAN          767         D           E           2pkl        A           17.6                17.6
ANDR_HUMAN          864         D           G           1xow        A           4.2                 4.2
ANDR_HUMAN          864         D           N           1xow        A           4.2                 4.2
ANDR_HUMAN          879         D           Y           1e3g        A           35.5                35.5
ANDR_HUMAN          890         D           N           1e3g        A           56                  56
ANDR_HUMAN          681         E           K           2pnu        A           31.4                31.4
ANDR_HUMAN          772         E           A           2axa        A           42.2                42.2
ANDR_HUMAN          772         E           G           2axa        A           42.2                42.2
ANDR_HUMAN          754         F           L           2pio        A           23.2                23.2
ANDR_HUMAN          754         F           V           2pio        A           23.2                23.2
ANDR_HUMAN          764         F           L           2pnu        A           7.5                 7.5
ANDR_HUMAN          794         F           S           1e3g        A           0                   0
ANDR_HUMAN          827         F           V           2piv        A           0                   0
ANDR_HUMAN          856         F           L           3l3x        A           25.7                25.7
ANDR_HUMAN          891         F           L           2pnu        A           4.6                 4.6
ANDR_HUMAN          916         F           L           1e3g        A           28.1                28.1
ANDR_HUMAN          683         G           A           1e3g        A           68.4                68.4
ANDR_HUMAN          688         G           E           1gs4        A           63.9                63.9
ANDR_HUMAN          708         G           A           2ax8        A           3.3                 3.3
ANDR_HUMAN          708         G           V           2ax8        A           3.3                 3.3
ANDR_HUMAN          724         G           D           3l3z        A           30.2                30.2
ANDR_HUMAN          743         G           E           2q7l        A           4.7                 4.7
ANDR_HUMAN          743         G           V           2q7l        A           4.7                 4.7
ANDR_HUMAN          750         G           D           1e3g        A           0                   0
ANDR_HUMAN          750         G           S           1e3g        A           0                   0
ANDR_HUMAN          820         G           A           1e3g        A           17.8                17.8
ANDR_HUMAN          909         G           E           2hvc        A           26.9                26.9
ANDR_HUMAN          909         G           R           2hvc        A           26.9                26.9
ANDR_HUMAN          874         H           R           2q7i        A           1.3                 1.3
ANDR_HUMAN          874         H           Y           2q7i        A           1.3                 1.3
ANDR_HUMAN          917         H           R           2ama        A           23.1                23.1
ANDR_HUMAN          672         I           T           2q7k        A           56.5                56.5
ANDR_HUMAN          737         I           T           1t5z        A           7.9                 0
ANDR_HUMAN          841         I           S           1e3g        A           6                   6
ANDR_HUMAN          842         I           T           2am9        A           0.1                 0.1
ANDR_HUMAN          869         I           M           1t5z        A           2.4                 2.4
ANDR_HUMAN          898         I           T           1t63        A           6.1                 0
ANDR_HUMAN          717         K           E           2ama        A           33.1                33.1
ANDR_HUMAN          720         K           E           2z4j        A           36.5                13.5
ANDR_HUMAN          910         K           R           1t5z        A           55                  55
ANDR_HUMAN          677         L           P           1e3g        A           0.9                 0.9
ANDR_HUMAN          700         L           M           1t63        A           0                   0
ANDR_HUMAN          701         L           F           2ax9        A           1.6                 1.6
ANDR_HUMAN          701         L           H           2ax9        A           1.6                 1.6
ANDR_HUMAN          707         L           R           3b67        A           1.7                 1.7
ANDR_HUMAN          712         L           F           1t5z        A           2.6                 0
ANDR_HUMAN          722         L           F           1t63        A           2.5                 2.5
ANDR_HUMAN          728         L           S           2z4j        A           1.8                 1.8
ANDR_HUMAN          744         L           F           2pnu        A           0.6                 0.6
ANDR_HUMAN          762         L           F           1e3g        A           0                   0
ANDR_HUMAN          768         L           P           1e3g        A           0                   0
ANDR_HUMAN          790         L           F           2amb        A           0.8                 0.8
ANDR_HUMAN          812         L           F           1e3g        A           0                   0
ANDR_HUMAN          821         L           V           1e3g        A           8.9                 8.9
ANDR_HUMAN          830         L           P           2pio        A           4.1                 4.1
ANDR_HUMAN          863         L           R           1e3g        A           2.2                 2.2
ANDR_HUMAN          880         L           Q           2pio        A           0.9                 0.9
ANDR_HUMAN          881         L           V           2oz7        A           11.1                11.1
ANDR_HUMAN          907         L           F           2q7l        A           15.6                15.6
ANDR_HUMAN          742         M           I           1e3g        A           7.5                 7.5
ANDR_HUMAN          742         M           V           1e3g        A           7.5                 7.5
ANDR_HUMAN          745         M           T           2pkl        A           9.1                 9.1
ANDR_HUMAN          749         M           I           1t5z        A           1.7                 1.7
ANDR_HUMAN          749         M           V           1t5z        A           1.7                 1.7
ANDR_HUMAN          780         M           I           2hvc        A           3.1                 3.1
ANDR_HUMAN          787         M           V           1t5z        A           0.7                 0.7
ANDR_HUMAN          807         M           R           1e3g        A           0                   0
ANDR_HUMAN          807         M           T           1e3g        A           0                   0
ANDR_HUMAN          807         M           V           1e3g        A           0                   0
ANDR_HUMAN          886         M           V           2amb        A           64.6                64.6
ANDR_HUMAN          895         M           T           1gs4        A           1.7                 1.7
ANDR_HUMAN          705         N           S           2q7k        A           4.2                 4.2
ANDR_HUMAN          705         N           Y           2q7k        A           4.2                 4.2
ANDR_HUMAN          727         N           K           1gs4        A           42                  42
ANDR_HUMAN          756         N           S           1xj7        A           48.7                48.7
ANDR_HUMAN          758         N           T           2q7i        A           51.7                51.7
ANDR_HUMAN          771         N           H           2amb        A           40.3                40.3
ANDR_HUMAN          671         P           H           2pit        A           19.5                19.5
ANDR_HUMAN          682         P           T           1e3g        A           28.8                28.8
ANDR_HUMAN          723         P           S           1xj7        A           28.7                28.7
ANDR_HUMAN          766         P           S           2z4j        A           37.5                37.5
ANDR_HUMAN          892         P           L           2z4j        A           9.5                 9.5
ANDR_HUMAN          904         P           H           1xj7        A           23.6                23.6
ANDR_HUMAN          904         P           S           1xj7        A           23.6                23.6
ANDR_HUMAN          913         P           S           1t65        A           17.2                17.2
ANDR_HUMAN          670         Q           R           1xj7        A           21.7                21.7
ANDR_HUMAN          711         Q           E           2pnu        A           9.3                 9.3
ANDR_HUMAN          733         Q           H           1xj7        A           8.6                 1.6
ANDR_HUMAN          798         Q           E           3b68        A           78.1                78.1
ANDR_HUMAN          902         Q           R           3rlj        A           4.5                 4.5
ANDR_HUMAN          710         R           T           2pnu        A           35.2                35.2
ANDR_HUMAN          726         R           L           2ao6        A           56.8                47.1
ANDR_HUMAN          752         R           Q           3zqt        A           22                  22
ANDR_HUMAN          774         R           C           1xj7        A           6.4                 6.4
ANDR_HUMAN          774         R           H           1xj7        A           6.4                 6.4
ANDR_HUMAN          779         R           W           2axa        A           56.9                56.9
ANDR_HUMAN          788         R           S           2ax6        A           14.9                14.9
ANDR_HUMAN          831         R           L           3zqt        A           9.7                 9.7
ANDR_HUMAN          831         R           Q           3zqt        A           9.7                 9.7
ANDR_HUMAN          840         R           C           1xj7        A           23.3                23.3
ANDR_HUMAN          840         R           G           1xj7        A           23.3                23.3
ANDR_HUMAN          840         R           H           1xj7        A           23.3                23.3
ANDR_HUMAN          840         R           S           1xj7        A           23.3                23.3
ANDR_HUMAN          846         R           G           2am9        A           24.7                24.7
ANDR_HUMAN          854         R           K           2ylp        A           19.4                19.4
ANDR_HUMAN          855         R           C           2piv        A           5.3                 5.3
ANDR_HUMAN          855         R           H           2piv        A           5.3                 5.3
ANDR_HUMAN          871         R           G           3l3x        A           37.2                37.2
ANDR_HUMAN          702         S           A           1e3g        A           17.1                17.1
ANDR_HUMAN          703         S           C           2oz7        A           8.4                 8.4
ANDR_HUMAN          703         S           G           2oz7        A           8.4                 8.4
ANDR_HUMAN          759         S           F           2yhd        A           2.7                 2.7
ANDR_HUMAN          759         S           P           2yhd        A           2.7                 2.7
ANDR_HUMAN          782         S           N           2ax7        A           52.6                52.6
ANDR_HUMAN          791         S           P           1e3g        A           0                   0
ANDR_HUMAN          814         S           N           1e3g        A           3                   3
ANDR_HUMAN          865         S           P           2amb        A           29.9                29.9
ANDR_HUMAN          755         T           A           1gs4        A           46.3                46.3
ANDR_HUMAN          877         T           A           2ao6        A           8.9                 8.9
ANDR_HUMAN          877         T           S           2ao6        A           8.9                 8.9
ANDR_HUMAN          684         V           I           3rll        A           72.4                72.4
ANDR_HUMAN          715         V           M           2pnu        A           3.7                 3.7
ANDR_HUMAN          730         V           M           2q7l        A           56.6                25.7
ANDR_HUMAN          746         V           M           2pnu        A           2.2                 2.2
ANDR_HUMAN          757         V           A           1e3g        A           9.8                 9.8
ANDR_HUMAN          866         V           E           1gs4        A           0                   0
ANDR_HUMAN          866         V           L           1gs4        A           0                   0
ANDR_HUMAN          866         V           M           1gs4        A           0                   0
ANDR_HUMAN          889         V           M           1xq3        A           2.5                 2.5
ANDR_HUMAN          903         V           M           1xj7        A           0                   0
ANDR_HUMAN          911         V           L           2piq        A           0.5                 0.5
ANDR_HUMAN          741         W           R           1e3g        A           0.5                 0.5
ANDR_HUMAN          751         W           R           2pnu        A           12.5                12.5
ANDR_HUMAN          763         Y           C           2pnu        A           14.5                14.5
ANDR_HUMAN          763         Y           H           2pnu        A           14.5                14.5
ANDR_HUMAN          834         Y           C           2pir        A           1.4                 1.4
ANDR_HUMAN          919         Q           R           1t65        A           61.3                61.3
ANDR_HUMAN          664         I           N           1xj7        A           36.6                36.6
ANDR_HUMAN          630         K           T           3btr        B           93.2                21.7
ANDR_HUMAN          629         R           Q           3btr        B           101.4               58.2
ANGI_HUMAN          63          C           W           1h0d        C           10.6                0
ANGI_HUMAN          138         H           R           1a4y        B           47.7                13.5
ANGI_HUMAN          41          K           E           1un3        A           42.8                42.8
ANGI_HUMAN          41          K           I           1un3        A           42.8                42.8
ANGI_HUMAN          64          K           I           1a4y        E           28.6                0.8
ANGI_HUMAN          136         P           L           1a4y        B           0                   0
ANGI_HUMAN          36          Q           L           1a4y        E           19.6                7.1
ANGI_HUMAN          55          R           K           1a4y        B           72.6                17.7
ANGI_HUMAN          52          S           N           1a4y        B           21.4                17.3
ANGI_HUMAN          137         V           I           1gv7        A           4.7                 4.7
ANK1_HUMAN          463         V           I           1n11        A           11                  11
ANK1_HUMAN          1054        I           T           3f59        C           0.9                 0.9
ANT3_HUMAN          416         A           P           1ant        L           0                   0
ANT3_HUMAN          416         A           S           1ant        L           0                   0
ANT3_HUMAN          419         A           V           1ath        B           0                   0
ANT3_HUMAN          436         A           T           1ant        I           0                   0
ANT3_HUMAN          459         A           D           1ant        I           0                   0
ANT3_HUMAN          127         C           R           2b4x        I           2.8                 2.8
ANT3_HUMAN          160         C           Y           2beh        I           2.7                 2.7
ANT3_HUMAN          462         C           F           2gd4        I           5.4                 5.4
ANT3_HUMAN          398         D           H           1azx        L           0.3                 0.3
ANT3_HUMAN          269         E           K           1jvq        L           54                  7.9
ANT3_HUMAN          334         E           K           2hij        I           45                  45
ANT3_HUMAN          179         F           L           1br8        I           0                   0
ANT3_HUMAN          261         F           L           3kcg        I           0.2                 0.2
ANT3_HUMAN          434         F           C           1azx        I           0                   0
ANT3_HUMAN          434         F           L           1azx        I           0                   0
ANT3_HUMAN          434         F           S           1azx        I           0                   0
ANT3_HUMAN          90          F           L           1ath        A           0                   0
ANT3_HUMAN          424         G           D           1ath        B           0.4                 0.4
ANT3_HUMAN          456         G           R           1dzh        I           0.1                 0.1
ANT3_HUMAN          152         H           Y           1dzg        I           0                   0
ANT3_HUMAN          251         I           T           1azx        L           0                   0
ANT3_HUMAN          316         I           N           1br8        I           0                   0
ANT3_HUMAN          453         I           T           1ath        B           0                   0
ANT3_HUMAN          146         K           E           1dzg        I           2.1                 2.1
ANT3_HUMAN          131         L           F           2b4x        I           1.3                 1.3
ANT3_HUMAN          131         L           V           2b4x        I           1.3                 1.3
ANT3_HUMAN          158         L           P           1ant        L           0                   0
ANT3_HUMAN          178         L           H           1oyh        L           0                   0
ANT3_HUMAN          302         L           P           1ant        I           0                   0
ANT3_HUMAN          441         L           P           1dzh        I           0.2                 0.2
ANT3_HUMAN          98          L           P           2beh        L           0.1                 0.1
ANT3_HUMAN          121         M           K           1dzh        I           0                   0
ANT3_HUMAN          283         M           I           1r1l        I           0                   0
ANT3_HUMAN          283         M           V           1r1l        I           0                   0
ANT3_HUMAN          219         N           D           1ant        L           0.1                 0.1
ANT3_HUMAN          219         N           K           1ant        L           0.1                 0.1
ANT3_HUMAN          437         N           K           1r1l        I           10                  10
ANT3_HUMAN          112         P           T           1nq9        I           0                   0
ANT3_HUMAN          439         P           L           1jvq        L           6                   6
ANT3_HUMAN          439         P           T           1jvq        L           6                   6
ANT3_HUMAN          461         P           L           3evj        L           5.6                 0.8
ANT3_HUMAN          133         Q           K           2ant        L           11.1                11.1
ANT3_HUMAN          150         Q           P           2gd4        I           1.5                 1.5
ANT3_HUMAN          161         R           Q           1sr5        A           10.5                10.5
ANT3_HUMAN          425         R           C           3kcg        I           102.7               1.1
ANT3_HUMAN          425         R           H           3kcg        I           102.7               1.1
ANT3_HUMAN          425         R           P           3kcg        I           102.7               1.1
ANT3_HUMAN          438         R           G           1ath        B           16.7                9.6
ANT3_HUMAN          438         R           M           1ath        B           16.7                9.6
ANT3_HUMAN          457         R           T           2ant        L           0                   0
ANT3_HUMAN          56          R           C           1dzg        L           20.7                20.7
ANT3_HUMAN          79          R           C           2b4x        L           1.7                 1.7
ANT3_HUMAN          79          R           H           2b4x        L           1.7                 1.7
ANT3_HUMAN          79          R           S           2b4x        L           1.7                 1.7
ANT3_HUMAN          89          R           C           2ant        I           10.8                10.8
ANT3_HUMAN          148         S           P           2b4x        I           0                   0
ANT3_HUMAN          214         S           F           1e03        L           0.2                 0.2
ANT3_HUMAN          214         S           Y           1e03        L           0.2                 0.2
ANT3_HUMAN          223         S           P           1dzg        L           7.9                 7.9
ANT3_HUMAN          323         S           P           1ant        I           28.1                28.1
ANT3_HUMAN          381         S           P           1ant        I           0                   0
ANT3_HUMAN          397         S           P           1azx        L           0.1                 0.1
ANT3_HUMAN          426         S           L           1sr5        A           85.4                0.9
ANT3_HUMAN          243         T           I           1br8        L           0                   0
ANT3_HUMAN          257         W           R           1ath        B           0.6                 0.6
ANT3_HUMAN          198         Y           C           1dzg        I           4                   4
ANT3_HUMAN          198         Y           H           1dzg        I           4                   4
ANT3_HUMAN          95          Y           C           1br8        I           0                   0
ANT3_HUMAN          95          Y           S           1br8        I           0                   0
ANT3_HUMAN          414         A           T           1ath        B           0                   0
ANT3_HUMAN          412         S           R           1e04        I           0                   0
ANT3_HUMAN          39          I           N           1dzg        I           2.4                 2.4
ANT3_HUMAN          73          P           L           3kcg        I           13.8                13.8
ANTR2_HUMAN         105         G           D           1sht        X           1.8                 1.8
ANTR2_HUMAN         189         I           T           1sht        X           0                   0
ANTR2_HUMAN         45          L           P           1sht        X           0                   0
ANTR2_HUMAN         218         C           R           1shu        X           63.5                63.5
AOFA_HUMAN          15          D           E           2z5x        A           24.8                24.8
APOA1_HUMAN         84          L           R           3r2p        A           31.4                0
APOA1_HUMAN         50          G           R           3r2p        A           9.6                 0
APOC2_HUMAN         48          W           R           1o8t        A           65.2                65.2
APOC3_HUMAN         78          K           E           2jq3        A           56.5                56.5
APOE_HUMAN          130         C           R           1h7i        A           0.1                 0.1
APOE_HUMAN          164         K           E           2l7b        A           0                   0
APOE_HUMAN          164         K           Q           2l7b        A           0                   0
APOE_HUMAN          154         R           C           2l7b        A           1.8                 1.8
APOE_HUMAN          154         R           S           2l7b        A           1.8                 1.8
APOE_HUMAN          160         R           C           2l7b        A           0                   0
APOE_HUMAN          163         R           C           2l7b        A           5.4                 5.4
APOE_HUMAN          163         R           P           2l7b        A           5.4                 5.4
APOE_HUMAN          176         R           C           2l7b        A           1.2                 1.2
APOE_HUMAN          43          R           C           1or3        A           54.1                54.1
APOE_HUMAN          31          E           K           2l7b        A           38.5                38.5
APT_HUMAN           153         C           R           1ore        A           0                   0
APT_HUMAN           65          D           V           1ore        A           3.3                 2.8
APT_HUMAN           110         L           P           1zn7        A           0                   0
APT_HUMAN           136         M           T           1zn7        A           1.2                 1.2
APT_HUMAN           150         V           F           1zn8        B           14                  14
ARBK1_HUMAN         578         R           Q           3krw        A           50.7                50.7
ARGI1_HUMAN         138         G           V           1wva        A           0                   0
ARGI1_HUMAN         235         G           R           1wva        A           0                   0
ARGI1_HUMAN         11          I           T           1wvb        B           0                   0
ARHG1_HUMAN         165         M           V           1shz        C           67.7                3.3
ARHG4_HUMAN         441         T           R           2pz1        A           6.3                 6.3
ARHG8_HUMAN         202         D           N           3eo2        A           49                  49
ARHG9_HUMAN         55          G           A           2ysq        A           1.2                 1.2
ARL6_HUMAN          169         G           A           2h57        A           25.6                25.6
ARL6_HUMAN          170         L           W           2h57        A           3.6                 3.6
ARL6_HUMAN          31          T           M           2h57        A           25.6                25.6
ARL6_HUMAN          31          T           R           2h57        A           25.6                25.6
ARLY_HUMAN          31          D           N           1k62        B           0.3                 0.3
ARLY_HUMAN          200         G           V           1aos        A           1.5                 1.5
ARLY_HUMAN          382         M           R           1aos        A           18.5                14.7
ARLY_HUMAN          286         Q           R           1k62        B           18.3                18.3
ARLY_HUMAN          111         R           W           1aos        B           3.8                 3.8
ARLY_HUMAN          113         R           Q           1k62        B           31.4                31.4
ARLY_HUMAN          186         R           Q           1k62        A           26.9                4.9
ARLY_HUMAN          193         R           Q           1k62        A           52.2                8.3
ARLY_HUMAN          236         R           W           1k62        A           2.2                 2.2
ARLY_HUMAN          379         R           C           1k62        A           58                  46.7
ARLY_HUMAN          385         R           C           1aos        A           83.8                41
ARLY_HUMAN          456         R           W           1aos        A           33.8                33.8
ARLY_HUMAN          95          R           C           1k62        B           11                  11
ARLY_HUMAN          181         T           S           1k62        A           4.5                 4.2
ARLY_HUMAN          178         V           M           1k62        B           37                  4.2
ARLY_HUMAN          335         V           L           1k62        B           0.4                 0.4
ARSA_HUMAN          212         A           P           1auk        A           0                   0
ARSA_HUMAN          212         A           V           1auk        A           0                   0
ARSA_HUMAN          224         A           V           1auk        A           0                   0
ARSA_HUMAN          314         A           T           1n2k        A           0.6                 0.6
ARSA_HUMAN          469         A           G           1n2l        A           71                  71
ARSA_HUMAN          156         C           R           1n2l        A           0.5                 0.5
ARSA_HUMAN          172         C           Y           1n2k        A           12.4                12.4
ARSA_HUMAN          294         C           Y           1e3c        P           31.3                15.6
ARSA_HUMAN          300         C           F           1n2l        A           6.8                 6.8
ARSA_HUMAN          489         C           G           1e2s        P           19.8                19.8
ARSA_HUMAN          152         D           Y           1auk        A           10.6                10.6
ARSA_HUMAN          169         D           N           1e3c        P           34.1                34.1
ARSA_HUMAN          255         D           H           1e3c        P           1.3                 1.3
ARSA_HUMAN          281         D           Y           1auk        A           0                   0
ARSA_HUMAN          29          D           N           1e2s        P           0                   0
ARSA_HUMAN          30          D           H           1n2k        A           1.4                 1.4
ARSA_HUMAN          335         D           V           1auk        A           0                   0
ARSA_HUMAN          381         D           E           1n2k        A           32.9                32.9
ARSA_HUMAN          253         E           K           1e2s        P           0.3                 0.3
ARSA_HUMAN          312         E           D           1auk        A           0                   0
ARSA_HUMAN          382         E           K           1e2s        P           62                  25.3
ARSA_HUMAN          219         F           V           1e2s        P           0.4                 0.4
ARSA_HUMAN          247         F           S           1n2k        A           0                   0
ARSA_HUMAN          119         G           R           1auk        A           0                   0
ARSA_HUMAN          122         G           S           1auk        A           0                   0
ARSA_HUMAN          154         G           D           1e2s        P           0                   0
ARSA_HUMAN          245         G           R           1e2s        P           42.1                22.1
ARSA_HUMAN          293         G           D           1e2s        P           11.8                11.8
ARSA_HUMAN          293         G           S           1e2s        P           11.8                11.8
ARSA_HUMAN          308         G           D           1e1z        P           0                   0
ARSA_HUMAN          308         G           V           1e1z        P           0                   0
ARSA_HUMAN          309         G           S           1auk        A           0                   0
ARSA_HUMAN          325         G           S           1n2l        A           38.1                38.1
ARSA_HUMAN          32          G           S           1auk        A           0                   0
ARSA_HUMAN          86          G           D           1auk        A           0                   0
ARSA_HUMAN          99          G           D           1e3c        P           0                   0
ARSA_HUMAN          99          G           V           1e3c        P           0                   0
ARSA_HUMAN          227         H           Y           1n2k        A           0.7                 0.7
ARSA_HUMAN          397         H           Y           1n2l        A           0.1                 0.1
ARSA_HUMAN          179         I           S           1n2l        A           0.4                 0.4
ARSA_HUMAN          302         K           N           1n2k        A           2                   2
ARSA_HUMAN          367         K           N           1e3c        P           75.4                75.4
ARSA_HUMAN          135         L           P           1n2l        A           1.4                 1.4
ARSA_HUMAN          181         L           Q           1auk        A           0                   0
ARSA_HUMAN          298         L           S           1e33        P           4.3                 4
ARSA_HUMAN          428         L           P           1auk        A           0                   0
ARSA_HUMAN          68          L           P           1n2l        A           4                   4
ARSA_HUMAN          282         N           S           1e1z        P           0                   0
ARSA_HUMAN          136         P           L           1auk        A           0                   0
ARSA_HUMAN          136         P           S           1auk        A           0                   0
ARSA_HUMAN          148         P           L           1e33        P           0.5                 0.5
ARSA_HUMAN          155         P           L           1n2k        A           22                  22
ARSA_HUMAN          155         P           R           1n2k        A           22                  22
ARSA_HUMAN          167         P           R           1e2s        P           57.7                57.7
ARSA_HUMAN          191         P           T           1n2k        A           11.6                11.6
ARSA_HUMAN          231         P           T           1auk        A           0.2                 0.2
ARSA_HUMAN          377         P           L           1n2k        A           3                   3
ARSA_HUMAN          425         P           T           1n2k        A           56.4                20.4
ARSA_HUMAN          426         P           L           1n2k        A           0.1                 0.1
ARSA_HUMAN          82          P           L           1n2k        A           1.2                 1.2
ARSA_HUMAN          94          P           A           1n2l        A           2.2                 2.2
ARSA_HUMAN          153         Q           H           1auk        A           6.2                 6.2
ARSA_HUMAN          190         Q           H           1auk        A           0                   0
ARSA_HUMAN          143         R           G           1e3c        P           26.4                26.4
ARSA_HUMAN          217         R           H           1e33        P           29.5                29.5
ARSA_HUMAN          244         R           C           1e2s        P           17                  2.3
ARSA_HUMAN          244         R           H           1e2s        P           17                  2.3
ARSA_HUMAN          288         R           C           1e33        P           27.4                27.4
ARSA_HUMAN          288         R           H           1e33        P           27.4                27.4
ARSA_HUMAN          311         R           Q           1e33        P           4.9                 0.7
ARSA_HUMAN          370         R           Q           1auk        A           5.2                 5.2
ARSA_HUMAN          370         R           W           1auk        A           5.2                 5.2
ARSA_HUMAN          384         R           C           1n2l        A           39.3                29.4
ARSA_HUMAN          390         R           Q           1n2l        A           4.6                 4.6
ARSA_HUMAN          390         R           W           1n2l        A           4.6                 4.6
ARSA_HUMAN          84          R           Q           1e2s        P           22.1                22.1
ARSA_HUMAN          84          R           W           1e2s        P           22.1                22.1
ARSA_HUMAN          250         S           Y           1e1z        P           0                   0
ARSA_HUMAN          295         S           Y           1e2s        P           11.7                11.7
ARSA_HUMAN          95          S           N           1e33        P           4.7                 4.7
ARSA_HUMAN          96          S           F           1e3c        P           5.7                 5.7
ARSA_HUMAN          96          S           L           1e3c        P           5.7                 5.7
ARSA_HUMAN          274         T           M           1e3c        P           0.8                 0.8
ARSA_HUMAN          286         T           P           1e33        P           11.5                9.7
ARSA_HUMAN          327         T           I           1n2k        A           9                   9
ARSA_HUMAN          408         T           I           1n2l        A           52.8                34.8
ARSA_HUMAN          409         T           I           1n2l        A           31.8                23.2
ARSA_HUMAN          201         Y           C           1n2l        A           0.6                 0.6
ARSA_HUMAN          306         Y           H           1e2s        P           4.5                 4.5
ARSA_HUMAN          376         Y           N           1e1z        P           0.8                 0.8
ARSA_HUMAN          429         Y           S           1e2s        P           4.3                 4.3
ARSB_HUMAN          117         C           R           1fsu        A           2.4                 2.4
ARSB_HUMAN          192         C           R           1fsu        A           54.2                54.2
ARSB_HUMAN          405         C           Y           1fsu        A           66.1                66.1
ARSB_HUMAN          521         C           Y           1fsu        A           3.9                 3.9
ARSB_HUMAN          399         F           L           1fsu        A           16.9                16.9
ARSB_HUMAN          137         G           V           1fsu        A           54.4                54.4
ARSB_HUMAN          144         G           R           1fsu        A           0                   0
ARSB_HUMAN          302         G           R           1fsu        A           2                   2
ARSB_HUMAN          393         H           P           1fsu        A           0.9                 0.9
ARSB_HUMAN          236         L           P           1fsu        A           0.5                 0.5
ARSB_HUMAN          321         L           P           1fsu        A           0.2                 0.2
ARSB_HUMAN          498         L           P           1fsu        A           0.5                 0.5
ARSB_HUMAN          142         M           I           1fsu        A           0.5                 0.5
ARSB_HUMAN          116         P           H           1fsu        A           5.8                 5.8
ARSB_HUMAN          531         P           R           1fsu        A           28.6                28.6
ARSB_HUMAN          239         Q           R           1fsu        A           0.3                 0.3
ARSB_HUMAN          152         R           W           1fsu        A           34.9                34.9
ARSB_HUMAN          160         R           Q           1fsu        A           4.8                 4.8
ARSB_HUMAN          315         R           Q           1fsu        A           3.3                 3.3
ARSB_HUMAN          484         R           G           1fsu        A           73.1                73.1
ARSB_HUMAN          95          R           Q           1fsu        A           0.3                 0.3
ARSB_HUMAN          384         S           N           1fsu        A           19.8                19.8
ARSB_HUMAN          65          S           F           1fsu        A           13.1                13.1
ARSB_HUMAN          92          T           M           1fsu        A           0.7                 0.7
ARSB_HUMAN          146         W           L           1fsu        A           1                   1
ARSB_HUMAN          146         W           R           1fsu        A           1                   1
ARSB_HUMAN          146         W           S           1fsu        A           1                   1
ARSB_HUMAN          312         W           C           1fsu        A           22                  22
ARSB_HUMAN          210         Y           C           1fsu        A           5.2                 5.2
ASAP3_HUMAN         617         A           T           2b0o        G           18.8                10.3
ASPG_HUMAN          101         A           V           1apy        A           9.4                 0
ASPG_HUMAN          163         C           S           1apy        A           3.7                 3.7
ASPG_HUMAN          135         F           S           1apy        C           16.4                3.2
ASPG_HUMAN          100         G           E           1apy        A           0                   0
ASPG_HUMAN          60          G           D           1apy        A           9.6                 0
ASPG_HUMAN          161         R           Q           1apy        C           50.3                47.1
ASPG_HUMAN          72          S           P           1apy        C           62.6                20.3
ASPG_HUMAN          306         C           R           1apz        D           1.3                 0.3
ASPG_HUMAN          252         G           E           1apy        B           0                   0
ASPG_HUMAN          252         G           R           1apy        B           0                   0
ASPG_HUMAN          302         G           R           1apy        B           0.1                 0.1
ASPG_HUMAN          257         T           I           1apy        D           23.2                2.5
ASSY_HUMAN          118         A           T           2nz2        A           17.4                17.4
ASSY_HUMAN          192         A           V           2nz2        A           31.7                31.7
ASSY_HUMAN          202         A           E           2nz2        A           21.7                21.5
ASSY_HUMAN          19          C           R           2nz2        A           0.1                 0.1
ASSY_HUMAN          124         D           N           2nz2        A           21.2                21.2
ASSY_HUMAN          296         D           G           2nz2        A           17.8                0.1
ASSY_HUMAN          191         E           K           2nz2        A           25.8                25.8
ASSY_HUMAN          191         E           Q           2nz2        A           25.8                25.8
ASSY_HUMAN          270         E           Q           2nz2        A           5.3                 5.3
ASSY_HUMAN          283         E           K           2nz2        A           0                   0
ASSY_HUMAN          117         G           D           2nz2        A           20.2                20.2
ASSY_HUMAN          117         G           S           2nz2        A           20.2                20.2
ASSY_HUMAN          14          G           S           2nz2        A           45.6                45.6
ASSY_HUMAN          280         G           R           2nz2        A           0                   0
ASSY_HUMAN          324         G           S           2nz2        A           7                   7
ASSY_HUMAN          324         G           V           2nz2        A           7                   7
ASSY_HUMAN          347         G           R           2nz2        A           6.9                 6.9
ASSY_HUMAN          362         G           V           2nz2        A           14.3                0
ASSY_HUMAN          390         G           R           2nz2        A           42.2                3.7
ASSY_HUMAN          277         K           T           2nz2        A           71.2                7.1
ASSY_HUMAN          310         K           Q           2nz2        A           1.3                 0
ASSY_HUMAN          310         K           R           2nz2        A           1.3                 0
ASSY_HUMAN          160         L           P           2nz2        A           2.1                 2.1
ASSY_HUMAN          206         L           P           2nz2        A           0                   0
ASSY_HUMAN          302         M           V           2nz2        A           9.1                 4.1
ASSY_HUMAN          96          P           H           2nz2        A           3.8                 3.8
ASSY_HUMAN          96          P           S           2nz2        A           3.8                 3.8
ASSY_HUMAN          40          Q           L           2nz2        A           17.8                17.8
ASSY_HUMAN          108         R           L           2nz2        A           58                  58
ASSY_HUMAN          127         R           Q           2nz2        A           3.6                 3.6
ASSY_HUMAN          127         R           W           2nz2        A           3.6                 3.6
ASSY_HUMAN          157         R           C           2nz2        A           36.2                30.2
ASSY_HUMAN          157         R           H           2nz2        A           36.2                30.2
ASSY_HUMAN          265         R           C           2nz2        A           29.2                19
ASSY_HUMAN          265         R           H           2nz2        A           29.2                19
ASSY_HUMAN          272         R           C           2nz2        A           19.8                11.2
ASSY_HUMAN          279         R           Q           2nz2        A           7.5                 0.9
ASSY_HUMAN          304         R           W           2nz2        A           73.7                14.6
ASSY_HUMAN          307         R           C           2nz2        A           29.9                3.3
ASSY_HUMAN          363         R           G           2nz2        A           40.4                0.3
ASSY_HUMAN          363         R           L           2nz2        A           40.4                0.3
ASSY_HUMAN          363         R           Q           2nz2        A           40.4                0.3
ASSY_HUMAN          363         R           W           2nz2        A           40.4                0.3
ASSY_HUMAN          86          R           C           2nz2        A           48.4                12.9
ASSY_HUMAN          86          R           H           2nz2        A           48.4                12.9
ASSY_HUMAN          95          R           S           2nz2        A           13                  13
ASSY_HUMAN          180         S           N           2nz2        A           46.5                46.5
ASSY_HUMAN          18          S           L           2nz2        A           0.3                 0.3
ASSY_HUMAN          341         S           F           2nz2        A           18.8                11.1
ASSY_HUMAN          79          S           P           2nz2        A           0.3                 0.3
ASSY_HUMAN          119         T           I           2nz2        A           51.8                51.8
ASSY_HUMAN          284         T           I           2nz2        A           3.9                 3.9
ASSY_HUMAN          389         T           I           2nz2        A           50                  21.9
ASSY_HUMAN          263         V           M           2nz2        A           0.7                 0.7
ASSY_HUMAN          269         V           M           2nz2        A           39.9                2.1
ASSY_HUMAN          345         V           G           2nz2        A           0.5                 0.5
ASSY_HUMAN          69          V           A           2nz2        A           0                   0
ASSY_HUMAN          179         W           R           2nz2        A           9                   9
ASSY_HUMAN          190         Y           D           2nz2        A           0                   0
ASSY_HUMAN          291         Y           S           2nz2        A           19.9                15.5
ASSY_HUMAN          359         Y           D           2nz2        A           48.9                15.8
ATP7A_HUMAN         629         A           P           1yjt        A           1.3                 1.3
ATP7A_HUMAN         853         G           R           2kij        A           43.3                43.3
ATP7A_HUMAN         860         G           V           2kij        A           4.9                 4.9
ATP7A_HUMAN         876         G           E           2kij        A           61.5                61.5
ATP7A_HUMAN         876         G           R           2kij        A           61.5                61.5
ATP7A_HUMAN         873         L           R           2kij        A           42.6                42.6
ATP7A_HUMAN         924         Q           R           2kij        A           78                  78
ATP7A_HUMAN         844         R           H           2kij        A           58.4                58.4
ATP7A_HUMAN         1118        G           D           2kmv        A           7.2                 7.2
ATP7A_HUMAN         1100        L           P           2kmv        A           17.8                17.8
ATP7B_HUMAN         1063        A           V           2arf        A           11.6                11.6
ATP7B_HUMAN         1065        A           P           2arf        A           20.1                20.1
ATP7B_HUMAN         1168        A           S           2arf        A           33.2                33.2
ATP7B_HUMAN         1183        A           G           2arf        A           0.3                 0.3
ATP7B_HUMAN         1183        A           T           2arf        A           0.3                 0.3
ATP7B_HUMAN         1104        C           F           2arf        A           10.1                10.1
ATP7B_HUMAN         1104        C           Y           2arf        A           10.1                10.1
ATP7B_HUMAN         1164        D           N           2arf        A           71.2                71.2
ATP7B_HUMAN         1064        E           A           2koy        A           4.3                 4.3
ATP7B_HUMAN         1064        E           K           2koy        A           4.3                 4.3
ATP7B_HUMAN         1068        E           G           2arf        A           69.8                69.8
ATP7B_HUMAN         1173        E           G           2koy        A           34.9                34.9
ATP7B_HUMAN         1173        E           K           2koy        A           34.9                34.9
ATP7B_HUMAN         1094        F           L           2arf        A           74.1                74.1
ATP7B_HUMAN         1061        G           E           2arf        A           0.9                 0.9
ATP7B_HUMAN         1089        G           E           2koy        A           33.8                33.8
ATP7B_HUMAN         1089        G           V           2koy        A           33.8                33.8
ATP7B_HUMAN         1099        G           S           2koy        A           71.2                71.2
ATP7B_HUMAN         1101        G           R           2koy        A           15.6                15.6
ATP7B_HUMAN         1111        G           D           2arf        A           50.6                50.6
ATP7B_HUMAN         1149        G           A           2arf        A           2.1                 2.1
ATP7B_HUMAN         1176        G           E           2koy        A           30.3                30.3
ATP7B_HUMAN         1176        G           R           2koy        A           30.3                30.3
ATP7B_HUMAN         1186        G           C           2arf        A           23.1                23.1
ATP7B_HUMAN         1186        G           S           2arf        A           23.1                23.1
ATP7B_HUMAN         1069        H           Q           2arf        A           21.7                21.7
ATP7B_HUMAN         1102        I           T           2arf        A           49.6                49.6
ATP7B_HUMAN         1148        I           T           2arf        A           20                  20
ATP7B_HUMAN         1043        L           P           2arf        A           55.8                55.8
ATP7B_HUMAN         1083        L           F           2koy        A           43.4                43.4
ATP7B_HUMAN         1169        M           T           2koy        A           29.1                29.1
ATP7B_HUMAN         1169        M           V           2koy        A           29.1                29.1
ATP7B_HUMAN         1052        P           L           2arf        A           34.8                34.8
ATP7B_HUMAN         1098        P           R           2arf        A           80.8                80.8
ATP7B_HUMAN         1095        Q           P           2arf        A           48                  48
ATP7B_HUMAN         1142        Q           H           2koy        A           50.4                50.4
ATP7B_HUMAN         1038        R           K           2arf        A           59.5                59.5
ATP7B_HUMAN         1041        R           P           2arf        A           58.4                58.4
ATP7B_HUMAN         1041        R           W           2arf        A           58.4                58.4
ATP7B_HUMAN         1151        R           H           2koy        A           15.2                15.2
ATP7B_HUMAN         1106        V           D           2arf        A           1                   1
ATP7B_HUMAN         1106        V           I           2arf        A           1                   1
ATP7B_HUMAN         1146        V           M           2arf        A           4.2                 4.2
ATP7B_HUMAN         1153        W           C           2arf        A           9.4                 9.4
ATP7B_HUMAN         1153        W           R           2arf        A           9.4                 9.4
ATP7B_HUMAN         486         A           S           2ew9        A           38.5                38.5
ATP7B_HUMAN         604         A           P           2ew9        A           1.1                 1.1
ATP7B_HUMAN         591         G           D           2ew9        A           7.1                 7.1
ATP7B_HUMAN         626         G           A           2ew9        A           65.6                65.6
ATP7B_HUMAN         492         L           S           2ew9        A           1.1                 1.1
ATP7B_HUMAN         616         R           Q           2ew9        A           84                  84
ATP7B_HUMAN         616         R           W           2ew9        A           84                  84
ATP7B_HUMAN         536         V           A           2ew9        A           72.7                72.7
ATP7B_HUMAN         532         Y           H           2ew9        A           3.9                 3.9
ATS13_HUMAN         508         C           Y           3ghm        A           4                   4
ATS13_HUMAN         673         I           F           3ghn        A           0.9                 0.9
ATS13_HUMAN         398         R           H           3ghm        A           10.8                10.8
ATS13_HUMAN         528         R           G           3ghn        A           29.7                29.7
ATS13_HUMAN         390         W           C           3ghn        A           24.5                24.5
ATTY_HUMAN          362         G           V           3dyd        A           4.4                 4.4
AUHM_HUMAN          240         A           V           2zqq        A           2.3                 1.1
B3AT_HUMAN          285         A           D           1hyn        P           0                   0
B3AT_HUMAN          90          E           K           1hyn        S           64.2                64.2
B3AT_HUMAN          130         G           R           1hyn        R           16.9                5.3
B3AT_HUMAN          147         P           S           1hyn        Q           72.9                12.4
B3AT_HUMAN          327         P           R           1hyn        R           37.8                25.4
BARD1_HUMAN         761         S           N           2r1z        A           33.7                33.7
BARD1_HUMAN         695         V           L           3fa2        A           0.1                 0.1
BAX_HUMAN           108         G           V           1f16        A           0.5                 0.5
BAX_HUMAN           67          G           R           1f16        A           0                   0
BCL2_HUMAN          93          V           I           1g5m        A           0                   0
BGH3_HUMAN          546         A           D           2vxp        A           1                   1
BGH3_HUMAN          546         A           T           2vxp        A           1                   1
BGH3_HUMAN          540         F           S           2vxp        A           0.1                 0.1
BGH3_HUMAN          623         G           D           1x3b        A           5.2                 5.2
BGH3_HUMAN          572         H           R           1x3b        A           1.9                 1.9
BGH3_HUMAN          626         H           P           2vxp        A           0                   0
BGH3_HUMAN          626         H           R           2vxp        A           0                   0
BGH3_HUMAN          509         L           R           1x3b        A           0                   0
BGH3_HUMAN          518         L           P           2vxp        A           2.6                 2.6
BGH3_HUMAN          518         L           R           2vxp        A           2.6                 2.6
BGH3_HUMAN          527         L           R           1x3b        A           6                   6
BGH3_HUMAN          569         L           R           2vxp        A           2.9                 2.9
BGH3_HUMAN          622         N           K           2vxp        A           3.3                 3.3
BGH3_HUMAN          551         P           Q           1x3b        A           42.4                42.4
BGH3_HUMAN          555         R           Q           1x3b        A           36.3                36.3
BGH3_HUMAN          555         R           W           1x3b        A           36.3                36.3
BGH3_HUMAN          538         T           R           1x3b        A           0                   0
BGH3_HUMAN          505         V           D           1x3b        A           0                   0
BGLR_HUMAN          354         A           V           3hn3        B           5.4                 5.4
BGLR_HUMAN          619         A           V           1bhg        A           0                   0
BGLR_HUMAN          38          C           G           3hn3        D           19.3                8.2
BGLR_HUMAN          152         D           G           1bhg        A           21.8                21.8
BGLR_HUMAN          362         D           N           3hn3        D           21.3                10.5
BGLR_HUMAN          150         E           K           3hn3        D           22.7                22.7
BGLR_HUMAN          540         E           K           1bhg        B           4.8                 4.8
BGLR_HUMAN          136         G           R           3hn3        A           6.7                 6.7
BGLR_HUMAN          572         G           D           1bhg        A           3.8                 3.8
BGLR_HUMAN          607         G           A           1bhg        A           0                   0
BGLR_HUMAN          351         H           Y           3hn3        E           6.3                 6.3
BGLR_HUMAN          350         K           N           1bhg        A           5                   5
BGLR_HUMAN          606         K           N           3hn3        B           0.2                 0.2
BGLR_HUMAN          176         L           F           1bhg        A           0.7                 0.7
BGLR_HUMAN          243         L           P           3hn3        A           6.9                 6.9
BGLR_HUMAN          339         N           S           1bhg        A           11.1                11.1
BGLR_HUMAN          148         P           S           3hn3        D           2.3                 2.3
BGLR_HUMAN          30          P           S           3hn3        B           7.4                 7.4
BGLR_HUMAN          364         P           L           3hn3        D           70                  4.1
BGLR_HUMAN          408         P           S           1bhg        B           0.3                 0.3
BGLR_HUMAN          415         P           L           1bhg        A           55.7                55.7
BGLR_HUMAN          216         R           W           3hn3        A           3.1                 3.1
BGLR_HUMAN          374         R           C           1bhg        A           50.9                34.6
BGLR_HUMAN          382         R           C           3hn3        B           0.1                 0.1
BGLR_HUMAN          382         R           H           3hn3        B           0.1                 0.1
BGLR_HUMAN          435         R           P           3hn3        A           13.9                13.9
BGLR_HUMAN          477         R           W           1bhg        B           6.3                 6.3
BGLR_HUMAN          577         R           L           1bhg        B           12                  12
BGLR_HUMAN          611         R           W           1bhg        A           11.5                11.5
BGLR_HUMAN          52          S           F           3hn3        D           6.2                 6.2
BGLR_HUMAN          627         W           C           3hn3        D           34.7                34.7
BGLR_HUMAN          320         Y           C           3hn3        E           2.7                 2.7
BGLR_HUMAN          320         Y           S           3hn3        E           2.7                 2.7
BGLR_HUMAN          495         Y           C           1bhg        B           33.9                33.9
BGLR_HUMAN          508         Y           C           3hn3        A           45.7                41.4
BGLR_HUMAN          626         Y           H           1bhg        A           0                   0
BIN1_HUMAN          151         D           N           2fic        A           40.1                40.1
BMP6_HUMAN          476         P           L           2r52        A           4.5                 4.5
BMPR2_HUMAN         117         C           Y           2hlq        A           16.4                16.4
BMPR2_HUMAN         118         C           W           2hlq        A           0                   0
BMPR2_HUMAN         123         C           R           2hlq        A           8.9                 8.9
BMPR2_HUMAN         123         C           S           2hlq        A           8.9                 8.9
BMPR2_HUMAN         60          C           Y           2hlq        A           3.4                 3.4
BMPR2_HUMAN         82          Q           H           2hlq        A           6.4                 6.4
BMPR2_HUMAN         347         C           Y           3g2f        B           0                   0
BMPR2_HUMAN         420         C           R           3g2f        B           0                   0
BMPR2_HUMAN         483         C           R           3g2f        B           0                   0
BMPR2_HUMAN         485         D           G           3g2f        B           34.1                34.1
BMPR2_HUMAN         512         K           T           3g2f        B           95.3                95.3
BMPR2_HUMAN         491         R           Q           3g2f        B           5.6                 5.6
BMPR2_HUMAN         491         R           W           3g2f        B           5.6                 5.6
BMR1A_HUMAN         124         C           R           2h62        C           16.6                16.6
BMR1A_HUMAN         130         C           R           2qj9        C           8.1                 8.1
BMR1A_HUMAN         82          C           Y           1es7        B           0                   0
BMR1A_HUMAN         58          F           Y           2qjb        D           57.8                57.8
BMR1A_HUMAN         62          Y           D           1rew        C           28.2                28.2
BRCA1_HUMAN         61          C           G           1jm7        A           0                   0
BRCA1_HUMAN         64          C           G           1jm7        A           50.8                50.8
BRCA1_HUMAN         10          E           K           1jm7        A           52.5                44.2
BRCA1_HUMAN         23          E           K           1jm7        A           24                  22.2
BRCA1_HUMAN         22          L           S           1jm7        A           1.5                 0.1
BRCA1_HUMAN         30          L           F           1jm7        A           26.5                26.5
BRCA1_HUMAN         71          R           K           1jm7        A           98.1                98.1
BRCA1_HUMAN         1708        A           E           3pxe        B           0                   0
BRCA1_HUMAN         1697        C           R           1t29        A           1.8                 0
BRCA1_HUMAN         1692        D           N           1t29        A           39.5                27.7
BRCA1_HUMAN         1690        K           Q           1t29        A           43.6                16.5
BRCA1_HUMAN         1786        L           P           3pxd        A           16.8                16.8
BRCA1_HUMAN         1775        M           R           1t29        A           6.2                 0.3
BRCA1_HUMAN         1749        P           R           2ing        X           0                   0
BRCA1_HUMAN         1776        P           S           1oqa        A           8                   8
BRCA1_HUMAN         1812        P           S           1y98        A           25                  25
BRCA1_HUMAN         1699        R           W           1t15        A           21                  0
BRD3_HUMAN          36          T           N           2yw5        A           1.7                 1.7
BRDT_HUMAN          89          A           V           2rfj        A           78                  78
BTK_HUMAN           154         C           S           1b55        B           13.9                13.9
BTK_HUMAN           155         C           G           1b55        B           13.2                13.2
BTK_HUMAN           155         C           R           1b55        B           13.2                13.2
BTK_HUMAN           25          F           S           1btk        A           18.5                18.5
BTK_HUMAN           61          I           N           2z0p        C           0.1                 0.1
BTK_HUMAN           12          K           R           1bwn        A           6.9                 6.9
BTK_HUMAN           19          K           E           1btk        B           44.9                44.9
BTK_HUMAN           27          K           R           2z0p        C           38.8                2
BTK_HUMAN           11          L           P           2z0p        D           0.9                 0.9
BTK_HUMAN           127         Q           H           2z0p        C           24.6                24.6
BTK_HUMAN           28          R           C           1btk        A           0                   0
BTK_HUMAN           28          R           H           1btk        A           0                   0
BTK_HUMAN           28          R           P           1btk        A           0                   0
BTK_HUMAN           115         S           F           1b55        A           0                   0
BTK_HUMAN           14          S           F           1bwn        B           12.6                12.6
BTK_HUMAN           117         T           P           1b55        B           0.9                 0.9
BTK_HUMAN           33          T           P           1bwn        B           13.8                13.8
BTK_HUMAN           113         V           D           1bwn        B           0.3                 0.3
BTK_HUMAN           64          V           D           1bwn        B           0.4                 0.4
BTK_HUMAN           64          V           F           1bwn        B           0.4                 0.4
BTK_HUMAN           39          Y           S           1b55        B           3.9                 3.9
BTK_HUMAN           40          Y           C           2z0p        C           6                   6
BTK_HUMAN           40          Y           N           2z0p        C           6                   6
BTK_HUMAN           508         A           D           1k2p        A           0                   0
BTK_HUMAN           523         A           E           3gen        A           0                   0
BTK_HUMAN           582         A           V           3ocs        A           5.4                 5.4
BTK_HUMAN           607         A           D           3ocs        A           24.5                24.5
BTK_HUMAN           622         A           P           3k54        A           0.1                 0.1
BTK_HUMAN           502         C           F           3k54        A           0                   0
BTK_HUMAN           502         C           W           3k54        A           0                   0
BTK_HUMAN           506         C           R           1k2p        A           0                   0
BTK_HUMAN           506         C           Y           1k2p        A           0                   0
BTK_HUMAN           633         C           Y           1k2p        A           0                   0
BTK_HUMAN           521         D           G           3gen        A           7.1                 7.1
BTK_HUMAN           521         D           H           3gen        A           7.1                 7.1
BTK_HUMAN           521         D           N           3gen        A           7.1                 7.1
BTK_HUMAN           445         E           D           3piz        A           7.3                 7.3
BTK_HUMAN           567         E           K           3pj2        A           10.2                10.2
BTK_HUMAN           589         E           D           3p08        A           0.8                 0.8
BTK_HUMAN           589         E           G           3p08        A           0.8                 0.8
BTK_HUMAN           589         E           K           3p08        A           0.8                 0.8
BTK_HUMAN           559         F           S           3gen        A           7.6                 7.6
BTK_HUMAN           583         F           S           3k54        A           0                   0
BTK_HUMAN           644         F           L           3oct        A           0.5                 0.5
BTK_HUMAN           644         F           S           3oct        A           0.5                 0.5
BTK_HUMAN           414         G           R           3piy        A           6.5                 6.5
BTK_HUMAN           462         G           D           3k54        A           0                   0
BTK_HUMAN           462         G           V           3k54        A           0                   0
BTK_HUMAN           594         G           E           1k2p        A           0                   0
BTK_HUMAN           594         G           R           1k2p        A           0                   0
BTK_HUMAN           613         G           D           3pix        A           40.8                40.8
BTK_HUMAN           429         I           N           3gen        A           0                   0
BTK_HUMAN           430         K           E           3pix        A           0                   0
BTK_HUMAN           430         K           R           3pix        A           0                   0
BTK_HUMAN           408         L           P           1k2p        A           13.9                13.9
BTK_HUMAN           512         L           P           3oct        A           0                   0
BTK_HUMAN           512         L           Q           3oct        A           0                   0
BTK_HUMAN           518         L           R           1k2p        A           7.1                 7.1
BTK_HUMAN           542         L           P           3p08        A           8.6                 0
BTK_HUMAN           647         L           P           3gen        A           0                   0
BTK_HUMAN           652         L           P           3pix        A           36.5                36.5
BTK_HUMAN           477         M           R           1k2p        A           1.1                 1.1
BTK_HUMAN           509         M           I           1k2p        A           0.4                 0.4
BTK_HUMAN           509         M           V           1k2p        A           0.4                 0.4
BTK_HUMAN           587         M           L           3k54        A           0                   0
BTK_HUMAN           630         M           K           1k2p        A           0                   0
BTK_HUMAN           630         M           T           1k2p        A           0                   0
BTK_HUMAN           526         N           K           3piy        A           4.8                 4.8
BTK_HUMAN           619         P           A           1k2p        A           0.4                 0.4
BTK_HUMAN           619         P           S           1k2p        A           0.4                 0.4
BTK_HUMAN           619         P           T           1k2p        A           0.4                 0.4
BTK_HUMAN           520         R           Q           3oct        A           17.9                17.9
BTK_HUMAN           525         R           G           3p08        B           36.1                24.1
BTK_HUMAN           525         R           P           3p08        B           36.1                24.1
BTK_HUMAN           525         R           Q           3p08        B           36.1                24.1
BTK_HUMAN           544         R           G           3piy        A           16.6                16.6
BTK_HUMAN           544         R           K           3piy        A           16.6                16.6
BTK_HUMAN           562         R           P           3p08        B           9.8                 5.5
BTK_HUMAN           562         R           W           3p08        B           9.8                 5.5
BTK_HUMAN           641         R           C           1k2p        A           2.1                 2.1
BTK_HUMAN           641         R           H           1k2p        A           2.1                 2.1
BTK_HUMAN           578         S           Y           1k2p        A           5.4                 5.4
BTK_HUMAN           592         S           P           1k2p        A           3.9                 3.9
BTK_HUMAN           535         V           F           1k2p        A           0                   0
BTK_HUMAN           626         V           G           3p08        B           0.1                 0.1
BTK_HUMAN           563         W           L           1k2p        A           6.4                 6.4
BTK_HUMAN           581         W           R           3oct        A           0                   0
BTK_HUMAN           418         Y           H           1k2p        A           3.4                 3.4
BTK_HUMAN           476         Y           D           3pix        A           18.7                18.7
BTK_HUMAN           598         Y           C           1k2p        A           5.6                 5.6
BTK_HUMAN           308         D           E           2ge9        A           33.5                33.5
BTK_HUMAN           302         G           E           2ge9        A           11.5                11.5
BTK_HUMAN           302         G           R           2ge9        A           11.5                11.5
BTK_HUMAN           362         H           Q           2ge9        A           77.8                77.8
BTK_HUMAN           364         H           P           2ge9        A           74.9                74.9
BTK_HUMAN           370         I           M           2ge9        A           108.8               108.8
BTK_HUMAN           295         L           P           2ge9        A           0                   0
BTK_HUMAN           358         L           F           2ge9        A           10.1                10.1
BTK_HUMAN           369         L           F           2ge9        A           75.8                75.8
BTK_HUMAN           365         N           Y           2ge9        A           69.4                69.4
BTK_HUMAN           288         R           Q           2ge9        A           63.9                63.9
BTK_HUMAN           288         R           W           2ge9        A           63.9                63.9
BTK_HUMAN           307         R           G           2ge9        A           22.6                22.6
BTK_HUMAN           307         R           T           2ge9        A           22.6                22.6
BTK_HUMAN           372         R           G           2ge9        A           40.7                40.7
BTK_HUMAN           366         S           F           2ge9        A           84.2                84.2
BTK_HUMAN           319         V           A           2ge9        A           17.6                17.6
BTK_HUMAN           334         Y           S           2ge9        A           36.4                36.4
BTK_HUMAN           361         Y           C           2ge9        A           32.9                32.9
C1QB_HUMAN          121         A           T           2jg8        B           56.4                20
CADH1_HUMAN         193         T           P           2omz        B           30.1                30.1
CADH1_HUMAN         282         M           I           2o72        A           10.5                10.5
CADH1_HUMAN         315         N           S           2o72        A           62.9                62.9
CADH1_HUMAN         340         T           A           2o72        A           40.4                40.4
CAH2_HUMAN          144         G           R           12ca        A           0                   0
CAH2_HUMAN          107         H           Y           12ca        A           0                   0
CAH2_HUMAN          94          H           Y           1yo2        A           4.4                 4.4
CAH2_HUMAN          92          Q           P           1cni        A           10.2                10.2
CAH4_HUMAN          219         R           S           3fw3        A           5.8                 5.8
CASP8_HUMAN         248         R           W           2k7z        A           4.5                 4.5
CASQ2_HUMAN         307         D           H           2vaf        A           9.5                 9.5
CASQ2_HUMAN         167         L           H           2vaf        A           0.7                 0.7
CASQ2_HUMAN         33          R           Q           2vaf        A           41.4                41.4
CATC_HUMAN          139         G           R           2djg        A           0.4                 0.4
CATC_HUMAN          127         H           P           2djf        A           20.9                0.8
CATC_HUMAN          129         V           E           1k3b        A           39.3                22.9
CATC_HUMAN          39          W           S           3pdf        A           0                   0
CATC_HUMAN          291         C           Y           3pdf        A           19                  19
CATC_HUMAN          236         D           Y           1k3b        B           38.3                21.2
CATC_HUMAN          319         E           G           1k3b        B           19.6                19.6
CATC_HUMAN          300         G           D           1k3b        B           23.8                12.8
CATC_HUMAN          300         G           S           1k3b        B           23.8                12.8
CATC_HUMAN          301         G           S           1k3b        B           15.6                10.5
CATC_HUMAN          301         G           V           1k3b        B           15.6                10.5
CATC_HUMAN          252         Q           L           1k3b        B           35.2                6.3
CATC_HUMAN          286         Q           R           1k3b        B           0                   0
CATC_HUMAN          312         Q           R           2djg        B           39.2                3.1
CATC_HUMAN          272         R           H           1k3b        B           9.8                 9.8
CATC_HUMAN          272         R           P           1k3b        B           9.8                 9.8
CATC_HUMAN          339         R           C           2djg        B           27.6                22
CATC_HUMAN          249         V           F           2djf        B           98.1                13.6
CATC_HUMAN          294         Y           H           3pdf        A           0.2                 0.2
CATC_HUMAN          304         Y           N           1k3b        B           36.9                5.2
CATC_HUMAN          340         Y           C           3pdf        A           2.8                 2.5
CATC_HUMAN          347         Y           C           1k3b        B           39.7                1.7
CATC_HUMAN          447         E           G           2djg        C           33.1                7.8
CATC_HUMAN          405         H           N           1k3b        C           42.2                6.1
CATC_HUMAN          405         H           R           1k3b        C           42.2                6.1
CATC_HUMAN          429         W           C           2djg        C           57                  23.6
CATC_HUMAN          412         Y           C           3pdf        A           0.9                 0.9
CATD_HUMAN          229         F           I           1lyb        D           1.7                 0
CATD_HUMAN          383         W           C           1lyw        F           1.4                 1.4
CATK_HUMAN          277         A           V           7pck        B           0.2                 0.2
CATK_HUMAN          146         G           R           2auz        A           4.8                 4.8
CATK_HUMAN          309         L           P           1by8        A           10.5                10.5
CATK_HUMAN          79          G           E           1by8        A           0                   0
CBG_HUMAN           389         D           N           2vdx        A           2.1                 2.1
CBG_HUMAN           115         L           H           2vdy        A           27.5                27.5
CBPN_HUMAN          178         G           D           2nsm        A           57.5                57.5
CBS_HUMAN           114         A           V           1m54        F           27.3                2.9
CBS_HUMAN           155         A           T           1m54        E           0.1                 0.1
CBS_HUMAN           155         A           V           1m54        E           0.1                 0.1
CBS_HUMAN           226         A           T           1m54        F           36.3                36.3
CBS_HUMAN           231         A           P           1jbq        B           2.8                 2.8
CBS_HUMAN           288         A           P           1m54        F           0                   0
CBS_HUMAN           288         A           T           1m54        F           0                   0
CBS_HUMAN           331         A           E           1m54        E           0                   0
CBS_HUMAN           331         A           V           1m54        E           0                   0
CBS_HUMAN           355         A           P           1jbq        B           0.6                 0.6
CBS_HUMAN           361         A           T           1jbq        A           0                   0
CBS_HUMAN           109         C           R           1jbq        A           0                   0
CBS_HUMAN           165         C           Y           1m54        E           2.7                 2.7
CBS_HUMAN           200         P           L           1m54        E           91                  91
CBS_HUMAN           275         C           Y           1m54        E           0.7                 0.7
CBS_HUMAN           370         C           Y           1jbq        A           0                   0
CBS_HUMAN           234         D           N           1jbq        A           3.1                 3.1
CBS_HUMAN           376         D           N           1m54        E           0.1                 0.1
CBS_HUMAN           128         E           D           1m54        F           24.9                24.9
CBS_HUMAN           131         E           D           1jbq        B           30.3                30.3
CBS_HUMAN           144         E           K           1m54        E           0.1                 0.1
CBS_HUMAN           176         E           K           1jbq        A           19.7                3.6
CBS_HUMAN           239         E           K           1m54        F           8.2                 8.2
CBS_HUMAN           302         E           K           1jbq        A           31.3                31.3
CBS_HUMAN           116         G           R           1m54        F           9.4                 9.2
CBS_HUMAN           139         G           R           1m54        E           57.5                57.5
CBS_HUMAN           148         G           R           1jbq        B           31.4                31.4
CBS_HUMAN           151         G           R           1jbq        B           0                   0
CBS_HUMAN           305         G           R           1m54        F           67.3                67.3
CBS_HUMAN           307         G           S           1m54        E           7.3                 7.3
CBS_HUMAN           347         G           S           1jbq        A           0                   0
CBS_HUMAN           85          G           R           1m54        F           13.9                13.9
CBS_HUMAN           65          H           R           1m54        F           38.3                38.3
CBS_HUMAN           143         I           M           1jbq        A           0                   0
CBS_HUMAN           152         I           M           1m54        F           1.8                 0.3
CBS_HUMAN           278         I           T           1jbq        A           0.4                 0.4
CBS_HUMAN           102         K           N           1m54        E           42.1                42.1
CBS_HUMAN           102         K           Q           1m54        E           42.1                42.1
CBS_HUMAN           384         K           E           1m54        E           15.8                15.8
CBS_HUMAN           384         K           N           1m54        E           15.8                15.8
CBS_HUMAN           101         L           P           1jbq        A           4.2                 4.2
CBS_HUMAN           154         L           Q           1jbq        A           0                   0
CBS_HUMAN           338         L           P           1jbq        A           0                   0
CBS_HUMAN           126         M           V           1m54        E           0.2                 0.2
CBS_HUMAN           173         M           V           1m54        F           25.9                25.9
CBS_HUMAN           391         M           I           1jbq        A           0.8                 0.8
CBS_HUMAN           228         N           K           1jbq        B           0.7                 0.7
CBS_HUMAN           228         N           S           1jbq        B           0.7                 0.7
CBS_HUMAN           145         P           L           1m54        E           1.6                 1.6
CBS_HUMAN           290         P           L           1m54        F           47.8                47.8
CBS_HUMAN           49          P           L           1m54        E           61.7                61.7
CBS_HUMAN           78          P           R           1m54        E           69.2                27.8
CBS_HUMAN           88          P           S           1jbq        A           37.5                9.5
CBS_HUMAN           121         R           C           1jbq        B           4.4                 4.4
CBS_HUMAN           121         R           H           1jbq        B           4.4                 4.4
CBS_HUMAN           121         R           L           1jbq        B           4.4                 4.4
CBS_HUMAN           125         R           P           1m54        F           5.1                 5.1
CBS_HUMAN           125         R           Q           1m54        F           5.1                 5.1
CBS_HUMAN           125         R           W           1m54        F           5.1                 5.1
CBS_HUMAN           224         R           H           1jbq        B           32.6                32.6
CBS_HUMAN           266         R           G           1m54        E           18.1                18.1
CBS_HUMAN           266         R           K           1m54        E           18.1                18.1
CBS_HUMAN           336         R           C           1jbq        A           27.3                23.5
CBS_HUMAN           336         R           H           1jbq        A           27.3                23.5
CBS_HUMAN           369         R           C           1m54        E           20.6                17.1
CBS_HUMAN           369         R           H           1m54        E           20.6                17.1
CBS_HUMAN           379         R           Q           1m54        F           23.5                6.3
CBS_HUMAN           379         R           W           1m54        F           23.5                6.3
CBS_HUMAN           58          R           W           1m54        E           37.2                37.2
CBS_HUMAN           349         S           N           1m54        F           1.9                 1.9
CBS_HUMAN           352         S           N           1m54        F           0                   0
CBS_HUMAN           191         T           M           1jbq        A           2.6                 2.6
CBS_HUMAN           257         T           M           1m54        F           7.2                 7.2
CBS_HUMAN           262         T           M           1jbq        A           1.9                 1.9
CBS_HUMAN           262         T           R           1jbq        A           1.9                 1.9
CBS_HUMAN           353         T           M           1jbq        A           0                   0
CBS_HUMAN           168         V           A           1jbq        A           0                   0
CBS_HUMAN           168         V           M           1jbq        A           0                   0
CBS_HUMAN           180         V           A           1jbq        A           23                  0.4
CBS_HUMAN           320         V           A           1m54        E           5.3                 5.3
CBS_HUMAN           354         V           M           1jbq        A           0                   0
CBS_HUMAN           371         V           M           1jbq        A           0                   0
CBS_HUMAN           198         D           V           1m54        E           46.6                46.6
CD2A1_HUMAN         102         A           E           1bi7        B           0.2                 0.2
CD2A1_HUMAN         118         A           T           1bi7        B           0                   0
CD2A1_HUMAN         127         A           S           1dc2        A           0.1                 0.1
CD2A1_HUMAN         132         A           P           1bi7        B           49.6                49.6
CD2A1_HUMAN         134         A           V           1dc2        A           2.3                 2.3
CD2A1_HUMAN         20          A           P           1bi7        B           0                   0
CD2A1_HUMAN         20          A           S           1bi7        B           0                   0
CD2A1_HUMAN         57          A           V           1dc2        A           1.4                 1.4
CD2A1_HUMAN         60          A           V           1bi7        B           0                   0
CD2A1_HUMAN         68          A           T           1dc2        A           7.1                 7.1
CD2A1_HUMAN         72          C           G           1bi7        B           3.2                 3.2
CD2A1_HUMAN         108         D           H           1bi7        B           3.7                 3.6
CD2A1_HUMAN         108         D           Y           1bi7        B           3.7                 3.6
CD2A1_HUMAN         14          D           E           1bi7        B           24.3                19.1
CD2A1_HUMAN         74          D           N           1bi7        B           13.5                0.6
CD2A1_HUMAN         74          D           V           1bi7        B           13.5                0.6
CD2A1_HUMAN         74          D           Y           1bi7        B           13.5                0.6
CD2A1_HUMAN         84          D           E           1bi7        B           21.4                0.5
CD2A1_HUMAN         84          D           H           1bi7        B           21.4                0.5
CD2A1_HUMAN         84          D           N           1bi7        B           21.4                0.5
CD2A1_HUMAN         84          D           Y           1bi7        B           21.4                0.5
CD2A1_HUMAN         119         E           Q           1dc2        A           48.6                48.6
CD2A1_HUMAN         120         E           A           1bi7        B           63.7                63.7
CD2A1_HUMAN         120         E           K           1bi7        B           63.7                63.7
CD2A1_HUMAN         26          E           D           1bi7        B           55.9                50.4
CD2A1_HUMAN         33          E           D           1bi7        B           70.8                70.8
CD2A1_HUMAN         69          E           K           1dc2        A           11.6                11.6
CD2A1_HUMAN         69          E           V           1dc2        A           11.6                11.6
CD2A1_HUMAN         88          E           D           1bi7        B           57.6                17.9
CD2A1_HUMAN         101         G           W           1bi7        B           54.7                54.7
CD2A1_HUMAN         122         G           R           1dc2        A           68.4                68.4
CD2A1_HUMAN         122         G           S           1dc2        A           68.4                68.4
CD2A1_HUMAN         23          G           D           1bi7        B           4.4                 0
CD2A1_HUMAN         35          G           A           1dc2        A           68.7                68.7
CD2A1_HUMAN         35          G           E           1dc2        A           68.7                68.7
CD2A1_HUMAN         35          G           V           1dc2        A           68.7                68.7
CD2A1_HUMAN         67          G           R           1dc2        A           35                  35
CD2A1_HUMAN         89          G           D           1bi7        B           21.6                9.8
CD2A1_HUMAN         89          G           S           1bi7        B           21.6                9.8
CD2A1_HUMAN         123         H           Q           1dc2        A           9.7                 9.7
CD2A1_HUMAN         66          H           Y           1bi7        B           32.7                32.7
CD2A1_HUMAN         83          H           N           1bi7        B           0                   0
CD2A1_HUMAN         83          H           Y           1bi7        B           0                   0
CD2A1_HUMAN         98          H           P           1bi7        B           24.2                24.2
CD2A1_HUMAN         98          H           Q           1bi7        B           24.2                24.2
CD2A1_HUMAN         49          I           S           1dc2        A           0                   0
CD2A1_HUMAN         117         L           M           1bi7        B           3.6                 3.5
CD2A1_HUMAN         16          L           P           1bi7        B           0                   0
CD2A1_HUMAN         32          L           P           1dc2        A           4                   4
CD2A1_HUMAN         62          L           P           1dc2        A           2.3                 2.3
CD2A1_HUMAN         94          L           Q           1bi7        B           0                   0
CD2A1_HUMAN         97          L           R           1bi7        B           0                   0
CD2A1_HUMAN         53          M           I           1bi7        B           39.7                5.2
CD2A1_HUMAN         71          N           K           1dc2        A           40.1                40.1
CD2A1_HUMAN         114         P           L           1bi7        B           0                   0
CD2A1_HUMAN         100         A           L           1bi7        B           34.7                34.7
CD2A1_HUMAN         68          A           L           1dc2        A           7.1                 7.1
CD2A1_HUMAN         48          P           L           1dc2        A           0                   0
CD2A1_HUMAN         81          P           L           1dc2        A           0                   0
CD2A1_HUMAN         81          P           T           1dc2        A           0                   0
CD2A1_HUMAN         50          Q           R           1bi7        B           5.3                 0.6
CD2A1_HUMAN         107         R           C           1bi7        B           53.8                53.8
CD2A1_HUMAN         124         R           H           1bi7        B           62.9                62.9
CD2A1_HUMAN         24          R           C           1bi7        B           41.6                7.9
CD2A1_HUMAN         24          R           P           1bi7        B           41.6                7.9
CD2A1_HUMAN         80          R           L           1bi7        B           5.2                 5.2
CD2A1_HUMAN         80          R           P           1bi7        B           5.2                 5.2
CD2A1_HUMAN         87          R           P           1bi7        B           29.9                6.7
CD2A1_HUMAN         87          R           W           1bi7        B           29.9                6.7
CD2A1_HUMAN         99          R           P           1dc2        A           69.2                69.2
CD2A1_HUMAN         99          R           Q           1dc2        A           69.2                69.2
CD2A1_HUMAN         77          T           P           1bi7        B           33.6                0.6
CD2A1_HUMAN         93          T           A           1bi7        B           0                   0
CD2A1_HUMAN         126         V           D           1bi7        B           0                   0
CD2A1_HUMAN         59          V           G           1bi7        B           0                   0
CD2A1_HUMAN         95          V           A           1bi7        B           13.9                13.9
CD2A1_HUMAN         150         G           V           1dc2        A           61.7                61.7
CD2A1_HUMAN         142         H           Y           1dc2        A           99.5                99.5
CD2A1_HUMAN         144         R           C           1dc2        A           69                  69
CD40L_HUMAN         123         A           E           1aly        A           17.7                0
CD40L_HUMAN         173         A           D           1aly        A           0.1                 0.1
CD40L_HUMAN         208         A           D           1i9r        B           21.1                0
CD40L_HUMAN         235         A           P           1aly        A           0                   0
CD40L_HUMAN         116         G           R           1aly        A           109                 109
CD40L_HUMAN         116         G           S           1aly        A           109                 109
CD40L_HUMAN         144         G           E           3qd6        B           78.1                1.7
CD40L_HUMAN         226         G           A           1aly        A           41.4                0
CD40L_HUMAN         227         G           V           1aly        A           16.8                0
CD40L_HUMAN         257         G           D           1aly        A           0                   0
CD40L_HUMAN         257         G           S           1aly        A           0                   0
CD40L_HUMAN         125         H           R           3qd6        A           27.4                0.1
CD40L_HUMAN         224         H           Y           1i9r        B           64.4                5.3
CD40L_HUMAN         143         K           T           3qd6        C           48                  9.8
CD40L_HUMAN         155         L           P           3lkj        B           13.8                13.8
CD40L_HUMAN         195         L           P           3lkj        B           10                  0.6
CD40L_HUMAN         231         L           S           3qd6        A           0.1                 0.1
CD40L_HUMAN         258         L           S           1aly        A           0.8                 0
CD40L_HUMAN         174         Q           R           1aly        A           39.1                0.3
CD40L_HUMAN         147         T           N           1i9r        A           37.5                4.5
CD40L_HUMAN         176         T           I           1aly        A           1                   0
CD40L_HUMAN         211         T           N           3qd6        A           68.8                9.2
CD40L_HUMAN         254         T           M           3lkj        C           0.5                 0.5
CD40L_HUMAN         126         V           A           1aly        A           0                   0
CD40L_HUMAN         126         V           D           1aly        A           0                   0
CD40L_HUMAN         237         V           E           1aly        A           0                   0
CD40L_HUMAN         140         W           C           1aly        A           0                   0
CD40L_HUMAN         140         W           G           1aly        A           0                   0
CD40L_HUMAN         140         W           R           1aly        A           0                   0
CD40L_HUMAN         170         Y           C           1i9r        A           34.6                1.5
CD8A_HUMAN          111         G           S           2hp4        A           0                   0
CDK2_HUMAN          45          P           L           3f5x        C           2.7                 2.3
CDK4_HUMAN          41          N           S           3g33        C           34.5                11
CDK4_HUMAN          24          R           C           3g33        A           39.9                39.9
CDK4_HUMAN          24          R           H           3g33        A           39.9                39.9
CDK6_HUMAN          199         P           L           1xo2        B           19.1                13.8
CDKN3_HUMAN         79          C           Y           1fpz        A           0                   0
CDKN3_HUMAN         94          D           V           1fq1        A           46                  46
CDKN3_HUMAN         78          F           L           1fpz        A           0                   0
CDKN3_HUMAN         108         I           V           1fq1        A           1.6                 1.6
CDKN3_HUMAN         195         K           I           1fpz        A           29.4                29.4
CDKN3_HUMAN         95          L           F           1fq1        A           11.2                11.2
CDKN3_HUMAN         187         N           S           1fq1        A           47.7                7.2
CDKN3_HUMAN         91          N           K           1fq1        A           43.7                43.7
CDKN3_HUMAN         31          W           R           1fq1        A           35.1                35.1
CDN2C_HUMAN         72          A           P           1bu9        A           0                   0
CDO1_HUMAN          143         E           Q           2ic1        A           29.1                29.1
CETP_HUMAN          459         D           G           2obd        A           52.2                52.2
CETP_HUMAN          168         L           P           2obd        A           48                  48
CETP_HUMAN          299         R           C           2obd        A           39.7                39.7
CFAD_HUMAN          214         C           R           1dfp        A           7.2                 7.2
CFAD_HUMAN          213         V           G           1fdp        A           6                   6
CFAH_HUMAN          1163        C           W           3kxv        A           6.2                 6.2
CFAH_HUMAN          1119        D           G           2xqw        C           41.1                17.8
CFAH_HUMAN          1198        E           A           3kzj        A           14.9                14.9
CFAH_HUMAN          1199        F           S           2bzm        A           0.1                 0.1
CFAH_HUMAN          1194        G           D           2bzm        A           50.2                50.2
CFAH_HUMAN          1189        L           R           2bzm        A           0                   0
CFAH_HUMAN          1226        P           S           2g7i        A           0                   0
CFAH_HUMAN          1210        R           C           2qfh        A           34.3                34.3
CFAH_HUMAN          1215        R           G           2qfh        A           20.9                20.9
CFAH_HUMAN          1215        R           Q           2qfh        A           20.9                20.9
CFAH_HUMAN          1191        S           L           2g7i        A           0.5                 0.5
CFAH_HUMAN          1184        T           R           2xqw        C           70.6                16.2
CFAH_HUMAN          1134        V           G           2xqw        C           4.3                 4.3
CFAH_HUMAN          1197        V           A           3kzj        A           1.3                 1.3
CFAH_HUMAN          1157        W           R           2bzm        A           6                   6
CFAH_HUMAN          1183        W           L           2qfh        A           24.4                24.4
CFAH_HUMAN          1183        W           R           2qfh        A           24.4                24.4
CFAH_HUMAN          1142        Y           D           2xqw        C           24.6                8.6
CFAH_HUMAN          431         C           S           2jgw        A           0                   0
CFAH_HUMAN          400         Q           K           2ic4        A           31.7                31.7
CFAH_HUMAN          127         R           L           2rlp        A           0                   0
CFAH_HUMAN          78          R           G           2wii        C           32.5                16.4
CFAH_HUMAN          1043        C           R           2qfh        A           30.7                30.7
CFAH_HUMAN          959         C           Y           2qfh        A           37.1                37.1
CFAH_HUMAN          1076        Q           E           2qfh        A           33.6                33.6
CFAH_HUMAN          950         Q           H           2qfh        A           31.2                31.2
CFAH_HUMAN          956         T           M           2qfh        A           34.3                34.3
CFAH_HUMAN          978         W           C           2qfh        A           21.2                21.2
CFAH_HUMAN          1021        Y           F           2qfh        A           34.5                34.5
CFAH_HUMAN          951         Y           H           2qfh        A           28.2                28.2
CFTR_HUMAN          455         A           E           2bbs        A           0                   0
CFTR_HUMAN          559         A           T           1xmi        A           0                   0
CFTR_HUMAN          613         A           T           1xmi        D           8.6                 8.6
CFTR_HUMAN          513         D           G           2bbo        A           44.5                44.5
CFTR_HUMAN          572         D           N           2bbo        A           0.5                 0.5
CFTR_HUMAN          579         D           G           1xmi        D           5.9                 0.9
CFTR_HUMAN          614         D           G           2bbt        A           40.3                40.3
CFTR_HUMAN          648         D           V           1xmi        B           46.9                43.1
CFTR_HUMAN          651         D           N           2bbt        A           14.6                14.6
CFTR_HUMAN          504         E           Q           2pzg        B           53.7                9
CFTR_HUMAN          458         G           V           1xmi        B           0.3                 0.3
CFTR_HUMAN          480         G           C           1xmi        B           34                  34
CFTR_HUMAN          544         G           V           2pzf        A           7.3                 1
CFTR_HUMAN          551         G           D           1xmi        A           0                   0
CFTR_HUMAN          551         G           S           1xmi        A           0                   0
CFTR_HUMAN          628         G           R           1xmi        A           7.4                 0
CFTR_HUMAN          620         H           P           2bbs        A           2.9                 2.9
CFTR_HUMAN          620         H           Q           2bbs        A           2.9                 2.9
CFTR_HUMAN          601         I           F           1xmi        A           0                   0
CFTR_HUMAN          618         I           T           1xmi        B           0                   0
CFTR_HUMAN          558         L           S           2pze        A           0.2                 0.2
CFTR_HUMAN          571         L           S           1xmi        A           0                   0
CFTR_HUMAN          610         L           S           2pze        A           0                   0
CFTR_HUMAN          619         L           S           1xmi        B           0                   0
CFTR_HUMAN          633         L           P           2bbs        A           0                   0
CFTR_HUMAN          574         P           H           2bbo        A           0.9                 0.9
CFTR_HUMAN          553         R           Q           2pze        A           24.9                6.4
CFTR_HUMAN          560         R           K           1xmi        B           12.4                4.2
CFTR_HUMAN          560         R           S           1xmi        B           12.4                4.2
CFTR_HUMAN          560         R           T           1xmi        B           12.4                4.2
CFTR_HUMAN          492         S           F           1xmi        D           29.8                1.5
CFTR_HUMAN          549         S           I           1xmi        D           29                  7.6
CFTR_HUMAN          549         S           N           1xmi        D           29                  7.6
CFTR_HUMAN          549         S           R           1xmi        D           29                  7.6
CFTR_HUMAN          665         T           S           1xmi        E           39.1                0.7
CFTR_HUMAN          456         V           F           1xmi        A           0                   0
CFTR_HUMAN          520         V           F           2pzf        A           0.3                 0.3
CFTR_HUMAN          562         V           L           2pzf        A           2.1                 2.1
CFTR_HUMAN          563         Y           N           2bbo        A           0.3                 0.3
CFTR_HUMAN          569         Y           C           2pzg        A           0.2                 0.2
CFTR_HUMAN          569         Y           D           2pzg        A           0.2                 0.2
CFTR_HUMAN          569         Y           H           2pzg        A           0.2                 0.2
CHIN_HUMAN          313         E           K           3cxl        A           51                  51
CHIN_HUMAN          223         A           V           3cxl        A           0                   0
CHIN_HUMAN          228         G           S           3cxl        A           5.9                 5.9
CHIN_HUMAN          126         I           M           3cxl        A           0                   0
CHIN_HUMAN          20          L           F           3cxl        A           0                   0
CHIN_HUMAN          252         P           Q           3cxl        A           43.4                43.4
CHIN_HUMAN          143         Y           H           3cxl        A           17                  17
CHK2_HUMAN          167         G           R           1gxc        D           4.4                 4.4
CHK2_HUMAN          145         R           P           1gxc        D           21.1                21.1
CHK2_HUMAN          145         R           W           1gxc        D           21.1                21.1
CHK2_HUMAN          180         R           C           3i6u        A           47                  36
CHK2_HUMAN          180         R           H           3i6u        A           47                  36
CHK2_HUMAN          181         R           C           3i6w        B           28.6                10.1
CHK2_HUMAN          181         R           H           3i6w        B           28.6                10.1
CHK2_HUMAN          239         E           K           2xm8        A           9.6                 9.6
CHK2_HUMAN          251         I           F           3i6u        A           0.3                 0.3
CHK2_HUMAN          318         R           H           2cn8        A           27.1                27.1
CHK2_HUMAN          323         T           P           2cn8        A           0.5                 0.5
CHK2_HUMAN          476         T           K           2xm8        A           29.6                29.6
CHK2_HUMAN          327         Y           C           2cn5        A           0.1                 0.1
CHLE_HUMAN          227         A           V           1p0m        A           0                   0
CHLE_HUMAN          229         A           T           1p0i        A           0                   0
CHLE_HUMAN          356         A           D           2wsl        A           12.6                12.6
CHLE_HUMAN          198         D           E           1p0i        A           0                   0
CHLE_HUMAN          98          D           G           3o9m        B           30.1                30.1
CHLE_HUMAN          98          D           H           3o9m        B           30.1                30.1
CHLE_HUMAN          488         E           K           1p0m        A           0.4                 0.4
CHLE_HUMAN          525         E           V           3o9m        A           40.1                40.1
CHLE_HUMAN          446         F           S           1p0i        A           0                   0
CHLE_HUMAN          502         F           L           1p0i        A           0                   0
CHLE_HUMAN          56          F           I           1p0i        A           0                   0
CHLE_HUMAN          143         G           D           3o9m        B           5.7                 5.7
CHLE_HUMAN          393         G           R           1p0i        A           0                   0
CHLE_HUMAN          418         G           V           2wsl        A           4.9                 4.9
CHLE_HUMAN          295         K           R           2xmb        A           21.4                21.4
CHLE_HUMAN          153         L           F           3o9m        A           2.2                 2.2
CHLE_HUMAN          335         L           P           2wsl        A           3.6                 3.6
CHLE_HUMAN          358         L           I           1p0i        A           0                   0
CHLE_HUMAN          124         N           Y           3o9m        A           2.8                 2.8
CHLE_HUMAN          128         P           S           3o9m        A           0.5                 0.5
CHLE_HUMAN          65          P           S           2wsl        A           3.2                 3.2
CHLE_HUMAN          546         Q           L           2xmb        A           23.6                23.6
CHLE_HUMAN          414         R           C           3o9m        B           8.7                 8.7
CHLE_HUMAN          543         R           C           1p0q        A           17.1                17.1
CHLE_HUMAN          226         S           G           2xmb        A           3                   3
CHLE_HUMAN          271         T           M           1p0m        A           0                   0
CHLE_HUMAN          278         T           P           1p0i        A           4.1                 4.1
CHLE_HUMAN          52          T           M           3o9m        A           28.6                28.6
CHLE_HUMAN          170         V           M           2xmb        A           0                   0
CHLE_HUMAN          499         W           R           2wsl        A           0.8                 0.8
CHLE_HUMAN          156         Y           C           2xmb        A           2.2                 2.2
CHLE_HUMAN          61          Y           C           2wsl        A           3.4                 3.4
CLAT_HUMAN          441         E           K           2fy2        A           1.2                 1.2
CLAT_HUMAN          305         I           T           2fy2        A           0                   0
CLAT_HUMAN          336         I           T           2fy2        A           0                   0
CLAT_HUMAN          210         L           P           2fy3        A           0.7                 0.7
CLAT_HUMAN          211         P           A           2fy4        A           0                   0
CLAT_HUMAN          420         R           C           2fy2        A           0                   0
CLAT_HUMAN          482         R           G           2fy3        A           10.7                10.7
CLAT_HUMAN          560         R           H           2fy3        A           3.8                 3.8
CLAT_HUMAN          498         S           L           2fy4        A           1.6                 1.6
CLAT_HUMAN          506         V           L           2fy4        A           19.5                19.5
CNKR2_HUMAN         46          R           H           2ean        A           69.9                69.9
CO1A1_HUMAN         926         G           C           1q7d        A           79.7                7.1
CO3_HUMAN           549         D           N           2icf        A           0.5                 0.5
CO3_HUMAN           1320        R           Q           2wii        B           13.1                5.9
CO3A1_HUMAN         567         G           E           2v53        C           77.7                1.2
CO3A1_HUMAN         582         G           S           2v53        D           76.7                0
CO3A1_HUMAN         588         G           D           2v53        B           102                 7.4
CO3A1_HUMAN         1161        G           V           3dmw        C           58.5                5.8
CO3A1_HUMAN         1164        G           E           3dmw        C           77.8                11
CO3A1_HUMAN         1164        G           R           3dmw        C           77.8                11
CO3A1_HUMAN         1167        G           V           3dmw        B           77.2                8
CO3A1_HUMAN         1170        G           D           3dmw        A           70.9                2.9
CO3A1_HUMAN         1170        G           V           3dmw        A           70.9                2.9
CO3A1_HUMAN         1173        G           E           3dmw        A           71.9                0.8
CO3A1_HUMAN         1173        G           R           3dmw        A           71.9                0.8
CO3A1_HUMAN         1176        G           V           3dmw        B           79.6                10.2
CO3A1_HUMAN         1179        G           R           3dmw        A           88.3                10.5
CO3A1_HUMAN         1182        G           E           3dmw        C           86.8                12.1
CO3A1_HUMAN         1185        G           D           3dmw        A           76.7                4.9
CO3A1_HUMAN         1185        G           V           3dmw        A           76.7                4.9
CO3A1_HUMAN         1188        G           E           3dmw        A           76.1                5.7
CO3A1_HUMAN         1188        G           R           3dmw        A           76.1                5.7
COAA1_HUMAN         591         C           R           1gr3        A           0                   0
COAA1_HUMAN         648         D           G           1gr3        A           12.5                12.5
COAA1_HUMAN         595         G           E           1gr3        A           1.4                 1.4
COAA1_HUMAN         595         G           R           1gr3        A           1.4                 1.4
COAA1_HUMAN         618         G           V           1gr3        A           55.7                55.7
COAA1_HUMAN         614         L           P           1gr3        A           0                   0
COAA1_HUMAN         644         L           R           1gr3        A           1                   1
COAA1_HUMAN         617         N           K           1gr3        A           56.5                56.5
COAA1_HUMAN         653         Q           P           1gr3        A           10.6                10.6
COAA1_HUMAN         600         S           P           1gr3        A           17                  4.1
COAA1_HUMAN         671         S           P           1gr3        A           13.3                0.5
COAA1_HUMAN         651         W           R           1gr3        A           10.2                10.2
COAA1_HUMAN         582         Y           D           1gr3        A           1.3                 1.3
COAA1_HUMAN         597         Y           C           1gr3        A           0.1                 0.1
COAA1_HUMAN         597         Y           H           1gr3        A           0.1                 0.1
COAA1_HUMAN         598         Y           D           1gr3        A           33.9                1.9
COCH_HUMAN          119         A           T           1jbi        A           26.4                26.4
COCH_HUMAN          88          G           E           1jbi        A           24.3                24.3
COCH_HUMAN          109         I           N           1jbi        A           3.4                 3.4
COCH_HUMAN          51          P           S           1jbi        A           57.7                57.7
COCH_HUMAN          66          V           G           1jbi        A           15.5                15.5
COCH_HUMAN          117         W           R           1jbi        A           38.2                38.2
COLQ_HUMAN          59          P           Q           1vzj        I           82.4                0
COMP_HUMAN          328         C           R           3fby        A           0.1                 0.1
COMP_HUMAN          348         C           R           3fby        A           29.7                29.7
COMP_HUMAN          371         C           S           3fby        B           19.8                19.8
COMP_HUMAN          387         C           G           3fby        A           0                   0
COMP_HUMAN          468         C           Y           3fby        C           33.2                33.2
COMP_HUMAN          290         D           N           3fby        A           0.3                 0.3
COMP_HUMAN          342         D           Y           3fby        A           6.2                 6.2
COMP_HUMAN          349         D           V           3fby        B           6.4                 6.4
COMP_HUMAN          361         D           V           3fby        C           15.6                15.6
COMP_HUMAN          361         D           Y           3fby        C           15.6                15.6
COMP_HUMAN          408         D           Y           3fby        B           6.2                 6.2
COMP_HUMAN          420         D           A           3fby        A           15                  15
COMP_HUMAN          472         D           Y           3fby        A           2.4                 2.4
COMP_HUMAN          473         D           G           3fby        B           4                   4
COMP_HUMAN          482         D           G           3fby        B           5.9                 5.9
COMP_HUMAN          518         D           N           3fby        B           4.8                 4.8
COMP_HUMAN          299         G           R           3fby        C           9.3                 9.3
COMP_HUMAN          440         G           E           3fby        C           39.6                39.6
COMP_HUMAN          440         G           R           3fby        C           39.6                39.6
COMP_HUMAN          719         G           D           3fby        C           0                   0
COMP_HUMAN          453         N           S           3fby        B           1.7                 1.7
COMP_HUMAN          523         N           K           3fby        B           10.3                10.3
COMP_HUMAN          276         P           R           3fby        A           0                   0
COMP_HUMAN          585         T           M           3fby        B           0                   0
COMP_HUMAN          585         T           R           3fby        B           0                   0
CP19A_HUMAN         437         C           Y           3eqm        A           39                  39
CP19A_HUMAN         365         R           Q           3eqm        A           0.1                 0.1
CP19A_HUMAN         375         R           C           3eqm        A           1.2                 1.2
CP19A_HUMAN         435         R           C           3eqm        A           2.2                 2.2
CRBA4_HUMAN         69          L           P           3lwk        A           0                   0
CRGD_HUMAN          107         E           A           2klj        A           53.1                53.1
CRGD_HUMAN          24          P           S           1hk0        X           44                  44
CRGD_HUMAN          24          P           T           1hk0        X           44                  44
CRGD_HUMAN          15          R           C           1hk0        X           47.9                47.9
CRGD_HUMAN          59          R           H           2g98        A           16                  16
CRYAB_HUMAN         120         R           G           2y1z        B           17.8                0
CSEN_HUMAN          170         A           S           2e6w        A           7.7                 7.7
CSEN_HUMAN          179         D           Y           2e6w        A           51.2                51.2
CSKP_HUMAN          96          G           V           3mft        A           10.7                10.7
CSKP_HUMAN          28          R           L           3c0i        A           17.9                17.9
CSRP3_HUMAN         58          C           G           2o10        A           0.2                 0.2
CSRP3_HUMAN         44          L           P           2o10        A           11.2                11.2
CTCF_HUMAN          448         R           Q           2ct1        A           63.8                63.8
CTNB1_HUMAN         32          D           A           1p22        C           56.2                3
CTNB1_HUMAN         32          D           G           1p22        C           56.2                3
CTNB1_HUMAN         32          D           Y           1p22        C           56.2                3
CTNB1_HUMAN         34          G           E           1p22        C           89.9                5.3
CTNB1_HUMAN         34          G           R           1p22        C           89.9                5.3
CTNB1_HUMAN         35          I           S           3fqr        C           77.3                4.7
CTNB1_HUMAN         33          S           F           3fqn        C           129.5               86.5
CTNB1_HUMAN         33          S           L           3fqn        C           129.5               86.5
CTNB1_HUMAN         33          S           Y           3fqn        C           129.5               86.5
CTNB1_HUMAN         37          S           A           3fqn        C           99.4                22.6
CTNB1_HUMAN         37          S           C           3fqn        C           99.4                22.6
CTNB1_HUMAN         37          S           F           3fqn        C           99.4                22.6
CTNB1_HUMAN         37          S           Y           3fqn        C           99.4                22.6
CTNB1_HUMAN         23          S           R           2g57        A           40.4                40.4
CTNB1_HUMAN         41          T           A           2g57        A           98.3                98.3
CTNB1_HUMAN         41          T           I           2g57        A           98.3                98.3
CUTC_HUMAN          77          P           L           3iwp        C           40.4                40.4
CXB2_HUMAN          197         A           S           2zw3        C           44.4                44.4
CXB2_HUMAN          202         C           F           2zw3        F           3.6                 3.6
CXB2_HUMAN          159         D           V           3iz1        A           56.7                56.7
CXB2_HUMAN          179         D           N           2zw3        B           29.5                4.9
CXB2_HUMAN          50          D           N           2zw3        D           59.4                22.5
CXB2_HUMAN          50          D           Y           2zw3        D           59.4                22.5
CXB2_HUMAN          66          D           H           2zw3        F           62.7                0.1
CXB2_HUMAN          129         E           K           3iz1        A           32.3                32.3
CXB2_HUMAN          12          G           R           2zw3        E           53.9                49.4
CXB2_HUMAN          59          G           A           2zw3        F           35.3                0.9
CXB2_HUMAN          59          G           S           2zw3        F           35.3                0.9
CXB2_HUMAN          203         I           K           2zw3        F           16.8                16.8
CXB2_HUMAN          214         L           P           3iz2        C           30.2                30.2
CXB2_HUMAN          79          L           P           2zw3        E           37.2                1.3
CXB2_HUMAN          90          L           P           2zw3        E           60.4                21.6
CXB2_HUMAN          93          M           I           2zw3        F           62.2                16.5
CXB2_HUMAN          54          N           K           2zw3        A           83                  4.7
CXB2_HUMAN          80          Q           K           2zw3        A           0                   0
CXB2_HUMAN          143         R           Q           2zw3        A           11.3                11.3
CXB2_HUMAN          143         R           W           2zw3        A           11.3                11.3
CXB2_HUMAN          184         R           P           2zw3        D           47                  3.7
CXB2_HUMAN          184         R           Q           2zw3        D           47                  3.7
CXB2_HUMAN          184         R           W           2zw3        D           47                  3.7
CXB2_HUMAN          32          R           H           2zw3        F           0.6                 0.6
CXB2_HUMAN          75          R           Q           2zw3        A           49.2                0.5
CXB2_HUMAN          75          R           W           2zw3        A           49.2                0.5
CXB2_HUMAN          17          S           F           2zw3        B           47.2                32.4
CXB2_HUMAN          178         V           A           2zw3        C           6.8                 4.5
CXB2_HUMAN          37          V           I           2zw3        A           48.6                39.7
CXB2_HUMAN          84          V           L           2zw3        C           6                   6
CXB2_HUMAN          95          V           M           2zw3        C           9.6                 9.6
CXB2_HUMAN          44          W           C           2zw3        B           1.5                 0.8
CXB2_HUMAN          44          W           S           2zw3        B           1.5                 0.8
CXB2_HUMAN          77          W           R           2zw3        B           0.8                 0.8
CY24A_HUMAN         156         P           Q           1wlp        A           86.5                0.2
CYC_HUMAN           42          G           S           3nwv        A           20.1                20.1
CYLD_HUMAN          747         E           G           2vhf        A           57.9                57.9
CYTB_HUMAN          4           G           R           1stf        I           61.1                2.5
CYTC_HUMAN          94          L           Q           1tij        A           40                  0.1
DAPK3_HUMAN         161         D           N           2j90        A           36.1                31.5
DAPK3_HUMAN         216         P           S           3bqr        A           11.6                11.4
DAPK3_HUMAN         112         T           M           2j90        A           47.1                47.1
DCC_HUMAN           1039        F           S           2ede        A           18.4                18.4
DCLK1_HUMAN         93          R           Q           1mfw        A           75.3                75.3
DCTN1_HUMAN         59          G           S           1txq        A           0                   0
DCUP_HUMAN          80          A           G           1jpi        A           0                   0
DCUP_HUMAN          80          A           S           1jpi        A           0                   0
DCUP_HUMAN          167         E           K           2q71        A           6.2                 6.2
DCUP_HUMAN          218         E           K           1uro        A           0                   0
DCUP_HUMAN          229         F           L           1jph        A           0                   0
DCUP_HUMAN          232         F           L           3gw3        A           1.4                 1.4
DCUP_HUMAN          134         V           Q           1r3t        A           1.5                 1.5
DCUP_HUMAN          134         V           Q           1r3t        A           1.5                 1.5
DCUP_HUMAN          46          F           L           3gvr        A           3.3                 3.3
DCUP_HUMAN          156         G           D           1jph        A           0                   0
DCUP_HUMAN          25          G           E           1r3t        A           13.4                13.4
DCUP_HUMAN          281         G           E           3gvr        A           1.1                 1.1
DCUP_HUMAN          281         G           V           3gvr        A           1.1                 1.1
DCUP_HUMAN          303         G           S           1jpk        A           0                   0
DCUP_HUMAN          318         G           R           1r3v        A           16.1                16.1
DCUP_HUMAN          220         H           P           1r3q        A           10.9                10.9
DCUP_HUMAN          260         I           T           1r3q        A           0                   0
DCUP_HUMAN          334         I           T           1jph        A           0                   0
DCUP_HUMAN          161         L           Q           1jph        A           0                   0
DCUP_HUMAN          195         L           F           1jph        A           0                   0
DCUP_HUMAN          216         L           Q           3gvv        A           0.2                 0.2
DCUP_HUMAN          253         L           Q           3gvv        A           36.7                36.7
DCUP_HUMAN          282         L           R           3gvv        A           1                   1
DCUP_HUMAN          165         M           R           1jph        A           0                   0
DCUP_HUMAN          324         M           T           2q71        A           5.9                 5.6
DCUP_HUMAN          304         N           K           1uro        A           5.1                 5.1
DCUP_HUMAN          235         P           S           1r3v        A           32.7                32.7
DCUP_HUMAN          62          P           L           2q6z        A           23                  23
DCUP_HUMAN          142         R           Q           3gvv        A           14.7                14.7
DCUP_HUMAN          144         R           P           3gvv        A           50.7                50.7
DCUP_HUMAN          193         R           P           1uro        A           34.8                34.8
DCUP_HUMAN          292         R           G           3gw0        A           15.1                15.1
DCUP_HUMAN          332         R           H           3gvr        A           19                  19
DCUP_HUMAN          219         S           F           3gvr        A           15                  15
DCUP_HUMAN          311         Y           C           1r3v        A           51.4                2.6
DCX_HUMAN           152         A           S           2xrp        I           19.3                12.7
DCX_HUMAN           143         D           N           2xrp        I           6.6                 2.8
DCX_HUMAN           167         D           H           2xrp        I           44.2                26.8
DCX_HUMAN           148         G           E           2xrp        I           11.2                11.2
DCX_HUMAN           181         G           A           2xrp        I           2.5                 2.5
DCX_HUMAN           185         I           T           1mjd        A           0                   0
DCX_HUMAN           131         K           N           2xrp        I           67.6                67.6
DCX_HUMAN           178         L           R           1mjd        A           0                   0
DCX_HUMAN           141         N           D           1mjd        A           1.8                 1.8
DCX_HUMAN           140         R           H           1mjd        A           8.8                 8.8
DCX_HUMAN           140         R           L           1mjd        A           8.8                 8.8
DCX_HUMAN           159         R           L           2xrp        I           91.9                71.9
DCX_HUMAN           170         R           G           2xrp        I           74.3                66.4
DCX_HUMAN           183         R           S           2xrp        I           39.8                20.5
DCX_HUMAN           128         S           R           2xrp        I           98.5                84.6
DCX_HUMAN           206         Y           D           1mjd        A           0.4                 0.4
DCX_HUMAN           206         Y           H           1mjd        A           0.4                 0.4
DDR2_HUMAN          105         R           S           2wuh        A           17.8                1
DDX3X_HUMAN         294         R           T           2i4i        A           44.3                44.3
DEAF1_HUMAN         542         Q           H           2jw6        A           65.1                65.1
DEAF1_HUMAN         530         R           L           2jw6        A           71.7                71.7
DEAF1_HUMAN         526         T           N           2jw6        A           79.1                79.1
DEF4_HUMAN          74          R           Q           1zmm        A           99.3                99.3
DGUOK_HUMAN         227         E           K           2ocp        E           16.3                16.3
DGUOK_HUMAN         250         L           S           2ocp        F           0.1                 0.1
DGUOK_HUMAN         142         R           K           2ocp        E           12.2                12.2
DHB4_HUMAN          16          G           S           1zbq        E           17.3                17.3
DHB8_HUMAN          158         V           L           2pd6        D           13.4                13
DHE3_HUMAN          349         E           A           1nr1        C           21                  21
DHE3_HUMAN          499         G           D           1l1f        C           41.8                41.8
DHE3_HUMAN          499         G           S           1l1f        C           41.8                41.8
DHE3_HUMAN          507         H           Y           1nr1        C           10.9                10.9
DHE3_HUMAN          274         R           C           1l1f        F           12.8                12.8
DHE3_HUMAN          318         R           K           1nr1        D           21.5                21.5
DHE3_HUMAN          318         R           T           1nr1        D           21.5                21.5
DHE3_HUMAN          322         R           C           1l1f        F           58.1                58.1
DHE3_HUMAN          322         R           H           1l1f        F           58.1                58.1
DHE3_HUMAN          270         S           C           1l1f        C           10.3                10.3
DHE3_HUMAN          498         S           L           1nr1        D           71.2                71.2
DHE3_HUMAN          501         S           P           1nr1        D           33.2                27.1
DHE3_HUMAN          319         Y           C           1nr1        B           2.2                 2.2
DHH_HUMAN           162         L           P           2wfq        A           0                   0
DHI1_HUMAN          148         V           E           1xu7        C           14.6                0
DHPR_HUMAN          212         F           C           1hdr        A           1.6                 1.6
DHPR_HUMAN          149         G           R           1hdr        A           8.3                 8.3
DHPR_HUMAN          151         G           S           1hdr        A           11.7                0
DHPR_HUMAN          170         G           S           1hdr        A           57.5                18.5
DHPR_HUMAN          17          G           R           1hdr        A           9.1                 9.1
DHPR_HUMAN          17          G           V           1hdr        A           9.1                 9.1
DHPR_HUMAN          18          G           D           1hdr        A           0                   0
DHPR_HUMAN          23          G           D           1hdr        A           0.8                 0.8
DHPR_HUMAN          158         H           Y           1hdr        A           1                   1
DHPR_HUMAN          14          L           P           1hdr        A           0.9                 0.9
DHPR_HUMAN          74          L           P           1hdr        A           37.7                37.7
DHPR_HUMAN          145         P           L           1hdr        A           76.3                23.5
DHPR_HUMAN          66          Q           R           1hdr        A           16.1                16.1
DHPR_HUMAN          108         W           G           1hdr        A           34.4                4.4
DHPR_HUMAN          36          W           R           1hdr        A           20.6                20.6
DHPR_HUMAN          150         Y           C           1hdr        A           14.6                14.6
DNLI1_HUMAN         612         S           L           1x9n        A           56.3                56.3
DNM3B_HUMAN         270         S           P           3flg        A           16.4                16.4
DP13A_HUMAN         643         E           Q           2ela        B           67.2                67.2
DPEP1_HUMAN         246         R           H           1itu        A           1.7                 1.7
DPOG2_HUMAN         451         G           E           2g4c        C           9.1                 9.1
DPYL2_HUMAN         481         R           C           2gse        A           39.2                10.8
DPYS_HUMAN          435         G           R           2vr2        A           0                   0
DPYS_HUMAN          334         Q           R           2vr2        A           17.4                17.4
DPYS_HUMAN          490         R           T           2vr2        A           80.7                21.1
DPYS_HUMAN          68          T           R           2vr2        A           0                   0
DPYS_HUMAN          360         W           R           2vr2        A           3.9                 3.9
DSG2_HUMAN          49          R           H           2yqg        A           94.1                94.1
DYN2_HUMAN          618         A           T           2ys1        A           52                  52
DYN2_HUMAN          562         K           E           2ys1        A           44.9                44.9
DYN2_HUMAN          619         S           L           2ys1        A           6.7                 6.7
DYN2_HUMAN          619         S           W           2ys1        A           6.7                 6.7
DYRK2_HUMAN         198         P           L           3kvw        A           77                  77
E2AK2_HUMAN         439         L           V           2a1a        B           23.2                23.2
EDA_HUMAN           349         A           T           1rj7        E           30.9                0
EDA_HUMAN           356         A           D           1rj7        F           24.5                24.5
EDA_HUMAN           332         C           Y           1rj8        A           5                   0
EDA_HUMAN           298         D           H           1rj7        G           39.9                39.9
EDA_HUMAN           298         D           Y           1rj7        G           39.9                39.9
EDA_HUMAN           302         F           S           1rj7        F           32                  1.5
EDA_HUMAN           255         G           C           1rj7        G           0.5                 0.5
EDA_HUMAN           255         G           D           1rj7        G           0.5                 0.5
EDA_HUMAN           269         G           V           1rj7        E           2.7                 2.7
EDA_HUMAN           291         G           R           1rj7        F           0                   0
EDA_HUMAN           291         G           W           1rj7        F           0                   0
EDA_HUMAN           299         G           S           1rj7        E           0                   0
EDA_HUMAN           252         H           L           1rj8        A           24.8                0
EDA_HUMAN           252         H           Y           1rj8        A           24.8                0
EDA_HUMAN           360         I           N           1rj7        E           0                   0
EDA_HUMAN           373         M           I           1rj7        E           0                   0
EDA_HUMAN           372         N           D           1rj7        F           22.6                22.6
EDA_HUMAN           306         Q           H           1rj7        E           14                  0
EDA_HUMAN           358         Q           E           1rj7        G           24.8                24.8
EDA_HUMAN           357         R           P           1rj8        D           56.4                56.4
EDA_HUMAN           374         S           R           1rj8        B           17.7                17.7
EDA_HUMAN           378         T           M           1rj7        E           0                   0
EDA_HUMAN           378         T           P           1rj7        E           0                   0
EDA_HUMAN           307         V           G           1rj7        E           0.2                 0.2
EDA_HUMAN           274         W           G           1rj8        B           2.4                 2.4
EDA_HUMAN           320         Y           C           1rj8        A           0                   0
EDA_HUMAN           343         Y           C           1rj8        D           63.1                30.9
EGFR_HUMAN          709         E           A           2eb2        A           35.6                35.6
EGFR_HUMAN          709         E           K           2eb2        A           35.6                35.6
EGFR_HUMAN          734         E           K           2jiv        A           28.2                28.2
EGFR_HUMAN          719         G           A           2jiv        A           4                   4
EGFR_HUMAN          719         G           C           2jiv        A           4                   4
EGFR_HUMAN          719         G           D           2jiv        A           4                   4
EGFR_HUMAN          719         G           S           2jiv        A           4                   4
EGFR_HUMAN          724         G           S           2rfe        B           0                   0
EGFR_HUMAN          873         G           E           1m17        A           51.7                51.7
EGFR_HUMAN          747         L           F           2gs7        B           1.2                 1.2
EGFR_HUMAN          833         L           V           2j5e        A           0.3                 0.3
EGFR_HUMAN          858         L           M           2jit        B           0.2                 0.2
EGFR_HUMAN          858         L           R           2jit        B           0.2                 0.2
EGFR_HUMAN          861         L           Q           2rfe        B           0.8                 0.8
EGFR_HUMAN          787         Q           R           2eb2        A           0                   0
EGFR_HUMAN          748         R           P           2rfd        B           26.3                26.3
EGFR_HUMAN          790         T           M           2j5e        A           0.6                 0.6
EGFR_HUMAN          834         V           L           1m17        A           0                   0
EGLN1_HUMAN         317         P           R           3hqr        A           38.1                7.8
EGLN1_HUMAN         371         R           H           3oui        A           28.2                28.2
EHMT1_HUMAN         1142        Y           F           2igq        A           0                   0
EI2BA_HUMAN         208         N           Y           3ecs        H           9.6                 9.6
EI2BE_HUMAN         650         E           K           3jui        A           10.8                10.8
EI2BE_HUMAN         628         W           R           3jui        A           3.1                 3.1
ELNE_HUMAN          32          G           V           2rg3        A           34.7                34.7
ELNE_HUMAN          191         R           Q           3q76        A           56.9                56.9
ELNE_HUMAN          177         V           F           1ppg        E           3.2                 3.2
EMD_HUMAN           54          S           F           1jei        A           142.5               142.5
EPHA3_HUMAN         806         D           N           2qo9        A           0.5                 0.5
EPHA3_HUMAN         766         G           E           2qob        A           41.5                41.5
EPHA3_HUMAN         621         I           L           2qoc        A           11.7                11.7
EPHA5_HUMAN         856         T           I           2r2p        A           8.9                 8.9
EPHA8_HUMAN         860         P           L           3kul        A           13                  13
EPO_HUMAN           149         P           Q           1eer        A           42.9                42.9
ERBB3_HUMAN         104         V           M           1m6b        A           1                   1
ERBB4_HUMAN         303         S           Y           3u2p        A           27.9                27.9
ERBB4_HUMAN         140         T           I           3u2p        A           2.7                 2.7
ERCC1_HUMAN         231         F           L           1z00        A           42.9                0.6
ERN1_HUMAN          244         N           S           2hz6        A           20                  20
ERR2_HUMAN          110         A           V           1lo1        A           4.3                 4.3
ETFA_HUMAN          116         G           R           2a1t        R           0                   0
ETFA_HUMAN          266         T           M           2a1u        A           80                  18.9
ETFA_HUMAN          157         V           G           1efv        A           27                  6.4
ETFB_HUMAN          128         D           N           2a1u        B           49.6                11.2
ETFB_HUMAN          164         R           Q           2a1t        S           12.4                4.1
F13A_HUMAN          682         R           H           1ggu        A           60                  60
F16P1_HUMAN         177         A           D           1fta        A           0                   0
F16P1_HUMAN         194         F           S           2fix        A           0                   0
F16P1_HUMAN         164         G           S           1fta        A           0                   0
F16P1_HUMAN         284         P           R           2fix        A           0                   0
FA11_HUMAN          430         A           V           1xxf        A           1                   1
FA11_HUMAN          565         E           K           1zrk        A           53.6                53.6
FA11_HUMAN          460         F           V           1xx9        B           35.4                35.4
FA11_HUMAN          418         G           V           1xx9        A           0                   0
FA11_HUMAN          618         I           S           1xxd        B           0.4                 0.4
FA11_HUMAN          538         P           L           1zrk        A           31                  31
FA11_HUMAN          594         S           R           1xxf        B           9.3                 2
FA11_HUMAN          404         T           N           1xx9        A           0                   0
FA11_HUMAN          493         T           I           3bg8        A           38                  38
FA11_HUMAN          587         W           S           2f83        A           11.5                11.5
FA11_HUMAN          511         Y           H           1xx9        A           8.1                 8.1
FA11_HUMAN          255         C           Y           2f83        A           0                   0
FA11_HUMAN          46          C           F           2f83        A           0                   0
FA11_HUMAN          56          C           R           2f83        A           0                   0
FA11_HUMAN          34          D           H           2f83        A           63.7                63.7
FA11_HUMAN          341         E           K           2j8j        B           62.3                22.5
FA11_HUMAN          301         F           L           2f83        A           0                   0
FA11_HUMAN          263         G           E           2f83        A           3.2                 3.2
FA11_HUMAN          101         K           R           2f83        A           6                   6
FA11_HUMAN          270         K           I           2f83        A           79.1                79.1
FA11_HUMAN          320         L           P           2j8l        A           22.7                22.7
FA11_HUMAN          244         Q           R           2f83        A           32                  32
FA11_HUMAN          326         R           C           2f83        A           16                  16
FA11_HUMAN          266         S           N           2f83        A           61                  61
FA11_HUMAN          322         T           I           2f83        A           26.9                26.9
FA11_HUMAN          246         W           C           2f83        A           4.9                 4.9
FA11_HUMAN          151         Y           C           2f83        A           1.6                 1.6
FA9_HUMAN           102         C           R           1edm        B           11.4                11.4
FA9_HUMAN           108         C           S           1edm        B           30.3                30.3
FA9_HUMAN           119         C           F           1edm        B           18.6                18.6
FA9_HUMAN           119         C           R           1edm        B           18.6                18.6
FA9_HUMAN           97          C           S           1edm        B           15.4                15.4
FA9_HUMAN           110         D           N           1edm        B           41.4                41.4
FA9_HUMAN           93          D           G           1edm        B           43.3                43.3
FA9_HUMAN           124         E           K           1edm        B           76.2                76.2
FA9_HUMAN           106         G           D           1edm        B           22.8                22.8
FA9_HUMAN           106         G           S           1edm        B           22.8                22.8
FA9_HUMAN           125         G           E           1edm        B           38.6                38.6
FA9_HUMAN           125         G           R           1edm        B           38.6                38.6
FA9_HUMAN           125         G           V           1edm        B           38.6                38.6
FA9_HUMAN           112         I           S           1edm        B           81                  81
FA9_HUMAN           113         N           K           1edm        B           81.5                81.5
FA9_HUMAN           101         P           R           1edm        B           22.6                22.6
FA9_HUMAN           96          Q           P           1edm        B           29.5                29.5
FA9_HUMAN           115         Y           C           1edm        B           19.9                19.9
FA9_HUMAN           55          F           C           1nl0        G           86.8                0.7
FA9_HUMAN           71          F           S           1nl0        G           37.9                37.9
FA9_HUMAN           58          G           A           1nl0        G           27.9                20.5
FA9_HUMAN           58          G           R           1nl0        G           27.9                20.5
FA9_HUMAN           52          L           S           1nl0        G           72.8                2.6
FA9_HUMAN           48          N           I           1nl0        G           31.8                31.8
FA9_HUMAN           75          R           Q           1nl0        G           19.4                19.4
FA9_HUMAN           49          S           P           1nl0        G           57.3                57.3
FA9_HUMAN           84          T           R           1nl0        G           0                   0
FA9_HUMAN           91          Y           C           1nl0        G           37                  37
FA9_HUMAN           265         A           T           1rfn        A           0                   0
FA9_HUMAN           279         A           T           1rfn        A           0                   0
FA9_HUMAN           366         A           D           3kcg        H           5.4                 5.1
FA9_HUMAN           397         A           P           3lc5        A           0.1                 0.1
FA9_HUMAN           436         A           V           2wpk        S           8.2                 8.2
FA9_HUMAN           252         C           S           3kcg        H           5.6                 0.8
FA9_HUMAN           252         C           Y           3kcg        H           5.6                 0.8
FA9_HUMAN           268         C           W           2wph        S           5.6                 5.6
FA9_HUMAN           382         C           Y           3kcg        H           0.1                 0.1
FA9_HUMAN           396         C           F           2wpj        S           0.5                 0.5
FA9_HUMAN           396         C           S           2wpj        S           0.5                 0.5
FA9_HUMAN           407         C           R           2wph        S           8.4                 0
FA9_HUMAN           407         C           S           2wph        S           8.4                 0
FA9_HUMAN           435         C           Y           2wpk        S           3                   0.6
FA9_HUMAN           410         D           H           1rfn        A           0                   0
FA9_HUMAN           291         E           V           2wpi        S           21.2                21.2
FA9_HUMAN           433         E           A           3kcg        H           27.5                11.7
FA9_HUMAN           433         E           K           3kcg        H           27.5                11.7
FA9_HUMAN           395         F           I           3kcg        H           0.9                 0.9
FA9_HUMAN           395         F           L           3kcg        H           0.9                 0.9
FA9_HUMAN           424         F           V           2wpm        S           17.9                0.1
FA9_HUMAN           253         G           E           2wpk        S           1.3                 1.3
FA9_HUMAN           253         G           R           2wpk        S           1.3                 1.3
FA9_HUMAN           351         G           D           2wpm        S           0.2                 0.2
FA9_HUMAN           357         G           E           3kcg        H           0.1                 0.1
FA9_HUMAN           357         G           R           3kcg        H           0.1                 0.1
FA9_HUMAN           363         G           W           3kcg        H           31.3                0
FA9_HUMAN           412         G           E           3kcg        H           0                   0
FA9_HUMAN           413         G           R           1rfn        A           0                   0
FA9_HUMAN           432         G           S           3kcg        H           36.5                0.7
FA9_HUMAN           432         G           V           3kcg        H           36.5                0.7
FA9_HUMAN           442         G           E           2wpk        S           2.8                 0
FA9_HUMAN           442         G           R           2wpk        S           2.8                 0
FA9_HUMAN           302         H           R           3lc5        A           6.9                 6.9
FA9_HUMAN           316         I           F           1rfn        A           0                   0
FA9_HUMAN           344         I           L           3lc3        A           29.4                28.5
FA9_HUMAN           390         I           F           3kcg        H           3.2                 3.2
FA9_HUMAN           443         I           T           1rfn        A           3                   3
FA9_HUMAN           454         I           T           1rfn        A           0                   0
FA9_HUMAN           362         K           E           3kcg        H           77.5                32.1
FA9_HUMAN           387         K           E           3kcg        H           60.1                51.9
FA9_HUMAN           318         L           R           1rfn        A           0                   0
FA9_HUMAN           321         L           Q           1rfn        A           0                   0
FA9_HUMAN           383         L           F           3lc3        A           39.8                39.8
FA9_HUMAN           383         L           I           3lc3        A           39.8                39.8
FA9_HUMAN           394         M           K           2wph        S           1.7                 1.7
FA9_HUMAN           283         N           D           3kcg        H           12.3                12.3
FA9_HUMAN           306         N           S           2wpm        S           38.5                38.5
FA9_HUMAN           333         P           H           2wpm        S           26.3                8
FA9_HUMAN           333         P           T           2wpm        S           26.3                8
FA9_HUMAN           414         P           T           3lc5        A           0.6                 0.6
FA9_HUMAN           241         Q           H           2wpm        S           1.8                 1.8
FA9_HUMAN           241         Q           K           2wpm        S           1.8                 1.8
FA9_HUMAN           294         R           G           1rfn        A           13.5                13.5
FA9_HUMAN           294         R           Q           1rfn        A           13.5                13.5
FA9_HUMAN           379         R           G           2wpi        S           39.4                39.4
FA9_HUMAN           379         R           Q           2wpi        S           39.4                39.4
FA9_HUMAN           404         R           T           2wpm        S           34.4                34.4
FA9_HUMAN           449         R           Q           3lc3        A           37                  37
FA9_HUMAN           449         R           W           3lc3        A           37                  37
FA9_HUMAN           411         S           G           2wph        S           9.3                 0
FA9_HUMAN           411         S           I           2wph        S           9.3                 0
FA9_HUMAN           430         S           T           2wph        S           4.2                 1
FA9_HUMAN           342         T           K           3lc3        A           0.6                 0.6
FA9_HUMAN           342         T           M           3lc3        A           0.6                 0.6
FA9_HUMAN           426         T           P           2wpk        S           0.2                 0.2
FA9_HUMAN           227         V           D           2wpm        S           0.3                 0.3
FA9_HUMAN           227         V           F           2wpm        S           0.3                 0.3
FA9_HUMAN           228         V           F           2wpk        S           8                   8
FA9_HUMAN           228         V           L           2wpk        S           8                   8
FA9_HUMAN           419         V           E           2wpj        S           17.1                5.6
FA9_HUMAN           356         W           C           1rfn        A           1.2                 1.2
FA9_HUMAN           431         W           G           2wpl        S           12.6                0.7
FA9_HUMAN           431         W           R           2wpl        S           12.6                0.7
FA9_HUMAN           453         W           R           1rfn        A           6.8                 6.8
FA9_HUMAN           450         Y           C           2wph        S           2.9                 2.9
FA9_HUMAN           134         C           Y           2wpk        E           18.2                17.9
FA9_HUMAN           155         C           F           3lc3        B           2.6                 2.6
FA9_HUMAN           170         C           F           2wpm        E           3.7                 3.7
FA9_HUMAN           178         C           R           1rfn        B           52.6                8.5
FA9_HUMAN           178         C           W           1rfn        B           52.6                8.5
FA9_HUMAN           139         G           D           1rfn        B           1                   1
FA9_HUMAN           139         G           S           1rfn        B           1                   1
FA9_HUMAN           160         G           E           3lc5        B           8.4                 8.4
FA9_HUMAN           136         I           T           3kcg        L           39.3                39.3
FA9_HUMAN           167         Q           H           1rfn        B           49.8                49.8
FA9_HUMAN           169         S           C           2wpi        E           26.6                26.6
FA9_HUMAN           191         R           C           2wpj        E           93.6                93.6
FA9_HUMAN           191         R           H           2wpj        E           93.6                93.6
FABP4_HUMAN         23          E           D           2hnx        A           31.3                31.3
FAK1_HUMAN          1044        K           E           1k05        A           61.2                39.5
FBLN4_HUMAN         57          E           K           2kl7        A           67.7                67.7
FBX30_HUMAN         8           S           C           2yre        A           58.8                58.8
FBXW7_HUMAN         465         R           C           2ovq        B           16.2                6.3
FBXW7_HUMAN         465         R           H           2ovq        B           16.2                6.3
FBXW7_HUMAN         505         R           L           2ovr        B           24.4                16.6
FBXW7_HUMAN         582         S           L           2ovp        B           29.7                29.7
FCN1_HUMAN          175         Y           C           2d39        A           0                   0
FER_HUMAN           460         W           C           2kk6        A           5.2                 5.2
FGF10_HUMAN         106         C           F           1nun        A           18.8                18.8
FGF10_HUMAN         156         I           R           1nun        A           76.1                11
FGF23_HUMAN         71          S           G           2p39        A           0                   0
FGF8_HUMAN          89          K           E           2fdb        M           53.6                53.6
FGF8_HUMAN          116         R           G           2fdb        M           7.9                 7.9
FGFR1_HUMAN         520         A           T           3ky2        A           2.4                 2.4
FGFR1_HUMAN         687         G           R           1agw        A           0                   0
FGFR1_HUMAN         703         G           R           3gql        A           94.5                94.5
FGFR1_HUMAN         703         G           S           3gql        A           94.5                94.5
FGFR1_HUMAN         621         H           R           3gqi        A           0                   0
FGFR1_HUMAN         538         I           V           3c4f        A           3.7                 0.2
FGFR1_HUMAN         693         I           F           1agw        A           0                   0
FGFR1_HUMAN         719         M           R           3kxx        A           3.8                 3.8
FGFR1_HUMAN         724         N           K           3kxx        A           56.5                56.5
FGFR1_HUMAN         722         P           H           3gql        A           4.4                 4.4
FGFR1_HUMAN         722         P           S           3gql        A           4.4                 4.4
FGFR1_HUMAN         745         P           S           3gqi        A           12.6                11
FGFR1_HUMAN         622         R           G           3gqi        A           5.7                 5.7
FGFR1_HUMAN         622         R           Q           3gqi        A           5.7                 5.7
FGFR1_HUMAN         685         S           F           2fgi        A           4.2                 4.2
FGFR1_HUMAN         607         V           M           3gqi        A           0                   0
FGFR1_HUMAN         664         V           L           3js2        B           2.1                 2.1
FGFR1_HUMAN         666         W           R           3rhx        B           0.7                 0.7
FGFR1_HUMAN         167         A           S           1cvs        C           57.5                1
FGFR1_HUMAN         343         A           V           1cvs        C           0                   0
FGFR1_HUMAN         178         C           S           1cvs        C           0                   0
FGFR1_HUMAN         277         C           Y           1cvs        D           0.1                 0.1
FGFR1_HUMAN         224         D           H           1fq9        C           0.5                 0.5
FGFR1_HUMAN         274         E           G           1evt        D           56.7                25.2
FGFR1_HUMAN         237         G           D           1cvs        D           32.2                32.2
FGFR1_HUMAN         270         G           D           1fq9        C           26                  26
FGFR1_HUMAN         300         I           T           1cvs        C           47.4                12.3
FGFR1_HUMAN         245         L           P           1cvs        C           2.2                 2.2
FGFR1_HUMAN         330         N           I           1cvs        D           64.7                64.7
FGFR1_HUMAN         252         P           R           1evt        D           66.3                30.3
FGFR1_HUMAN         252         P           T           1evt        D           66.3                30.3
FGFR1_HUMAN         283         P           R           1evt        C           28.6                1.7
FGFR1_HUMAN         250         R           W           1evt        C           61.7                1.4
FGFR1_HUMAN         254         R           Q           1cvs        D           51.6                35.4
FGFR1_HUMAN         332         S           C           1cvs        C           20                  20
FGFR1_HUMAN         346         S           C           1cvs        D           99.6                36.6
FGFR1_HUMAN         273         V           M           1evt        D           3.4                 3.4
FGFR1_HUMAN         339         Y           C           1cvs        C           1.5                 1.5
FGFR1_HUMAN         101         C           F           2cr3        A           0                   0
FGFR1_HUMAN         48          G           S           2cr3        A           45.4                45.4
FGFR1_HUMAN         97          G           D           2cr3        A           29.5                29.5
FGFR1_HUMAN         78          R           C           2cr3        A           37                  37
FGFR1_HUMAN         102         V           I           2cr3        A           35.2                35.2
FGFR1_HUMAN         99          Y           C           2cr3        A           0.5                 0.5
FGFR1_HUMAN         772         P           S           3gql        A           50.8                50.8
FGFR2_HUMAN         337         A           P           1djs        A           27.5                27.5
FGFR2_HUMAN         344         A           G           1e0o        B           0                   0
FGFR2_HUMAN         344         A           P           1e0o        B           0                   0
FGFR2_HUMAN         362         A           S           1ev2        H           60.7                60.7
FGFR2_HUMAN         278         C           F           1nun        B           0                   0
FGFR2_HUMAN         278         C           Y           1nun        B           0                   0
FGFR2_HUMAN         342         C           F           1djs        A           0                   0
FGFR2_HUMAN         342         C           G           1djs        A           0                   0
FGFR2_HUMAN         342         C           R           1djs        A           0                   0
FGFR2_HUMAN         342         C           S           1djs        A           0                   0
FGFR2_HUMAN         342         C           W           1djs        A           0                   0
FGFR2_HUMAN         342         C           Y           1djs        A           0                   0
FGFR2_HUMAN         283         D           N           1nun        B           40                  7.8
FGFR2_HUMAN         321         D           A           1ii4        E           43                  0.1
FGFR2_HUMAN         276         F           V           3oj2        C           0.5                 0.5
FGFR2_HUMAN         272         G           V           1ev2        H           23.9                23.9
FGFR2_HUMAN         338         G           E           1djs        A           8.5                 8.5
FGFR2_HUMAN         172         A           F           1djs        A           67.4                7.5
FGFR2_HUMAN         338         G           R           1djs        A           8.5                 8.5
FGFR2_HUMAN         288         I           S           1ev2        H           3.5                 0
FGFR2_HUMAN         292         K           E           1ii4        E           7.3                 7.3
FGFR2_HUMAN         331         N           I           1ii4        E           44.1                44.1
FGFR2_HUMAN         253         P           R           3oj2        C           63.1                38
FGFR2_HUMAN         263         P           L           1e0o        B           1.4                 1.4
FGFR2_HUMAN         289         Q           P           2fdb        P           31.9                0
FGFR2_HUMAN         203         R           C           1wvz        A           5.6                 5.6
FGFR2_HUMAN         252         S           F           1ii4        E           25.8                10.5
FGFR2_HUMAN         252         S           L           1ii4        E           25.8                10.5
FGFR2_HUMAN         252         S           W           1ii4        E           25.8                10.5
FGFR2_HUMAN         267         S           P           1djs        A           66                  18.3
FGFR2_HUMAN         347         S           C           1nun        B           87.2                30.4
FGFR2_HUMAN         351         S           C           1ev2        H           9.9                 9.9
FGFR2_HUMAN         354         S           C           1e0o        D           33.4                32.7
FGFR2_HUMAN         354         S           Y           1e0o        D           33.4                32.7
FGFR2_HUMAN         341         T           P           2fdb        P           6.4                 0
FGFR2_HUMAN         359         V           F           1djs        A           11                  3.4
FGFR2_HUMAN         290         W           C           1djs        A           0                   0
FGFR2_HUMAN         290         W           G           1djs        A           0                   0
FGFR2_HUMAN         290         W           R           1djs        A           0                   0
FGFR2_HUMAN         281         Y           C           1ii4        E           62.4                20.6
FGFR2_HUMAN         328         Y           C           1djs        A           46.5                46.5
FGFR2_HUMAN         340         Y           C           1nun        B           1.3                 1.3
FGFR2_HUMAN         340         Y           H           1nun        B           1.3                 1.3
FGFR2_HUMAN         628         A           T           2psq        A           0                   0
FGFR2_HUMAN         648         A           T           2psq        B           0                   0
FGFR2_HUMAN         565         E           G           2py3        A           15.1                15.1
FGFR2_HUMAN         663         G           E           2pvy        D           46.5                3
FGFR2_HUMAN         526         K           E           2pzp        B           50.1                26.9
FGFR2_HUMAN         641         K           R           3b2t        A           5                   5
FGFR2_HUMAN         549         N           H           2psq        B           3.2                 3.2
FGFR2_HUMAN         612         R           T           3b2t        B           20.7                20.7
FGFR2_HUMAN         678         R           G           3b2t        A           47.3                7.8
FGFR2_HUMAN         301         Y           C           1nun        B           54.4                54.4
FGFR3_HUMAN         228         C           R           1ry7        B           0.1                 0.1
FGFR3_HUMAN         322         E           K           1ry7        B           37                  14.8
FGFR3_HUMAN         250         P           R           1ry7        B           63.7                37.7
FGFR3_HUMAN         248         R           C           1ry7        B           63.4                10.7
FGFR3_HUMAN         249         S           C           1ry7        B           23.7                22.8
FHL1_HUMAN          132         C           F           1x63        A           41.8                41.8
FHL1_HUMAN          153         C           R           1x63        A           4.5                 4.5
FHL1_HUMAN          153         C           Y           1x63        A           4.5                 4.5
FHL1_HUMAN          123         H           Y           1x63        A           17.3                17.3
FHL1_HUMAN          122         W           S           1x63        A           13.6                13.6
FIBB_HUMAN          430         G           D           1fzf        E           0.3                 0.3
FIBB_HUMAN          383         L           R           1n86        E           0.1                 0.1
FIBB_HUMAN          196         R           C           1n8e        B           22.8                22.8
FMR1_HUMAN          304         I           N           2qnd        B           7.3                 2
FOXC2_HUMAN         125         S           L           1d5v        A           66.4                66.4
FOXP2_HUMAN         553         R           H           2as5        F           51.4                12.6
FRDA_HUMAN          122         D           Y           3t3t        A           34.4                34.4
FRDA_HUMAN          130         G           V           3t3j        A           4.4                 4.4
FRDA_HUMAN          154         I           F           1ekg        A           0                   0
FRDA_HUMAN          106         L           S           1ekg        A           0                   0
FRDA_HUMAN          182         L           F           1ekg        A           0                   0
FRDA_HUMAN          198         L           R           3t3k        A           10.7                10.7
FRDA_HUMAN          165         R           C           3t3x        A           17.1                17.1
FRDA_HUMAN          155         W           R           3t3x        B           31.4                3.5
FRIL_HUMAN          96          A           T           2fg8        A           0                   0
FSHB_HUMAN          69          C           G           1fl7        B           23.9                0
FSHR_HUMAN          189         A           V           1xwd        C           0                   0
FSHR_HUMAN          224         D           V           1xwd        C           6.6                 6.6
FSHR_HUMAN          160         I           T           1xwd        C           0.5                 0.5
FSHR_HUMAN          128         S           Y           1xwd        C           13.8                13.8
FTM_HUMAN           695         A           P           2yrb        A           23.6                23.6
FTM_HUMAN           615         T           P           2yrb        A           52.8                52.8
FUMH_HUMAN          117         A           P           3e04        A           0                   0
FUMH_HUMAN          308         A           T           3e04        D           1.4                 1.4
FUMH_HUMAN          425         D           V           3e04        D           42                  14.1
FUMH_HUMAN          312         F           C           3e04        A           48.6                10.8
FUMH_HUMAN          282         G           V           3e04        A           19.6                2.6
FUMH_HUMAN          180         H           R           3e04        A           22.1                22.1
FUMH_HUMAN          230         K           R           3e04        D           0.6                 0.1
FUMH_HUMAN          328         M           R           3e04        A           0                   0
FUMH_HUMAN          107         N           T           3e04        B           0.4                 0.4
FUMH_HUMAN          185         Q           R           3e04        A           12.7                3.9
FUMH_HUMAN          233         R           H           3e04        A           32.4                0.8
FXR1_HUMAN          233         A           T           2cpq        A           0                   0
FYN_HUMAN           243         V           L           1aou        F           2.9                 2.9
FYN_HUMAN           410         G           R           2dq7        X           48.7                48.7
G6PD_HUMAN          410         G           D           1qki        E           70                  1.5
G6PD_HUMAN          198         R           P           2bhl        A           1.3                 1.3
G6PD_HUMAN          387         R           C           1qki        E           11.6                11.6
G6PD_HUMAN          439         R           P           1qki        E           20.5                2.9
G6PD_HUMAN          394         V           L           1qki        E           1.4                 1.4
G6PI_HUMAN          300         A           P           1iat        A           0                   0
G6PI_HUMAN          539         D           N           1jiq        A           61.3                14.8
G6PI_HUMAN          495         E           K           1jlh        A           1                   1
G6PI_HUMAN          159         G           S           1jlh        A           11.8                11.8
G6PI_HUMAN          20          H           P           1nuh        A           24.4                24.4
G6PI_HUMAN          389         H           R           1nuh        A           86.4                8.3
G6PI_HUMAN          525         I           T           1iat        A           25.3                0
G6PI_HUMAN          339         L           P           1iat        A           0                   0
G6PI_HUMAN          487         L           F           1iat        A           0                   0
G6PI_HUMAN          517         L           V           1jlh        A           62.4                2.5
G6PI_HUMAN          343         Q           R           1jiq        A           60.7                8.6
G6PI_HUMAN          273         R           H           1jlh        A           2.8                 2.8
G6PI_HUMAN          347         R           C           1nuh        A           34.7                16.8
G6PI_HUMAN          347         R           H           1nuh        A           34.7                16.8
G6PI_HUMAN          472         R           H           1iri        A           13.9                12.8
G6PI_HUMAN          75          R           G           1iri        B           14.7                14.7
G6PI_HUMAN          83          R           W           1jlh        B           32.3                32.3
G6PI_HUMAN          278         S           L           1iat        A           3.2                 3.2
G6PI_HUMAN          195         T           I           1iri        A           3.6                 3.6
G6PI_HUMAN          224         T           M           1iri        A           36.5                6.4
G6PI_HUMAN          375         T           R           1iat        A           11.1                0.1
G6PI_HUMAN          5           T           I           1jiq        A           16.1                16.1
G6PI_HUMAN          101         V           M           1jiq        A           2.4                 2.4
GALE_HUMAN          25          A           V           1hzj        A           48.8                48.8
GALE_HUMAN          103         D           G           1i3k        A           24.8                21.6
GALE_HUMAN          69          D           E           1ek6        B           43.2                43.2
GALE_HUMAN          165         E           K           1ek6        A           0                   0
GALE_HUMAN          302         G           D           1ek6        B           21.2                21.2
GALE_HUMAN          319         G           E           1hzj        B           68.3                68.3
GALE_HUMAN          90          G           E           1i3k        A           39.7                39.7
GALE_HUMAN          257         K           R           1hzj        B           8.2                 8.2
GALE_HUMAN          183         L           P           1ek5        A           0                   0
GALE_HUMAN          313         L           M           1ek5        A           30.4                30.4
GALE_HUMAN          34          N           S           1i3n        A           42.3                42.3
GALE_HUMAN          169         R           W           1ek6        A           35.9                35.1
GALE_HUMAN          239         R           W           1i3m        A           13.9                13.9
GALE_HUMAN          335         R           H           1i3l        B           25                  25
GALE_HUMAN          40          R           C           1hzj        A           49.1                49.1
GALE_HUMAN          94          V           M           1ek6        B           15.3                15.3
GALK1_HUMAN         198         A           V           1wuu        C           0                   0
GALK1_HUMAN         384         A           P           1wuu        C           10.5                10.5
GALK1_HUMAN         346         G           S           1wuu        C           40.9                40.9
GALK1_HUMAN         349         G           S           1wuu        C           3.8                 3.8
GALK1_HUMAN         36          G           R           1wuu        D           0.4                 0.4
GALK1_HUMAN         44          H           Y           1wuu        C           4.6                 4.6
GALK1_HUMAN         28          P           T           1wuu        C           6                   6
GALK1_HUMAN         239         R           Q           1wuu        D           5                   5
GALK1_HUMAN         68          R           C           1wuu        D           19.4                19.4
GALK1_HUMAN         288         T           M           1wuu        C           0                   0
GALK1_HUMAN         32          V           M           1wuu        C           0                   0
GAMT_HUMAN          54          A           P           3orh        A           0.1                 0.1
GAMT_HUMAN          169         C           Y           3orh        A           1.4                 1.4
GAMT_HUMAN          51          H           P           3orh        A           36.9                36.9
GAMT_HUMAN          197         L           P           3orh        A           0                   0
GAMT_HUMAN          50          M           L           3orh        A           2                   2
GAMT_HUMAN          20          W           S           3orh        A           5.3                 5.3
GAN_HUMAN           51          A           P           3hve        B           28.9                17.8
GAN_HUMAN           86          I           F           2ppi        A           0                   0
GAN_HUMAN           15          R           S           3hve        A           49.8                24.6
GAN_HUMAN           52          S           G           3hve        B           0.2                 0.2
GAN_HUMAN           79          S           L           3hve        A           46.3                46.3
GAN_HUMAN           82          V           F           3hve        A           9.2                 9.2
GAN_HUMAN           89          Y           C           3hve        B           16.7                4.6
GAN_HUMAN           138         R           H           3hve        A           9.8                 9.8
GAN_HUMAN           195         V           F           3hve        A           33.5                33.5
GCDH_HUMAN          122         A           V           1siq        A           0.3                 0.3
GCDH_HUMAN          195         A           T           2r0n        A           0.8                 0.8
GCDH_HUMAN          293         A           T           1sir        A           0.2                 0.2
GCDH_HUMAN          349         A           T           1sir        A           31.2                0.9
GCDH_HUMAN          382         A           T           1siq        A           0                   0
GCDH_HUMAN          421         A           T           1siq        A           25.7                0
GCDH_HUMAN          421         A           V           1siq        A           25.7                0
GCDH_HUMAN          433         A           E           1sir        A           57.6                1.1
GCDH_HUMAN          115         C           Y           2r0m        A           12                  12
GCDH_HUMAN          308         C           S           1siq        A           0                   0
GCDH_HUMAN          375         C           R           2r0n        A           0.5                 0.5
GCDH_HUMAN          365         E           K           2r0m        A           30.8                15.9
GCDH_HUMAN          414         E           K           1sir        A           15.8                15.8
GCDH_HUMAN          236         F           L           1siq        A           0                   0
GCDH_HUMAN          101         G           R           2r0n        A           6.5                 6.5
GCDH_HUMAN          178         G           R           1siq        A           0                   0
GCDH_HUMAN          354         G           R           1siq        A           0                   0
GCDH_HUMAN          354         G           S           1siq        A           0                   0
GCDH_HUMAN          390         G           A           1sir        A           40.7                18.6
GCDH_HUMAN          390         G           R           1sir        A           40.7                18.6
GCDH_HUMAN          403         H           R           1siq        A           0                   0
GCDH_HUMAN          179         L           R           2r0n        A           8.6                 8.6
GCDH_HUMAN          283         L           P           2r0n        A           13.8                13.8
GCDH_HUMAN          309         L           W           1siq        A           4.2                 1.7
GCDH_HUMAN          407         L           P           2r0m        A           0.4                 0.4
GCDH_HUMAN          191         M           T           1siq        A           0.5                 0.5
GCDH_HUMAN          266         M           V           2r0m        A           1.5                 1.5
GCDH_HUMAN          392         N           D           2r0n        A           40.6                23.6
GCDH_HUMAN          406         N           K           2r0n        A           0.6                 0.6
GCDH_HUMAN          278         P           S           1sir        A           62.5                62.5
GCDH_HUMAN          333         Q           E           1siq        A           57                  0
GCDH_HUMAN          128         R           G           2r0n        A           7.2                 7.2
GCDH_HUMAN          138         R           G           1siq        A           0.4                 0.4
GCDH_HUMAN          161         R           Q           2r0m        A           18                  18
GCDH_HUMAN          227         R           P           1sir        A           19.1                19.1
GCDH_HUMAN          257         R           Q           1siq        A           15.7                7.2
GCDH_HUMAN          257         R           W           1siq        A           15.7                7.2
GCDH_HUMAN          294         R           W           1siq        A           5.9                 5.9
GCDH_HUMAN          313         R           W           1siq        A           28.1                15
GCDH_HUMAN          355         R           C           2r0m        A           27.3                27.3
GCDH_HUMAN          355         R           H           2r0m        A           27.3                27.3
GCDH_HUMAN          383         R           C           2r0n        A           46                  14
GCDH_HUMAN          383         R           H           2r0n        A           46                  14
GCDH_HUMAN          386         R           Q           2r0n        A           25.9                0.1
GCDH_HUMAN          402         R           Q           1siq        A           1.2                 1
GCDH_HUMAN          402         R           W           1siq        A           1.2                 1
GCDH_HUMAN          88          R           C           2r0m        A           45.1                23.8
GCDH_HUMAN          94          R           L           1siq        A           27.7                27.7
GCDH_HUMAN          139         S           L           2r0n        A           2.1                 2.1
GCDH_HUMAN          305         S           L           1sir        A           0.4                 0.4
GCDH_HUMAN          416         T           I           2r0n        A           30.5                20.3
GCDH_HUMAN          429         T           M           2r0n        A           65.3                7.5
GCDH_HUMAN          148         V           I           1siq        A           0                   0
GCDH_HUMAN          400         V           M           1siq        A           0                   0
GCDH_HUMAN          295         Y           H           1siq        A           0.2                 0.2
GCH1_HUMAN          74          A           V           1fb1        A           44.9                6.1
GCH1_HUMAN          141         C           R           1fb1        B           7.4                 7.4
GCH1_HUMAN          141         C           W           1fb1        B           7.4                 7.4
GCH1_HUMAN          115         D           N           1fb1        B           68.8                68.8
GCH1_HUMAN          134         D           V           1fb1        C           46.2                20.9
GCH1_HUMAN          234         F           S           1fb1        A           0                   0
GCH1_HUMAN          108         G           D           1fb1        A           0                   0
GCH1_HUMAN          201         G           E           1fb1        B           1.4                 1.4
GCH1_HUMAN          203         G           R           1fb1        A           0                   0
GCH1_HUMAN          83          G           A           1fb1        B           86.5                64.3
GCH1_HUMAN          90          G           V           1fb1        C           52.9                7.6
GCH1_HUMAN          144         H           P           1fb1        C           41.8                12.5
GCH1_HUMAN          153         H           P           1fb1        D           2.4                 2.4
GCH1_HUMAN          135         I           K           1fb1        A           10.4                0
GCH1_HUMAN          224         K           R           1fb1        E           48.3                25.1
GCH1_HUMAN          163         L           R           1fb1        D           1                   1
GCH1_HUMAN          71          L           Q           1fb1        A           26.2                0
GCH1_HUMAN          79          L           P           1fb1        B           10.2                0
GCH1_HUMAN          102         M           K           1fb1        A           21.9                10.1
GCH1_HUMAN          102         M           R           1fb1        A           21.9                10.1
GCH1_HUMAN          211         M           I           1fb1        C           25                  2.2
GCH1_HUMAN          211         M           V           1fb1        C           25                  2.2
GCH1_HUMAN          213         M           V           1fb1        B           44.1                1.7
GCH1_HUMAN          221         M           T           1fb1        B           64.4                36.3
GCH1_HUMAN          199         P           L           1fb1        B           12.6                12.6
GCH1_HUMAN          180         Q           R           1fb1        A           0.9                 0.9
GCH1_HUMAN          178         R           S           1fb1        C           16.8                16.8
GCH1_HUMAN          184         R           H           1fb1        E           36.7                25.4
GCH1_HUMAN          241         R           W           1fb1        C           33.8                13.4
GCH1_HUMAN          249         R           S           1fb1        D           80                  25.6
GCH1_HUMAN          88          R           P           1fb1        B           47                  24.9
GCH1_HUMAN          88          R           W           1fb1        B           47                  24.9
GCH1_HUMAN          176         S           T           1fb1        D           0.7                 0.7
GCH1_HUMAN          106         T           I           1fb1        E           9                   0
GCH1_HUMAN          186         T           K           1fb1        A           1.4                 0
GCH1_HUMAN          191         V           I           1fb1        B           29.1                29.1
GCR_HUMAN           641         D           V           3k23        A           40.2                40.2
GCR_HUMAN           679         G           S           1m2z        A           23.5                23.5
GCR_HUMAN           559         I           N           1m2z        D           0                   0
GCR_HUMAN           747         I           M           1m2z        D           5.7                 5.7
GCR_HUMAN           753         L           F           3cld        A           2.2                 2.2
GCR_HUMAN           729         V           I           3e7c        A           0.1                 0.1
GCST_HUMAN          276         D           H           1wsv        B           0.2                 0.2
GCST_HUMAN          211         E           K           1wsv        B           54.9                54.9
GCST_HUMAN          269         G           D           1wsv        B           13.4                13.4
GCST_HUMAN          47          G           R           1wsr        B           13.1                0.1
GCST_HUMAN          42          H           R           1wsv        B           0.9                 0.9
GCST_HUMAN          145         N           I           1wsr        B           21.4                21.4
GCST_HUMAN          320         R           H           1wsv        A           4.4                 4.4
GDF5_HUMAN          400         C           Y           2bhk        A           0                   0
GDF5_HUMAN          491         E           K           3evs        B           63.9                52.5
GDF5_HUMAN          440         H           L           3evs        B           59                  32.5
GDF5_HUMAN          441         L           P           3evs        B           1.7                 1.7
GDF5_HUMAN          436         P           T           3evs        B           56.6                5.6
GDF5_HUMAN          438         R           L           3evs        B           51.3                4.7
GDF5_HUMAN          439         S           T           3evs        B           86.1                16.2
GDF5_HUMAN          475         S           N           1waq        A           21.8                21.8
GDNF_HUMAN          150         D           N           2v5e        B           63.4                63.4
GDNF_HUMAN          211         I           M           2v5e        B           73.2                33.1
GDNF_HUMAN          154         T           S           3fub        B           41.9                31.2
GELS_HUMAN          611         S           N           1h1v        G           29.8                29.8
GELS_HUMAN          214         D           N           1kcq        A           0.2                 0.2
GELS_HUMAN          214         D           Y           1kcq        A           0.2                 0.2
GELS_HUMAN          201         T           I           3ffk        A           26.1                26.1
GGA1_HUMAN          239         G           S           1oxz        A           58.6                58.6
GHR_HUMAN           56          C           S           1hwg        B           2                   2
GHR_HUMAN           170         D           H           1hwg        C           27.3                0
GHR_HUMAN           242         E           D           1hwg        C           61.8                61.8
GHR_HUMAN           62          E           K           1kf9        E           36.2                20.7
GHR_HUMAN           114         F           S           1a22        B           0                   0
GHR_HUMAN           171         I           T           1axi        B           0                   0
GHR_HUMAN           149         P           Q           1hwg        B           0                   0
GHR_HUMAN           172         Q           P           1a22        B           26.2                3.6
GHR_HUMAN           179         R           C           1hwg        B           43                  43
GHR_HUMAN           229         R           G           1kf9        F           15.3                15.3
GHR_HUMAN           229         R           H           1kf9        F           15.3                15.3
GHR_HUMAN           89          R           K           1a22        B           36.5                4.8
GHR_HUMAN           244         S           I           1kf9        F           7                   7
GHR_HUMAN           58          S           L           1a22        B           0                   0
GHR_HUMAN           143         V           A           1a22        B           0                   0
GHR_HUMAN           173         V           G           1a22        B           0                   0
GHR_HUMAN           68          W           R           1kf9        E           4.4                 4.4
GHR_HUMAN           226         Y           C           2aew        A           3.1                 3.1
GHR_HUMAN           162         V           D           1hwg        C           21.7                18.5
GHR_HUMAN           162         V           I           1hwg        C           21.7                18.5
GIMA1_HUMAN         166         V           E           3v70        A           20.1                20.1
GLCM_HUMAN          129         A           T           1ogs        A           0                   0
GLCM_HUMAN          175         A           E           1ogs        B           0                   0
GLCM_HUMAN          215         A           D           1ogs        A           0                   0
GLCM_HUMAN          229         A           E           2f61        A           32.6                3.4
GLCM_HUMAN          229         A           T           2f61        A           32.6                3.4
GLCM_HUMAN          348         A           V           1ogs        A           0                   0
GLCM_HUMAN          357         A           D           2v3d        A           0.7                 0.7
GLCM_HUMAN          380         A           T           2j25        A           0                   0
GLCM_HUMAN          485         A           P           2xwe        B           14.7                14.7
GLCM_HUMAN          495         A           P           1ogs        B           0.1                 0.1
GLCM_HUMAN          381         C           G           2j25        A           1.1                 1.1
GLCM_HUMAN          55          C           S           1ogs        A           0                   0
GLCM_HUMAN          166         D           V           1y7v        B           2.5                 2.5
GLCM_HUMAN          179         D           H           2f61        B           62.5                62.5
GLCM_HUMAN          354         D           H           1ogs        B           12.9                12.9
GLCM_HUMAN          419         D           A           1y7v        A           0.5                 0.5
GLCM_HUMAN          419         D           H           1y7v        A           0.5                 0.5
GLCM_HUMAN          419         D           N           1y7v        A           0.5                 0.5
GLCM_HUMAN          438         D           N           2v3d        B           1                   1
GLCM_HUMAN          438         D           Y           2v3d        B           1                   1
GLCM_HUMAN          448         D           H           3gxm        B           27.2                11.3
GLCM_HUMAN          448         D           V           3gxm        B           27.2                11.3
GLCM_HUMAN          513         D           Y           1ogs        B           0                   0
GLCM_HUMAN          63          D           N           3gxd        A           9.5                 9.5
GLCM_HUMAN          365         E           K           2nsx        B           25                  20.1
GLCM_HUMAN          388         E           K           3gxm        D           13.7                8.1
GLCM_HUMAN          80          E           K           3gxm        C           6                   6
GLCM_HUMAN          252         F           I           1y7v        A           0                   0
GLCM_HUMAN          255         F           Y           1y7v        A           0                   0
GLCM_HUMAN          290         F           L           2j25        A           0.1                 0.1
GLCM_HUMAN          298         F           L           2j25        A           0                   0
GLCM_HUMAN          436         F           S           3keh        A           21.8                9.2
GLCM_HUMAN          450         F           I           1ogs        A           0                   0
GLCM_HUMAN          456         F           V           3ke0        A           0.8                 0.8
GLCM_HUMAN          76          F           V           2v3f        A           0.6                 0.6
GLCM_HUMAN          152         G           E           3ke0        A           2.8                 2.8
GLCM_HUMAN          228         G           V           2f61        A           57.2                30.5
GLCM_HUMAN          232         G           E           3gxm        A           11                  0.7
GLCM_HUMAN          234         G           E           3gxm        C           2                   2
GLCM_HUMAN          234         G           W           3gxm        C           2                   2
GLCM_HUMAN          241         G           E           3keh        B           30.6                30.6
GLCM_HUMAN          241         G           R           3keh        B           30.6                30.6
GLCM_HUMAN          304         G           D           2nsx        C           1.7                 1.7
GLCM_HUMAN          364         G           R           3gxm        B           3.3                 3.3
GLCM_HUMAN          416         G           S           2j25        A           0                   0
GLCM_HUMAN          428         G           E           1ogs        A           0                   0
GLCM_HUMAN          429         G           R           1ogs        B           0                   0
GLCM_HUMAN          460         G           D           1ogs        A           0                   0
GLCM_HUMAN          517         G           S           2v3f        A           7.4                 7.4
GLCM_HUMAN          85          G           E           2nt0        A           27.8                27.8
GLCM_HUMAN          201         H           P           2v3f        B           25.6                25.6
GLCM_HUMAN          294         H           Q           2f61        B           14                  14
GLCM_HUMAN          490         H           R           1y7v        B           9                   9
GLCM_HUMAN          158         I           S           1ogs        A           0                   0
GLCM_HUMAN          158         I           T           1ogs        A           0                   0
GLCM_HUMAN          200         I           N           1ogs        A           0                   0
GLCM_HUMAN          200         I           S           1ogs        A           0                   0
GLCM_HUMAN          441         I           F           1ogs        A           0                   0
GLCM_HUMAN          441         I           T           1ogs        A           0                   0
GLCM_HUMAN          118         K           N           2xwd        A           14.3                14.3
GLCM_HUMAN          196         K           Q           2nt0        A           0                   0
GLCM_HUMAN          237         K           E           1ogs        B           30.6                30.6
GLCM_HUMAN          342         K           I           2v3d        B           51.4                51.4
GLCM_HUMAN          452         K           Q           2f61        A           0.7                 0.7
GLCM_HUMAN          464         K           E           3gxd        A           5                   5
GLCM_HUMAN          213         L           F           2nt1        C           1.1                 1.1
GLCM_HUMAN          224         L           F           1ogs        A           0                   0
GLCM_HUMAN          303         L           I           1ogs        A           0                   0
GLCM_HUMAN          363         L           P           1ogs        B           0                   0
GLCM_HUMAN          410         L           V           2j25        A           0                   0
GLCM_HUMAN          483         L           P           3gxm        C           8.2                 8.2
GLCM_HUMAN          483         L           R           3gxm        C           8.2                 8.2
GLCM_HUMAN          500         L           P           1y7v        B           0                   0
GLCM_HUMAN          162         M           V           1y7v        A           0.2                 0.2
GLCM_HUMAN          400         M           I           3keh        A           6.1                 6.1
GLCM_HUMAN          455         M           V           3gxd        A           0.3                 0.3
GLCM_HUMAN          156         N           D           3gxm        B           2.7                 2.7
GLCM_HUMAN          227         N           K           3keh        A           39.4                26.5
GLCM_HUMAN          227         N           S           3keh        A           39.4                26.5
GLCM_HUMAN          409         N           S           3keh        B           0.2                 0.2
GLCM_HUMAN          421         N           K           2j25        A           0.2                 0.2
GLCM_HUMAN          431         N           I           3gxm        C           13.3                2.7
GLCM_HUMAN          435         N           T           1y7v        B           38.6                16.7
GLCM_HUMAN          501         N           K           1ogs        A           0                   0
GLCM_HUMAN          161         P           L           3gxm        B           0.7                 0.7
GLCM_HUMAN          161         P           S           3gxm        B           0.7                 0.7
GLCM_HUMAN          198         P           L           2j25        A           28.6                28.6
GLCM_HUMAN          198         P           T           2j25        A           28.6                28.6
GLCM_HUMAN          217         P           S           1ogs        A           0                   0
GLCM_HUMAN          221         P           L           1ogs        A           0                   0
GLCM_HUMAN          221         P           T           1ogs        A           0                   0
GLCM_HUMAN          305         P           R           1ogs        B           25.3                25.3
GLCM_HUMAN          328         P           L           1ogs        A           18.4                18.4
GLCM_HUMAN          426         P           L           1ogs        A           31.4                31.4
GLCM_HUMAN          430         P           L           3gxm        A           26.1                0.8
GLCM_HUMAN          440         P           L           2j25        A           0                   0
GLCM_HUMAN          454         P           R           3gxd        A           0                   0
GLCM_HUMAN          159         R           Q           1ogs        A           0                   0
GLCM_HUMAN          159         R           W           1ogs        A           0                   0
GLCM_HUMAN          170         R           C           3keh        A           45.1                9.1
GLCM_HUMAN          170         R           L           3keh        A           45.1                9.1
GLCM_HUMAN          209         R           C           2j25        A           15                  15
GLCM_HUMAN          209         R           P           2j25        A           15                  15
GLCM_HUMAN          296         R           Q           2wkl        A           22                  22
GLCM_HUMAN          324         R           C           2nsx        B           4.9                 4.9
GLCM_HUMAN          324         R           H           2nsx        B           4.9                 4.9
GLCM_HUMAN          392         R           G           3gxm        B           25.9                17.5
GLCM_HUMAN          392         R           W           3gxm        B           25.9                17.5
GLCM_HUMAN          398         R           Q           3gxm        D           0.5                 0.5
GLCM_HUMAN          502         R           C           2xwd        B           23.7                23.7
GLCM_HUMAN          502         R           P           2xwd        B           23.7                23.7
GLCM_HUMAN          535         R           C           2v3d        A           13.9                13.9
GLCM_HUMAN          535         R           H           2v3d        A           13.9                13.9
GLCM_HUMAN          87          R           Q           3gxm        C           7.4                 7.4
GLCM_HUMAN          87          R           W           3gxm        C           7.4                 7.4
GLCM_HUMAN          146         S           L           3gxm        C           3.4                 3.4
GLCM_HUMAN          235         S           P           3keh        B           18.2                18.2
GLCM_HUMAN          276         S           P           2v3f        B           30.7                3.8
GLCM_HUMAN          310         S           N           2nt1        D           13.8                13.8
GLCM_HUMAN          403         S           T           1ogs        A           0                   0
GLCM_HUMAN          405         S           G           2nsx        C           3.4                 3.4
GLCM_HUMAN          405         S           N           2nsx        C           3.4                 3.4
GLCM_HUMAN          173         T           I           2j25        A           4.3                 4.3
GLCM_HUMAN          173         T           P           2j25        A           4.3                 4.3
GLCM_HUMAN          270         T           R           1ogs        A           0                   0
GLCM_HUMAN          362         T           I           3ke0        A           2.4                 1.2
GLCM_HUMAN          408         T           M           2f61        B           19.2                19.2
GLCM_HUMAN          530         T           I           1ogs        A           0                   0
GLCM_HUMAN          82          T           I           2v3f        A           5.6                 5.6
GLCM_HUMAN          230         V           E           3keh        A           18.4                5.4
GLCM_HUMAN          230         V           G           3keh        A           18.4                5.4
GLCM_HUMAN          391         V           L           3gxd        A           2.6                 2.6
GLCM_HUMAN          414         V           L           2j25        A           0                   0
GLCM_HUMAN          433         V           L           3ke0        B           30.3                21.2
GLCM_HUMAN          437         V           L           2f61        A           0                   0
GLCM_HUMAN          54          V           L           1ogs        A           0                   0
GLCM_HUMAN          223         W           R           2f61        B           9.4                 9.1
GLCM_HUMAN          351         W           C           2nt1        A           1                   1
GLCM_HUMAN          417         W           G           2j25        A           0                   0
GLCM_HUMAN          432         W           R           2nt1        A           38                  4.9
GLCM_HUMAN          244         Y           C           3gxd        B           20                  20
GLCM_HUMAN          251         Y           H           1y7v        A           0                   0
GLCM_HUMAN          343         Y           C           2xwe        A           22.8                22.8
GLCM_HUMAN          352         Y           H           2nsx        A           18.5                12.5
GLCM_HUMAN          402         Y           C           2v3d        A           0                   0
GLCM_HUMAN          451         Y           H           2v3d        A           2.4                 2.4
GLCM_HUMAN          457         Y           C           3gxd        A           0.5                 0.5
GLCNE_HUMAN         460         A           V           3eo3        C           1.9                 1.9
GLCNE_HUMAN         524         A           V           3eo3        C           0                   0
GLCNE_HUMAN         600         A           T           3eo3        C           0                   0
GLCNE_HUMAN         630         A           T           3eo3        C           0                   0
GLCNE_HUMAN         631         A           T           3eo3        C           10.3                10.3
GLCNE_HUMAN         631         A           V           3eo3        C           10.3                10.3
GLCNE_HUMAN         528         F           C           3eo3        C           14.5                14.5
GLCNE_HUMAN         576         G           E           3eo3        C           26.8                26.8
GLCNE_HUMAN         472         I           T           3eo3        C           0                   0
GLCNE_HUMAN         557         I           T           3eo3        C           32.9                0.9
GLCNE_HUMAN         587         I           T           3eo3        C           0.1                 0.1
GLCNE_HUMAN         712         M           T           3eo3        C           18                  18
GLCNE_HUMAN         519         N           S           3eo3        C           3.9                 3.9
GLCNE_HUMAN         572         V           L           3eo3        C           21.9                0
GLCNE_HUMAN         696         V           M           3eo3        C           2.1                 2.1
GLCNE_HUMAN         675         Y           H           3eo3        C           0.1                 0.1
GLRA1_HUMAN         304         K           E           1vry        A           62.6                62.6
GLRA1_HUMAN         278         P           T           1mot        A           57.2                57.2
GLRA1_HUMAN         294         Q           H           1vry        A           72.2                72.2
GLRA1_HUMAN         280         R           H           1vry        A           75.1                75.1
GLRA1_HUMAN         299         R           L           1mot        A           44.2                44.2
GLRA1_HUMAN         299         R           Q           1mot        A           44.2                44.2
GNMT_HUMAN          177         H           N           1r74        A           0.5                 0.5
GNMT_HUMAN          50          L           P           1r74        B           8                   8
GNMT_HUMAN          141         N           S           2azt        A           5.3                 5.3
GP1BA_HUMAN         172         A           V           1gwb        A           0                   0
GP1BA_HUMAN         225         C           S           1gwb        B           15.4                0
GP1BA_HUMAN         81          C           R           1gwb        A           0                   0
GP1BA_HUMAN         145         L           P           3p72        A           0.2                 0.2
GP1BA_HUMAN         73          L           F           1gwb        B           0.5                 0.5
GPD1L_HUMAN         280         A           V           2pla        B           19.7                19.7
GPD1L_HUMAN         83          E           K           2pla        B           53.7                53.7
GPD1L_HUMAN         124         I           V           2pla        A           0.2                 0.2
GPD1L_HUMAN         273         R           C           2pla        B           13.7                13.7
GPX4_HUMAN          120         A           T           2obi        A           2.1                 2.1
GRK6_HUMAN          275         I           M           2acx        A           0                   0
GRK6_HUMAN          31          R           Q           3nyn        A           52.9                51.9
GSHB_HUMAN          26          A           D           2hgs        A           0.3                 0.3
GSHB_HUMAN          219         D           A           2hgs        A           0.8                 0.8
GSHB_HUMAN          219         D           G           2hgs        A           0.8                 0.8
GSHB_HUMAN          469         D           E           2hgs        A           3.9                 3.9
GSHB_HUMAN          464         G           V           2hgs        A           51.6                51.6
GSHB_HUMAN          188         L           P           2hgs        A           1.3                 1.3
GSHB_HUMAN          254         L           R           2hgs        A           0                   0
GSHB_HUMAN          286         L           Q           2hgs        A           0                   0
GSHB_HUMAN          267         R           W           2hgs        A           4.7                 4.7
GSHB_HUMAN          283         R           C           2hgs        A           0                   0
GSHB_HUMAN          330         R           C           2hgs        A           42.1                42.1
GSHB_HUMAN          270         Y           C           2hgs        A           22.7                22.7
GSHB_HUMAN          270         Y           H           2hgs        A           22.7                22.7
H4_HUMAN            64          E           Q           3azh        F           34.9                20.9
HAT1_HUMAN          317         A           P           2p0w        A           0                   0
HCD2_HUMAN          122         L           V           1u7t        A           20.8                0
HCD2_HUMAN          247         N           S           1u7t        D           44.5                0
HCD2_HUMAN          130         R           C           1u7t        A           41.6                2.5
HCDH_HUMAN          40          A           T           1f12        A           8.8                 8.8
HCDH_HUMAN          57          D           E           1f17        B           14.5                14.5
HCDH_HUMAN          258         P           L           1lsj        B           0.1                 0.1
HCK_HUMAN           399         D           G           2hck        B           22.4                22.4
HDAC4_HUMAN         727         P           R           2vqj        A           25.9                25.9
HEM2_HUMAN          274         A           T           1e51        A           0                   0
HEM2_HUMAN          133         G           R           1e51        A           0.9                 0.9
HEM2_HUMAN          240         R           W           1e51        A           15.6                2.2
HEM2_HUMAN          153         V           M           1e51        A           3.1                 3.1
HEM2_HUMAN          275         V           M           1e51        A           0                   0
HEM3_HUMAN          122         A           G           3ecr        A           0                   0
HEM3_HUMAN          219         A           D           3eq1        A           0.7                 0.7
HEM3_HUMAN          252         A           T           3eq1        A           0.8                 0.8
HEM3_HUMAN          252         A           V           3eq1        A           0.8                 0.8
HEM3_HUMAN          270         A           D           3ecr        A           26.8                26.8
HEM3_HUMAN          270         A           G           3ecr        A           26.8                26.8
HEM3_HUMAN          31          A           P           3eq1        A           5.4                 5.4
HEM3_HUMAN          31          A           T           3eq1        A           5.4                 5.4
HEM3_HUMAN          55          A           S           3ecr        A           37.3                37.3
HEM3_HUMAN          247         C           F           3ecr        A           0                   0
HEM3_HUMAN          247         C           R           3ecr        A           0                   0
HEM3_HUMAN          261         C           Y           3eq1        A           77                  77
HEM3_HUMAN          178         D           N           3eq1        A           41.8                41.8
HEM3_HUMAN          99          D           G           3ecr        A           52.4                52.4
HEM3_HUMAN          99          D           H           3ecr        A           52.4                52.4
HEM3_HUMAN          99          D           N           3ecr        A           52.4                52.4
HEM3_HUMAN          209         E           K           3eq1        A           77.3                77.3
HEM3_HUMAN          223         E           K           3ecr        A           0                   0
HEM3_HUMAN          250         E           A           3ecr        A           0                   0
HEM3_HUMAN          250         E           K           3ecr        A           0                   0
HEM3_HUMAN          250         E           Q           3ecr        A           0                   0
HEM3_HUMAN          250         E           V           3ecr        A           0                   0
HEM3_HUMAN          80          E           G           3ecr        A           36.7                36.7
HEM3_HUMAN          86          E           V           3eq1        A           64.1                64.1
HEM3_HUMAN          111         G           R           3ecr        A           1.1                 1.1
HEM3_HUMAN          216         G           D           3ecr        A           0.5                 0.5
HEM3_HUMAN          236         G           S           3ecr        A           4.6                 4.6
HEM3_HUMAN          24          G           S           3eq1        A           0.2                 0.2
HEM3_HUMAN          274         G           R           3ecr        A           32.9                32.9
HEM3_HUMAN          280         G           R           3ecr        A           0                   0
HEM3_HUMAN          335         G           D           3ecr        A           0                   0
HEM3_HUMAN          335         G           S           3ecr        A           0                   0
HEM3_HUMAN          256         H           N           3eq1        A           38.3                38.3
HEM3_HUMAN          256         H           Y           3eq1        A           38.3                38.3
HEM3_HUMAN          113         I           T           3ecr        A           0                   0
HEM3_HUMAN          98          K           R           3eq1        A           28.6                28.6
HEM3_HUMAN          177         L           R           3ecr        A           0                   0
HEM3_HUMAN          238         L           R           3eq1        A           6.1                 6.1
HEM3_HUMAN          244         L           P           3ecr        A           0                   0
HEM3_HUMAN          245         L           R           3ecr        A           0                   0
HEM3_HUMAN          254         L           P           3eq1        A           5.5                 5.5
HEM3_HUMAN          278         L           P           3ecr        A           0                   0
HEM3_HUMAN          343         L           P           3ecr        A           30                  30
HEM3_HUMAN          42          L           S           3ecr        A           1.1                 1.1
HEM3_HUMAN          81          L           P           3ecr        A           4.9                 4.9
HEM3_HUMAN          85          L           R           3ecr        A           0                   0
HEM3_HUMAN          92          L           P           3ecr        A           0.5                 0.5
HEM3_HUMAN          18          M           I           3ecr        A           57.6                57.6
HEM3_HUMAN          212         M           V           3ecr        A           4.5                 4.5
HEM3_HUMAN          119         P           L           3eq1        A           11.8                11.8
HEM3_HUMAN          217         Q           H           3eq1        A           0.7                 0.7
HEM3_HUMAN          217         Q           L           3eq1        A           0.7                 0.7
HEM3_HUMAN          34          Q           K           3ecr        A           4.6                 4.6
HEM3_HUMAN          34          Q           P           3ecr        A           4.6                 4.6
HEM3_HUMAN          34          Q           R           3ecr        A           4.6                 4.6
HEM3_HUMAN          116         R           Q           3ecr        A           10                  10
HEM3_HUMAN          116         R           W           3ecr        A           10                  10
HEM3_HUMAN          149         R           L           3ecr        A           5.7                 5.7
HEM3_HUMAN          149         R           Q           3ecr        A           5.7                 5.7
HEM3_HUMAN          167         R           Q           3eq1        A           74.6                74.6
HEM3_HUMAN          167         R           W           3eq1        A           74.6                74.6
HEM3_HUMAN          173         R           Q           3ecr        A           16.8                16.8
HEM3_HUMAN          173         R           W           3ecr        A           16.8                16.8
HEM3_HUMAN          195         R           C           3eq1        A           15.6                15.6
HEM3_HUMAN          201         R           W           3eq1        A           20.8                20.8
HEM3_HUMAN          225         R           G           3ecr        A           14                  14
HEM3_HUMAN          225         R           Q           3ecr        A           14                  14
HEM3_HUMAN          22          R           C           3ecr        A           23.2                23.2
HEM3_HUMAN          26          R           C           3eq1        A           35.8                35.8
HEM3_HUMAN          26          R           H           3eq1        A           35.8                35.8
HEM3_HUMAN          28          S           N           3eq1        A           29.9                29.9
HEM3_HUMAN          96          S           F           3ecr        A           22.2                22.2
HEM3_HUMAN          269         T           I           3ecr        A           2.2                 2.2
HEM3_HUMAN          35          T           M           3eq1        A           0.7                 0.7
HEM3_HUMAN          78          T           P           3ecr        A           17.3                17.3
HEM3_HUMAN          124         V           D           3eq1        A           0                   0
HEM3_HUMAN          202         V           L           3eq1        A           19.2                19.2
HEM3_HUMAN          222         V           M           3ecr        A           0                   0
HEM3_HUMAN          267         V           M           3ecr        A           0                   0
HEM3_HUMAN          90          V           G           3ecr        A           0                   0
HEM3_HUMAN          93          V           F           3eq1        A           0.3                 0.3
HEM3_HUMAN          260         G           D           3eq1        A           46.8                46.8
HEM4_HUMAN          104         A           V           1jr2        A           5.9                 5.9
HEM4_HUMAN          66          A           V           1jr2        A           0.6                 0.6
HEM4_HUMAN          69          A           T           1jr2        A           0                   0
HEM4_HUMAN          73          C           R           1jr2        A           0                   0
HEM4_HUMAN          188         G           R           1jr2        A           38.5                38.5
HEM4_HUMAN          188         G           W           1jr2        A           38.5                38.5
HEM4_HUMAN          225         G           S           1jr2        A           12.1                12.1
HEM4_HUMAN          129         I           T           1jr2        A           3.1                 3.1
HEM4_HUMAN          219         I           S           1jr2        A           4.6                 4.6
HEM4_HUMAN          4           L           F           1jr2        A           0.1                 0.1
HEM4_HUMAN          53          P           L           1jr2        A           0.3                 0.3
HEM4_HUMAN          212         S           P           1jr2        A           3                   3
HEM4_HUMAN          47          S           P           1jr2        A           2.4                 2.4
HEM4_HUMAN          228         T           M           1jr2        A           3.6                 3.6
HEM4_HUMAN          62          T           A           1jr2        A           16.2                16.2
HEM4_HUMAN          3           V           F           1jr2        A           0.5                 0.5
HEM4_HUMAN          82          V           F           1jr2        A           34.7                34.7
HEM4_HUMAN          99          V           A           1jr2        A           8.9                 8.9
HEM4_HUMAN          19          Y           C           1jr2        A           10                  10
HEM6_HUMAN          201         E           K           2aex        A           5.3                 5.3
HEM6_HUMAN          189         G           S           2aex        A           0                   0
HEM6_HUMAN          197         G           W           2aex        A           7.7                 7.7
HEM6_HUMAN          279         G           R           2aex        A           0.4                 0.4
HEM6_HUMAN          280         G           R           2aex        A           1.8                 1.8
HEM6_HUMAN          295         H           D           2aex        A           34                  34
HEM6_HUMAN          404         K           E           2aex        A           81.3                81.3
HEM6_HUMAN          214         L           R           2aex        A           10.4                10.4
HEM6_HUMAN          249         P           R           2aex        A           0.3                 0.3
HEM6_HUMAN          249         P           S           2aex        A           0.3                 0.3
HEM6_HUMAN          328         R           C           2aex        A           39.7                36.1
HEM6_HUMAN          331         R           W           2aex        A           16.7                16.7
HEM6_HUMAN          447         R           C           2aex        A           41.3                41.3
HEM6_HUMAN          208         S           F           2aex        A           6.3                 6.3
HEM6_HUMAN          135         V           A           2aex        A           19.8                19.8
HEM6_HUMAN          427         W           R           2aex        A           58.6                6.2
HEMH_HUMAN          236         C           Y           1hrk        A           0                   0
HEMH_HUMAN          406         C           S           2qd3        A           20.8                7.8
HEMH_HUMAN          406         C           Y           2qd3        A           20.8                7.8
HEMH_HUMAN          178         E           K           3hcr        B           13.9                13.9
HEMH_HUMAN          260         F           L           1hrk        A           0                   0
HEMH_HUMAN          417         F           S           2po5        B           12.6                12.6
HEMH_HUMAN          386         H           P           2po7        A           16                  16
HEMH_HUMAN          186         I           T           1hrk        A           0                   0
HEMH_HUMAN          71          I           K           1hrk        A           0                   0
HEMH_HUMAN          379         K           N           2pnj        B           28.9                28.9
HEMH_HUMAN          182         L           R           2hre        A           0.9                 0.9
HEMH_HUMAN          267         M           I           1hrk        B           27.6                5.9
HEMH_HUMAN          288         M           K           1hrk        A           0                   0
HEMH_HUMAN          192         P           T           1hrk        A           0                   0
HEMH_HUMAN          334         P           L           2qd1        A           0.7                 0.7
HEMH_HUMAN          139         Q           L           3hco        A           1.5                 1.5
HEMH_HUMAN          151         S           P           2hre        D           3                   3
HEMH_HUMAN          264         S           L           1hrk        B           0.9                 0.9
HEMH_HUMAN          283         T           I           1hrk        A           0                   0
HEMH_HUMAN          362         V           G           2qd1        A           11                  11
HEMH_HUMAN          191         Y           H           3hcp        B           3.7                 3.7
HEP2_HUMAN          447         E           K           1jmo        A           10.2                10.2
HEP2_HUMAN          462         P           L           1jmo        A           67                  2.3
HEP2_HUMAN          208         R           H           1jmo        A           18.5                18.5
HEPC_HUMAN          70          C           R           1m4f        A           49.2                49.2
HEPC_HUMAN          78          C           Y           3h0t        C           58.8                7.7
HEPC_HUMAN          71          G           D           1m4f        A           30.5                30.5
HESX1_HUMAN         160         R           C           2k40        A           47.5                47.5
HEXA_HUMAN          458         C           Y           2gjx        A           0                   0
HEXA_HUMAN          258         D           H           2gk1        G           0                   0
HEXA_HUMAN          314         D           V           2gk1        E           4.3                 4.3
HEXA_HUMAN          482         E           K           2gjx        A           0                   0
HEXA_HUMAN          211         F           S           2gjx        A           0                   0
HEXA_HUMAN          250         G           D           2gk1        E           1.3                 1.3
HEXA_HUMAN          250         G           S           2gk1        E           1.3                 1.3
HEXA_HUMAN          269         G           D           2gjx        D           19.7                19.7
HEXA_HUMAN          269         G           S           2gjx        D           19.7                19.7
HEXA_HUMAN          454         G           S           2gjx        D           0.1                 0.1
HEXA_HUMAN          455         G           R           2gjx        A           0                   0
HEXA_HUMAN          204         H           R           2gjx        D           0.6                 0.6
HEXA_HUMAN          335         I           F           2gjx        A           0                   0
HEXA_HUMAN          197         K           T           2gk1        G           0.1                 0.1
HEXA_HUMAN          127         L           F           2gjx        A           0                   0
HEXA_HUMAN          127         L           R           2gjx        A           0                   0
HEXA_HUMAN          39          L           R           2gjx        D           3.7                 0.3
HEXA_HUMAN          484         L           Q           2gjx        A           0.1                 0.1
HEXA_HUMAN          301         M           R           2gk1        E           0                   0
HEXA_HUMAN          196         N           S           2gk1        G           0.5                 0.5
HEXA_HUMAN          295         N           S           2gk1        G           76                  76
HEXA_HUMAN          25          P           S           2gk1        G           0.2                 0.2
HEXA_HUMAN          166         R           G           2gjx        D           19.7                19.7
HEXA_HUMAN          170         R           Q           2gk1        G           0                   0
HEXA_HUMAN          170         R           W           2gk1        G           0                   0
HEXA_HUMAN          178         R           C           2gjx        A           14.9                9.5
HEXA_HUMAN          178         R           H           2gjx        A           14.9                9.5
HEXA_HUMAN          178         R           L           2gjx        A           14.9                9.5
HEXA_HUMAN          252         R           H           2gjx        D           3.4                 3.4
HEXA_HUMAN          252         R           L           2gjx        D           3.4                 3.4
HEXA_HUMAN          499         R           C           2gjx        D           6.1                 6.1
HEXA_HUMAN          499         R           H           2gjx        D           6.1                 6.1
HEXA_HUMAN          504         R           C           2gk1        G           11.6                3.4
HEXA_HUMAN          504         R           H           2gk1        G           11.6                3.4
HEXA_HUMAN          210         S           F           2gjx        D           0.3                 0.3
HEXA_HUMAN          226         S           F           2gk1        E           9.4                 9.4
HEXA_HUMAN          279         S           P           2gk1        E           75.5                75.5
HEXA_HUMAN          192         V           L           2gjx        D           3.1                 3.1
HEXA_HUMAN          200         V           M           2gjx        A           0                   0
HEXA_HUMAN          391         V           M           2gjx        A           0                   0
HEXA_HUMAN          420         W           C           2gjx        A           0                   0
HEXA_HUMAN          474         W           C           2gk1        G           0.3                 0.3
HEXA_HUMAN          485         W           R           2gk1        G           0                   0
HEXA_HUMAN          180         Y           H           2gk1        E           14.7                13.8
HEXB_HUMAN          543         A           T           1nou        A           2.4                 0
HEXB_HUMAN          309         C           Y           1o7a        A           2.9                 2.9
HEXB_HUMAN          534         C           Y           1o7a        A           7.7                 7.7
HEXB_HUMAN          417         P           L           1o7a        A           93.8                93.8
HEXB_HUMAN          504         P           S           2gk1        F           0.2                 0.2
HEXB_HUMAN          505         R           Q           1nou        A           4.4                 4.4
HEXB_HUMAN          255         S           R           1o7a        B           0.5                 0.5
HEXB_HUMAN          62          S           L           1nou        A           24.6                24.6
HEXB_HUMAN          456         Y           S           2gk1        F           105.4               34.6
HFE_HUMAN           176         A           V           1a6z        A           1.1                 1.1
HFE_HUMAN           282         C           Y           1a6z        A           0                   0
HFE_HUMAN           43          G           D           1de4        G           55.1                41.5
HFE_HUMAN           93          G           R           1de4        G           45.8                17.2
HFE_HUMAN           63          H           D           1de4        G           26.5                26.5
HFE_HUMAN           105         I           T           1a6z        A           0                   0
HFE_HUMAN           127         Q           H           1a6z        A           38.6                38.6
HFE_HUMAN           283         Q           P           1a6z        A           14.4                14.4
HFE_HUMAN           224         R           G           1de4        G           32.9                4.8
HFE_HUMAN           66          R           C           1de4        G           25.8                25.8
HFE_HUMAN           65          S           C           1a6z        A           48.3                48.3
HFE_HUMAN           295         V           A           1de4        G           16.3                16.3
HGD_HUMAN           122         A           D           1ey2        A           8.7                 0
HGD_HUMAN           153         D           G           1ey2        A           0.2                 0.2
HGD_HUMAN           291         D           E           1ey2        A           63.4                2.1
HGD_HUMAN           168         E           K           1eyb        A           2.7                 0.2
HGD_HUMAN           42          E           A           1eyb        A           20.8                0.5
HGD_HUMAN           227         F           S           1ey2        A           0                   0
HGD_HUMAN           161         G           R           1ey2        A           8.5                 8.5
HGD_HUMAN           270         G           R           1ey2        A           0                   0
HGD_HUMAN           371         H           R           1ey2        A           18.6                12.4
HGD_HUMAN           216         I           T           1eyb        A           30.9                0
HGD_HUMAN           25          L           P           1eyb        A           16.2                8.6
HGD_HUMAN           230         P           S           1ey2        A           0                   0
HGD_HUMAN           230         P           T           1ey2        A           0                   0
HGD_HUMAN           225         R           H           1eyb        A           79.5                12.8
HGD_HUMAN           330         R           S           1ey2        A           15.2                15.2
HGD_HUMAN           189         S           I           1ey2        A           5.9                 5.9
HGD_HUMAN           300         V           G           1ey2        A           0.1                 0.1
HGD_HUMAN           60          W           G           1eyb        A           13.2                0.3
HGD_HUMAN           97          W           G           1ey2        A           0                   0
HGD_HUMAN           62          Y           C           1ey2        A           0                   0
HIBCH_HUMAN         122         Y           C           3bpt        A           0                   0
HMCS2_HUMAN         174         F           L           2wya        C           8                   0.5
HMCS2_HUMAN         212         G           R           2wya        B           0                   0
HMCS2_HUMAN         500         R           H           2wya        C           64.2                39.7
HMCS2_HUMAN         54          V           M           2wya        C           1.9                 1.9
HMCS2_HUMAN         167         Y           C           2wya        B           6.6                 0.5
HMGB1_HUMAN         149         A           E           2yrq        A           55.2                55.2
HMGB1_HUMAN         11          G           R           2yrq        A           30                  30
HMGCL_HUMAN         174         C           Y           3mp4        A           2.5                 2.5
HMGCL_HUMAN         204         D           N           3mp4        B           0.4                 0.4
HMGCL_HUMAN         42          D           E           3mp3        B           6.5                 6.5
HMGCL_HUMAN         42          D           G           3mp3        B           6.5                 6.5
HMGCL_HUMAN         42          D           H           3mp3        B           6.5                 6.5
HMGCL_HUMAN         279         E           K           3mp3        A           0.3                 0.3
HMGCL_HUMAN         37          E           K           2cw6        A           0                   0
HMGCL_HUMAN         192         F           S           2cw6        C           0                   0
HMGCL_HUMAN         203         G           E           3mp4        A           0.1                 0.1
HMGCL_HUMAN         233         H           R           3mp5        F           1.9                 1.9
HMGCL_HUMAN         200         I           F           2cw6        A           0                   0
HMGCL_HUMAN         48          K           N           3mp4        B           77.1                77.1
HMGCL_HUMAN         263         L           P           2cw6        A           0                   0
HMGCL_HUMAN         41          R           Q           3mp5        E           0.7                 0.7
HMGCL_HUMAN         142         S           F           2cw6        A           20.9                8.6
HMGCL_HUMAN         201         S           Y           2cw6        A           0                   0
HMGCL_HUMAN         75          S           R           3mp3        B           1.2                 1.2
HMGCL_HUMAN         70          V           L           2cw6        E           4.8                 4.8
HNF1A_HUMAN         161         A           T           1ic8        A           29.9                29.9
HNF1A_HUMAN         241         C           G           1ic8        A           1.1                 1.1
HNF1A_HUMAN         143         H           Y           1ic8        B           23.9                0.2
HNF1A_HUMAN         128         I           N           1ic8        A           10.3                10.2
HNF1A_HUMAN         117         K           E           1ic8        B           35.5                35.5
HNF1A_HUMAN         158         K           N           1ic8        B           39.3                21.8
HNF1A_HUMAN         205         K           Q           1ic8        B           59.5                36.9
HNF1A_HUMAN         107         L           R           1ic8        A           10.4                10.4
HNF1A_HUMAN         127         N           Y           1ic8        B           14.2                14.2
HNF1A_HUMAN         129         P           T           1ic8        B           24                  9.4
HNF1A_HUMAN         250         Q           P           1ic8        A           62.2                62.2
HNF1A_HUMAN         131         R           Q           1ic8        B           47.4                24.3
HNF1A_HUMAN         131         R           W           1ic8        B           47.4                24.3
HNF1A_HUMAN         159         R           Q           1ic8        B           7.1                 7.1
HNF1A_HUMAN         159         R           W           1ic8        B           7.1                 7.1
HNF1A_HUMAN         203         R           C           1ic8        B           92.3                30.4
HNF1A_HUMAN         203         R           H           1ic8        B           92.3                30.4
HNF1A_HUMAN         229         R           Q           1ic8        A           8.1                 6.5
HNF1A_HUMAN         263         R           C           1ic8        A           25.1                17.6
HNF1A_HUMAN         271         R           W           1ic8        A           23.2                18.8
HNF1A_HUMAN         272         R           H           1ic8        A           32.4                15.3
HNF1A_HUMAN         142         S           F           1ic8        B           49.3                1.2
HNF1A_HUMAN         260         T           M           1ic8        A           21.9                21.9
HNF1A_HUMAN         133         V           M           1ic8        A           0.1                 0.1
HNF1A_HUMAN         259         V           D           1ic8        B           0.9                 0.9
HNF1A_HUMAN         165         W           C           1ic8        B           8.2                 8.2
HNF1A_HUMAN         122         Y           C           1ic8        A           14.3                14.3
HNF1A_HUMAN         31          G           D           2gyp        A           69                  69
HNF1A_HUMAN         12          L           H           2gyp        A           57.2                0.1
HNF1B_HUMAN         241         A           T           2h8r        A           23.4                23.4
HNF1B_HUMAN         260         E           D           2h8r        A           30.6                30.6
HNF1B_HUMAN         285         G           D           2h8r        B           4                   4
HNF1B_HUMAN         235         R           Q           2h8r        B           78.4                18.3
HNF1B_HUMAN         276         R           G           2h8r        A           8                   8
HNF1B_HUMAN         276         R           Q           2h8r        A           8                   8
HNF1B_HUMAN         295         R           C           2da6        A           16.2                16.2
HNF1B_HUMAN         295         R           H           2da6        A           16.2                16.2
HNF1B_HUMAN         295         R           P           2da6        A           16.2                16.2
HNF1B_HUMAN         153         H           N           2h8r        B           1.4                 1.4
HNF1B_HUMAN         156         K           E           2h8r        A           77.7                27.7
HNF1B_HUMAN         164         K           Q           2h8r        B           40.6                21.6
HNF1B_HUMAN         136         Q           E           2h8r        A           32.2                6.7
HNF1B_HUMAN         112         R           P           2h8r        A           54.5                54.5
HNF1B_HUMAN         165         R           H           2h8r        B           8.9                 8.9
HNF1B_HUMAN         148         S           L           2h8r        B           51.3                1.2
HNF1B_HUMAN         148         S           W           2h8r        B           51.3                1.2
HNF1B_HUMAN         151         S           P           2h8r        A           20                  0.5
HNF1B_HUMAN         110         V           G           2h8r        A           5.8                 5.8
HNF4A_HUMAN         285         E           Q           3fs1        A           0                   0
HPPD_HUMAN          268         A           V           3isq        A           0                   0
HPPD_HUMAN          335         I           M           3isq        A           0.9                 0.9
HPPD_HUMAN          160         Y           C           3isq        A           22.7                22.7
HPRT_HUMAN          161         A           S           1bzy        C           0                   0
HPRT_HUMAN          50          A           P           1bzy        A           0                   0
HPRT_HUMAN          50          A           V           1bzy        A           0                   0
HPRT_HUMAN          206         C           Y           1bzy        A           0                   0
HPRT_HUMAN          135         D           G           1z7g        B           1.5                 1.5
HPRT_HUMAN          177         D           V           1d6n        A           39.3                39.3
HPRT_HUMAN          177         D           Y           1d6n        A           39.3                39.3
HPRT_HUMAN          194         D           E           1hmp        A           10.4                10.4
HPRT_HUMAN          194         D           N           1hmp        A           10.4                10.4
HPRT_HUMAN          201         D           G           1bzy        A           60.7                1.7
HPRT_HUMAN          201         D           N           1bzy        A           60.7                1.7
HPRT_HUMAN          201         D           Y           1bzy        A           60.7                1.7
HPRT_HUMAN          20          D           V           1z7g        B           85.2                58
HPRT_HUMAN          80          D           V           1d6n        B           52.4                26.5
HPRT_HUMAN          199         F           V           1bzy        A           0.1                 0
HPRT_HUMAN          74          F           L           1z7g        A           0                   0
HPRT_HUMAN          16          G           D           1d6n        A           6.6                 6.6
HPRT_HUMAN          16          G           S           1d6n        A           6.6                 6.6
HPRT_HUMAN          58          G           R           1bzy        D           1.1                 1.1
HPRT_HUMAN          70          G           E           1bzy        B           11.4                11.4
HPRT_HUMAN          71          G           R           1bzy        A           0                   0
HPRT_HUMAN          7           G           D           1hmp        A           16.5                3.5
HPRT_HUMAN          204         H           D           1bzy        B           10.3                0.6
HPRT_HUMAN          204         H           R           1bzy        B           10.3                0.6
HPRT_HUMAN          132         I           M           1bzy        A           0                   0
HPRT_HUMAN          132         I           T           1bzy        A           0                   0
HPRT_HUMAN          183         I           T           1bzy        A           0                   0
HPRT_HUMAN          42          I           F           1bzy        A           0                   0
HPRT_HUMAN          42          I           T           1bzy        A           0                   0
HPRT_HUMAN          131         L           S           1bzy        A           0                   0
HPRT_HUMAN          41          L           P           1z7g        A           41.6                1.8
HPRT_HUMAN          78          L           V           1bzy        A           0                   0
HPRT_HUMAN          143         M           K           1z7g        B           0                   0
HPRT_HUMAN          54          M           L           1bzy        C           4.3                 4.3
HPRT_HUMAN          57          M           T           1hmp        A           0                   0
HPRT_HUMAN          176         P           L           1d6n        B           7.2                 7.2
HPRT_HUMAN          45          R           K           1bzy        A           12.7                1.5
HPRT_HUMAN          48          R           H           1d6n        B           50.6                9.9
HPRT_HUMAN          51          R           G           2vfa        B           17.7                17.7
HPRT_HUMAN          51          R           P           2vfa        B           17.7                17.7
HPRT_HUMAN          104         S           R           1bzy        C           5.6                 5.6
HPRT_HUMAN          110         S           L           1bzy        A           15.9                15.9
HPRT_HUMAN          162         S           R           1bzy        B           0                   0
HPRT_HUMAN          168         T           I           1d6n        B           1.7                 1.7
HPRT_HUMAN          130         V           D           1d6n        A           0                   0
HPRT_HUMAN          53          V           A           1z7g        B           0                   0
HPRT_HUMAN          53          V           M           1z7g        B           0                   0
HPRT_HUMAN          8           V           G           1bzy        D           39.1                1.3
HPRT_HUMAN          195         Y           C           1bzy        B           2                   2
HTAI2_HUMAN         116         A           T           2bka        A           0                   0
HTAI2_HUMAN         108         D           Y           2bka        A           1.2                 0.8
HTAI2_HUMAN         134         G           V           2bka        A           49.4                49.4
HTAI2_HUMAN         144         L           I           2bka        A           22                  17.3
HTAI2_HUMAN         106         R           S           2bka        A           40.2                40.2
HTRA2_HUMAN         399         G           S           2pzd        A           53                  52.5
HXK1_HUMAN          529         L           S           1hkc        A           0                   0
HXK1_HUMAN          680         T           S           1cza        N           23.2                23.2
HXK3_HUMAN          499         A           V           3hm8        A           52.8                52.8
HXK3_HUMAN          480         R           W           3hm8        A           32.7                32.7
HXK4_HUMAN          119         A           D           3a0i        X           0                   0
HXK4_HUMAN          188         A           T           1v4s        A           0                   0
HXK4_HUMAN          259         A           T           3goi        A           2.6                 2.6
HXK4_HUMAN          384         A           T           1v4s        A           0                   0
HXK4_HUMAN          53          A           S           3fgu        A           0.4                 0.4
HXK4_HUMAN          213         C           R           4dch        A           0.6                 0.6
HXK4_HUMAN          382         C           Y           1v4s        A           0                   0
HXK4_HUMAN          221         E           K           3imx        A           9.5                 9.5
HXK4_HUMAN          256         E           K           3vey        A           4.3                 4.3
HXK4_HUMAN          279         E           Q           3h1v        X           67.9                67.9
HXK4_HUMAN          300         E           K           1v4t        A           9.1                 9.1
HXK4_HUMAN          300         E           Q           1v4t        A           9.1                 9.1
HXK4_HUMAN          70          E           K           3vf6        A           24.1                24.1
HXK4_HUMAN          150         F           S           3fgu        A           0.6                 0.6
HXK4_HUMAN          175         G           R           3imx        A           55.8                55.8
HXK4_HUMAN          227         G           C           1v4t        A           3.3                 3.3
HXK4_HUMAN          261         G           E           3f9m        A           0.7                 0.7
HXK4_HUMAN          261         G           R           3f9m        A           0.7                 0.7
HXK4_HUMAN          299         G           R           3goi        A           1.1                 1.1
HXK4_HUMAN          385         G           V           1v4s        A           0                   0
HXK4_HUMAN          80          G           A           4dhy        A           1.4                 1.4
HXK4_HUMAN          80          G           S           4dhy        A           1.4                 1.4
HXK4_HUMAN          137         H           R           1v4s        A           13.1                13.1
HXK4_HUMAN          110         I           T           3fgu        A           5.8                 5.8
HXK4_HUMAN          414         K           E           3h1v        X           25.9                25.9
HXK4_HUMAN          164         L           P           3imx        A           0                   0
HXK4_HUMAN          309         L           P           1v4s        A           0                   0
HXK4_HUMAN          210         M           K           1v4t        A           0.3                 0.3
HXK4_HUMAN          210         M           T           1v4t        A           0.3                 0.3
HXK4_HUMAN          36          R           W           4dhy        A           25.5                25.5
HXK4_HUMAN          392         R           C           3goi        A           8.2                 8.2
HXK4_HUMAN          131         S           P           3fgu        A           1.8                 1.8
HXK4_HUMAN          336         S           L           1v4t        A           10.1                10.1
HXK4_HUMAN          168         T           P           3s41        A           3.6                 3.6
HXK4_HUMAN          209         T           M           3idh        A           0                   0
HXK4_HUMAN          228         T           M           4dhy        A           25.6                25.6
HXK4_HUMAN          182         V           M           1v4s        A           0                   0
HXK4_HUMAN          203         V           A           3f9m        A           1.2                 1.2
HXK4_HUMAN          226         V           M           1v4s        A           0                   0
HXK4_HUMAN          367         V           M           1v4s        A           0                   0
HXK4_HUMAN          455         V           M           1v4t        A           0                   0
HXK4_HUMAN          257         W           R           1v4s        A           0                   0
HXK4_HUMAN          108         Y           H           3h1v        X           9.9                 9.9
HYAL1_HUMAN         268         E           K           2pe4        A           2.9                 2.9
IC1_HUMAN           456         A           E           2oay        A           0                   0
IC1_HUMAN           458         A           T           2oay        A           0                   0
IC1_HUMAN           458         A           V           2oay        A           0                   0
IC1_HUMAN           465         A           V           2oay        A           12.6                12.6
IC1_HUMAN           130         C           Y           2oay        A           29.4                29.4
IC1_HUMAN           408         D           V           2oay        A           20.4                20.4
IC1_HUMAN           477         F           S           2oay        A           3.8                 3.8
IC1_HUMAN           345         G           R           2oay        A           11.1                11.1
IC1_HUMAN           429         G           R           2oay        A           3.7                 3.7
IC1_HUMAN           493         G           E           2oay        A           0                   0
IC1_HUMAN           481         L           P           2oay        A           0                   0
IC1_HUMAN           481         L           R           2oay        A           0                   0
IC1_HUMAN           489         P           R           2oay        A           0.9                 0.9
IC1_HUMAN           498         P           R           2oay        A           86.5                86.5
IC1_HUMAN           498         P           S           2oay        A           86.5                86.5
IC1_HUMAN           466         R           C           2oay        A           54.3                54.3
IC1_HUMAN           466         R           H           2oay        A           54.3                54.3
IC1_HUMAN           466         R           L           2oay        A           54.3                54.3
IC1_HUMAN           466         R           S           2oay        A           54.3                54.3
IC1_HUMAN           394         T           P           2oay        A           21                  21
IC1_HUMAN           467         T           P           2oay        A           59.1                59.1
IC1_HUMAN           454         V           E           2oay        A           0.8                 0.8
IC1_HUMAN           473         V           E           2oay        A           7.3                 7.3
IC1_HUMAN           473         V           M           2oay        A           7.3                 7.3
ICAM5_HUMAN         140         L           V           3bn3        B           0.2                 0.2
ICAM5_HUMAN         188         R           W           3bn3        B           38.6                38.6
IDHC_HUMAN          132         R           C           3inm        A           0                   0
IDHC_HUMAN          132         R           G           3inm        A           0                   0
IDHC_HUMAN          132         R           H           3inm        A           0                   0
IDHC_HUMAN          132         R           L           3inm        A           0                   0
IDHC_HUMAN          132         R           S           3inm        A           0                   0
IF_HUMAN            46          S           L           2pmv        C           32.1                32.1
IF4A2_HUMAN         181         V           L           3bor        A           1.2                 1.2
IFNA2_HUMAN         177         S           L           2hym        B           0                   0
IFNB_HUMAN          164         W           C           1au1        A           0                   0
IGLL1_HUMAN         142         P           L           2h3n        D           6                   0.7
IL2RG_HUMAN         156         A           V           2b5i        C           24.9                24.9
IL2RG_HUMAN         115         C           F           2b5i        C           0                   0
IL2RG_HUMAN         115         C           R           2b5i        C           0                   0
IL2RG_HUMAN         182         C           R           2b5i        C           9.9                 3.9
IL2RG_HUMAN         231         C           Y           2b5i        C           17.4                0
IL2RG_HUMAN         62          C           G           2b5i        C           2.1                 2.1
IL2RG_HUMAN         68          E           G           2b5i        C           32.7                32.7
IL2RG_HUMAN         68          E           K           2b5i        C           32.7                32.7
IL2RG_HUMAN         227         F           C           2b5i        C           1.5                 1.2
IL2RG_HUMAN         114         G           D           2b5i        C           0                   0
IL2RG_HUMAN         232         G           R           2b5i        C           9.1                 0
IL2RG_HUMAN         123         H           P           2b5i        C           38.6                38.6
IL2RG_HUMAN         153         I           N           2b5i        C           11.5                11.5
IL2RG_HUMAN         162         L           H           3bpl        C           14.1                14.1
IL2RG_HUMAN         172         L           P           3bpl        C           0.1                 0.1
IL2RG_HUMAN         172         L           Q           3bpl        C           0.1                 0.1
IL2RG_HUMAN         183         L           S           2b5i        C           2.8                 2.8
IL2RG_HUMAN         230         L           P           2erj        C           61.2                7.9
IL2RG_HUMAN         84          N           K           2b5i        C           52.6                52.6
IL2RG_HUMAN         144         Q           P           2erj        C           25.5                25.5
IL2RG_HUMAN         222         R           C           2erj        C           23                  23
IL2RG_HUMAN         224         R           W           3bpl        C           22.6                22.6
IL2RG_HUMAN         226         R           C           2erj        C           21.2                21.2
IL2RG_HUMAN         226         R           H           2erj        C           21.2                21.2
IL2RG_HUMAN         241         S           I           3bpl        C           3.9                 3.9
IL2RG_HUMAN         240         W           C           3bpl        C           23.5                23.5
IL2RG_HUMAN         105         Y           C           2b5i        C           30.1                30.1
IL2RG_HUMAN         125         Y           N           3bpl        C           56.4                8.7
IL2RG_HUMAN         89          Y           C           2erj        C           2.9                 2.9
IL7RA_HUMAN         138         I           V           3up1        B           50.6                50.6
IL7RA_HUMAN         132         P           S           3di2        B           1.3                 1.3
IL7RA_HUMAN         66          T           I           3up1        B           4.4                 4.4
ING1_HUMAN          358         C           S           2qic        A           30                  30
ING1_HUMAN          359         N           S           2qic        A           72.4                72.4
INGR1_HUMAN         77          C           Y           1fg9        E           12.1                12.1
INGR1_HUMAN         87          I           T           1fyh        B           0                   0
INS_HUMAN           34          H           D           1uz9        B           62.6                6.3
INS_HUMAN           89          R           H           2kqp        A           55.4                55.4
INS_HUMAN           89          R           L           2kqp        A           55.4                55.4
INSL3_HUMAN         110         N           K           2h8b        A           48.6                48.6
INSR_HUMAN          1055        A           V           1irk        A           0                   0
INSR_HUMAN          1075        A           D           2b4s        D           6.7                 0
INSR_HUMAN          1161        A           T           1gag        A           0                   0
INSR_HUMAN          1162        A           E           1gag        A           0                   0
INSR_HUMAN          1206        E           D           3bu6        A           12.7                12.7
INSR_HUMAN          1206        E           K           3bu6        A           12.7                12.7
INSR_HUMAN          1035        G           V           1ir3        A           0.1                 0.1
INSR_HUMAN          1143        I           T           1gag        A           0                   0
INSR_HUMAN          1180        M           I           2auh        A           10                  2.8
INSR_HUMAN          1205        P           L           3bu5        A           1.5                 1.5
INSR_HUMAN          1020        R           Q           2z8c        A           27.8                27.8
INSR_HUMAN          1119        R           W           3ekk        A           15.3                15.3
INSR_HUMAN          1158        R           Q           2auh        A           3.9                 3.1
INSR_HUMAN          1158        R           W           2auh        A           3.9                 3.1
INSR_HUMAN          1191        R           Q           3ekn        A           10.9                10.9
INSR_HUMAN          1201        R           Q           2z8c        A           10.3                6.7
INSR_HUMAN          1201        R           W           2z8c        A           10.3                6.7
INSR_HUMAN          1220        W           L           2auh        A           1.1                 1.1
INSR_HUMAN          1227        W           S           2b4s        D           4.1                 4.1
INSR_HUMAN          119         A           V           2hr7        A           0                   0
INSR_HUMAN          228         C           R           2hr7        A           1.1                 1.1
INSR_HUMAN          280         C           Y           2hr7        A           8.5                 8.5
INSR_HUMAN          301         C           Y           2hr7        A           46                  46
INSR_HUMAN          86          D           G           2hr7        A           8.3                 8.3
INSR_HUMAN          409         F           V           2hr7        A           0                   0
INSR_HUMAN          386         G           S           2hr7        A           7.2                 7.2
INSR_HUMAN          393         G           R           2hr7        A           1.3                 1.3
INSR_HUMAN          58          G           R           2hr7        A           13.7                13.7
INSR_HUMAN          236         H           R           2hr7        A           25.2                25.2
INSR_HUMAN          146         I           M           2hr7        A           0                   0
INSR_HUMAN          487         K           E           2hr7        A           89                  89
INSR_HUMAN          120         L           Q           2hr7        A           0                   0
INSR_HUMAN          260         L           P           2hr7        A           15.4                15.4
INSR_HUMAN          89          L           P           2hr7        A           5.7                 5.7
INSR_HUMAN          42          N           K           2hr7        A           61.6                61.6
INSR_HUMAN          458         N           D           2hr7        A           0                   0
INSR_HUMAN          489         N           S           2hr7        A           2.4                 2.4
INSR_HUMAN          220         P           L           2hr7        A           44.1                44.1
INSR_HUMAN          113         R           P           2hr7        A           65.8                65.8
INSR_HUMAN          279         R           C           2hr7        A           18                  18
INSR_HUMAN          279         R           H           2hr7        A           18                  18
INSR_HUMAN          350         S           L           2hr7        A           34.1                34.1
INSR_HUMAN          167         V           L           2hr7        A           36.6                36.6
INSR_HUMAN          55          V           A           2hr7        A           11.8                11.8
INSR_HUMAN          439         W           S           2hr7        A           1.9                 1.9
ISK1_HUMAN          34          N           S           1cgi        I           71.2                70.8
ITA2B_HUMAN         1026        R           Q           1m8o        A           78.3                40.7
ITA2B_HUMAN         139         A           V           1tye        C           0                   0
ITA2B_HUMAN         161         C           W           1tye        C           0                   0
ITA2B_HUMAN         355         E           K           1tye        C           19.2                1.3
ITA2B_HUMAN         202         F           C           2vc2        A           25.6                2.2
ITA2B_HUMAN         222         F           L           2vdp        A           32.6                0.4
ITA2B_HUMAN         320         F           S           1tye        C           0                   0
ITA2B_HUMAN         267         G           E           1tye        C           0                   0
ITA2B_HUMAN         273         G           D           3nig        C           10.3                10.3
ITA2B_HUMAN         380         G           D           2vc2        A           4.5                 4.5
ITA2B_HUMAN         412         G           R           2vdk        A           0.9                 0.9
ITA2B_HUMAN         449         G           D           1tye        C           0                   0
ITA2B_HUMAN         405         I           T           1tye        C           0                   0
ITA2B_HUMAN         214         L           P           2vdk        A           0                   0
ITA2B_HUMAN         86          L           P           3nig        A           17.7                5
ITA2B_HUMAN         176         P           A           3fcu        C           7.8                 7.8
ITA2B_HUMAN         176         P           L           3fcu        C           7.8                 7.8
ITA2B_HUMAN         358         R           H           2vc2        A           9.5                 9.5
ITA2B_HUMAN         207         T           I           3nig        A           0.2                 0.2
ITA2B_HUMAN         329         V           F           1tye        C           0                   0
ITA2B_HUMAN         174         Y           H           3fcs        A           0.9                 0.9
ITA2B_HUMAN         581         A           D           3fcs        A           0                   0
ITA2B_HUMAN         705         C           R           3fcs        A           15.9                15.9
ITA2B_HUMAN         596         I           T           3fcs        A           0.2                 0.2
ITA2B_HUMAN         752         L           V           3fcs        A           0                   0
ITA2B_HUMAN         847         L           P           3fcs        A           13.6                13.6
ITA2B_HUMAN         943         P           L           3fcs        A           62                  62
ITA2B_HUMAN         778         Q           P           3fcs        A           59.6                59.6
ITA2B_HUMAN         755         R           P           3fcs        A           31.4                31.4
ITA2B_HUMAN         982         V           M           3fcs        A           2.5                 2.5
ITB2_HUMAN          128         D           N           3k6s        B           0                   0
ITB2_HUMAN          169         G           R           3k6s        B           0                   0
ITB2_HUMAN          273         G           R           3k6s        B           0                   0
ITB2_HUMAN          284         G           S           3k6s        B           8.5                 7.9
ITB2_HUMAN          196         K           T           3k71        B           43                  43
ITB2_HUMAN          149         L           P           3k72        B           44.5                44.5
ITB2_HUMAN          351         N           S           3k72        B           42.4                42.4
ITB2_HUMAN          178         P           L           3k72        B           45                  1.9
ITB2_HUMAN          586         R           W           3k6s        B           58.9                58.9
ITB2_HUMAN          593         R           C           3k72        B           50.1                50.1
ITB2_HUMAN          138         S           P           3k6s        B           46                  46
ITB3_HUMAN          400         C           Y           1u8c        B           12                  12
ITB3_HUMAN          568         C           R           1jv2        B           5.9                 5.9
ITB3_HUMAN          586         C           F           1jv2        B           16.8                16.8
ITB3_HUMAN          586         C           R           1jv2        B           16.8                16.8
ITB3_HUMAN          601         C           R           1jv2        B           0                   0
ITB3_HUMAN          145         D           N           1jv2        B           0                   0
ITB3_HUMAN          145         D           Y           1jv2        B           0                   0
ITB3_HUMAN          243         D           V           1l5g        B           33.2                0
ITB3_HUMAN          598         G           S           1m1x        B           28.7                28.7
ITB3_HUMAN          605         G           S           1m1x        B           12                  12
ITB3_HUMAN          306         H           P           2vdp        B           32.4                32.4
ITB3_HUMAN          330         I           N           3fcs        B           3.7                 3.7
ITB3_HUMAN          143         L           W           1jv2        B           0                   0
ITB3_HUMAN          222         L           P           3nig        D           3.6                 3.6
ITB3_HUMAN          288         L           P           2vdq        B           74.2                0
ITB3_HUMAN          150         M           V           1tye        D           0                   0
ITB3_HUMAN          321         M           L           1m1x        B           0.2                 0.2
ITB3_HUMAN          119         R           W           1u8c        B           0.7                 0.7
ITB3_HUMAN          240         R           Q           1l5g        B           12.2                9.1
ITB3_HUMAN          240         R           W           1l5g        B           12.2                9.1
ITB3_HUMAN          242         R           Q           2vdq        B           52.6                1
ITB3_HUMAN          188         S           L           3fcu        D           38.1                10.2
ITB3_HUMAN          141         Y           C           1jv2        B           0                   0
ITB3_HUMAN          778         S           P           2ljf        A           27.1                27.1
ITB3_HUMAN          532         C           Y           3ije        B           9.2                 9.2
ITB4_HUMAN          1225        R           H           3f7p        C           64.1                17.7
ITB4_HUMAN          1281        R           W           3f7p        C           37.8                2
ITK_HUMAN           451         R           Q           1sm2        A           38.7                38.7
ITPA_HUMAN          32          P           T           2car        A           6.5                 6.5
IVD_HUMAN           311         A           V           1ivh        B           29                  14.3
IVD_HUMAN           357         C           R           1ivh        C           0                   0
IVD_HUMAN           69          D           N           1ivh        A           11.9                11.9
IVD_HUMAN           199         G           V           1ivh        D           1.9                 1.9
IVD_HUMAN           42          L           P           1ivh        D           2.6                 2.6
IVD_HUMAN           392         R           C           1ivh        B           9.8                 9.8
IVD_HUMAN           411         R           L           1ivh        C           49.1                14.3
IVD_HUMAN           50          R           P           1ivh        C           3.9                 3.9
IVD_HUMAN           371         V           A           1ivh        A           0                   0
JAG1_HUMAN          271         C           R           2kb9        A           4.4                 4.4
JAG1_HUMAN          284         C           F           2vj2        A           37.9                37.9
JAG1_HUMAN          256         G           S           2vj2        A           0.4                 0.4
JAG1_HUMAN          274         G           D           2vj2        A           17.3                17.3
JAG1_HUMAN          269         P           L           2kb9        A           56.8                56.8
JAG1_HUMAN          252         R           G           2vj2        A           53.9                53.9
JAG1_HUMAN          288         W           C           2vj2        A           26                  26
JAG1_HUMAN          187         C           S           2vj2        A           76.4                76.4
JAG1_HUMAN          187         C           Y           2vj2        A           76.4                76.4
JAG1_HUMAN          220         C           F           2vj2        A           33.4                33.4
JAG1_HUMAN          229         C           G           2vj2        A           0.2                 0.2
JAG1_HUMAN          229         C           Y           2vj2        A           0.2                 0.2
JAG1_HUMAN          224         W           C           2vj2        A           14.3                14.3
JAK3_HUMAN          910         L           S           1yvj        A           0                   0
KAD2_HUMAN          165         D           G           2c9y        A           3.6                 3.6
KAD2_HUMAN          103         R           W           2c9y        A           37                  37
KALM_HUMAN          163         C           Y           1zlg        A           19.8                19.8
KALM_HUMAN          172         C           R           1zlg        A           32.7                32.7
KALM_HUMAN          514         E           K           1zlg        A           33.1                33.1
KALM_HUMAN          517         F           L           1zlg        A           28.7                28.7
KALM_HUMAN          267         N           K           1zlg        A           20.3                20.3
KALM_HUMAN          304         N           S           1zlg        A           43.9                43.9
KALM_HUMAN          262         R           P           1zlg        A           17.2                17.2
KALM_HUMAN          396         S           L           1zlg        A           53.1                53.1
KALM_HUMAN          571         W           R           1zlg        A           21.7                21.7
KCC4_HUMAN          150         E           G           2w4o        A           32.3                32.3
KCND3_HUMAN         94          V           M           2nz0        B           0                   0
KCNE1_HUMAN         76          D           N           2k21        A           38                  38
KCNE1_HUMAN         51          L           H           2k21        A           78.4                78.4
KCNE1_HUMAN         127         P           T           2k21        A           102.6               102.6
KCNE1_HUMAN         32          R           H           2k21        A           90.7                90.7
KCNE1_HUMAN         98          R           W           2k21        A           38.1                38.1
KCNE1_HUMAN         74          S           L           2k21        A           56.7                56.7
KCNE1_HUMAN         7           T           I           2k21        A           61.5                61.5
KCNE1_HUMAN         109         V           I           2k21        A           50                  50
KCNE1_HUMAN         47          V           F           2k21        A           79.9                79.9
KCNE1_HUMAN         87          W           R           2k21        A           80.4                80.4
KCNH2_HUMAN         78          A           P           2l1m        A           0                   0
KCNH2_HUMAN         66          C           G           1byw        A           0.3                 0.3
KCNH2_HUMAN         29          F           L           2l1m        A           7.6                 7.6
KCNH2_HUMAN         47          G           V           2l4r        A           0.1                 0.1
KCNH2_HUMAN         53          G           R           2l1m        A           43.8                43.8
KCNH2_HUMAN         70          H           R           2l4r        A           27.3                27.3
KCNH2_HUMAN         86          L           R           1byw        A           8.2                 8.2
KCNH2_HUMAN         33          N           T           2l1m        A           20                  20
KCNH2_HUMAN         72          P           Q           1byw        A           91.8                91.8
KCNH2_HUMAN         100         R           G           1byw        A           20.5                20.5
KCNH2_HUMAN         56          R           Q           1byw        A           40.2                40.2
KCNH2_HUMAN         65          T           P           2l1m        A           15.4                15.4
KCNH2_HUMAN         609         D           N           1ujl        A           85.1                85.1
KCNH2_HUMAN         572         G           C           1ujl        A           77.1                77.1
KCNH2_HUMAN         572         G           R           1ujl        A           77.1                77.1
KCNH2_HUMAN         584         G           S           1ujl        A           16.8                16.8
KCNH2_HUMAN         601         G           S           1ujl        A           62.2                62.2
KCNH2_HUMAN         604         G           S           1ujl        A           16.8                16.8
KCNH2_HUMAN         593         I           R           1ujl        A           69.2                69.2
KCNH2_HUMAN         593         I           T           1ujl        A           69.2                69.2
KCNH2_HUMAN         588         N           D           1ujl        A           59.5                59.5
KCNH2_HUMAN         588         N           K           1ujl        A           59.5                59.5
KCNH2_HUMAN         582         R           C           1ujl        A           88.3                88.3
KCNH2_HUMAN         585         W           C           1ujl        A           62.9                62.9
KCNH2_HUMAN         611         Y           H           1ujl        A           93.1                93.1
KCNQ1_HUMAN         589         G           D           3hfe        A           51.8                18.1
KCNQ1_HUMAN         591         R           H           3bj4        A           49.5                11.2
KCNQ1_HUMAN         594         R           Q           3bj4        A           39.1                29.8
KCNQ1_HUMAN         587         T           M           3bj4        B           46.6                46.6
KDM5C_HUMAN         87          D           G           2jrz        A           63.1                63.1
KEAP1_HUMAN         522         A           V           2flu        X           0.5                 0.5
KEAP1_HUMAN         364         G           C           2flu        X           15                  11.9
KEAP1_HUMAN         430         G           C           1u6d        X           0                   0
KHK_HUMAN           43          A           T           2hlz        A           0                   0
KHK_HUMAN           40          G           R           2hlz        A           0                   0
KIME_HUMAN          148         A           T           2r3v        D           0                   0
KIME_HUMAN          334         A           T           2r3v        D           10                  10
KIME_HUMAN          171         G           R           2r3v        C           64.1                64.1
KIME_HUMAN          202         G           R           2r3v        D           4.2                 4.2
KIME_HUMAN          211         G           E           2r3v        C           4.1                 4.1
KIME_HUMAN          309         G           S           2r3v        C           53.3                53.3
KIME_HUMAN          326         G           R           2r3v        D           38.3                38.3
KIME_HUMAN          376         G           V           2r3v        D           0                   0
KIME_HUMAN          20          H           N           2r3v        C           2.5                 2.5
KIME_HUMAN          20          H           P           2r3v        C           2.5                 2.5
KIME_HUMAN          20          H           Q           2r3v        C           2.5                 2.5
KIME_HUMAN          268         I           T           2r3v        C           0.2                 0.2
KIME_HUMAN          264         L           F           2r3v        C           17.2                0
KIME_HUMAN          265         L           P           2r3v        C           2.6                 2.6
KIME_HUMAN          265         L           R           2r3v        C           2.6                 2.6
KIME_HUMAN          39          L           P           2r3v        D           0                   0
KIME_HUMAN          301         N           T           2r3v        C           0                   0
KIME_HUMAN          167         P           L           2r3v        C           4.7                 4.7
KIME_HUMAN          215         R           Q           2r3v        C           24.7                24.7
KIME_HUMAN          135         S           L           2r3v        D           17.5                17.5
KIME_HUMAN          150         S           L           2r3v        D           0.1                 0.1
KIME_HUMAN          243         T           I           2r3v        D           37.9                37.9
KIME_HUMAN          132         V           I           2r3v        C           5.3                 5.3
KIME_HUMAN          250         V           I           2r3v        D           0.8                 0.8
KIME_HUMAN          310         V           M           2r3v        D           1                   1
KIME_HUMAN          377         V           I           2r3v        D           0                   0
KIT_HUMAN           816         D           V           1pkg        A           17.5                17.5
KIT_HUMAN           816         D           Y           1pkg        A           17.5                17.5
KIT_HUMAN           583         E           K           3g0e        A           24                  24
KIT_HUMAN           584         F           C           1pkg        B           5.3                 5.3
KIT_HUMAN           584         F           L           1pkg        B           5.3                 5.3
KIT_HUMAN           601         G           R           3g0f        A           0.3                 0.3
KIT_HUMAN           664         G           R           1pkg        B           52.3                12.5
KIT_HUMAN           812         G           V           1pkg        A           4.1                 4.1
KIT_HUMAN           656         L           P           1t46        A           0.5                 0.5
KIT_HUMAN           791         R           G           1pkg        A           6                   6
KIT_HUMAN           796         R           G           1t45        A           2.3                 2.3
KIT_HUMAN           804         R           W           1t45        A           11.1                11.1
KIT_HUMAN           847         T           P           1t45        A           10.3                10.3
KIT_HUMAN           550         K           I           1t45        A           65.1                65.1
KIT_HUMAN           559         V           A           1t45        A           2.2                 2.2
KIT_HUMAN           559         V           D           1t45        A           2.2                 2.2
KKCC2_HUMAN         182         A           T           2zv2        A           0.2                 0.2
KLKB1_HUMAN         548         C           Y           2anw        A           0                   0
KPCA_HUMAN          98          P           S           2eli        A           64.4                64.4
KPCA_HUMAN          467         D           N           3iw4        A           63.9                63.9
KPCB_HUMAN          496         V           M           2i0e        A           46.4                46.4
KPCG_HUMAN          101         H           Y           2e73        A           88.3                88.3
KPCT_HUMAN          240         K           N           2enz        A           91.5                91.5
KPYR_HUMAN          115         A           P           2vgb        A           0                   0
KPYR_HUMAN          154         A           T           2vgb        A           0                   0
KPYR_HUMAN          295         A           V           2vgi        D           50.5                50.5
KPYR_HUMAN          336         A           S           2vgb        B           3.9                 3.9
KPYR_HUMAN          352         A           D           2vgf        A           7.2                 0
KPYR_HUMAN          392         A           T           2vgb        A           21.4                0
KPYR_HUMAN          394         A           D           2vgb        A           0                   0
KPYR_HUMAN          394         A           V           2vgb        A           0                   0
KPYR_HUMAN          431         A           T           2vgg        B           8.3                 1.2
KPYR_HUMAN          459         A           V           2vgb        A           0                   0
KPYR_HUMAN          468         A           G           2vgb        C           6.5                 6.4
KPYR_HUMAN          468         A           V           2vgb        C           6.5                 6.4
KPYR_HUMAN          495         A           T           2vgf        D           0                   0
KPYR_HUMAN          495         A           V           2vgf        D           0                   0
KPYR_HUMAN          281         D           N           2vgf        D           0.1                 0.1
KPYR_HUMAN          293         D           N           2vgf        C           12.3                12.3
KPYR_HUMAN          331         D           E           2vgi        C           25.9                25.9
KPYR_HUMAN          331         D           N           2vgi        C           25.9                25.9
KPYR_HUMAN          339         D           H           2vgb        C           23.8                23.8
KPYR_HUMAN          390         D           N           2vgg        B           23.2                0.2
KPYR_HUMAN          172         E           Q           2vgi        C           83                  83
KPYR_HUMAN          315         E           K           2vgg        D           2.3                 2.3
KPYR_HUMAN          387         E           G           2vgi        B           12                  1.5
KPYR_HUMAN          427         E           A           2vgg        C           48.7                3.7
KPYR_HUMAN          427         E           D           2vgg        C           48.7                3.7
KPYR_HUMAN          287         F           V           2vgf        B           9.5                 9.5
KPYR_HUMAN          111         G           R           2vgf        C           12.3                12.3
KPYR_HUMAN          159         G           V           2vgg        A           4.4                 4.4
KPYR_HUMAN          165         G           V           2vgi        C           4.4                 4.4
KPYR_HUMAN          222         G           A           2vgg        A           22.3                3.3
KPYR_HUMAN          263         G           R           2vgb        B           23                  23
KPYR_HUMAN          263         G           W           2vgb        B           23                  23
KPYR_HUMAN          275         G           R           2vgf        B           0.1                 0.1
KPYR_HUMAN          332         G           S           2vgb        A           0                   0
KPYR_HUMAN          341         G           A           2vgi        A           23.2                5.4
KPYR_HUMAN          341         G           D           2vgi        A           23.2                5.4
KPYR_HUMAN          358         G           E           2vgb        A           44.1                0.3
KPYR_HUMAN          364         G           D           2vgb        B           15.2                15.2
KPYR_HUMAN          458         G           D           2vgb        A           38.1                0
KPYR_HUMAN          511         G           R           2vgf        C           10.2                10.2
KPYR_HUMAN          557         G           A           2vgg        D           21.5                21.5
KPYR_HUMAN          95          G           R           2vgf        A           2.6                 2.6
KPYR_HUMAN          153         I           T           2vgf        D           1.7                 1.7
KPYR_HUMAN          219         I           T           2vgi        C           0                   0
KPYR_HUMAN          310         I           N           2vgi        D           0                   0
KPYR_HUMAN          314         I           T           2vgb        A           0                   0
KPYR_HUMAN          342         I           F           2vgb        A           10.4                6.8
KPYR_HUMAN          357         I           T           2vgb        D           0.1                 0.1
KPYR_HUMAN          90          I           N           2vgb        A           0                   0
KPYR_HUMAN          348         K           N           2vgg        A           49.3                4.2
KPYR_HUMAN          155         L           P           2vgf        B           0                   0
KPYR_HUMAN          272         L           V           2vgi        D           0.1                 0.1
KPYR_HUMAN          374         L           P           2vgb        A           0                   0
KPYR_HUMAN          73          L           P           2vgi        C           44                  5.3
KPYR_HUMAN          107         M           T           2vgb        A           0                   0
KPYR_HUMAN          361         N           D           2vgb        A           11.4                5.1
KPYR_HUMAN          393         N           K           2vgb        B           48.6                4
KPYR_HUMAN          393         N           S           2vgb        B           48.6                4
KPYR_HUMAN          566         N           K           2vgf        C           42.7                2.2
KPYR_HUMAN          421         Q           K           2vgb        A           0                   0
KPYR_HUMAN          163         R           C           2vgg        C           11                  11
KPYR_HUMAN          163         R           L           2vgg        C           11                  11
KPYR_HUMAN          337         R           P           2vgb        D           16.5                0.5
KPYR_HUMAN          337         R           Q           2vgb        D           16.5                0.5
KPYR_HUMAN          359         R           C           2vgb        B           37.9                21.8
KPYR_HUMAN          359         R           H           2vgb        B           37.9                21.8
KPYR_HUMAN          385         R           W           2vgf        B           84.5                6.3
KPYR_HUMAN          426         R           Q           2vgg        C           29.5                29.5
KPYR_HUMAN          426         R           W           2vgg        C           29.5                29.5
KPYR_HUMAN          479         R           H           2vgg        C           53.2                53.2
KPYR_HUMAN          486         R           W           2vgf        C           11.4                11.4
KPYR_HUMAN          488         R           Q           2vgf        C           6.7                 6.7
KPYR_HUMAN          490         R           W           2vgb        C           25.9                25.9
KPYR_HUMAN          498         R           C           2vgi        C           34.8                34.8
KPYR_HUMAN          498         R           H           2vgi        C           34.8                34.8
KPYR_HUMAN          504         R           L           2vgi        C           21.7                21.7
KPYR_HUMAN          510         R           Q           2vgb        C           6.2                 6.2
KPYR_HUMAN          531         R           C           2vgi        D           54.6                54.6
KPYR_HUMAN          532         R           Q           2vgi        A           12.8                12.8
KPYR_HUMAN          532         R           W           2vgi        A           12.8                12.8
KPYR_HUMAN          559         R           G           2vgi        A           40.3                40.3
KPYR_HUMAN          569         R           Q           2vgb        C           33.4                17.9
KPYR_HUMAN          86          R           P           2vgb        A           9.2                 9.2
KPYR_HUMAN          120         S           F           2vgf        B           3.5                 3.5
KPYR_HUMAN          130         S           Y           2vgg        A           0.6                 0.6
KPYR_HUMAN          376         S           I           2vgf        A           18.5                13.9
KPYR_HUMAN          485         S           F           2vgf        C           3.2                 3.2
KPYR_HUMAN          80          S           P           2vgi        D           2.2                 1
KPYR_HUMAN          384         T           M           2vgg        B           35.7                9.3
KPYR_HUMAN          408         T           A           2vgb        A           0                   0
KPYR_HUMAN          408         T           I           2vgb        A           0                   0
KPYR_HUMAN          477         T           A           2vgg        D           50.4                50.4
KPYR_HUMAN          134         V           D           2vgb        A           0.5                 0.5
KPYR_HUMAN          288         V           L           2vgf        D           0.4                 0.4
KPYR_HUMAN          320         V           L           2vgg        B           12.8                1.8
KPYR_HUMAN          335         V           M           2vgb        A           0                   0
KPYR_HUMAN          368         V           F           2vgb        A           0                   0
KPYR_HUMAN          460         V           M           2vgb        A           0                   0
KPYR_HUMAN          552         V           M           2vgb        A           0                   0
KS6B1_HUMAN         289         G           E           3a62        A           51.4                51.4
KYNU_HUMAN          198         T           A           3e9k        A           20.3                20.3
LCK_HUMAN           28          V           L           1q69        B           58.9                24.6
LCK_HUMAN           353         A           V           1qpd        A           11.9                11.9
LCK_HUMAN           447         P           L           2pl0        A           60.8                13.2
LDLR_HUMAN          197         C           R           2lgp        A           16.9                16.9
LDLR_HUMAN          231         C           G           1ajj        A           28                  28
LDLR_HUMAN          221         D           N           1n7d        A           24.9                24.9
LDLR_HUMAN          221         D           Y           1n7d        A           24.9                24.9
LDLR_HUMAN          224         D           V           2lgp        A           46.6                46.6
LDLR_HUMAN          248         C           Y           1d2j        A           21.3                21.3
LDLR_HUMAN          261         C           F           1f8z        A           2.1                 2.1
LDLR_HUMAN          50          A           S           1f5y        A           37.9                37.9
LDLR_HUMAN          46          C           S           1f5y        A           11.1                11.1
LDLR_HUMAN          89          C           Y           1n7d        A           21.4                21.4
LDLR_HUMAN          95          C           G           1f5y        A           0.3                 0.3
LDLR_HUMAN          90          D           N           1n7d        A           38.8                38.8
LDLR_HUMAN          92          Q           E           1n7d        A           23.7                23.7
LDLR_HUMAN          78          R           C           1f5y        A           28.2                28.2
LDLR_HUMAN          56          S           P           1f5y        A           6.5                 6.5
LDLR_HUMAN          329         C           Y           2w2p        E           15                  0
LDLR_HUMAN          338         C           S           1hj7        A           0.3                 0.3
LDLR_HUMAN          368         C           R           1i0u        A           9.2                 9.2
LDLR_HUMAN          379         C           Y           1hj7        A           7.7                 7.7
LDLR_HUMAN          342         D           N           1i0u        A           41.7                41.7
LDLR_HUMAN          356         D           Y           1i0u        A           26.1                26.1
LDLR_HUMAN          327         H           Y           2w2q        E           43.1                34.3
LDLR_HUMAN          366         Q           R           1hz8        A           9                   9
LDLR_HUMAN          350         R           P           2w2q        E           36.1                36.1
LDLR_HUMAN          399         A           D           1ijq        A           10.4                10.4
LDLR_HUMAN          482         D           H           1ijq        A           0                   0
LDLR_HUMAN          700         D           E           1ijq        A           57.1                57.1
LDLR_HUMAN          403         F           L           1ijq        A           1.6                 1.6
LDLR_HUMAN          423         I           T           1ijq        A           1.6                 1.6
LDLR_HUMAN          401         L           V           1ijq        A           0                   0
LDLR_HUMAN          414         L           R           1n7d        A           21.1                21.1
LDLR_HUMAN          432         L           V           1ijq        A           1                   1
LDLR_HUMAN          568         L           V           1n7d        A           15.1                15.1
LDLR_HUMAN          564         N           H           1n7d        A           3.2                 3.2
LDLR_HUMAN          608         P           S           1ijq        A           0                   0
LDLR_HUMAN          649         P           L           1ijq        A           0.1                 0.1
LDLR_HUMAN          416         R           Q           1ijq        A           44.1                44.1
LDLR_HUMAN          416         R           W           1ijq        A           44.1                44.1
LDLR_HUMAN          633         R           C           1n7d        A           16.2                16.2
LDLR_HUMAN          483         W           R           1n7d        A           19.3                19.3
LDLR_HUMAN          116         C           R           2fcw        B           0                   0
LDLR_HUMAN          160         C           Y           2kri        B           13.3                13.3
LDLR_HUMAN          173         C           W           2kri        B           5.2                 0.2
LDLR_HUMAN          184         C           Y           2lgp        A           16.6                16.6
LDLR_HUMAN          276         C           Y           1xfe        A           30.9                30.9
LDLR_HUMAN          302         C           W           1n7d        A           8.8                 8.8
LDLR_HUMAN          302         C           Y           1n7d        A           8.8                 8.8
LDLR_HUMAN          313         C           Y           1n7d        A           10.8                10.8
LDLR_HUMAN          168         D           N           2kri        B           40.7                0.7
LDLR_HUMAN          168         D           Y           2kri        B           40.7                0.7
LDLR_HUMAN          175         D           Y           2fcw        B           40                  39.3
LDLR_HUMAN          301         D           A           1xfe        A           21.3                21.3
LDLR_HUMAN          277         E           K           1n7d        A           39                  39
LDLR_HUMAN          288         E           K           1xfe        A           52.3                52.3
LDLR_HUMAN          714         E           K           1n7d        A           123.9               123.9
LEG2_HUMAN          132         E           Q           1hlc        B           106                 106
LIFR_HUMAN          279         S           P           3e0g        A           32.9                32.9
LIPR1_HUMAN         129         S           C           2ppl        A           3.9                 3.9
LMNA_HUMAN          529         A           V           3gef        A           1.1                 1.1
LMNA_HUMAN          446         D           V           1ifr        A           13.3                13.3
LMNA_HUMAN          465         G           D           1ivt        A           7.2                 7.2
LMNA_HUMAN          486         K           N           1ifr        A           81.1                81.1
LMNA_HUMAN          542         K           N           1ivt        A           25.6                25.6
LMNA_HUMAN          530         L           P           1ifr        A           0                   0
LMNA_HUMAN          456         N           I           1ifr        A           0                   0
LMNA_HUMAN          435         R           C           1ifr        A           31.8                31.8
LMNA_HUMAN          453         R           W           1ifr        A           25.1                25.1
LMNA_HUMAN          471         R           C           1ifr        A           0.2                 0.2
LMNA_HUMAN          482         R           L           3gef        A           57.5                57.5
LMNA_HUMAN          482         R           Q           3gef        A           57.5                57.5
LMNA_HUMAN          482         R           W           3gef        A           57.5                57.5
LMNA_HUMAN          527         R           C           3gef        A           33.3                33.3
LMNA_HUMAN          527         R           H           3gef        A           33.3                33.3
LMNA_HUMAN          527         R           P           3gef        A           33.3                33.3
LMNA_HUMAN          541         R           H           1ivt        A           0.6                 0.6
LMNA_HUMAN          541         R           S           1ivt        A           0.6                 0.6
LMNA_HUMAN          528         T           R           1ifr        A           0                   0
LMNA_HUMAN          481         Y           H           3gef        A           3.2                 3.2
LMNA_HUMAN          317         E           K           1x8y        A           55.7                48.3
LMNA_HUMAN          349         R           L           2xv5        B           61.6                43.9
LMNA_HUMAN          377         R           H           1x8y        A           52.9                45.2
LMNA_HUMAN          377         R           L           1x8y        A           52.9                45.2
LYN_HUMAN           385         D           Y           3a4o        X           36.7                36.7
LYSC_HUMAN          85          D           H           1ip3        A           17.2                17.2
LYSC_HUMAN          74          I           T           1i20        A           0                   0
M3K2_HUMAN          112         M           I           2npt        B           16                  13
M3K9_HUMAN          246         A           V           3dtc        A           0                   0
MAGA4_HUMAN         153         G           D           2wa0        A           28.1                28.1
MARK1_HUMAN         355         N           T           2hak        E           61.2                61.2
MARK1_HUMAN         233         Y           C           2hak        F           9.8                 9.8
MCFD2_HUMAN         129         D           E           2vrg        A           5.2                 5.2
MCFD2_HUMAN         136         I           T           2vrg        A           0                   0
MCPH1_HUMAN         27          T           R           3pa6        A           54.2                28.6
MCR_HUMAN           972         E           G           1y9r        A           42.7                42.7
MCR_HUMAN           769         L           P           1y9r        A           10.7                10.7
MCR_HUMAN           924         L           P           2aa2        A           0                   0
MCR_HUMAN           979         L           P           2a3i        A           10.2                10.2
MCR_HUMAN           770         N           K           3vhv        A           12.7                12.7
MCR_HUMAN           759         P           S           3vhv        A           63.1                63.1
MCR_HUMAN           776         Q           R           1y9r        A           6.5                 6.5
MCR_HUMAN           805         S           P           2oax        A           0.1                 0.1
MCR_HUMAN           815         S           R           2oax        A           0                   0
MCR_HUMAN           818         S           L           1y9r        A           0                   0
MD1L1_HUMAN         516         E           K           1go4        F           32.8                25.8
MD1L1_HUMAN         569         E           K           1go4        E           51.6                29.5
MD1L1_HUMAN         556         R           C           1go4        G           65.5                59.3
MD1L1_HUMAN         556         R           H           1go4        G           65.5                59.3
MD1L1_HUMAN         558         R           H           1go4        F           56.6                56.6
MD1L1_HUMAN         572         R           H           1go4        F           71.4                8.7
MECP2_HUMAN         140         A           V           1qk9        A           37.2                37.2
MECP2_HUMAN         156         D           G           3c2i        A           6                   6
MECP2_HUMAN         97          D           E           1qk9        A           7.4                 7.4
MECP2_HUMAN         97          D           Y           1qk9        A           7.4                 7.4
MECP2_HUMAN         137         E           G           3c2i        A           27                  22.8
MECP2_HUMAN         155         F           I           3c2i        A           5                   5
MECP2_HUMAN         155         F           S           3c2i        A           5                   5
MECP2_HUMAN         161         G           V           3c2i        A           24                  24
MECP2_HUMAN         135         K           E           1qk9        A           32.8                32.8
MECP2_HUMAN         100         L           R           3c2i        A           10.8                10.8
MECP2_HUMAN         100         L           V           3c2i        A           10.8                10.8
MECP2_HUMAN         124         L           F           3c2i        A           0                   0
MECP2_HUMAN         101         P           H           3c2i        A           23                  23
MECP2_HUMAN         101         P           L           3c2i        A           23                  23
MECP2_HUMAN         101         P           R           3c2i        A           23                  23
MECP2_HUMAN         101         P           S           3c2i        A           23                  23
MECP2_HUMAN         101         P           T           3c2i        A           23                  23
MECP2_HUMAN         152         P           R           1qk9        A           18.3                18.3
MECP2_HUMAN         128         Q           P           3c2i        A           80.5                80.5
MECP2_HUMAN         106         R           Q           3c2i        A           2.6                 2.6
MECP2_HUMAN         106         R           W           3c2i        A           2.6                 2.6
MECP2_HUMAN         111         R           G           3c2i        A           44.5                4
MECP2_HUMAN         133         R           C           3c2i        A           68.3                20.4
MECP2_HUMAN         133         R           H           3c2i        A           68.3                20.4
MECP2_HUMAN         134         S           C           3c2i        A           34.3                2.2
MECP2_HUMAN         158         T           A           3c2i        A           41.1                20.3
MECP2_HUMAN         158         T           M           3c2i        A           41.1                20.3
MECP2_HUMAN         120         Y           D           1qk9        A           20.2                20.2
MEFV_HUMAN          744         A           S           2wl1        A           65.9                65.9
MEFV_HUMAN          661         D           N           2wl1        A           82.7                82.7
MEFV_HUMAN          656         E           A           2wl1        A           1.4                 1.4
MEFV_HUMAN          743         F           L           2wl1        A           7.1                 7.1
MEFV_HUMAN          632         G           S           2wl1        A           26.8                26.8
MEFV_HUMAN          678         G           E           2wl1        A           19.2                19.2
MEFV_HUMAN          591         I           T           2wl1        A           83.9                83.9
MEFV_HUMAN          640         I           M           2wl1        A           21.5                21.5
MEFV_HUMAN          641         I           F           2wl1        A           0.1                 0.1
MEFV_HUMAN          720         I           M           2wl1        A           0                   0
MEFV_HUMAN          695         K           M           2wl1        A           51.3                51.3
MEFV_HUMAN          695         K           R           2wl1        A           51.3                51.3
MEFV_HUMAN          649         L           P           2wl1        A           59.9                59.9
MEFV_HUMAN          680         M           I           2wl1        A           27.6                27.6
MEFV_HUMAN          680         M           L           2wl1        A           27.6                27.6
MEFV_HUMAN          694         M           I           2wl1        A           41.6                41.6
MEFV_HUMAN          694         M           L           2wl1        A           41.6                41.6
MEFV_HUMAN          694         M           V           2wl1        A           41.6                41.6
MEFV_HUMAN          646         P           L           2wl1        A           39.5                39.5
MEFV_HUMAN          705         P           S           2wl1        A           82.1                82.1
MEFV_HUMAN          758         P           S           2wl1        A           1                   1
MEFV_HUMAN          653         R           H           2wl1        A           23.6                23.6
MEFV_HUMAN          761         R           H           2wl1        A           25.2                25.2
MEFV_HUMAN          675         S           N           2wl1        A           33.5                33.5
MEFV_HUMAN          681         T           I           2wl1        A           55.9                55.9
MEFV_HUMAN          704         V           I           2wl1        A           67.8                67.8
MEFV_HUMAN          726         V           A           2wl1        A           55                  55
MEFV_HUMAN          688         Y           C           2wl1        A           0.5                 0.5
MERL_HUMAN          106         E           G           3u8z        A           53.9                53.9
MERL_HUMAN          62          F           S           1h4r        A           7                   7
MERL_HUMAN          197         G           C           3u8z        C           73.7                21.3
MERL_HUMAN          273         I           F           1h4r        A           0                   0
MERL_HUMAN          141         L           P           3u8z        A           0.7                 0.7
MERL_HUMAN          234         L           R           3u8z        C           0.1                 0.1
MERL_HUMAN          77          M           V           3u8z        A           26.2                20.9
MERL_HUMAN          220         N           Y           1h4r        A           25.6                25.6
MERTK_HUMAN         446         A           G           2dbj        A           5                   5
MERTK_HUMAN         708         A           S           2p0c        A           0                   0
MERTK_HUMAN         661         S           C           3brb        B           113.9               113.9
MET_HUMAN           1228        D           H           3i5n        A           3.6                 3.6
MET_HUMAN           1228        D           N           3i5n        A           3.6                 3.6
MET_HUMAN           1094        H           L           3cth        A           15.2                15.2
MET_HUMAN           1094        H           R           3cth        A           15.2                15.2
MET_HUMAN           1094        H           Y           3cth        A           15.2                15.2
MET_HUMAN           1106        H           D           3c1x        A           37.4                37.4
MET_HUMAN           1244        K           R           3rhk        A           36.9                36.9
MET_HUMAN           1195        L           V           1r0p        A           0                   0
MET_HUMAN           1131        M           T           2g15        A           0.3                 0.3
MET_HUMAN           1250        M           I           2g15        A           3.6                 2.4
MET_HUMAN           1250        M           T           2g15        A           3.6                 2.4
MET_HUMAN           1173        T           I           2g15        A           39.8                39.8
MET_HUMAN           1092        V           I           2g15        A           1.7                 1.7
MET_HUMAN           1188        V           L           1r0p        A           0                   0
MET_HUMAN           1220        V           I           1r0p        A           0                   0
MET_HUMAN           1230        Y           C           3dkc        A           1.7                 1.7
MET_HUMAN           1230        Y           D           3dkc        A           1.7                 1.7
MET_HUMAN           1230        Y           H           3dkc        A           1.7                 1.7
METH_HUMAN          1173        P           L           2o2k        A           4.5                 4.5
METK1_HUMAN         55          A           D           2obv        A           18.1                15.3
METK1_HUMAN         344         E           A           2obv        A           46.7                46.7
METK1_HUMAN         336         G           R           2obv        A           82.3                82.3
METK1_HUMAN         378         G           S           2obv        A           0.6                 0.6
METK1_HUMAN         322         I           M           2obv        A           42.9                11.8
METK1_HUMAN         305         L           P           2obv        A           0                   0
METK1_HUMAN         357         P           L           2obv        A           0                   0
METK1_HUMAN         199         R           C           2obv        A           16                  16
METK1_HUMAN         264         R           C           2obv        A           66.3                8.3
METK1_HUMAN         264         R           H           2obv        A           66.3                8.3
METK1_HUMAN         356         R           Q           2obv        A           19.5                19.5
METK1_HUMAN         38          S           N           2obv        A           0                   0
MK08_HUMAN          171         G           S           2g01        B           0                   0
MK08_HUMAN          177         G           R           2no3        B           5.3                 5.3
MK09_HUMAN          56          K           N           3npc        A           5.1                 5.1
MK09_HUMAN          13          V           M           3npc        B           27.1                27.1
MK11_HUMAN          221         A           V           3gc9        A           16                  16
MK14_HUMAN          51          A           V           3oef        X           5.7                 5.7
MK14_HUMAN          322         P           R           3c5u        A           88.4                50.6
MMAA_HUMAN          89          L           P           2www        B           4.8                 4.8
MMAA_HUMAN          145         R           Q           2www        A           11.1                11.1
MMAA_HUMAN          359         R           G           2www        A           4.6                 4.6
MMAA_HUMAN          359         R           Q           2www        A           4.6                 4.6
MMAA_HUMAN          207         Y           C           2www        B           9.5                 9.5
MMAB_HUMAN          193         E           K           2idx        C           19.2                3.5
MMAB_HUMAN          96          I           T           2idx        A           0                   0
MMAB_HUMAN          191         R           W           2idx        C           28.5                1.3
MMAB_HUMAN          135         A           T           2idx        C           29.3                29.3
MMP10_HUMAN         142         E           Q           1q3a        A           73.5                73.5
MMP2_HUMAN          228         A           T           1ck7        A           2.2                 2.2
MMP2_HUMAN          404         E           K           1eak        B           0.3                 0.3
MMP2_HUMAN          101         R           H           1eak        B           0.9                 0.9
MMP2_HUMAN          644         S           I           1gxd        B           47.8                23.3
MMP2_HUMAN          498         T           M           1gxd        B           26.2                26.2
MP2K1_HUMAN         130         Y           C           3eqg        A           7.2                 7.2
MP2K1_HUMAN         53          F           S           3eqi        A           12.5                12.5
MP2K7_HUMAN         162         R           C           2dyl        A           46.4                46.4
MP2K7_HUMAN         162         R           H           2dyl        A           46.4                46.4
MSH2_HUMAN          2           A           T           2o8f        A           46                  18.5
MSH2_HUMAN          305         A           T           3thy        A           6                   6
MSH2_HUMAN          45          A           V           2o8b        A           0                   0
MSH2_HUMAN          600         A           V           2o8e        A           1.4                 1.4
MSH2_HUMAN          636         A           P           2o8e        A           16.9                16.9
MSH2_HUMAN          834         A           T           2o8e        A           65.5                0
MSH2_HUMAN          199         C           R           2o8b        A           0                   0
MSH2_HUMAN          333         C           Y           3thw        A           4.9                 4.9
MSH2_HUMAN          697         C           F           2o8b        A           0.4                 0.4
MSH2_HUMAN          697         C           R           2o8b        A           0.4                 0.4
MSH2_HUMAN          167         D           H           3thy        A           10.3                10.3
MSH2_HUMAN          283         D           Y           3thw        A           74.5                74.5
MSH2_HUMAN          603         D           N           3thz        A           1.2                 1.2
MSH2_HUMAN          660         D           G           2o8f        A           69.1                69.1
MSH2_HUMAN          198         E           G           2o8b        A           0                   0
MSH2_HUMAN          562         E           V           3thy        A           39.3                39.3
MSH2_HUMAN          647         E           K           3thy        A           78                  78
MSH2_HUMAN          749         E           K           3thy        A           15.1                15.1
MSH2_HUMAN          853         E           A           3thy        A           55.5                7.5
MSH2_HUMAN          162         G           A           2o8b        A           0                   0
MSH2_HUMAN          162         G           R           2o8b        A           0                   0
MSH2_HUMAN          164         G           R           2o8b        A           0                   0
MSH2_HUMAN          674         G           S           2o8e        A           26.4                26.4
MSH2_HUMAN          692         G           R           3thx        A           0                   0
MSH2_HUMAN          46          H           Q           2o8e        A           0                   0
MSH2_HUMAN          639         H           R           3thy        A           3                   3
MSH2_HUMAN          639         H           Y           3thy        A           3                   3
MSH2_HUMAN          839         H           R           3thy        A           73.4                47
MSH2_HUMAN          145         I           M           3thy        A           11.9                11.9
MSH2_HUMAN          169         I           V           3thy        A           4.1                 4.1
MSH2_HUMAN          216         I           V           2o8f        A           5.1                 5.1
MSH2_HUMAN          679         I           T           2o8b        A           0                   0
MSH2_HUMAN          393         K           M           3thy        A           22.9                22.9
MSH2_HUMAN          845         K           E           3thz        A           40.5                40.5
MSH2_HUMAN          173         L           P           3thw        A           0                   0
MSH2_HUMAN          175         L           P           3thw        A           0                   0
MSH2_HUMAN          187         L           P           2o8b        A           0                   0
MSH2_HUMAN          390         L           F           3thz        A           0.7                 0.7
MSH2_HUMAN          93          L           F           2o8b        A           0.1                 0.1
MSH2_HUMAN          492         M           V           3thx        A           0.4                 0.4
MSH2_HUMAN          688         M           I           2o8b        A           0                   0
MSH2_HUMAN          729         M           V           2o8b        A           23.6                0
MSH2_HUMAN          813         M           V           2o8c        A           15.3                15.3
MSH2_HUMAN          127         N           S           3thx        A           7.6                 7.6
MSH2_HUMAN          139         N           S           3thy        A           20.3                20.3
MSH2_HUMAN          583         N           S           2o8b        A           49.3                49.3
MSH2_HUMAN          596         N           S           3thx        A           1.3                 1.3
MSH2_HUMAN          671         N           Y           3thx        A           61.9                21.7
MSH2_HUMAN          336         P           S           2o8e        A           9.2                 9.2
MSH2_HUMAN          349         P           L           2o8b        A           0                   0
MSH2_HUMAN          622         P           L           2o8e        A           0                   0
MSH2_HUMAN          629         Q           R           2o8e        A           48.8                48.8
MSH2_HUMAN          824         Q           E           3thx        A           51.6                51.6
MSH2_HUMAN          359         R           S           3thz        A           6.1                 6.1
MSH2_HUMAN          524         R           P           2o8b        A           15.6                8.1
MSH2_HUMAN          13          S           I           3thx        A           49.6                49.6
MSH2_HUMAN          323         S           C           2o8d        A           26.4                26.4
MSH2_HUMAN          323         S           Y           2o8d        A           26.4                26.4
MSH2_HUMAN          554         S           R           3thy        A           46.2                46.2
MSH2_HUMAN          723         S           F           3thz        A           59.2                19.9
MSH2_HUMAN          335         T           I           3thx        A           0.1                 0.1
MSH2_HUMAN          33          T           P           2o8b        A           3.3                 3.3
MSH2_HUMAN          44          T           M           2o8b        A           0.1                 0.1
MSH2_HUMAN          552         T           P           2o8b        A           6.7                 6.7
MSH2_HUMAN          564         T           A           2o8d        A           37.2                37.2
MSH2_HUMAN          732         T           I           2o8f        A           3.4                 1.2
MSH2_HUMAN          102         V           I           3thx        A           0                   0
MSH2_HUMAN          161         V           D           2o8b        A           0                   0
MSH2_HUMAN          163         V           D           3thw        A           0                   0
MSH2_HUMAN          163         V           G           3thw        A           0                   0
MSH2_HUMAN          17          V           F           3thx        A           18.9                18.9
MSH2_HUMAN          342         V           I           2o8b        A           0                   0
MSH2_HUMAN          656         Y           H           3thw        A           30.1                30.1
MSH2_HUMAN          98          Y           C           2o8d        A           13.4                13.4
MSH2_HUMAN          246         K           Q           3thz        A           37.1                37.1
MSH6_HUMAN          1163        E           V           2o8e        B           58.2                58.2
MSH6_HUMAN          1193        E           K           2o8b        B           1.7                 1.7
MSH6_HUMAN          449         L           P           2o8c        B           9.8                 1.8
MSH6_HUMAN          492         M           V           2o8d        B           5.3                 4.6
MSH6_HUMAN          772         R           W           2o8f        B           7                   7
MSH6_HUMAN          901         R           H           2o8b        B           9.3                 9.3
MSH6_HUMAN          878         V           A           2o8e        B           17.9                17.9
MST4_HUMAN          36          G           W           3ggf        A           27.4                27.4
MTG8_HUMAN          386         R           W           1wq6        B           51.9                5
MTG8_HUMAN          395         R           W           1wq6        B           52.4                37.8
MTMR2_HUMAN         283         R           W           1zvr        A           0.1                 0.1
MTRR_HUMAN          432         C           R           2qtz        A           2.1                 2.1
MTRR_HUMAN          514         G           R           2qtl        A           17                  17
MTRR_HUMAN          581         G           R           2qtl        A           0                   0
MUTA_HUMAN          137         A           V           2xiq        A           6.5                 6.5
MUTA_HUMAN          191         A           E           3bic        A           0.9                 0.9
MUTA_HUMAN          197         A           E           2xij        A           0                   0
MUTA_HUMAN          324         A           T           2xij        A           0                   0
MUTA_HUMAN          377         A           E           2xij        A           0                   0
MUTA_HUMAN          535         A           P           2xiq        B           50.3                50.3
MUTA_HUMAN          560         C           Y           2xij        A           0.3                 0.3
MUTA_HUMAN          156         D           N           2xiq        B           2.3                 2.3
MUTA_HUMAN          640         D           Y           3bic        B           15.7                15.7
MUTA_HUMAN          174         F           S           2xiq        B           0.6                 0.6
MUTA_HUMAN          573         F           S           2xiq        A           15.9                15.9
MUTA_HUMAN          638         F           I           2xiq        B           1.5                 1.5
MUTA_HUMAN          145         G           S           3bic        A           0.7                 0.7
MUTA_HUMAN          158         G           V           2xiq        A           0                   0
MUTA_HUMAN          203         G           R           2xij        A           0                   0
MUTA_HUMAN          215         G           C           2xij        A           4.8                 4.8
MUTA_HUMAN          215         G           S           2xij        A           4.8                 4.8
MUTA_HUMAN          291         G           E           2xij        A           0                   0
MUTA_HUMAN          312         G           V           3bic        B           6                   6
MUTA_HUMAN          426         G           R           3bic        B           31.4                0.5
MUTA_HUMAN          427         G           D           2xiq        A           49.7                2.8
[truncated: 320,869 more chars]
