# Supplementary material for: The Role of Balanced Training and Testing Data Sets for Binary Classifiers in Bioinformatics
Source: PLoS One. 2013 Jul 9;8(7):e67863. doi: 10.1371/journal.pone.0067863 (PMC3706434; doi:10.1371/journal.pone.0067863)
Supplement: Data S1 — (ZIP) [file pone.0067863.s001.zip › SupplementalData/HumanDiseaseStr_new.txt]

UniProt_Human     Res_number  Wildtype    Mutant       PDBID     ChainID     Monomer_surface     BA_surface
3BP2_HUMAN          420         G           E           3twr        E           89.3                0
3BP2_HUMAN          420         G           R           3twr        E           89.3                0
3BP2_HUMAN          418         P           H           3twr        E           79.5                2.5
3BP2_HUMAN          418         P           L           3twr        E           79.5                2.5
3BP2_HUMAN          418         P           R           3twr        E           79.5                2.5
3BP2_HUMAN          415         R           P           3twr        E           85.7                8.3
3BP2_HUMAN          415         R           Q           3twr        E           85.7                8.3
ACVL1_HUMAN         306         A           P           3my0        A           1                   1
ACVL1_HUMAN         347         A           P           3my0        A           10.4                10.4
ACVL1_HUMAN         482         A           V           3my0        A           2.1                 2.1
ACVL1_HUMAN         344         C           Y           3my0        A           0                   0
ACVL1_HUMAN         397         D           G           3my0        A           0.9                 0.9
ACVL1_HUMAN         215         E           K           3my0        A           39.4                39.4
ACVL1_HUMAN         379         E           K           3my0        A           10.7                10.7
ACVL1_HUMAN         407         E           D           3my0        A           0.3                 0.3
ACVL1_HUMAN         425         F           L           3my0        A           3.7                 3.7
ACVL1_HUMAN         425         F           V           3my0        A           3.7                 3.7
ACVL1_HUMAN         211         G           D           3my0        A           54.8                54.8
ACVL1_HUMAN         223         G           R           3my0        A           88                  88
ACVL1_HUMAN         314         H           Y           3my0        A           8.4                 8.4
ACVL1_HUMAN         398         I           N           3my0        A           1.1                 1.1
ACVL1_HUMAN         229         K           R           3my0        A           13.1                13.1
ACVL1_HUMAN         487         K           T           3my0        A           47.1                47.1
ACVL1_HUMAN         285         L           F           3my0        A           0                   0
ACVL1_HUMAN         337         L           P           3my0        A           18.9                18.9
ACVL1_HUMAN         376         M           R           3my0        A           6.8                 6.8
ACVL1_HUMAN         376         M           V           3my0        A           6.8                 6.8
ACVL1_HUMAN         378         P           L           3my0        A           11.3                11.3
ACVL1_HUMAN         424         P           T           3my0        A           0                   0
ACVL1_HUMAN         374         R           Q           3my0        A           12.5                12.5
ACVL1_HUMAN         374         R           W           3my0        A           12.5                12.5
ACVL1_HUMAN         411         R           Q           3my0        A           9.5                 9.5
ACVL1_HUMAN         411         R           W           3my0        A           9.5                 9.5
ACVL1_HUMAN         479         R           L           3my0        A           4.2                 4.2
ACVL1_HUMAN         484         R           W           3my0        A           51.6                51.6
ACVL1_HUMAN         333         S           I           3my0        A           0.9                 0.9
ACY1_HUMAN          378         R           Q           1q7l        D           62.4                26.6
ACY1_HUMAN          378         R           W           1q7l        D           62.4                26.6
ADK_HUMAN           318         A           E           1bx4        A           0                   0
ADK_HUMAN           235         D           A           2i6a        B           4.7                 4.7
ADK_HUMAN           30          G           E           2i6a        B           0.5                 0.5
AGAL_HUMAN          135         A           V           3gxp        A           0                   0
AGAL_HUMAN          285         A           P           1r47        B           0                   0
AGAL_HUMAN          234         D           E           1r47        B           21.4                0
AGAL_HUMAN          264         D           Y           3lx9        A           6.4                 6.4
AGAL_HUMAN          93          D           N           3hg3        B           1.5                 1.5
AGAL_HUMAN          338         E           K           1r46        A           1                   1
AGAL_HUMAN          358         E           A           3hg3        A           53.4                15
AGAL_HUMAN          171         G           D           3hg2        B           1.9                 1.9
AGAL_HUMAN          328         G           V           3s5z        A           0.6                 0.6
AGAL_HUMAN          360         G           C           3hg5        A           83.8                1.2
AGAL_HUMAN          43          G           R           1r46        A           0                   0
AGAL_HUMAN          46          H           P           1r46        A           0                   0
AGAL_HUMAN          219         I           T           3hg2        A           0.1                 0.1
AGAL_HUMAN          120         L           V           3hg5        A           2.1                 2.1
AGAL_HUMAN          300         L           F           3gxt        B           2.1                 2.1
AGAL_HUMAN          414         L           S           1r46        A           0                   0
AGAL_HUMAN          42          M           L           3lx9        A           3.3                 3.3
AGAL_HUMAN          112         R           S           3s5z        A           5.5                 5.5
AGAL_HUMAN          356         R           Q           1r46        A           16.5                16.5
AGAL_HUMAN          201         S           F           3hg5        A           4.1                 4.1
AGAL_HUMAN          276         S           G           1r47        A           39.7                0.9
AK1C2_HUMAN         222         H           Q           1xjb        B           35.9                35.9
AK1C2_HUMAN         90          H           Q           1xjb        B           0.9                 0.9
AK1C2_HUMAN         79          I           V           2ipj        A           0.7                 0.7
AK1C2_HUMAN         300         N           T           2hdj        B           40.6                40.6
AL7A1_HUMAN         199         A           V           2j6l        F           0.7                 0.7
AL7A1_HUMAN         427         E           Q           2j6l        E           27.7                27.7
ALK_HUMAN           1234        A           T           2xb7        A           0                   0
ALK_HUMAN           1174        F           C           3l9p        A           5.9                 5.9
ALK_HUMAN           1174        F           I           3l9p        A           5.9                 5.9
ALK_HUMAN           1174        F           L           3l9p        A           5.9                 5.9
ALK_HUMAN           1174        F           V           3l9p        A           5.9                 5.9
ALK_HUMAN           1245        F           C           2xba        A           10.9                10.9
ALK_HUMAN           1245        F           V           2xba        A           10.9                10.9
ALK_HUMAN           1128        G           A           3l9p        A           14                  14
ALK_HUMAN           1171        I           N           3l9p        A           1                   1
ALK_HUMAN           1250        I           T           3l9p        A           0.4                 0.4
ALK_HUMAN           1166        M           R           3lct        A           0.9                 0.9
ALK_HUMAN           1192        R           P           3aox        A           9.6                 9.6
ALK_HUMAN           1151        T           M           4dce        A           4                   4
ALK_HUMAN           1275        R           Q           3lct        A           11.2                11.2
ALK_HUMAN           1278        Y           S           2yfx        A           42.5                42.5
ALR_HUMAN           194         R           H           3mbg        A           40.9                13.1
ANGT_HUMAN          375         R           Q           2x0b        F           55.1                55.1
ARL6_HUMAN          89          A           V           2h57        A           0                   0
ATLA1_HUMAN         161         A           P           3qnu        A           1.8                 1.8
ATLA1_HUMAN         66          E           Q           3qnu        A           11.5                11.5
ATLA1_HUMAN         247         H           P           3q5d        A           32.8                4.1
ATLA1_HUMAN         258         H           R           3q5d        A           39.1                39.1
ATLA1_HUMAN         157         L           W           3q5d        A           10.2                5.6
ATLA1_HUMAN         408         M           V           3qnu        A           36.5                0.5
ATLA1_HUMAN         355         N           K           3q5e        A           2.6                 2.6
ATLA1_HUMAN         217         R           Q           3qof        A           4.7                 4.7
ATLA1_HUMAN         239         R           C           3q5d        A           16.4                8.2
ATLA1_HUMAN         415         R           W           3qnu        A           50.4                50.4
ATLA1_HUMAN         259         S           Y           3q5e        A           30.7                30.7
ATP7B_HUMAN         1035        G           V           2koy        A           89.3                89.3
AXIN1_HUMAN         106         L           R           1dk8        A           0                   0
B3GA3_HUMAN         277         R           Q           1fgg        A           27.6                27.6
BAF_HUMAN           12          A           T           2bzf        A           66.6                66.6
BGAL_HUMAN          151         D           V           3thd        C           12.3                12.3
BGAL_HUMAN          151         D           Y           3thd        C           12.3                12.3
BGAL_HUMAN          198         D           Y           3thc        B           60                  60
BGAL_HUMAN          214         D           Y           3thc        C           66.9                66.9
BGAL_HUMAN          332         D           E           3thd        B           10.3                10.3
BGAL_HUMAN          332         D           N           3thd        B           10.3                10.3
BGAL_HUMAN          441         D           N           3thd        C           2.1                 2.1
BGAL_HUMAN          491         D           N           3thd        C           3.9                 3.9
BGAL_HUMAN          491         D           Y           3thd        C           3.9                 3.9
BGAL_HUMAN          632         E           G           3thd        B           50.7                50.7
BGAL_HUMAN          123         G           R           3thc        B           0.7                 0.7
BGAL_HUMAN          134         G           V           3thc        B           0                   0
BGAL_HUMAN          190         G           D           3thd        B           12                  12
BGAL_HUMAN          272         G           D           3thd        B           1.1                 1.1
BGAL_HUMAN          438         G           E           3thd        B           1.7                 1.7
BGAL_HUMAN          494         G           C           3thc        B           0                   0
BGAL_HUMAN          494         G           S           3thc        B           0                   0
BGAL_HUMAN          579         G           D           3thc        C           1.4                 1.4
BGAL_HUMAN          281         H           Y           3thc        C           19.3                19.3
BGAL_HUMAN          51          I           T           3thc        B           0                   0
BGAL_HUMAN          346         K           N           3thc        C           5                   5
BGAL_HUMAN          578         K           R           3thd        C           1.4                 1.4
BGAL_HUMAN          73          K           E           3thc        C           24                  24
BGAL_HUMAN          155         L           R           3thd        B           15.6                15.6
BGAL_HUMAN          162         L           S           3thc        B           0                   0
BGAL_HUMAN          173         L           P           3thc        C           0.1                 0.1
BGAL_HUMAN          264         L           S           3thd        C           15.1                15.1
BGAL_HUMAN          422         L           R           3thd        C           1.7                 1.7
BGAL_HUMAN          132         M           T           3thc        B           0                   0
BGAL_HUMAN          266         N           S           3thc        B           0                   0
BGAL_HUMAN          318         N           H           3thc        B           3                   3
BGAL_HUMAN          484         N           K           3thc        C           0.1                 0.1
BGAL_HUMAN          136         P           S           3thc        C           0.3                 0.3
BGAL_HUMAN          263         P           S           3thd        C           0.9                 0.9
BGAL_HUMAN          397         P           A           3thd        C           40                  40
BGAL_HUMAN          549         P           L           3thc        B           10.5                10.5
BGAL_HUMAN          597         P           S           3thc        C           2.1                 2.1
BGAL_HUMAN          184         Q           R           3thc        B           0.1                 0.1
BGAL_HUMAN          255         Q           H           3thc        C           0                   0
BGAL_HUMAN          408         Q           P           3thc        C           47.8                47.8
BGAL_HUMAN          121         R           S           3thc        C           0.6                 0.6
BGAL_HUMAN          148         R           C           3thd        C           1.5                 1.5
BGAL_HUMAN          148         R           S           3thd        C           1.5                 1.5
BGAL_HUMAN          201         R           C           3thd        C           50.8                50.8
BGAL_HUMAN          201         R           H           3thd        C           50.8                50.8
BGAL_HUMAN          208         R           C           3thc        B           24.5                24.5
BGAL_HUMAN          442         R           Q           3thd        C           8.2                 8.2
BGAL_HUMAN          457         R           Q           3thd        C           14.1                14.1
BGAL_HUMAN          482         R           C           3thc        B           0                   0
BGAL_HUMAN          482         R           H           3thc        B           0                   0
BGAL_HUMAN          49          R           C           3thd        B           20.1                20.1
BGAL_HUMAN          49          R           H           3thd        B           20.1                20.1
BGAL_HUMAN          590         R           C           3thd        C           2.9                 2.9
BGAL_HUMAN          590         R           H           3thd        C           2.9                 2.9
BGAL_HUMAN          59          R           C           3thc        B           1                   1
BGAL_HUMAN          59          R           H           3thc        B           1                   1
BGAL_HUMAN          68          R           Q           3thc        B           0.5                 0.5
BGAL_HUMAN          68          R           W           3thc        B           0.5                 0.5
BGAL_HUMAN          149         S           F           3thc        C           1                   1
BGAL_HUMAN          239         T           M           3thc        C           0                   0
BGAL_HUMAN          329         T           I           3thd        B           2.5                 2.5
BGAL_HUMAN          420         T           K           3thd        C           3.8                 3.8
BGAL_HUMAN          420         T           P           3thd        C           3.8                 3.8
BGAL_HUMAN          500         T           A           3thd        B           9                   9
BGAL_HUMAN          82          T           M           3thd        B           0.4                 0.4
BGAL_HUMAN          216         V           A           3thd        C           8.6                 8.6
BGAL_HUMAN          240         V           M           3thc        B           0                   0
BGAL_HUMAN          273         W           L           3thd        B           47.1                47.1
BGAL_HUMAN          509         W           C           3thc        B           0                   0
BGAL_HUMAN          199         Y           C           3thc        B           0                   0
BGAL_HUMAN          270         Y           D           3thd        C           14.2                14.2
BGAL_HUMAN          316         Y           C           3thd        C           5.8                 5.8
BGAL_HUMAN          333         Y           H           3thc        B           3.5                 3.5
BGAL_HUMAN          347         Y           C           3thc        B           0                   0
BGAL_HUMAN          444         Y           C           3thc        C           3.6                 3.6
BGAL_HUMAN          591         Y           C           3thc        C           0.2                 0.2
BGAL_HUMAN          591         Y           N           3thc        C           0.2                 0.2
BGAL_HUMAN          83          Y           C           3thc        C           2.8                 2.8
BGAL_HUMAN          83          Y           H           3thc        C           2.8                 2.8
BMR1B_HUMAN         200         I           K           3mdy        A           0.5                 0.5
BMR1B_HUMAN         486         R           Q           3mdy        A           65.2                65.2
BMR1B_HUMAN         486         R           W           3mdy        A           65.2                65.2
BRAF_HUMAN          594         D           G           3prf        A           11.5                11.5
BRAF_HUMAN          638         D           E           3tv4        B           1                   1
BRAF_HUMAN          501         E           G           3ppj        A           1.4                 1.4
BRAF_HUMAN          501         E           K           3ppj        A           1.4                 1.4
BRAF_HUMAN          468         F           S           3tv4        B           8.6                 8.6
BRAF_HUMAN          595         F           L           3pri        A           0                   0
BRAF_HUMAN          464         G           E           3tv6        B           12.9                12.9
BRAF_HUMAN          466         G           V           3ppk        A           23                  23
BRAF_HUMAN          469         G           A           3skc        A           2                   2
BRAF_HUMAN          469         G           E           3skc        A           2                   2
BRAF_HUMAN          469         G           R           3skc        A           2                   2
BRAF_HUMAN          596         G           V           3ppk        A           3.3                 3.3
BRAF_HUMAN          463         I           S           3skc        B           44.1                44.1
BRAF_HUMAN          499         K           E           3skc        A           34.7                34.7
BRAF_HUMAN          499         K           N           3skc        A           34.7                34.7
BRAF_HUMAN          485         L           F           3skc        B           0.2                 0.2
BRAF_HUMAN          525         L           P           3skc        B           1.9                 1.9
BRAF_HUMAN          597         L           R           3prf        B           3.5                 3.5
BRAF_HUMAN          597         L           V           3prf        B           3.5                 3.5
BRAF_HUMAN          580         N           D           3c4d        B           27.1                27.1
BRAF_HUMAN          581         N           D           1uwh        B           1                   1
BRAF_HUMAN          709         Q           R           3c4d        B           46.3                46.3
BRAF_HUMAN          462         R           I           3q96        A           37.3                37.3
BRAF_HUMAN          467         S           A           3ppj        A           17.3                17.3
BRAF_HUMAN          599         T           R           3q4c        A           24.3                24.3
BRAF_HUMAN          531         W           C           3c4d        B           15.8                15.5
BRAF_HUMAN          601         K           E           1uwj        A           14.4                14.4
BRAF_HUMAN          601         K           Q           1uwj        A           14.4                14.4
BRCA1_HUMAN         18          M           T           1jm7        A           34                  0
BRCA1_HUMAN         1706        G           E           1jnx        X           0                   0
BRCA1_HUMAN         1738        G           R           1jnx        X           0                   0
BRCA1_HUMAN         1788        G           V           1oqa        A           14                  14
BRCA1_HUMAN         1766        I           S           1t15        A           0                   0
BRCA1_HUMAN         1764        L           P           1oqa        A           4.8                 4.8
BRCA1_HUMAN         1689        M           R           3pxa        A           0                   0
BRCA1_HUMAN         1775        M           K           1t29        A           6.2                 0.3
BRCA1_HUMAN         1715        S           R           1jnx        X           0                   0
BRCA1_HUMAN         1685        T           A           1t2v        D           14.9                14.9
CADH1_HUMAN         244         D           G           2omz        B           58.1                58.1
CAH12_HUMAN         143         E           K           1jcz        A           0                   0
CAH8_HUMAN          100         S           P           2w2j        A           23.3                23.3
CANT1_HUMAN         299         P           L           1s18        A           0                   0
CANT1_HUMAN         300         R           C           1s18        B           5.5                 5.5
CANT1_HUMAN         300         R           H           1s18        B           5.5                 5.5
CBL_HUMAN           390         D           Y           2y1m        A           38.4                38.4
CBL_HUMAN           382         K           E           4a49        A           31.4                13.4
CBL_HUMAN           367         Q           P           4a4c        A           20.7                20.7
CBL_HUMAN           420         R           Q           1fbv        A           58.1                21.8
CBS_HUMAN           281         D           N           1jbq        A           0                   0
CBS_HUMAN           321         D           V           1m54        F           38.9                38.9
CBS_HUMAN           278         I           S           1jbq        A           0.4                 0.4
CD79B_HUMAN         137         G           S           3kg5        A           7.4                 7.4
CFAB_HUMAN          533         K           R           1dle        A           40.5                40.5
CFAB_HUMAN          286         F           L           3hrz        D           0.4                 0.4
CFAB_HUMAN          323         K           E           2xwb        H           26.3                26.3
CFAB_HUMAN          323         K           Q           2xwb        H           26.3                26.3
CFAB_HUMAN          458         M           I           2xwb        H           2.5                 2.5
CFAB_HUMAN          242         I           L           2xwb        H           0.4                 0.4
CFAB_HUMAN          203         R           Q           3hrz        D           4.3                 4.3
CFAB_HUMAN          166         S           P           2xwb        H           24.2                24.2
CFAH_HUMAN          1169        I           L           2xqw        C           0.1                 0.1
CFAH_HUMAN          1183        W           C           2qfh        A           24.4                24.4
CFAH_HUMAN          325         C           Y           2w80        A           3.2                 3.2
CFAI_HUMAN          119         G           R           2xrc        A           47.7                47.7
CFAI_HUMAN          243         G           D           2xrc        A           9.6                 9.6
CFAI_HUMAN          287         G           R           2xrc        A           2.3                 2.3
CFAI_HUMAN          183         H           R           2xrc        A           14.7                14.7
CFAI_HUMAN          418         H           L           2xrc        A           10.9                10.9
CFAI_HUMAN          416         I           L           2xrc        A           27.1                27.1
CFAI_HUMAN          64          P           L           2xrc        A           28.3                28.3
CFAI_HUMAN          317         R           W           2xrc        A           43                  43
CFTR_HUMAN          13          S           F           3isw        C           88.7                0
CGL_HUMAN           240         Q           E           3cog        D           0.5                 0.5
CGL_HUMAN           67          T           I           2nmp        D           2.1                 2.1
CLC4K_HUMAN         264         W           R           3kqg        D           7.6                 7.6
CLCN5_HUMAN         657         T           S           2j9l        E           51.9                51.9
CO1A1_HUMAN         263         G           R           3gxe        E           85.2                42.6
CO1A1_HUMAN         263         G           V           3gxe        E           85.2                42.6
CO1A1_HUMAN         266         G           E           3gxe        E           74.2                7.3
CO2_HUMAN           464         G           R           2i6s        A           0                   0
CO2_HUMAN           131         C           Y           3erb        A           0.9                 0.9
CO2_HUMAN           209         S           F           3erb        A           13.4                13.4
CO2A1_HUMAN         57          C           Y           1u5m        A           0                   0
CO3_HUMAN           1094        A           V           3oed        A           87.5                16.9
CO3_HUMAN           1158        C           W           1c3d        A           0                   0
CO3_HUMAN           1115        D           N           2xqw        A           55.2                20.7
CO3_HUMAN           1161        Q           K           2xqw        A           42.6                21.8
CO3_HUMAN           1042        R           L           3d5r        A           26                  0.4
CO3_HUMAN           603         F           V           3l5n        A           12.3                6.1
CO3_HUMAN           592         R           Q           2wii        A           57.5                18.1
CO3_HUMAN           592         R           W           2wii        A           57.5                18.1
CO3_HUMAN           1464        H           D           2a73        B           3.1                 3.1
CO3_HUMAN           735         R           W           2a73        B           18.4                18.4
CO4A1_HUMAN         1580        G           R           1li1        B           0.1                 0.1
COG4_HUMAN          729         R           W           3hr0        A           30.3                30.3
COMP_HUMAN          311         A           D           3fby        A           38.3                38.3
COMP_HUMAN          348         C           F           3fby        A           29.7                29.7
COMP_HUMAN          371         C           Y           3fby        B           19.8                19.8
COMP_HUMAN          387         C           R           3fby        A           0                   0
COMP_HUMAN          410         C           Y           3fby        A           0                   0
COMP_HUMAN          448         C           S           3fby        C           0.3                 0.3
COMP_HUMAN          290         D           G           3fby        A           0.3                 0.3
COMP_HUMAN          317         D           G           3fby        C           0.2                 0.2
COMP_HUMAN          326         D           G           3fby        C           5.3                 5.3
COMP_HUMAN          326         D           Y           3fby        C           5.3                 5.3
COMP_HUMAN          374         D           N           3fby        B           15.6                15.6
COMP_HUMAN          376         D           N           3fby        C           5.4                 5.4
COMP_HUMAN          378         D           V           3fby        C           7                   7
COMP_HUMAN          385         D           N           3fby        B           6.2                 6.2
COMP_HUMAN          385         D           Y           3fby        B           6.2                 6.2
COMP_HUMAN          397         D           H           3fby        A           28.8                28.8
COMP_HUMAN          446         D           N           3fby        A           4.7                 4.7
COMP_HUMAN          473         D           H           3fby        B           4                   4
COMP_HUMAN          475         D           N           3fby        A           17.1                17.1
COMP_HUMAN          507         D           G           3fby        C           15.9                15.9
COMP_HUMAN          511         D           G           3fby        C           16.9                16.9
COMP_HUMAN          515         D           G           3fby        B           14.9                14.9
COMP_HUMAN          404         G           R           3fby        A           0                   0
COMP_HUMAN          427         G           E           3fby        A           0                   0
COMP_HUMAN          501         G           D           3fby        B           0                   0
COMP_HUMAN          719         G           S           3fby        C           0                   0
COMP_HUMAN          415         N           K           3fby        B           6.3                 6.3
COMP_HUMAN          234         P           S           3fby        A           68.4                14.3
COMP_HUMAN          718         R           P           3fby        A           28.2                28.2
COMP_HUMAN          718         R           W           3fby        A           28.2                28.2
COMP_HUMAN          298         S           L           3fby        B           1.9                 1.9
COMP_HUMAN          529         T           I           3fby        A           3                   3
CP11A_HUMAN         189         A           V           3na1        A           51.1                51.1
CP11A_HUMAN         359         A           V           3n9y        B           1.9                 1.9
CP11A_HUMAN         141         L           W           3n9y        B           11.5                11.5
CP11A_HUMAN         222         L           P           3na0        A           7                   7
CP11A_HUMAN         353         R           W           3n9z        A           4.1                 4.1
CP11A_HUMAN         415         V           E           3n9y        B           0                   0
CP17A_HUMAN         116         D           V           3ruk        A           32.9                32.9
CP17A_HUMAN         114         F           V           3ruk        A           11.1                11.1
CP17A_HUMAN         417         F           C           3ruk        A           0.4                 0.4
CP17A_HUMAN         93          F           C           3ruk        C           0                   0
CP17A_HUMAN         373         H           L           3ruk        A           4.1                 4.1
CP17A_HUMAN         177         N           D           3swz        A           2.9                 2.9
CP17A_HUMAN         342         P           T           3ruk        C           1.1                 1.1
CP17A_HUMAN         35          P           L           3ruk        A           89.4                27.7
CP17A_HUMAN         428         P           L           3ruk        A           40.6                40.6
CP17A_HUMAN         347         R           C           3ruk        C           20.9                20.9
CP17A_HUMAN         347         R           H           3ruk        C           20.9                20.9
CP17A_HUMAN         358         R           Q           3ruk        A           22                  22
CP17A_HUMAN         362         R           C           3ruk        A           0                   0
CP17A_HUMAN         440         R           H           3ruk        C           8.5                 8.5
CP17A_HUMAN         496         R           C           3swz        D           6.7                 6.7
CP17A_HUMAN         496         R           H           3swz        D           6.7                 6.7
CP17A_HUMAN         96          R           W           3swz        D           4.4                 4.4
CP17A_HUMAN         106         S           P           3swz        D           0.6                 0.6
CP17A_HUMAN         406         W           R           3ruk        A           2.8                 2.8
CP17A_HUMAN         329         Y           D           3ruk        C           9.6                 9.6
CP17A_HUMAN         64          Y           S           3swz        A           14.4                0.3
CP1B1_HUMAN         115         A           P           3pm0        A           2.6                 2.6
CP1B1_HUMAN         388         A           T           3pm0        A           4.7                 4.7
CP1B1_HUMAN         443         A           G           3pm0        A           52.1                52.1
CP1B1_HUMAN         192         D           V           3pm0        A           20.5                20.5
CP1B1_HUMAN         374         D           N           3pm0        A           6.5                 6.5
CP1B1_HUMAN         530         D           G           3pm0        A           123.5               123.5
CP1B1_HUMAN         229         E           K           3pm0        A           34.9                34.9
CP1B1_HUMAN         387         E           K           3pm0        A           0                   0
CP1B1_HUMAN         499         E           G           3pm0        A           41.5                41.5
CP1B1_HUMAN         445         F           C           3pm0        A           0.5                 0.5
CP1B1_HUMAN         232         G           R           3pm0        A           3.5                 3.5
CP1B1_HUMAN         365         G           W           3pm0        A           24.8                24.8
CP1B1_HUMAN         466         G           D           3pm0        A           26.9                26.9
CP1B1_HUMAN         399         I           S           3pm0        A           16.8                16.8
CP1B1_HUMAN         345         L           F           3pm0        A           2.6                 2.6
CP1B1_HUMAN         77          L           P           3pm0        A           33.6                33.6
CP1B1_HUMAN         132         M           R           3pm0        A           6.3                 6.3
CP1B1_HUMAN         203         N           S           3pm0        A           1.3                 1.3
CP1B1_HUMAN         423         N           Y           3pm0        A           0                   0
CP1B1_HUMAN         193         P           L           3pm0        A           0                   0
CP1B1_HUMAN         437         P           L           3pm0        A           24.7                24.7
CP1B1_HUMAN         144         Q           P           3pm0        A           9.6                 9.6
CP1B1_HUMAN         144         Q           R           3pm0        A           9.6                 9.6
CP1B1_HUMAN         145         R           W           3pm0        A           11.5                11.5
CP1B1_HUMAN         368         R           H           3pm0        A           40.3                40.3
CP1B1_HUMAN         390         R           C           3pm0        A           0                   0
CP1B1_HUMAN         390         R           H           3pm0        A           0                   0
CP1B1_HUMAN         390         R           S           3pm0        A           0                   0
CP1B1_HUMAN         444         R           Q           3pm0        A           16.5                16.5
CP1B1_HUMAN         469         R           W           3pm0        A           33.8                33.8
CP1B1_HUMAN         523         R           T           3pm0        A           27.8                27.8
CP1B1_HUMAN         215         S           I           3pm0        A           52.9                52.9
CP1B1_HUMAN         239         S           R           3pm0        A           22.5                22.5
CP1B1_HUMAN         515         S           L           3pm0        A           56.9                56.9
CP1B1_HUMAN         198         V           I           3pm0        A           10.5                10.5
CP1B1_HUMAN         320         V           L           3pm0        A           0                   0
CP1B1_HUMAN         364         V           M           3pm0        A           4.4                 4.4
CP1B1_HUMAN         409         V           F           3pm0        A           0.1                 0.1
CP1B1_HUMAN         81          Y           N           3pm0        A           54.5                54.5
CP2R1_HUMAN         99          L           P           3czh        A           1.8                 1.8
CPSM_HUMAN          1378        A           T           2yvq        A           0                   0
CPSM_HUMAN          1398        L           V           2yvq        A           0                   0
CPSM_HUMAN          1411        P           L           2yvq        A           20.4                20.4
CPSM_HUMAN          1439        P           L           2yvq        A           69.8                6.2
CPSM_HUMAN          1462        P           R           2yvq        A           41.4                20.6
CPSM_HUMAN          1371        R           L           2yvq        A           17.9                17.9
CPSM_HUMAN          1453        R           Q           2yvq        A           31.8                2.5
CPSM_HUMAN          1453        R           W           2yvq        A           31.8                2.5
CPSM_HUMAN          1391        T           M           2yvq        A           9.7                 9.7
CPSM_HUMAN          1443        T           A           2yvq        A           88.7                88.7
CRBA4_HUMAN         94          F           S           3lwk        A           0                   0
CRBB1_HUMAN         129         S           R           1oki        B           35.2                6.1
CRBB3_HUMAN         165         G           R           3qk3        B           38.6                38.6
CRGD_HUMAN          43          W           R           1h4a        X           0                   0
CSKP_HUMAN          268         Y           H           3tac        A           72.3                18.5
CUL4B_HUMAN         572         R           C           4a0c        E           24.2                24.2
CUL4B_HUMAN         213         T           I           4a0c        E           65.7                65.7
CUL4B_HUMAN         745         V           A           4a0c        E           0                   0
CXB2_HUMAN          46          D           E           2zw3        A           25.1                15.4
CXB2_HUMAN          73          H           R           2zw3        A           2.6                 2.6
CXB2_HUMAN          86          T           R           2zw3        B           50.6                23.7
CXB2_HUMAN          84          V           M           2zw3        C           6                   6
CY24B_HUMAN         537         C           R           3a1f        A           17.7                17.7
CY24B_HUMAN         389         G           A           3a1f        A           7.1                 7.1
CY24B_HUMAN         389         G           E           3a1f        A           7.1                 7.1
CY24B_HUMAN         408         G           E           3a1f        A           0                   0
CY24B_HUMAN         408         G           R           3a1f        A           0                   0
CY24B_HUMAN         420         L           P           3a1f        A           1.8                 1.8
CY24B_HUMAN         546         L           P           3a1f        A           0                   0
CY24B_HUMAN         405         M           R           3a1f        A           0                   0
CY24B_HUMAN         415         P           H           3a1f        A           13.7                13.7
CY24B_HUMAN         415         P           L           3a1f        A           13.7                13.7
CY24B_HUMAN         422         S           P           3a1f        A           3                   3
CY24B_HUMAN         534         V           D           3a1f        A           0                   0
CY24B_HUMAN         453         W           R           3a1f        A           45.2                45.2
CY24B_HUMAN         516         W           C           3a1f        A           8.7                 8.7
CY24B_HUMAN         516         W           R           3a1f        A           8.7                 8.7
DBLOH_HUMAN         126         S           L           1few        A           56.9                56.9
DCTN1_HUMAN         71          G           A           1txq        A           0                   0
DCTN1_HUMAN         71          G           E           1txq        A           0                   0
DCTN1_HUMAN         71          G           R           1txq        A           0                   0
DCTN1_HUMAN         74          Q           P           1txq        A           89.1                68
DCTN1_HUMAN         72          T           P           2hl3        B           30.9                30.9
DCUP_HUMAN          168         G           R           3gvv        A           3.7                 3.7
DCUP_HUMAN          170         G           D           1uro        A           70.6                70.6
DDC_HUMAN           275         A           T           3rbf        A           0                   0
DDC_HUMAN           91          A           V           3rbf        A           0                   0
DDC_HUMAN           309         F           L           3rbf        B           49.6                41.9
DDC_HUMAN           408         L           I           3rch        A           3.3                 3.3
DDC_HUMAN           47          P           H           3rbl        B           58.3                17.7
DDC_HUMAN           147         S           R           3rch        A           20.9                20.9
DDC_HUMAN           250         S           F           3rbl        B           1.7                 1.7
DDR2_HUMAN          113         E           K           2wuh        A           20.6                3.5
DHB4_HUMAN          457         N           Y           1s9c        E           0                   0
DHB4_HUMAN          106         R           P           1zbq        F           42.1                42.1
DHB4_HUMAN          217         Y           C           1zbq        E           38.2                13.5
DNMT1_HUMAN         495         Y           C           3epz        A           0.1                 0.1
DYR_HUMAN           153         D           V           3s7a        A           28.5                28.5
DYR_HUMAN           80          L           F           1mvs        A           20.3                20.3
ECE1_HUMAN          754         R           C           3dwb        A           71.8                71.8
EDA_HUMAN           356         A           V           1rj7        F           24.5                24.5
EDA_HUMAN           346         C           Y           1rj8        A           0                   0
EDA_HUMAN           299         G           D           1rj7        E           0                   0
EDA_HUMAN           381         G           R           1rj7        E           0                   0
EDA_HUMAN           266         L           R           1rj8        B           9.3                 9.3
EDA_HUMAN           293         L           P           1rj7        E           0                   0
EDA_HUMAN           296         L           V           1rj8        D           18.1                18.1
EDA_HUMAN           338         T           M           1rj8        B           37.5                6.2
EDA_HUMAN           323         V           G           1rj7        F           4.5                 4.5
EDA_HUMAN           274         W           R           1rj8        B           2.4                 2.4
ELNE_HUMAN          166         A           T           3q76        A           0.7                 0.7
ENOB_HUMAN          156         G           D           2xsx        A           2.2                 2.2
ENOB_HUMAN          374         G           E           2xsx        A           0                   0
EPHA2_HUMAN         721         R           Q           1mqb        A           36                  36
EPHA2_HUMAN         948         G           W           2kso        A           44.8                44.8
EPHA2_HUMAN         940         T           I           2e8n        A           60.3                60.3
ERCC8_HUMAN         160         A           T           4a11        B           0                   0
ERCC8_HUMAN         160         A           V           4a11        B           0                   0
ERCC8_HUMAN         205         A           P           4a11        B           0                   0
ERCC8_HUMAN         266         D           G           4a11        B           21.6                21.6
ERCC8_HUMAN         202         L           S           4a11        B           0                   0
ERCC8_HUMAN         194         W           C           4a11        B           1                   1
FA10_HUMAN          390         C           F           1c5m        D           0                   0
FA10_HUMAN          404         C           R           1xkb        D           0.2                 0.2
FA10_HUMAN          322         D           N           1fax        A           0                   0
FA10_HUMAN          304         E           K           1c5m        D           31                  31
FA10_HUMAN          350         E           K           1fjs        A           23.9                23.9
FA10_HUMAN          289         G           R           1lqd        B           2                   2
FA10_HUMAN          363         G           S           1v3x        A           0.2                 0.2
FA10_HUMAN          406         G           S           1c5m        D           1.6                 1.6
FA10_HUMAN          420         G           R           1c5m        D           0                   0
FA10_HUMAN          448         K           N           1iqe        A           7.2                 7.2
FA10_HUMAN          383         P           S           2xbv        A           15.7                15.7
FA10_HUMAN          327         R           W           3k9x        B           6.7                 6.7
FA10_HUMAN          366         R           C           2p3f        H           27.1                0.2
FA10_HUMAN          374         S           P           1iqm        A           8.3                 8.3
FA10_HUMAN          358         T           M           2vvc        B           13.8                13.8
FA10_HUMAN          338         V           M           1fax        A           0.7                 0
FA10_HUMAN          149         C           Y           1c5m        F           2                   2
FA10_HUMAN          151         C           Y           1p0s        L           4.5                 4.5
FA10_HUMAN          142         E           K           1iqi        L           36.9                36.9
FA10_HUMAN          51          G           V           1p0s        L           33.9                33.9
FA10_HUMAN          91          E           K           1xkb        A           76.9                76.9
FA7_HUMAN           251         A           P           1cvw        H           0                   0
FA7_HUMAN           251         A           T           1cvw        H           0                   0
FA7_HUMAN           266         A           T           1cvw        H           0                   0
FA7_HUMAN           304         A           T           1cvw        H           0                   0
FA7_HUMAN           304         A           V           1cvw        H           0                   0
FA7_HUMAN           354         A           V           2a2q        H           1.7                 1.7
FA7_HUMAN           429         A           T           1fak        H           9.2                 9.2
FA7_HUMAN           238         C           Y           1fak        H           4.2                 0.5
FA7_HUMAN           254         C           R           1fak        H           3                   0
FA7_HUMAN           254         C           Y           1fak        H           3                   0
FA7_HUMAN           370         C           F           2a2q        H           1.2                 1.2
FA7_HUMAN           389         C           G           1jbu        H           0                   0
FA7_HUMAN           272         D           N           1w8b        H           11.9                11.9
FA7_HUMAN           277         D           N           2f9b        H           24.1                24.1
FA7_HUMAN           302         D           H           1dva        H           2.3                 0
FA7_HUMAN           302         D           N           1dva        H           2.3                 0
FA7_HUMAN           398         D           E           2flr        H           1.4                 1.4
FA7_HUMAN           403         D           H           1j9c        H           0                   0
FA7_HUMAN           325         E           K           2bz6        H           63.6                19.4
FA7_HUMAN           388         F           S           1dan        H           0                   0
FA7_HUMAN           216         G           D           2b7d        H           22.3                22.3
FA7_HUMAN           240         G           R           1cvw        H           0                   0
FA7_HUMAN           343         G           S           1klj        H           0.1                 0.1
FA7_HUMAN           345         G           S           1cvw        H           0                   0
FA7_HUMAN           391         G           C           2flr        H           1.9                 1.9
FA7_HUMAN           391         G           S           2flr        H           1.9                 1.9
FA7_HUMAN           402         G           E           1jbu        H           0                   0
FA7_HUMAN           402         G           R           1jbu        H           0                   0
FA7_HUMAN           414         G           C           1dva        H           65.1                36.4
FA7_HUMAN           425         G           A           2puq        H           39.8                0.1
FA7_HUMAN           425         G           C           2puq        H           39.8                0.1
FA7_HUMAN           432         G           D           1w8b        H           8.2                 0.1
FA7_HUMAN           435         G           E           1jbu        H           0                   0
FA7_HUMAN           301         H           Q           1jbu        H           3.3                 3.3
FA7_HUMAN           408         H           Q           2aei        H           0                   0
FA7_HUMAN           408         H           R           2aei        H           0                   0
FA7_HUMAN           401         K           E           1fak        H           63.4                7.7
FA7_HUMAN           264         L           P           2b7d        H           0.1                 0.1
FA7_HUMAN           314         L           V           1o5d        H           35.6                16
FA7_HUMAN           321         L           F           1cvw        H           0.6                 0
FA7_HUMAN           323         L           R           2bz6        H           15.1                3.6
FA7_HUMAN           360         L           P           2aei        H           1.8                 1.8
FA7_HUMAN           358         M           I           3ela        H           7.9                 7.9
FA7_HUMAN           358         M           V           3ela        H           7.9                 7.9
FA7_HUMAN           387         M           T           1jbu        H           0                   0
FA7_HUMAN           387         M           V           1jbu        H           0                   0
FA7_HUMAN           363         P           H           1w7x        H           2.7                 2.7
FA7_HUMAN           363         P           R           1w7x        H           2.7                 2.7
FA7_HUMAN           283         R           W           1jbu        H           21.5                7
FA7_HUMAN           307         R           C           1cvw        H           9.4                 9.4
FA7_HUMAN           307         R           H           1cvw        H           9.4                 9.4
FA7_HUMAN           326         R           Q           1qfk        H           35                  10.6
FA7_HUMAN           337         R           C           1w2k        H           67.2                11.6
FA7_HUMAN           350         R           C           3ela        H           41.7                41.7
FA7_HUMAN           364         R           Q           1wun        H           13.5                10.6
FA7_HUMAN           364         R           W           1wun        H           13.5                10.6
FA7_HUMAN           375         R           W           3ela        H           24.3                24.3
FA7_HUMAN           413         R           G           1kli        H           84.8                37.1
FA7_HUMAN           250         S           F           1cvw        H           0                   0
FA7_HUMAN           404         S           N           1cvw        H           6.7                 0
FA7_HUMAN           241         T           N           1dva        H           0                   0
FA7_HUMAN           298         T           I           1jbu        H           8                   8
FA7_HUMAN           332         T           M           2a2q        H           23.6                7.1
FA7_HUMAN           384         T           M           1dva        I           16.6                16.6
FA7_HUMAN           419         T           M           1wqv        H           1.7                 1.7
FA7_HUMAN           312         V           M           2bz6        H           0.7                 0.7
FA7_HUMAN           341         V           F           1cvw        H           0                   0
FA7_HUMAN           422         V           F           1fak        H           5.9                 0
FA7_HUMAN           344         W           R           1klj        H           0.9                 0.9
FA7_HUMAN           437         Y           F           2bz6        H           0                   0
FA7_HUMAN           151         C           S           1wqv        L           14.5                0
FA7_HUMAN           195         C           R           1klj        L           48.6                5
FA7_HUMAN           183         D           N           1kli        L           35.6                35.6
FA7_HUMAN           154         E           K           2c4f        L           87                  39.9
FA7_HUMAN           156         G           S           1kli        L           0                   0
FA7_HUMAN           157         G           C           1kli        L           20.3                6.9
FA7_HUMAN           157         G           S           1kli        L           20.3                6.9
FA7_HUMAN           157         G           V           1kli        L           20.3                6.9
FA7_HUMAN           177         G           R           1kli        L           18.2                7.1
FA7_HUMAN           198         I           T           2aei        L           56.9                6
FA7_HUMAN           197         K           E           1klj        L           34.4                11.8
FA7_HUMAN           181         L           P           1jbu        L           51.3                10.2
FA7_HUMAN           189         P           S           1jbu        L           42.4                22.4
FA7_HUMAN           194         P           L           1j9c        L           10.3                7.3
FA7_HUMAN           194         P           T           1j9c        L           10.3                7.3
FA7_HUMAN           160         Q           R           2bz6        L           23.4                0.1
FA7_HUMAN           171         S           F           1j9c        L           29.9                29.9
FA7_HUMAN           186         S           F           1kli        L           11.7                11.7
FA7_HUMAN           121         C           F           1f7m        A           22.4                22.4
FA7_HUMAN           82          C           F           1z6j        L           1.6                 1.6
FA7_HUMAN           82          C           R           1z6j        L           1.6                 1.6
FA7_HUMAN           64          F           L           2aei        L           50                  50
FA7_HUMAN           138         G           D           1o5d        L           43.2                3.2
FA7_HUMAN           125         L           P           1dva        L           59.7                24.8
FA7_HUMAN           73          L           Q           1dan        L           27.1                9.6
FA7_HUMAN           117         N           D           2f9b        L           32.7                32.7
FA7_HUMAN           139         R           K           1z6j        L           80                  28.3
FA7_HUMAN           139         R           Q           1z6j        L           80                  28.3
FA7_HUMAN           139         R           W           1z6j        L           80                  28.3
FA7_HUMAN           88          R           G           2aei        L           21.8                21.8
FA7_HUMAN           88          R           P           2aei        L           21.8                21.8
FA7_HUMAN           120         S           P           2c4f        L           49.7                32.9
FA7_HUMAN           128         Y           C           1f7e        A           13.3                13.3
FA9_HUMAN           384         R           L           2wph        S           74.5                74.5
FADD_HUMAN          105         C           W           3ezq        L           2.9                 0.2
FGF9_HUMAN          99          S           N           1g82        D           61.8                61.8
FOXP3_HUMAN         384         A           T           3qrf        F           39.9                19.2
FOXP3_HUMAN         371         F           C           3qrf        G           62.4                6.5
FOXP3_HUMAN         363         I           V           3qrf        F           14                  0
FOXP3_HUMAN         397         R           W           3qrf        G           57.1                50.2
FTM_HUMAN           659         S           P           2yrb        A           11.1                11.1
FTO_HUMAN           316         R           Q           3lfm        A           9                   9
GCDH_HUMAN          263         M           V           2r0m        A           26.9                26.9
GDF5_HUMAN          399         R           C           3evs        B           47.2                14.9
GFPT1_HUMAN         366         D           Y           2zj3        A           57.9                57.9
GFPT1_HUMAN         509         M           T           2v4m        D           5.5                 5.5
GFPT1_HUMAN         510         M           T           2zj4        A           7.3                 7.3
GFPT1_HUMAN         403         R           H           2v4m        D           44.7                12.2
GFPT1_HUMAN         452         R           H           2zj3        A           36.7                36.7
GFPT1_HUMAN         514         R           W           2zj4        A           33.9                33.9
GFPT1_HUMAN         530         R           W           2zj4        A           53.2                53.2
GLRA1_HUMAN         307         Y           C           1vry        A           48.7                48.7
GLYG_HUMAN          83          T           M           3rmv        A           2                   2
GP1BA_HUMAN         249         G           S           1sq0        B           39.1                39.1
GP1BA_HUMAN         249         G           V           1sq0        B           39.1                39.1
GP1BA_HUMAN         255         M           V           1m10        B           46.2                7.1
GP1BB_HUMAN         133         A           P           3rfe        A           38.6                38.6
GP1BB_HUMAN         113         Y           C           3rfe        A           5.5                 5.5
GPVI_HUMAN          58          R           C           2gi7        A           30.3                30.3
GPVI_HUMAN          175         S           N           2gi7        A           43.9                43.9
HBG2_HUMAN          42          F           S           1fdh        G           31.5                30.9
HBG2_HUMAN          64          H           L           1fdh        G           32.5                32.5
HBG2_HUMAN          64          H           Y           1fdh        G           32.5                32.5
HBG2_HUMAN          93          H           Y           1fdh        G           17.2                17.2
HBG2_HUMAN          68          V           M           1fdh        G           27.5                27.5
HCN4_HUMAN          672         S           R           3u11        B           10                  10
HEM4_HUMAN          248         P           Q           1jr2        A           15.2                15.2
HESX1_HUMAN         149         E           K           2k40        A           31.1                31.1
HESX1_HUMAN         170         S           L           2k40        A           103.9               103.9
HMGCL_HUMAN         165         R           Q           2cw6        C           0.2                 0.2
HOGA1_HUMAN         257         C           G           3s5n        A           4.8                 4.8
HOGA1_HUMAN         287         G           V           3s5n        A           0                   0
HPRT_HUMAN          23          C           W           1bzy        A           93.6                0.5
HSPB1_HUMAN         136         R           W           3q9p        A           40.8                16
HSPB1_HUMAN         135         S           F           3q9p        A           58.3                25.2
HSPB1_HUMAN         151         T           I           3q9p        A           79.4                0
HTRA1_HUMAN         252         A           T           3num        A           0                   0
HTRA1_HUMAN         297         V           M           3num        A           0.9                 0
HXA13_HUMAN         372         N           H           2l7z        A           38.2                38.2
HXA13_HUMAN         371         Q           L           2l7z        A           74                  74
I10R1_HUMAN         141         G           R           1y6k        R           0.3                 0.3
I10R1_HUMAN         84          T           I           1y6n        R           0                   0
IGF1R_HUMAN         145         K           N           1igr        A           50.2                50.2
IGF1R_HUMAN         138         R           Q           1igr        A           51.4                51.4
IGKC_HUMAN          40          W           R           1hkl        L           1.4                 1.4
IHH_HUMAN           100         D           E           3n1p        B           0                   0
IHH_HUMAN           100         D           N           3n1p        B           0                   0
IHH_HUMAN           131         E           K           3n1f        A           5.5                 0.4
IHH_HUMAN           95          E           K           3n1m        B           15.7                6.9
IHH_HUMAN           46          P           L           3k7j        B           47.5                36.1
IHH_HUMAN           190         V           A           3k7g        B           0                   0
IL17F_HUMAN         95          S           L           3jvf        B           33.1                16.2
INP5E_HUMAN         580         K           E           2xsw        A           28.8                28.8
INP5E_HUMAN         378         R           C           2xsw        A           26.3                26.3
INP5E_HUMAN         435         R           Q           2xsw        A           0                   0
INP5E_HUMAN         512         R           W           2xsw        B           35                  35
INP5E_HUMAN         515         R           W           2xsw        B           73.7                73.7
INP5E_HUMAN         563         R           H           2xsw        A           8                   8
INS_HUMAN           96          C           S           1rwe        C           74.6                0
INS_HUMAN           96          C           Y           1rwe        C           74.6                0
INS_HUMAN           90          G           C           2wc0        C           167.9               13
INS_HUMAN           101         S           C           1mhi        A           27.6                0
INS_HUMAN           103         Y           C           3q6e        A           5.3                 1.5
INS_HUMAN           108         Y           C           3i40        A           18.2                1.8
INS_HUMAN           43          C           G           1his        B           32.7                0
INS_HUMAN           48          F           C           1htv        B           41.6                0
INS_HUMAN           32          G           R           1ben        D           10.1                0
INS_HUMAN           32          G           S           1ben        D           10.1                0
INS_HUMAN           47          G           V           1aiy        B           69.5                0
INS_HUMAN           29          H           D           1sf1        B           36.8                3.5
INS_HUMAN           35          L           P           1ben        B           32.1                0
INS_HUMAN           46          R           Q           2g56        C           47.3                6.7
INS_HUMAN           55          R           C           1efe        A           78.4                78.4
INS_HUMAN           89          R           C           2kqp        A           55.4                55.4
INS_HUMAN           84          G           R           2kqp        A           40.7                40.7
INS_HUMAN           24          A           D           3uts        C           153.8               0.9
ITB2_HUMAN          239         A           T           3k72        B           1.4                 1.4
ITB2_HUMAN          128         D           Y           3k6s        B           0                   0
ITB2_HUMAN          300         D           V           3k6s        B           10.2                10.2
KAD1_HUMAN          40          G           R           2c95        A           21.6                21.6
KAD1_HUMAN          64          G           R           2c95        A           7.9                 7.9
KAD1_HUMAN          128         R           W           2c95        A           31.2                31.2
KAD1_HUMAN          164         Y           C           1z83        C           0.2                 0.2
KALM_HUMAN          134         C           G           1zlg        A           44.4                44.4
KALM_HUMAN          163         C           R           1zlg        A           19.8                19.8
KALM_HUMAN          539         E           K           1zlg        A           47.7                47.7
KC1D_HUMAN          44          T           A           3uyt        D           31                  31
KCMA1_HUMAN         434         D           G           3naf        A           80.1                80.1
LDLR_HUMAN          222         C           Y           1n7d        A           3.7                 3.7
LDLR_HUMAN          221         D           G           1n7d        A           24.9                24.9
LDLR_HUMAN          227         D           E           1ajj        A           0                   0
LDLR_HUMAN          228         E           K           2lgp        A           5.9                 5.9
LDLR_HUMAN          254         Q           P           1n7d        A           10.2                10.2
LDLR_HUMAN          90          D           Y           1n7d        A           38.8                38.8
LDLR_HUMAN          101         E           K           1f5y        A           9.9                 9.9
LDLR_HUMAN          87          W           G           1f5y        A           30.3                30.3
LDLR_HUMAN          318         C           F           2w2p        E           19                  0
LDLR_HUMAN          318         C           R           2w2p        E           19                  0
LDLR_HUMAN          358         C           Y           1hz8        A           10.7                10.7
LDLR_HUMAN          370         N           T           1n7d        A           25.9                25.9
LDLR_HUMAN          431         A           T           1ijq        A           0                   0
LDLR_HUMAN          667         C           Y           1ijq        A           6.4                 6.4
LDLR_HUMAN          677         C           R           1n7d        A           0                   0
LDLR_HUMAN          415         D           G           1ijq        A           74.3                74.3
LDLR_HUMAN          433         D           H           1ijq        A           15.9                15.9
LDLR_HUMAN          579         D           N           1ijq        A           1.3                 1.3
LDLR_HUMAN          579         D           Y           1ijq        A           1.3                 1.3
LDLR_HUMAN          592         G           E           1ijq        A           36.1                36.1
LDLR_HUMAN          451         I           T           1ijq        A           0                   0
LDLR_HUMAN          479         L           P           1ijq        A           5.3                 5.3
LDLR_HUMAN          564         N           S           1n7d        A           3.2                 3.2
LDLR_HUMAN          685         P           L           1ijq        A           10                  10
LDLR_HUMAN          429         V           M           1ijq        A           1.6                 1.6
LDLR_HUMAN          134         C           F           2fcw        B           1                   1
LDLR_HUMAN          134         C           W           2fcw        B           1                   1
LDLR_HUMAN          276         C           R           1xfe        A           30.9                30.9
LDLR_HUMAN          168         D           H           2kri        B           40.7                0.7
LDLR_HUMAN          175         D           N           2fcw        B           40                  39.3
LDLR_HUMAN          140         E           K           1n7d        A           18.9                18.9
LDLR_HUMAN          177         S           L           2fcw        B           0                   0
LMNA_HUMAN          461         D           Y           3gef        A           48.5                48.5
LMNA_HUMAN          449         G           D           3gef        A           0.6                 0.6
LMNA_HUMAN          469         I           T           1ifr        A           0.2                 0.2
LMNA_HUMAN          454         L           P           1ifr        A           0                   0
LMNA_HUMAN          456         N           D           1ifr        A           0                   0
LMNA_HUMAN          456         N           K           1ifr        A           0                   0
LMNA_HUMAN          453         R           P           1ifr        A           25.1                25.1
LMNA_HUMAN          455         R           P           1ivt        A           31.9                31.9
LMNA_HUMAN          541         R           P           1ivt        A           0.6                 0.6
LMNA_HUMAN          528         T           K           1ifr        A           0                   0
LMNA_HUMAN          467         W           R           1ivt        A           1.7                 1.7
LMNA_HUMAN          520         W           S           1ifr        A           0                   0
LMNA_HUMAN          358         E           K           1x8y        A           47.6                39.4
LMNA_HUMAN          361         E           K           2xv5        A           60.3                60.3
LMNA_HUMAN          380         L           S           1x8y        A           63.1                29.6
LMNA_HUMAN          371         M           K           1x8y        A           70.8                70.8
LMNA_HUMAN          336         R           Q           1x8y        A           57.4                57.4
LMNA_HUMAN          343         R           Q           1x8y        A           55.8                55.8
LMNA_HUMAN          386         R           K           1x8y        A           114                 114
LRP6_HUMAN          611         R           C           3s94        A           45.3                45.3
MA1B1_HUMAN         397         E           K           1fmi        A           17                  17
MA1B1_HUMAN         334         R           C           1fo3        A           6.2                 6.2
MASP2_HUMAN         120         D           G           1szb        A           9.1                 6
MASP2_HUMAN         126         P           L           1szb        B           59.8                59.8
MCP_HUMAN           35          C           Y           2o39        C           3.9                 3.9
MCR_HUMAN           810         S           L           1y9r        A           7.3                 7.3
MERL_HUMAN          133         C           R           1h4r        A           2.4                 2.4
MLH1_HUMAN          111         A           V           3na3        A           0.8                 0.8
MLH1_HUMAN          128         A           P           3na3        A           2.3                 2.3
MLH1_HUMAN          21          A           V           3na3        A           4.1                 4.1
MLH1_HUMAN          282         A           G           3na3        A           80.3                80.3
MLH1_HUMAN          29          A           S           3na3        A           3.9                 3.9
MLH1_HUMAN          77          C           R           3na3        A           0                   0
MLH1_HUMAN          41          D           G           3na3        A           54.8                54.8
MLH1_HUMAN          63          D           E           3na3        A           7.3                 7.3
MLH1_HUMAN          102         E           K           3na3        A           20                  20
MLH1_HUMAN          234         E           G           3na3        A           50.8                50.8
MLH1_HUMAN          80          F           V           3na3        A           54.5                9.9
MLH1_HUMAN          101         G           D           3na3        A           25.3                25.3
MLH1_HUMAN          244         G           D           3na3        A           4.4                 4.4
MLH1_HUMAN          67          G           R           3na3        A           23.9                12.9
MLH1_HUMAN          67          G           W           3na3        A           23.9                12.9
MLH1_HUMAN          264         H           Y           3na3        A           66.7                66.7
MLH1_HUMAN          329         H           P           3na3        A           14.1                14.1
MLH1_HUMAN          107         I           R           3na3        A           0                   0
MLH1_HUMAN          19          I           F           3na3        A           53.3                25.1
MLH1_HUMAN          25          I           F           3na3        A           0                   0
MLH1_HUMAN          68          I           N           3na3        A           18.9                15.2
MLH1_HUMAN          84          K           E           3na3        A           33.8                29.4
MLH1_HUMAN          155         L           R           3na3        A           0.2                 0.2
MLH1_HUMAN          292         L           P           3na3        A           0.7                 0.7
MLH1_HUMAN          35          M           K           3na3        A           2.1                 2.1
MLH1_HUMAN          35          M           R           3na3        A           2.1                 2.1
MLH1_HUMAN          38          N           H           3na3        A           33.2                33.2
MLH1_HUMAN          64          N           S           3na3        A           44.2                44.2
MLH1_HUMAN          28          P           L           3na3        A           0                   0
MLH1_HUMAN          62          Q           K           3na3        A           34.4                34.4
MLH1_HUMAN          182         R           G           3na3        A           15.6                15.6
MLH1_HUMAN          182         R           K           3na3        A           15.6                15.6
MLH1_HUMAN          18          R           C           3na3        A           27                  27
MLH1_HUMAN          217         R           C           3na3        A           58.6                58.6
MLH1_HUMAN          226         R           L           3na3        A           29.9                29.9
MLH1_HUMAN          69          R           K           3na3        A           54.9                21.9
MLH1_HUMAN          193         S           P           3na3        A           18.6                18.6
MLH1_HUMAN          247         S           P           3na3        A           2                   2
MLH1_HUMAN          295         S           T           3na3        A           10.3                10.3
MLH1_HUMAN          321         S           I           3na3        A           131.1               131.1
MLH1_HUMAN          44          S           F           3na3        A           2.6                 2.6
MLH1_HUMAN          117         T           M           3na3        A           2.5                 2.5
MLH1_HUMAN          117         T           R           3na3        A           2.5                 2.5
MLH1_HUMAN          185         V           G           3na3        A           0.8                 0.8
MLH1_HUMAN          185         V           L           3na3        A           0.8                 0.8
MLH1_HUMAN          326         V           A           3na3        A           8.1                 8.1
MLH1_HUMAN          492         A           T           3rbn        A           11.3                11.3
MLH1_HUMAN          586         A           P           3rbn        A           0                   0
MLH1_HUMAN          589         A           D           3rbn        A           0.3                 0.3
MLH1_HUMAN          623         A           P           3rbn        A           33.3                33.3
MLH1_HUMAN          681         A           T           3rbn        A           0.3                 0.3
MLH1_HUMAN          631         D           A           3rbn        B           30.7                30.7
MLH1_HUMAN          578         E           G           3rbn        B           40.6                40.6
MLH1_HUMAN          718         H           Y           3rbn        A           42.3                42.3
MLH1_HUMAN          565         I           F           3rbn        A           0.4                 0.4
MLH1_HUMAN          618         K           T           3rbn        B           20                  20
MLH1_HUMAN          751         K           R           3rbn        B           59.9                52.9
MLH1_HUMAN          549         L           P           3rbn        B           16.2                0.1
MLH1_HUMAN          550         L           P           3rbn        A           0                   0
MLH1_HUMAN          559         L           R           3rbn        A           0                   0
MLH1_HUMAN          574         L           P           3rbn        A           10.7                10.7
MLH1_HUMAN          582         L           V           3rbn        B           0                   0
MLH1_HUMAN          588         L           P           3rbn        B           58.4                58.4
MLH1_HUMAN          607         L           H           3rbn        B           26.9                26.9
MLH1_HUMAN          622         L           H           3rbn        A           0                   0
MLH1_HUMAN          636         L           P           3rbn        B           0                   0
MLH1_HUMAN          724         L           M           3rbn        B           0.8                 0.8
MLH1_HUMAN          551         N           T           3rbn        A           5.9                 5.9
MLH1_HUMAN          603         P           R           3rbn        A           75.4                75.4
MLH1_HUMAN          640         P           S           3rbn        A           0                   0
MLH1_HUMAN          648         P           L           3rbn        B           0.6                 0.6
MLH1_HUMAN          648         P           S           3rbn        B           0.6                 0.6
MLH1_HUMAN          654         P           L           3rbn        A           11.6                11.6
MLH1_HUMAN          542         Q           L           3rbn        B           12.6                5.4
MLH1_HUMAN          542         Q           P           3rbn        B           12.6                5.4
MLH1_HUMAN          659         R           L           3rbn        A           30.1                30.1
MLH1_HUMAN          659         R           P           3rbn        A           30.1                30.1
MLH1_HUMAN          687         R           W           3rbn        A           14.5                14.5
MLH1_HUMAN          662         T           P           3rbn        A           55.6                55.6
MLH1_HUMAN          506         V           A           3rbn        B           0.2                 0.2
MLH1_HUMAN          646         Y           C           3rbn        A           1.6                 1.6
MMAC_HUMAN          147         G           A           3sc0        A           6.6                 6.6
MMAC_HUMAN          147         G           D           3sc0        A           6.6                 6.6
MMAC_HUMAN          156         G           D           3som        J           3.5                 3.5
MMAC_HUMAN          122         H           R           3sc0        A           20.8                20.8
MMAC_HUMAN          116         L           P           3sc0        A           22.6                22.6
MMAC_HUMAN          193         L           P           3sc0        A           0                   0
MMAC_HUMAN          27          Q           R           3som        I           6.5                 6.5
MMAC_HUMAN          161         R           G           3sc0        A           7.3                 7.3
MMAC_HUMAN          161         R           Q           3sc0        A           7.3                 7.3
MMAC_HUMAN          189         R           S           3som        I           12.2                12.2
MMAC_HUMAN          206         R           P           3sbz        A           18.5                1.6
MMAC_HUMAN          206         R           W           3sbz        A           18.5                1.6
MMAC_HUMAN          157         W           C           3som        F           1.5                 1.5
MMAC_HUMAN          130         Y           H           3sc0        A           0                   0
MMP13_HUMAN         232         H           N           2e2d        A           40.9                13
MRE11_HUMAN         117         N           S           3t1i        D           43.5                43.5
MSH2_HUMAN          886         E           G           3thz        A           47.4                47.4
MSH2_HUMAN          905         T           R           3thx        A           56.4                35.9
MSH2_HUMAN          923         V           E           3thw        A           4.7                 0.7
MUTYH_HUMAN         179         R           C           3n5n        X           3.3                 3.3
MUTYH_HUMAN         179         R           H           3n5n        X           3.3                 3.3
MUTYH_HUMAN         182         R           W           3n5n        X           35.5                35.5
MUTYH_HUMAN         238         R           W           3n5n        X           21.6                21.6
MUTYH_HUMAN         128         W           R           3n5n        X           1                   1
MUTYH_HUMAN         125         Y           H           3n5n        X           0                   0
MUTYH_HUMAN         176         Y           C           3n5n        X           30.5                30.5
MYD88_HUMAN         93          L           P           3mop        C           0.2                 0.2
MYH7_HUMAN          196         A           T           4db1        A           18.3                3.1
MYH7_HUMAN          223         A           T           4db1        B           1                   1
MYH7_HUMAN          26          A           V           4db1        B           27.5                27.5
MYH7_HUMAN          355         A           T           4db1        A           0                   0
MYH7_HUMAN          385         A           V           4db1        B           1.7                 1.7
MYH7_HUMAN          428         A           V           4db1        A           0.1                 0.1
MYH7_HUMAN          430         A           E           4db1        B           4.9                 4.9
MYH7_HUMAN          550         A           V           4db1        A           42.5                42.5
MYH7_HUMAN          742         A           E           4db1        A           95.1                95.1
MYH7_HUMAN          587         D           V           4db1        B           16.7                16.7
MYH7_HUMAN          328         E           G           4db1        A           39.2                39.2
MYH7_HUMAN          483         E           K           4db1        A           0.1                 0.1
MYH7_HUMAN          499         E           K           4db1        A           31.6                31.6
MYH7_HUMAN          500         E           A           4db1        B           23.2                23.2
MYH7_HUMAN          743         E           D           4db1        B           49.1                49.1
MYH7_HUMAN          774         E           V           4db1        A           37.6                37.6
MYH7_HUMAN          244         F           L           4db1        B           6.4                 6.4
MYH7_HUMAN          312         F           C           4db1        B           10.4                10.4
MYH7_HUMAN          513         F           C           4db1        A           0.4                 0.4
MYH7_HUMAN          764         F           L           4db1        A           0.3                 0.3
MYH7_HUMAN          256         G           E           4db1        A           0                   0
MYH7_HUMAN          425         G           R           4db1        B           5.1                 5.1
MYH7_HUMAN          584         G           R           4db1        A           31.4                31.4
MYH7_HUMAN          584         G           S           4db1        A           31.4                31.4
MYH7_HUMAN          768         G           R           4db1        B           64.3                64.3
MYH7_HUMAN          576         H           R           4db1        B           7.7                 7.7
MYH7_HUMAN          201         I           T           4db1        B           71.8                17.9
MYH7_HUMAN          263         I           M           4db1        A           3.3                 3.3
MYH7_HUMAN          263         I           T           4db1        A           3.3                 3.3
MYH7_HUMAN          443         I           T           4db1        A           0                   0
MYH7_HUMAN          511         I           F           4db1        B           45.2                45.2
MYH7_HUMAN          511         I           T           4db1        B           45.2                45.2
MYH7_HUMAN          146         K           N           4db1        A           55.2                43.9
MYH7_HUMAN          351         K           E           4db1        A           23.2                23.2
MYH7_HUMAN          383         K           N           4db1        B           33.2                33.2
MYH7_HUMAN          450         K           E           4db1        B           53.3                53.3
MYH7_HUMAN          450         K           T           4db1        B           53.3                53.3
MYH7_HUMAN          615         K           N           4db1        A           72.9                72.9
MYH7_HUMAN          615         K           Q           4db1        A           72.9                72.9
MYH7_HUMAN          227         L           V           4db1        B           1                   1
MYH7_HUMAN          390         L           V           4db1        A           14.8                14.8
MYH7_HUMAN          517         L           M           4db1        B           2                   2
MYH7_HUMAN          601         L           V           4db1        A           11.5                11.5
MYH7_HUMAN          349         M           T           4db1        A           0.1                 0.1
MYH7_HUMAN          435         M           T           4db1        A           0.9                 0.9
MYH7_HUMAN          515         M           R           4db1        A           46.9                46.9
MYH7_HUMAN          515         M           V           4db1        A           46.9                46.9
MYH7_HUMAN          659         M           I           4db1        B           1.1                 1.1
MYH7_HUMAN          187         N           K           4db1        A           3.1                 3.1
MYH7_HUMAN          232         N           S           4db1        B           0.3                 0.3
MYH7_HUMAN          479         N           S           4db1        A           0                   0
MYH7_HUMAN          602         N           S           4db1        A           7.6                 7.6
MYH7_HUMAN          696         N           S           4db1        B           10.8                10.8
MYH7_HUMAN          222         Q           K           4db1        A           25.7                7.1
MYH7_HUMAN          595         Q           R           4db1        B           52.4                52.4
MYH7_HUMAN          143         R           G           4db1        B           42.9                0.8
MYH7_HUMAN          143         R           Q           4db1        B           42.9                0.8
MYH7_HUMAN          143         R           W           4db1        B           42.9                0.8
MYH7_HUMAN          190         R           T           4db1        A           18.9                17.9
MYH7_HUMAN          204         R           H           4db1        B           87.4                77.7
MYH7_HUMAN          249         R           Q           4db1        A           23.2                23.2
MYH7_HUMAN          403         R           L           4db1        A           38.3                38.3
MYH7_HUMAN          403         R           Q           4db1        A           38.3                38.3
MYH7_HUMAN          403         R           W           4db1        A           38.3                38.3
MYH7_HUMAN          453         R           C           4db1        B           40                  40
MYH7_HUMAN          453         R           H           4db1        B           40                  40
MYH7_HUMAN          663         R           C           4db1        A           59.6                59.6
MYH7_HUMAN          663         R           H           4db1        A           59.6                59.6
MYH7_HUMAN          663         R           S           4db1        A           59.6                59.6
MYH7_HUMAN          671         R           C           4db1        A           3.4                 3.4
MYH7_HUMAN          694         R           C           4db1        A           36.4                36.4
MYH7_HUMAN          694         R           H           4db1        A           36.4                36.4
MYH7_HUMAN          712         R           L           4db1        B           35.4                35.4
MYH7_HUMAN          148         S           I           4db1        B           90.9                90.9
MYH7_HUMAN          532         S           P           4db1        B           21                  21
MYH7_HUMAN          124         T           I           4db1        B           2.2                 2.2
MYH7_HUMAN          188         T           N           4db1        A           0.4                 0.4
MYH7_HUMAN          412         T           N           4db1        A           65.9                65.9
MYH7_HUMAN          441         T           M           4db1        A           62.2                62.2
MYH7_HUMAN          186         V           L           4db1        B           40.6                40.6
MYH7_HUMAN          320         V           M           4db1        B           9                   9
MYH7_HUMAN          39          V           M           4db1        B           1.6                 1.6
MYH7_HUMAN          411         V           I           4db1        B           49.5                49.5
MYH7_HUMAN          440         V           M           4db1        A           6                   6
MYH7_HUMAN          59          V           I           4db1        B           0.6                 0.6
MYH7_HUMAN          606         V           M           4db1        A           2.6                 2.6
MYH7_HUMAN          698         V           A           4db1        B           0.1                 0.1
MYH7_HUMAN          763         V           G           4db1        A           6                   6
MYH7_HUMAN          763         V           M           4db1        A           6                   6
MYH7_HUMAN          115         Y           H           4db1        B           2.3                 2.3
MYH7_HUMAN          162         Y           C           4db1        A           4.3                 4.2
MYH7_HUMAN          501         Y           C           4db1        A           1.9                 1.9
MYH7_HUMAN          571         G           R           4db1        B           106                 106
MYLK_HUMAN          1759        S           P           2k0f        B           67                  57.7
MYP0_HUMAN          127         C           Y           3oai        A           0                   0
MYP0_HUMAN          109         D           N           3oai        A           22.9                22.9
MYP0_HUMAN          118         D           N           3oai        A           47                  47
MYP0_HUMAN          128         D           E           3oai        A           14.9                14.9
MYP0_HUMAN          128         D           N           3oai        A           14.9                14.9
MYP0_HUMAN          134         D           E           3oai        A           28.8                28.8
MYP0_HUMAN          134         D           G           3oai        A           28.8                28.8
MYP0_HUMAN          134         D           N           3oai        A           28.8                28.8
MYP0_HUMAN          35          D           Y           3oai        A           42.1                42.1
MYP0_HUMAN          60          D           H           3oai        A           75.6                75.6
MYP0_HUMAN          75          D           V           3oai        A           55.1                55.1
MYP0_HUMAN          90          D           E           3oai        A           30                  30
MYP0_HUMAN          97          E           V           3oai        A           89                  89
MYP0_HUMAN          103         G           E           3oai        A           17                  17
MYP0_HUMAN          110         G           D           3oai        A           0                   0
MYP0_HUMAN          123         G           C           3oai        A           2.7                 2.7
MYP0_HUMAN          137         G           S           3oai        A           36.5                36.5
MYP0_HUMAN          93          G           E           3oai        A           11.2                11.2
MYP0_HUMAN          39          H           P           3oai        A           55.7                55.7
MYP0_HUMAN          81          H           R           3oai        A           37.2                37.2
MYP0_HUMAN          112         I           T           3oai        A           0                   0
MYP0_HUMAN          114         I           T           3oai        A           0                   0
MYP0_HUMAN          135         I           L           3oai        A           64.2                64.2
MYP0_HUMAN          135         I           T           3oai        A           64.2                64.2
MYP0_HUMAN          30          I           M           3oai        A           112.5               112.5
MYP0_HUMAN          62          I           F           3oai        A           0.8                 0.8
MYP0_HUMAN          62          I           M           3oai        A           0.8                 0.8
MYP0_HUMAN          89          I           N           3oai        A           35.2                35.2
MYP0_HUMAN          99          I           T           3oai        A           10.1                10.1
MYP0_HUMAN          130         K           R           3oai        A           39.4                39.4
MYP0_HUMAN          138         K           N           3oai        A           32.4                32.4
MYP0_HUMAN          96          K           E           3oai        A           50.4                50.4
MYP0_HUMAN          116         N           H           3oai        A           64.1                64.1
MYP0_HUMAN          122         N           S           3oai        A           16.8                16.8
MYP0_HUMAN          131         N           K           3oai        A           3.4                 3.4
MYP0_HUMAN          132         P           L           3oai        A           33.1                33.1
MYP0_HUMAN          98          R           C           3oai        A           17.8                17.8
MYP0_HUMAN          98          R           H           3oai        A           17.8                17.8
MYP0_HUMAN          98          R           P           3oai        A           17.8                17.8
MYP0_HUMAN          98          R           S           3oai        A           17.8                17.8
MYP0_HUMAN          140         S           T           3oai        A           21.4                21.4
MYP0_HUMAN          44          S           F           3oai        A           40.9                40.9
MYP0_HUMAN          51          S           F           3oai        A           15.7                15.7
MYP0_HUMAN          54          S           C           3oai        A           36.4                36.4
MYP0_HUMAN          54          S           P           3oai        A           36.4                36.4
MYP0_HUMAN          63          S           C           3oai        A           18.7                18.7
MYP0_HUMAN          63          S           F           3oai        A           18.7                18.7
MYP0_HUMAN          78          S           L           3oai        A           39.2                39.2
MYP0_HUMAN          78          S           W           3oai        A           39.2                39.2
MYP0_HUMAN          124         T           K           3oai        A           26.9                26.9
MYP0_HUMAN          124         T           M           3oai        A           26.9                26.9
MYP0_HUMAN          139         T           N           3oai        A           51.7                51.7
MYP0_HUMAN          143         T           M           3oai        A           24.8                24.8
MYP0_HUMAN          34          T           I           3oai        A           8.1                 8.1
MYP0_HUMAN          65          T           A           3oai        A           18.4                18.4
MYP0_HUMAN          65          T           I           3oai        A           18.4                18.4
MYP0_HUMAN          136         V           E           3oai        A           65                  65
MYP0_HUMAN          146         V           F           3oai        A           7.5                 7.5
MYP0_HUMAN          32          V           F           3oai        A           3.3                 3.3
MYP0_HUMAN          58          V           F           3oai        A           5                   5
MYP0_HUMAN          92          V           M           3oai        A           87.2                87.2
MYP0_HUMAN          101         W           C           3oai        A           20.8                20.8
MYP0_HUMAN          145         Y           S           3oai        A           36.8                36.8
MYP0_HUMAN          68          Y           C           3oai        A           7.3                 7.3
MYP0_HUMAN          82          Y           C           3oai        A           7.2                 7.2
MYPR_HUMAN          51          F           S           2xpg        C           87.5                11.9
MYPR_HUMAN          46          L           R           2xpg        C           84.7                0.1
MYPR_HUMAN          50          Y           C           2xpg        C           75.3                28.4
NCF2_HUMAN          140         A           D           1e96        B           0                   0
NCF2_HUMAN          108         D           V           1e96        B           40                  24.7
NCF2_HUMAN          93          D           E           1e96        B           2.3                 2.3
NCF2_HUMAN          44          G           C           1e96        B           0                   0
NCF2_HUMAN          44          G           R           1e96        B           0                   0
NCF2_HUMAN          42          N           S           1e96        B           0                   0
NCF2_HUMAN          169         Q           E           1hh8        A           63.5                63.5
NCF2_HUMAN          102         R           P           1e96        B           73.2                21.6
NCF2_HUMAN          184         R           P           1e96        B           32.6                32.6
NCF2_HUMAN          137         W           R           1hh8        A           17.8                17.8
NCF2_HUMAN          419         N           I           1oey        A           88.5                88.5
NCF2_HUMAN          202         A           V           1wm5        A           76                  76
NCF4_HUMAN          105         R           Q           1h6h        A           9.7                 9.6
NOGG_HUMAN          232         C           W           1m4u        A           95.5                50.8
OCRL_HUMAN          891         L           R           2qv2        A           0                   0
OCRL_HUMAN          591         N           K           3qis        A           0                   0
OCRL_HUMAN          799         P           L           3qis        A           33                  33
OCRL_HUMAN          801         P           L           2qv2        A           0                   0
PAPS2_HUMAN         48          T           R           2ax4        A           0                   0
PCCA_HUMAN          197         G           E           2cqy        A           25.7                25.7
PCCA_HUMAN          229         M           K           2cqy        A           22.9                22.9
PCCA_HUMAN          668         G           R           2jku        A           54.9                13.8
PEX3_HUMAN          138         G           E           3ajb        A           0                   0
PGDH_HUMAN          193         S           P           2gdz        A           9.8                 9.8
PGK1_HUMAN          315         D           N           2zgv        A           2.5                 2.5
PGK1_HUMAN          88          L           P           2x13        A           24.2                24.2
PGK1_HUMAN          266         V           M           2wzb        A           0                   0
PHF8_HUMAN          315         F           S           3k3n        A           4.2                 4.2
PHKG2_HUMAN         215         D           N           2y7j        B           1                   1
PHKG2_HUMAN         157         E           K           2y7j        C           29.8                29.8
PHKG2_HUMAN         189         G           E           2y7j        B           23.5                2.4
PHKG2_HUMAN         106         V           E           2y7j        A           0                   0
PLMN_HUMAN          751         G           R           1l4d        A           34.1                0.1
PLMN_HUMAN          147         L           P           2doi        X           1.3                 1.3
PLMN_HUMAN          532         R           H           2knf        A           1.4                 1.4
PMGE_HUMAN          62          R           Q           2hhj        A           0.1                 0.1
PMGE_HUMAN          90          R           C           2f90        A           0.2                 0.2
PMS2_HUMAN          46          S           I           1ea6        A           1.3                 1.3
POLH_HUMAN          263         G           V           3si8        A           0                   0
POLH_HUMAN          111         R           H           3tq1        A           17.4                17.4
POLH_HUMAN          361         R           S           3si8        A           11.2                11.2
POLH_HUMAN          122         T           P           3mr3        A           21.7                21.7
PPA5_HUMAN          241         D           N           1war        A           0                   0
PPA5_HUMAN          109         G           R           1war        A           0                   0
PPA5_HUMAN          215         G           R           1war        A           0.5                 0.5
PPA5_HUMAN          52          K           M           2bq8        X           65.7                51.6
PPA5_HUMAN          201         L           P           1war        A           0                   0
PPA5_HUMAN          264         M           K           1war        A           8.1                 8.1
PPA5_HUMAN          262         N           H           1war        A           0.2                 0.2
PPA5_HUMAN          89          T           I           1war        A           0                   0
PPGB_HUMAN          439         G           S           1ivy        A           0                   0
PPGB_HUMAN          453         K           E           1ivy        B           49.7                11.3
PPGB_HUMAN          236         L           P           1ivy        A           0                   0
PPGB_HUMAN          406         M           T           1ivy        A           36.3                3.9
PPGB_HUMAN          51          S           Y           1ivy        A           0                   0
PPGB_HUMAN          132         V           M           1ivy        A           0                   0
PPOX_HUMAN          232         G           R           3nks        A           0                   0
PPOX_HUMAN          152         R           C           3nks        A           29.5                29.5
PPOX_HUMAN          59          R           W           3nks        A           9.4                 9.4
PPT1_HUMAN          152         C           Y           3gro        A           6.7                 6.7
PPT1_HUMAN          45          C           Y           3gro        A           2                   2
PPT1_HUMAN          187         H           R           3gro        A           3.7                 3.7
PPT1_HUMAN          222         L           P           3gro        A           2.2                 2.2
PPT1_HUMAN          305         L           P           3gro        A           0.4                 0.4
PPT1_HUMAN          189         P           R           3gro        A           0.1                 0.1
PPT1_HUMAN          138         S           L           3gro        A           0                   0
PPT1_HUMAN          228         V           G           3gro        A           0.1                 0.1
PPT1_HUMAN          296         W           R           3gro        A           15.5                15.5
PRIO_HUMAN          102         P           L           2lej        A           91.2                91.2
PRIO_HUMAN          105         P           L           2kun        A           79.9                79.9
PRPS1_HUMAN         87          A           T           2h06        A           0                   0
PRPS1_HUMAN         65          D           N           2h07        B           17.2                4.4
PRPS1_HUMAN         306         G           R           3efh        B           85.8                29.1
PRPS1_HUMAN         290         I           T           3efh        B           11.8                11.8
PSN1_HUMAN          409         A           T           2kr6        A           30.3                30.3
PSN1_HUMAN          426         A           P           2kr6        A           17                  17
PSN1_HUMAN          431         A           E           2kr6        A           11.4                11.4
PSN1_HUMAN          410         C           Y           2kr6        A           41.3                41.3
PSN1_HUMAN          333         D           G           2kr6        A           108.6               108.6
PSN1_HUMAN          378         G           E           2kr6        A           39.4                39.4
PSN1_HUMAN          384         G           A           2kr6        A           59.1                59.1
PSN1_HUMAN          392         L           V           2kr6        A           19.7                19.7
PSN1_HUMAN          405         N           S           2kr6        A           69.6                69.6
PSN1_HUMAN          436         P           Q           2kr6        A           67.4                67.4
PSN1_HUMAN          436         P           S           2kr6        A           67.4                67.4
PSN1_HUMAN          390         S           I           2kr6        A           6.7                 6.7
PTHR_HUMAN          60          L           P           3ffd        P           47                  0.4
PTN11_HUMAN         59          T           A           3tkz        A           41.5                41.5
PYRD_HUMAN          392         D           G           2fpy        A           26.4                1.4
PYRD_HUMAN          152         G           R           2prm        A           0.6                 0.6
PYRD_HUMAN          202         G           A           1d3h        A           0                   0
PYRD_HUMAN          202         G           D           1d3h        A           0                   0
PYRD_HUMAN          135         R           C           3g0u        A           14.3                14.3
PYRD_HUMAN          199         R           C           2bxv        A           39.9                39.9
PYRD_HUMAN          244         R           W           3kvl        A           69.3                69.3
PYRD_HUMAN          346         R           W           2fpv        A           20.2                12.9
PYRD_HUMAN          284         T           I           3kvm        A           13.6                13.6
RAB18_HUMAN         24          L           Q           1x3s        A           2.8                 2.8
RASK_HUMAN          13          G           R           3gft        A           38.5                38.5
RASK_HUMAN          60          G           S           3gft        A           22.2                22.2
RASK_HUMAN          36          I           M           3gft        A           80.9                80.9
RASK_HUMAN          5           K           E           3gft        A           42.9                42.9
RASK_HUMAN          5           K           N           3gft        A           42.9                42.9
RASK_HUMAN          34          P           L           3gft        A           74.5                74.5
RASK_HUMAN          34          P           Q           3gft        A           74.5                74.5
RASK_HUMAN          22          Q           E           3gft        A           5.5                 5.5
RASK_HUMAN          22          Q           R           3gft        A           5.5                 5.5
RASN_HUMAN          60          G           E           3con        A           151.8               151.8
RASN_HUMAN          50          T           I           3con        A           40.3                40.3
RET_HUMAN           142         C           S           2x2u        A           2.7                 2.7
RET_HUMAN           157         C           Y           2x2u        A           19.8                19.8
RET_HUMAN           197         C           Y           2x2u        A           0.1                 0.1
RET_HUMAN           251         E           K           2x2u        A           69.9                69.9
RET_HUMAN           174         F           S           2x2u        A           0                   0
RET_HUMAN           93          G           S           2x2u        A           0                   0
RET_HUMAN           40          L           P           2x2u        A           0.8                 0.8
RET_HUMAN           198         P           T           2x2u        A           73.9                73.9
RET_HUMAN           64          P           L           2x2u        A           20.1                20.1
RET_HUMAN           114         R           H           2x2u        A           66.3                8.3
RET_HUMAN           180         R           P           2x2u        A           21.7                21.7
RET_HUMAN           231         R           H           2x2u        A           27                  27
RET_HUMAN           67          R           H           2x2u        A           52.1                52.1
RET_HUMAN           77          R           C           2x2u        A           80.9                19.3
RET_HUMAN           32          S           L           2x2u        A           0                   0
RET4_HUMAN          93          G           D           3fmz        B           2.2                 2.2
RET4_HUMAN          59          I           N           2wr6        A           1.2                 1.2
RIR2B_HUMAN         110         R           H           3hf1        B           18                  18
RIR2B_HUMAN         121         R           H           3hf1        A           24.7                12.8
RNH2A_HUMAN         37          G           S           3puf        G           3.7                 3.7
RNH2B_HUMAN         177         A           T           3puf        H           37.4                1.6
RNH2B_HUMAN         86          H           R           3p56        B           8.4                 1.1
RNH2B_HUMAN         162         K           T           3puf        H           39.1                39.1
RNH2B_HUMAN         60          L           R           3puf        H           6.6                 6.6
RNH2B_HUMAN         163         T           I           3puf        H           0                   0
RNH2B_HUMAN         219         Y           H           3puf        H           23.4                5
RNH2B_HUMAN         185         V           G           3puf        H           9.5                 9.5
RNH2C_HUMAN         143         K           I           3puf        I           92.6                34.3
RNH2C_HUMAN         69          R           W           3puf        I           15                  15
ROR2_HUMAN          620         N           K           3zzw        B           0                   0
SAMH1_HUMAN         209         G           S           3u1n        C           0.2                 0.2
SAMH1_HUMAN         123         H           P           3u1n        B           11.9                11.9
SAMH1_HUMAN         201         I           N           3u1n        B           0                   0
SAMH1_HUMAN         369         L           S           3u1n        B           0                   0
SAMH1_HUMAN         143         R           C           3u1n        C           2.4                 1.5
SAMH1_HUMAN         143         R           H           3u1n        C           2.4                 1.5
SAMH1_HUMAN         145         R           Q           3u1n        C           46.1                4.2
SCF_HUMAN           36          N           S           2e9w        C           36.1                16.7
SCOT1_HUMAN         215         A           V           3dlx        A           0                   0
SCOT1_HUMAN         327         L           P           3dlx        A           18.1                18.1
SCOT1_HUMAN         468         R           C           3dlx        B           16.3                16.3
SCOT1_HUMAN         226         S           N           3dlx        B           0.2                 0.2
SCOT1_HUMAN         405         S           P           3dlx        A           1.9                 1.9
SCOT1_HUMAN         404         V           F           3dlx        A           0                   0
SHH_HUMAN           110         A           T           3ho5        H           0.5                 0.5
SHH_HUMAN           102         C           R           3ho5        H           0                   0
SHH_HUMAN           102         C           Y           3ho5        H           0                   0
SHH_HUMAN           183         C           R           3ho5        H           0                   0
SHH_HUMAN           183         C           Y           3ho5        H           0                   0
SHH_HUMAN           147         D           N           3ho5        H           4.2                 0
SHH_HUMAN           171         D           H           3mxw        A           11.7                11.7
SHH_HUMAN           83          D           V           3mxw        A           35.9                35.9
SHH_HUMAN           136         E           K           3ho5        H           97.8                64.9
SHH_HUMAN           53          E           K           3mxw        A           14.7                14.7
SHH_HUMAN           170         F           C           3m1n        A           4.9                 4.9
SHH_HUMAN           143         G           D           3mxw        A           0                   0
SHH_HUMAN           84          I           F           3ho5        H           4.7                 4.7
SHH_HUMAN           109         L           F           3ho5        H           0                   0
SHH_HUMAN           39          L           P           3ho5        H           33.2                33.2
SHH_HUMAN           144         R           P           3ho5        H           0.9                 0.9
SHH_HUMAN           156         S           R           3ho5        H           85.2                75.4
SHH_HUMAN           184         S           L           3ho5        H           0                   0
SHH_HUMAN           150         T           K           3ho5        H           0                   0
SHH_HUMAN           124         V           M           3ho5        H           0                   0
SHH_HUMAN           26          P           L           3m1n        A           82.3                82.3
SMAD3_HUMAN         112         A           V           1mhd        A           0                   0
SMAD3_HUMAN         239         E           K           1mk2        A           1.4                 1.4
SMAD3_HUMAN         279         R           K           1u7f        C           21.4                14.7
SMAD3_HUMAN         287         R           W           1u7f        C           14.6                2.2
SMAD3_HUMAN         261         T           I           1u7f        A           62.7                0
SMN_HUMAN           44          D           V           3s6n        M           53                  38.7
SODC_HUMAN          96          A           G           1azv        A           0                   0
SODC_HUMAN          68          L           P           2nnx        B           45.3                26.2
SOS1_HUMAN          623         F           I           1bkd        S           4.6                 4.6
SOS1_HUMAN          894         P           R           1xd2        C           37.1                37.1
SOS1_HUMAN          424         E           K           1xdv        A           54.1                54.1
SOS1_HUMAN          482         G           R           1xd4        A           115.1               115.1
SOS1_HUMAN          252         I           T           1dbh        A           0                   0
SOS1_HUMAN          437         I           T           1dbh        A           0.5                 0.5
SOS1_HUMAN          490         L           R           1dbh        A           3                   3
SOS1_HUMAN          269         M           T           1xd4        B           3.5                 3.5
SOS1_HUMAN          422         M           V           1xd4        B           3.8                 3.8
SOS1_HUMAN          478         P           R           1xd4        A           96.3                96.3
SOS1_HUMAN          477         Q           R           1xd4        B           54.5                54.5
SOS1_HUMAN          497         R           Q           1xdv        A           64.1                64.1
SOS1_HUMAN          549         T           K           1xd4        B           32.2                32.2
SOS1_HUMAN          170         K           E           1q9c        A           83.1                83.1
SOS1_HUMAN          112         P           R           1q9c        A           57.7                57.7
SOS1_HUMAN          552         R           M           1xd4        A           66.4                66.4
SOS1_HUMAN          552         R           T           1xd4        A           66.4                66.4
SPCS_HUMAN          239         A           T           3hl2        A           0                   0
SPCS_HUMAN          334         Y           C           3hl2        B           0.2                 0.2
SPG7_HUMAN          510         A           V           2qz4        A           0                   0
SPG7_HUMAN          349         G           S           2qz4        A           3.7                 3.7
SPRE1_HUMAN         44          V           D           3syx        A           0                   0
SPRE1_HUMAN         31          W           C           3syx        A           20.3                20.3
SPYA_HUMAN          112         A           D           1h0c        A           0                   0
SPYA_HUMAN          173         C           Y           1h0c        A           0                   0
SPYA_HUMAN          253         C           R           1j04        A           15.7                15.7
SPYA_HUMAN          201         D           E           3r9a        A           0.8                 0.8
SPYA_HUMAN          243         D           H           1h0c        A           7.9                 0.6
SPYA_HUMAN          161         G           R           1j04        A           1.6                 1.6
SPYA_HUMAN          190         G           R           1j04        A           0                   0
SPYA_HUMAN          350         G           D           3r9a        C           17.8                17.8
SPYA_HUMAN          82          G           R           3r9a        A           0                   0
SPYA_HUMAN          279         I           M           1h0c        A           6.6                 6.6
SPYA_HUMAN          153         L           V           1j04        A           0.4                 0.4
SPYA_HUMAN          298         L           P           1h0c        A           0                   0
SPYA_HUMAN          195         M           R           3r9a        A           0                   0
SPYA_HUMAN          233         R           L           1h0c        A           7.4                 7.4
SPYA_HUMAN          289         R           C           1j04        A           56                  56
SPYA_HUMAN          158         S           L           1j04        A           0.3                 0.3
SPYA_HUMAN          218         S           L           1h0c        A           0                   0
SPYA_HUMAN          287         S           T           3r9a        A           1.5                 1.5
SPYA_HUMAN          9           T           N           1j04        A           61.6                59.8
SPYA_HUMAN          336         V           D           3r9a        C           16.8                16.8
SPYA_HUMAN          108         W           R           3r9a        A           5.1                 0.6
STAR_HUMAN          218         A           V           3p0l        A           1.3                 1.3
STAR_HUMAN          169         E           G           3p0l        A           17.7                17.7
STAR_HUMAN          169         E           K           3p0l        A           17.7                17.7
STAR_HUMAN          275         L           P           3p0l        A           4                   4
STAR_HUMAN          225         M           T           3p0l        A           7.5                 7.5
STAR_HUMAN          182         R           L           3p0l        A           8.8                 8.8
STAR_HUMAN          217         R           T           3p0l        A           20                  20
STAT1_HUMAN         267         A           V           1bf5        A           0.2                 0.2
STAT1_HUMAN         174         C           R           1bf5        A           23.3                23.3
STAT1_HUMAN         165         D           G           1bf5        A           67.6                67.6
STAT1_HUMAN         165         D           H           1bf5        A           67.6                67.6
STAT1_HUMAN         320         E           Q           1bf5        A           20.3                20.3
STAT1_HUMAN         201         K           N           1bf5        A           54.3                54.3
STAT1_HUMAN         286         K           I           1bf5        A           65.2                65.2
STAT1_HUMAN         202         M           I           1bf5        A           8.2                 8.2
STAT1_HUMAN         202         M           V           1bf5        A           8.2                 8.2
STAT1_HUMAN         271         Q           P           1bf5        A           28.6                28.6
STAT1_HUMAN         463         Q           H           1bf5        A           32                  10.4
STAT1_HUMAN         274         R           Q           1bf5        A           17.9                17.9
STAT1_HUMAN         274         R           W           1bf5        A           17.9                17.9
STAT1_HUMAN         288         T           A           1bf5        A           42.1                42.1
STAT1_HUMAN         170         Y           N           1bf5        A           9.7                 9.7
STF1_HUMAN          238         D           N           1yow        A           56.9                56.9
STF1_HUMAN          293         D           N           1yow        A           1.3                 1.3
STF1_HUMAN          437         L           Q           1zdt        A           10                  10
SUIS_HUMAN          341         L           P           3lpo        A           4.9                 4.9
SUIS_HUMAN          620         L           P           3lpo        A           0.1                 0.1
SUIS_HUMAN          117         Q           R           3lpo        A           54.4                54.4
SUIS_HUMAN          594         S           P           3lpo        A           0.6                 0.6
SUIS_HUMAN          694         T           P           3lpo        A           12.5                12.5
SUIS_HUMAN          577         V           G           3lpp        A           12.6                12.6
SYK_HUMAN           274         I           M           3bju        C           30.2                30.2
SYK_HUMAN           105         L           H           3bju        C           0.6                 0.6
SYYM_HUMAN          52          F           L           3zxi        B           9.5                 9.5
TBX1_HUMAN          148         F           Y           4a04        A           40.1                40.1
TBX1_HUMAN          194         H           Q           4a04        B           15.4                15.4
TBX5_HUMAN          80          G           R           2x6v        B           11.1                11.1
TBX5_HUMAN          54          I           T           2x6v        B           13.8                13.8
TBX5_HUMAN          237         R           Q           2x6v        A           38.8                38.8
TBX5_HUMAN          237         R           W           2x6v        A           38.8                38.8
TERA_HUMAN          232         A           E           3hu3        B           81.5                26.8
TERA_HUMAN          155         R           C           3hu1        F           68.7                68.7
TERA_HUMAN          155         R           H           3hu1        F           68.7                68.7
TERA_HUMAN          155         R           P           3hu1        F           68.7                68.7
TERA_HUMAN          159         R           G           3hu3        A           32.1                32.1
TERA_HUMAN          159         R           H           3hu3        A           32.1                32.1
TERA_HUMAN          191         R           Q           3hu2        A           23.8                22.3
TERA_HUMAN          95          R           G           3hu1        C           40.1                40.1
TGFR1_HUMAN         266         D           Y           2x7o        A           2.8                 2.8
TGFR1_HUMAN         351         D           G           1rw8        A           7.7                 7.7
TGFR1_HUMAN         375         T           I           1b6c        H           13.5                13.5
TGFR1_HUMAN         41          C           Y           2l5s        A           1                   1
TGFR1_HUMAN         52          G           R           3kfd        I           6.8                 6.8
TGFR1_HUMAN         45          N           S           3kfd        L           89.9                62.6
TGFR1_HUMAN         83          P           L           3kfd        J           8.8                 0.1
TGIF1_HUMAN         192         P           R           2lk2        A           55.4                55.4
TGIF1_HUMAN         236         Q           L           2lk2        A           29                  29
TGM1_HUMAN          764         R           C           2xzz        A           40.3                4.8
THAP1_HUMAN         39          A           T           2jtg        A           0                   0
THAP1_HUMAN         54          C           F           2jtg        A           0                   0
THAP1_HUMAN         17          D           G           2l1g        A           78                  78
THAP1_HUMAN         9           G           C           2ko0        A           59.3                59.3
THAP1_HUMAN         23          H           P           2jtg        A           1.8                 1.8
THAP1_HUMAN         57          H           N           2l1g        A           0.9                 0.9
THAP1_HUMAN         80          I           V           2ko0        A           56.7                56.7
THAP1_HUMAN         16          K           E           2ko0        A           89                  89
THAP1_HUMAN         24          K           E           2ko0        A           59.6                10.5
THAP1_HUMAN         32          L           H           2l1g        A           1.5                 1.5
THAP1_HUMAN         72          L           R           2ko0        A           7.2                 7.2
THAP1_HUMAN         12          N           K           2jtg        A           8.8                 8.8
THAP1_HUMAN         75          N           I           2jtg        A           61.7                61.7
THAP1_HUMAN         26          P           L           2l1g        A           1.2                 1.2
THAP1_HUMAN         26          P           R           2l1g        A           1.2                 1.2
THAP1_HUMAN         30          P           R           2l1g        A           60.5                60.5
THAP1_HUMAN         13          R           H           2jtg        A           37.6                37.6
THAP1_HUMAN         29          R           P           2jtg        A           2.6                 2.6
THAP1_HUMAN         29          R           Q           2jtg        A           2.6                 2.6
THAP1_HUMAN         21          S           T           2jtg        A           18.1                18.1
THAP1_HUMAN         6           S           F           2l1g        A           0.4                 0.4
THAP1_HUMAN         6           S           P           2l1g        A           0.4                 0.4
THAP1_HUMAN         59          T           I           2jtg        A           46.6                46.6
THAP1_HUMAN         8           Y           C           2l1g        A           16.3                16.3
THRB_HUMAN          509         E           A           1ppb        H           8.6                 8.6
THRB_HUMAN          601         G           V           1hap        H           4.7                 0
THRB_HUMAN          380         M           T           1abi        H           0.4                 0
THRB_HUMAN          425         R           C           1abi        H           7.5                 0
THRB_HUMAN          431         R           H           1eb1        H           16.6                1.4
THRB_HUMAN          461         R           W           3e6p        H           17.7                5.3
THRB_HUMAN          314         R           C           3e6p        L           89.6                89.6
THRB_HUMAN          314         R           H           3e6p        L           89.6                89.6
TIE2_HUMAN          925         A           S           1fvr        A           68                  68
TIE2_HUMAN          1100        K           N           3l8p        A           47.1                47.1
TIE2_HUMAN          915         R           H           3l8p        A           18.8                18.8
TIE2_HUMAN          918         R           C           2p4i        A           1.6                 1.6
TIE2_HUMAN          919         V           L           2wqb        A           1.4                 1.4
TIE2_HUMAN          897         Y           C           1fvr        A           32.5                32.5
TLL1_HUMAN          182         M           L           3edi        A           3.1                 3.1
TLL1_HUMAN          238         V           A           3edi        A           0                   0
TNNC1_HUMAN         145         D           E           2jt0        A           37                  37
TNNC1_HUMAN         134         E           D           1j1d        D           52.1                13.9
TNNC1_HUMAN         8           A           V           3rv5        A           46.7                0
TNNC1_HUMAN         84          C           Y           2jtz        A           13.5                13.5
TNNC1_HUMAN         29          L           Q           1lxf        C           49.9                49.9
TNNI3_HUMAN         36          K           Q           1j1e        C           98.1                81.8
TNR5_HUMAN          83          C           R           3qd6        S           8.4                 8.4
TNR6_HUMAN          253         G           D           3ezq        O           61                  61
TNR6_HUMAN          253         G           S           3ezq        O           61                  61
TNR6_HUMAN          259         I           R           3ezq        O           0.5                 0.5
TNR6_HUMAN          270         T           K           3ezq        O           46.4                46.4
TNR6_HUMAN          249         V           L           3ezq        I           0                   0
TPIS_HUMAN          79          C           Y           1wyi        A           0                   0
TPIS_HUMAN          142         E           D           2vom        B           9.9                 9.9
TPIS_HUMAN          278         F           L           1wyi        A           0                   0
TPIS_HUMAN          110         G           A           1hti        B           66.7                17.1
TPIS_HUMAN          208         I           V           1hti        B           30.2                28.3
TPIS_HUMAN          192         V           M           1wyi        B           5.9                 5.9
TPIS_HUMAN          269         V           M           1wyi        B           0                   0
TPP1_HUMAN          448         A           V           3edy        A           0                   0
TPP1_HUMAN          501         G           C           3ee6        A           0                   0
TPP1_HUMAN          504         N           Y           3edy        A           0                   0
TPP1_HUMAN          202         P           L           3edy        A           0                   0
TPP1_HUMAN          544         P           S           3edy        A           0                   0
TPP1_HUMAN          266         R           Q           3ee6        B           94.6                75.9
TPP1_HUMAN          339         R           Q           3ee6        A           2.2                 2.2
TPP1_HUMAN          382         S           R           3edy        A           0                   0
TPP1_HUMAN          62          S           T           3edy        A           25.1                25.1
TPP1_HUMAN          548         W           R           3edy        A           10.1                10.1
TPP1_HUMAN          209         Y           H           3ee6        A           0.4                 0.4
TRI37_HUMAN         76          L           P           3lrq        A           7.4                 3.6
TTHY_HUMAN          129         A           T           3dgd        A           0                   0
TULP1_HUMAN         368         G           W           2fim        A           0                   0
TULP1_HUMAN         400         R           W           3c5n        A           10.3                10.3
TULP1_HUMAN         482         R           W           3c5n        A           17                  17
TY3H_HUMAN          236         L           P           2xsn        A           56                  2.3
TY3H_HUMAN          412         Q           K           2xsn        A           22.5                22.5
TY3H_HUMAN          233         R           H           2xsn        A           22.2                10.5
TY3H_HUMAN          337         R           H           2xsn        C           8.1                 1.4
TY3H_HUMAN          276         T           P           2xsn        D           62.9                62.9
TY3H_HUMAN          314         T           M           2xsn        C           4.6                 0
TY3H_HUMAN          494         T           M           2xsn        C           67                  6.6
UBR1_HUMAN          136         H           R           3ny1        B           32                  32
UCHL1_HUMAN         93          I           M           3kvf        A           1.9                 1.9
UMPS_HUMAN          429         G           R           2eaw        B           20.5                12.1
UMPS_HUMAN          96          R           G           2wns        A           6.8                 6.8
UMPS_HUMAN          109         V           G           2wns        B           0.3                 0.3
USH1G_HUMAN         458         D           V           3k1r        B           106                 36
VAPB_HUMAN          56          P           S           3ikk        B           37.1                25.4
VDR_HUMAN           305         H           Q           3aur        A           11.3                11.3
VDR_HUMAN           314         I           S           3aur        A           7.5                 7.5
VDR_HUMAN           274         R           L           3az3        A           3.8                 3.8
VDR_HUMAN           391         R           C           3aur        A           29                  29
VDR_HUMAN           47          F           I           1ynw        A           5.1                 0
VDR_HUMAN           33          G           D           1ynw        A           4.4                 0.8
VDR_HUMAN           46          G           D           1kb2        B           5.8                 3.7
VDR_HUMAN           35          H           Q           1kb2        B           16.4                3.5
VDR_HUMAN           45          K           E           1kb6        B           25.9                2.1
VDR_HUMAN           50          R           Q           1kb2        A           56.7                18.8
VDR_HUMAN           73          R           Q           1kb4        A           11                  0.7
VDR_HUMAN           80          R           Q           1kb2        B           5.3                 0
VGFR2_HUMAN         1147        P           S           3b8q        A           24.2                24.2
VPS35_HUMAN         620         D           N           2r17        C           50.7                50.7
WASP_HUMAN          236         A           E           1cee        B           91.1                91.1
WASP_HUMAN          481         I           N           1ej5        A           88.4                88.4
WASP_HUMAN          477         R           K           1ej5        A           31.5                31.5
WT1_HUMAN           388         C           R           2prt        A           39.7                39.7
WT1_HUMAN           397         H           P           2jp9        A           40.5                3.5
WT1_HUMAN           364         F           L           2jpa        A           13.9                2
WT1_HUMAN           379         G           C           2prt        A           52.5                52.5
ZAP70_HUMAN         507         A           V           1u59        A           0                   0
ZAP70_HUMAN         564         C           R           1u59        A           7.5                 7.5
ZAP70_HUMAN         337         L           R           1u59        A           1.9                 1.9
ZAP70_HUMAN         465         R           C           1u59        A           33.3                33.3
