# Supplementary material for: The Role of Balanced Training and Testing Data Sets for Binary Classifiers in Bioinformatics
Source: PLoS One. 2013 Jul 9;8(7):e67863. doi: 10.1371/journal.pone.0067863 (PMC3706434; doi:10.1371/journal.pone.0067863)
Supplement: Data S1 — (ZIP) [file pone.0067863.s001.zip › SupplementalData/humanPoly.txt]

UniProt_Human     Res_number  Wildtype   Mutant
A1BG_HUMAN          52          R           H
A1BG_HUMAN          395         H           R
A1CF_HUMAN          555         V           M
A2MG_HUMAN          639         D           N
A2MG_HUMAN          704         R           H
A2MG_HUMAN          815         L           Q
A2MG_HUMAN          972         C           Y
A2MG_HUMAN          1000        V           I
A2ML1_HUMAN         207         G           R
A2ML1_HUMAN         970         C           Y
A2ML1_HUMAN         1131        T           M
A2ML1_HUMAN         1412        T           A
A4GAT_HUMAN         37          M           V
A4GAT_HUMAN         163         Q           R
A4GAT_HUMAN         187         G           D
A4GAT_HUMAN         251         P           L
A4GCT_HUMAN         218         A           D
AAAS_HUMAN          108         K           M
AACS_HUMAN          118         I           V
AAAD_HUMAN          281         I           V
ADCL1_HUMAN         19          V           F
ADCL1_HUMAN         71          K           Q
ADCL1_HUMAN         343         L           M
ADCL2_HUMAN         186         A           S
ADCL2_HUMAN         343         L           I
ADCL3_HUMAN         337         P           L
AAK1_HUMAN          59          I           V
AAK1_HUMAN          509         K           Q
AAK1_HUMAN          533         Q           H
AAK1_HUMAN          603         V           A
AAK1_HUMAN          694         T           M
AAK1_HUMAN          725         P           T
AAK1_HUMAN          771         P           R
AAK1_HUMAN          835         D           G
AAMP_HUMAN          250         I           V
SNAT_HUMAN          15          R           C
AARD_HUMAN          96          G           R
SYAC_HUMAN          275         G           D
SYAM_HUMAN          339         I           V
SYAM_HUMAN          484         A           D
SYAM_HUMAN          850         M           V
ACSF4_HUMAN         368         K           R
ACSF4_HUMAN         747         A           V
ACSF4_HUMAN         774         V           I
ACSF4_HUMAN         865         T           A
ACSF4_HUMAN         1030        D           Y
AAT1_HUMAN          207         P           A
AAT1_HUMAN          253         S           T
AAT1_HUMAN          320         S           C
LMTK1_HUMAN         118         T           M
LMTK1_HUMAN         703         G           C
LMTK1_HUMAN         815         S           R
LMTK1_HUMAN         923         S           L
LMTK1_HUMAN         1160        E           K
LMTK1_HUMAN         1192        P           S
LMTK1_HUMAN         1266        F           S
LMTK1_HUMAN         1332        A           T
GABT_HUMAN          56          Q           R
ABCAA_HUMAN         203         P           S
ABCAA_HUMAN         287         V           I
ABCAA_HUMAN         916         T           M
ABCAA_HUMAN         1322        R           W
ABCA3_HUMAN         140         N           H
ABCA3_HUMAN         766         P           S
ABCA5_HUMAN         93          Q           K
ABCA5_HUMAN         178         A           T
ABCA5_HUMAN         484         Q           R
ABCA5_HUMAN         753         M           V
ABCA5_HUMAN         832         A           S
ABCA5_HUMAN         960         M           V
ABCA5_HUMAN         1260        D           G
ABCA6_HUMAN         282         V           I
ABCA6_HUMAN         610         N           Y
ABCA6_HUMAN         698         M           I
ABCA6_HUMAN         875         M           I
ABCA6_HUMAN         1322        N           S
ABCA8_HUMAN         256         T           A
ABCA8_HUMAN         331         G           S
ABCA8_HUMAN         416         A           V
ABCA8_HUMAN         489         Y           F
ABCA8_HUMAN         619         L           R
ABCA8_HUMAN         680         C           G
ABCA8_HUMAN         1430        G           S
ABCA9_HUMAN         353         R           H
ABCA9_HUMAN         785         N           S
ABCA9_HUMAN         1306        K           T
ABCA9_HUMAN         1356        G           S
MDR1_HUMAN          17          F           L
MDR1_HUMAN          21          N           D
MDR1_HUMAN          44          N           S
MDR1_HUMAN          80          A           E
MDR1_HUMAN          103         F           L
MDR1_HUMAN          108         E           K
MDR1_HUMAN          185         G           V
MDR1_HUMAN          261         I           V
MDR1_HUMAN          400         S           N
MDR1_HUMAN          566         E           K
MDR1_HUMAN          593         R           C
MDR1_HUMAN          599         A           T
MDR1_HUMAN          669         R           C
MDR1_HUMAN          801         V           M
MDR1_HUMAN          829         I           V
MDR1_HUMAN          836         I           V
MDR1_HUMAN          893         S           A
MDR1_HUMAN          893         S           T
MDR1_HUMAN          986         M           V
MDR1_HUMAN          999         A           T
MDR1_HUMAN          1051        P           A
MDR1_HUMAN          1107        Q           P
MDR1_HUMAN          1141        S           T
MDR1_HUMAN          1251        V           I
ABCBA_HUMAN         150         A           S
ABCBA_HUMAN         242         R           G
ABCBA_HUMAN         545         D           N
ABCBB_HUMAN         56          S           L
ABCBB_HUMAN         206         I           V
ABCBB_HUMAN         284         V           A
ABCBB_HUMAN         299         R           K
ABCBB_HUMAN         415         R           Q
ABCBB_HUMAN         444         V           A
ABCBB_HUMAN         616         R           G
ABCBB_HUMAN         619         T           A
ABCBB_HUMAN         677         M           V
ABCBB_HUMAN         698         R           H
ABCBB_HUMAN         865         A           V
ABCBB_HUMAN         958         R           Q
ABCBB_HUMAN         1186        E           K
MDR3_HUMAN          87          D           E
MDR3_HUMAN          95          P           S
MDR3_HUMAN          175         T           A
MDR3_HUMAN          238         L           V
MDR3_HUMAN          263         I           V
MDR3_HUMAN          367         I           V
MDR3_HUMAN          450         E           G
MDR3_HUMAN          528         E           D
MDR3_HUMAN          590         R           Q
MDR3_HUMAN          651         T           N
MDR3_HUMAN          652         R           G
MDR3_HUMAN          742         G           S
MDR3_HUMAN          775         T           M
MDR3_HUMAN          788         R           Q
ABCB5_HUMAN         115         K           E
ABCB5_HUMAN         224         K           R
ABCB5_HUMAN         460         Q           H
ABCB5_HUMAN         470         A           T
ABCB5_HUMAN         525         K           E
ABCB6_HUMAN         293         L           V
ABCB6_HUMAN         648         R           Q
ABCB7_HUMAN         315         R           G
ABCB7_HUMAN         346         F           I
ABCB7_HUMAN         580         A           V
ABCB7_HUMAN         581         V           A
ABCB8_HUMAN         152         V           I
ABCB9_HUMAN         121         V           M
MRP1_HUMAN          43          C           S
MRP1_HUMAN          73          T           I
MRP1_HUMAN          117         T           M
MRP1_HUMAN          433         R           S
MRP1_HUMAN          633         R           Q
MRP1_HUMAN          671         G           V
MRP1_HUMAN          723         R           Q
MRP1_HUMAN          861         A           T
MRP1_HUMAN          1047        C           S
MRP1_HUMAN          1058        R           Q
MRP1_HUMAN          1146        V           I
MRP1_HUMAN          1512        S           L
MRP7_HUMAN          948         I           T
ABCCB_HUMAN         19          R           H
ABCCB_HUMAN         180         G           R
ABCCB_HUMAN         317         A           E
ABCCB_HUMAN         546         T           M
ABCCB_HUMAN         648         V           I
ABCCB_HUMAN         687         V           I
ABCCB_HUMAN         735         K           R
ABCCB_HUMAN         1344        H           R
MRP9_HUMAN          9           I           L
MRP9_HUMAN          102         A           E
MRP9_HUMAN          587         N           Y
MRP9_HUMAN          690         E           V
MRP9_HUMAN          894         K           M
MRP9_HUMAN          989         T           S
MRP9_HUMAN          1013        Y           H
MRP9_HUMAN          1117        R           C
MRP9_HUMAN          1187        I           T
MRP9_HUMAN          1191        E           A
MRP9_HUMAN          1349        F           L
ABCCD_HUMAN         228         S           N
MRP2_HUMAN          39          F           Y
MRP2_HUMAN          246         M           L
MRP2_HUMAN          281         S           N
MRP2_HUMAN          333         D           G
MRP2_HUMAN          353         R           H
MRP2_HUMAN          417         V           I
MRP2_HUMAN          495         K           E
MRP2_HUMAN          562         F           L
MRP2_HUMAN          670         I           T
MRP2_HUMAN          789         S           F
MRP2_HUMAN          849         L           R
MRP2_HUMAN          982         I           V
MRP2_HUMAN          1036        I           T
MRP2_HUMAN          1063        N           S
MRP2_HUMAN          1181        R           L
MRP2_HUMAN          1188        V           E
MRP2_HUMAN          1273        T           A
MRP2_HUMAN          1291        P           L
MRP2_HUMAN          1450        A           T
MRP2_HUMAN          1515        C           Y
MRP3_HUMAN          11          G           D
MRP3_HUMAN          346         S           F
MRP3_HUMAN          1286        R           G
MRP3_HUMAN          1297        R           H
MRP3_HUMAN          1365        Q           R
MRP3_HUMAN          1381        R           S
MRP4_HUMAN          18          L           I
MRP4_HUMAN          78          P           A
MRP4_HUMAN          171         C           G
MRP4_HUMAN          184         M           T
MRP4_HUMAN          187         G           W
MRP4_HUMAN          293         K           E
MRP4_HUMAN          304         K           N
MRP4_HUMAN          356         T           M
MRP4_HUMAN          403         P           L
MRP4_HUMAN          487         G           E
MRP4_HUMAN          498         K           E
MRP4_HUMAN          625         I           M
MRP4_HUMAN          667         P           L
MRP4_HUMAN          744         M           V
MRP4_HUMAN          757         E           K
MRP4_HUMAN          820         R           I
MRP4_HUMAN          860         V           M
MRP4_HUMAN          900         V           L
MRP6_HUMAN          61          G           D
MRP6_HUMAN          64          W           R
MRP6_HUMAN          207         G           R
MRP6_HUMAN          265         R           G
MRP6_HUMAN          281         K           E
MRP6_HUMAN          319         I           V
MRP6_HUMAN          497         N           K
MRP6_HUMAN          614         V           A
MRP6_HUMAN          632         H           Q
MRP6_HUMAN          665         V           A
MRP6_HUMAN          953         L           H
MRP6_HUMAN          1241        W           C
MRP6_HUMAN          1268        R           Q
ABCC8_HUMAN         104         L           V
ABCC8_HUMAN         275         R           Q
ABCC8_HUMAN         560         V           M
ABCC8_HUMAN         673         D           N
ABCC8_HUMAN         810         D           N
ABCC8_HUMAN         834         R           C
ABCC8_HUMAN         1360        V           G
ABCC8_HUMAN         1369        S           A
ABCC8_HUMAN         1572        V           I
ABCC9_HUMAN         1108        P           S
ABCD1_HUMAN         13          N           T
ABCD4_HUMAN         172         V           I
ABCD4_HUMAN         304         A           T
ABCD4_HUMAN         350         T           R
ABCD4_HUMAN         368         E           K
ABCF1_HUMAN         198         N           D
ABCF3_HUMAN         503         P           L
ABCF3_HUMAN         510         R           H
ABCG1_HUMAN         668         F           L
ABCG2_HUMAN         12          V           M
ABCG2_HUMAN         141         Q           K
ABCG2_HUMAN         166         Q           E
ABCG2_HUMAN         206         I           L
ABCG2_HUMAN         208         F           S
ABCG2_HUMAN         248         S           P
ABCG2_HUMAN         296         D           H
ABCG2_HUMAN         316         T           P
ABCG2_HUMAN         431         F           L
ABCG2_HUMAN         489         F           L
ABCG2_HUMAN         528         A           T
ABCG2_HUMAN         571         F           I
ABCG2_HUMAN         590         N           Y
ABCG2_HUMAN         620         D           N
ABCG4_HUMAN         352         P           L
ABCG5_HUMAN         50          R           C
ABCG5_HUMAN         517         T           S
ABCG5_HUMAN         523         I           V
ABCG5_HUMAN         600         C           Y
ABCG5_HUMAN         604         Q           E
ABCG5_HUMAN         622         M           V
ABCG8_HUMAN         19          D           H
ABCG8_HUMAN         54          Y           C
ABCG8_HUMAN         210         V           M
ABCG8_HUMAN         238         E           K
ABCG8_HUMAN         259         A           V
ABCG8_HUMAN         400         T           K
ABCG8_HUMAN         575         G           R
ABCG8_HUMAN         632         V           A
ABCG8_HUMAN         641         Y           F
ABCG8_HUMAN         655         M           V
ABHD1_HUMAN         54          P           Q
ABHD1_HUMAN         137         E           D
ABHD1_HUMAN         371         W           C
ABHDA_HUMAN         251         I           V
ABD12_HUMAN         349         A           T
AB12B_HUMAN         334         F           L
ABHEA_HUMAN         32          R           Q
ABHEA_HUMAN         61          C           W
ABH15_HUMAN         334         A           T
ABHD2_HUMAN         253         R           Q
ABHD3_HUMAN         3           R           C
ABHD5_HUMAN         72          I           T
ABI1_HUMAN          331         G           A
ABI3_HUMAN          44          R           Q
ABL1_HUMAN          140         L           P
ABL1_HUMAN          247         K           R
ABL1_HUMAN          706         G           V
ABL1_HUMAN          810         P           L
ABL1_HUMAN          852         T           P
ABL1_HUMAN          900         P           S
ABL1_HUMAN          968         S           P
ABL1_HUMAN          972         S           L
ABL2_HUMAN          78          R           H
ABL2_HUMAN          769         T           S
ABL2_HUMAN          930         K           R
ABL2_HUMAN          946         V           M
ABL2_HUMAN          996         P           R
ABL2_HUMAN          1085        S           N
ABL2_HUMAN          1101        T           A
ABLM1_HUMAN         434         P           T
ABLM1_HUMAN         637         R           G
ABLM3_HUMAN         125         G           D
BGAT_HUMAN          35          G           R
BGAT_HUMAN          36          V           F
BGAT_HUMAN          63          R           H
BGAT_HUMAN          74          P           S
BGAT_HUMAN          156         P           L
BGAT_HUMAN          161         R           H
BGAT_HUMAN          163         T           M
BGAT_HUMAN          176         R           G
BGAT_HUMAN          198         R           W
BGAT_HUMAN          199         R           C
BGAT_HUMAN          214         M           R
BGAT_HUMAN          216         F           I
BGAT_HUMAN          223         E           D
BGAT_HUMAN          235         G           S
BGAT_HUMAN          257         P           L
BGAT_HUMAN          266         L           M
BGAT_HUMAN          268         G           A
BGAT_HUMAN          268         G           R
BGAT_HUMAN          277         V           M
BGAT_HUMAN          288         M           R
BGAT_HUMAN          291         D           N
BGAT_HUMAN          346         K           M
BGAT_HUMAN          352         R           G
BGAT_HUMAN          352         R           W
ABP1_HUMAN          16          T           M
ABP1_HUMAN          332         S           F
ABP1_HUMAN          479         M           I
ABP1_HUMAN          645         H           D
ABP1_HUMAN          659         N           H
ABR_HUMAN           517         K           R
ABTB2_HUMAN         64          H           Q
ABTB2_HUMAN         732         T           A
THIK_HUMAN          172         E           D
THIM_HUMAN          217         M           V
ACD10_HUMAN         200         Q           R
ACD10_HUMAN         216         T           P
ACD10_HUMAN         463         D           N
ACD10_HUMAN         880         A           V
ACD11_HUMAN         157         R           H
ACD11_HUMAN         362         V           L
ACAD9_HUMAN         477         R           Q
ACADL_HUMAN         303         S           T
ACADL_HUMAN         333         K           Q
ACADS_HUMAN         171         R           W
ACADS_HUMAN         209         G           S
ACADS_HUMAN         383         R           H
ACDSB_HUMAN         13          R           K
ACDSB_HUMAN         209         S           G
ACDSB_HUMAN         316         I           V
ACDSB_HUMAN         376         E           G
ACADV_HUMAN         17          L           F
ACADV_HUMAN         65          P           L
ACADV_HUMAN         359         A           S
ACADV_HUMAN         623         S           F
ACAM_HUMAN          69          R           H
ACAP1_HUMAN         68          R           C
ACAP1_HUMAN         533         R           W
THIL_HUMAN          5           A           P
THIC_HUMAN          211         K           R
GCP60_HUMAN         187         E           D
ACBD4_HUMAN         118         P           L
ACBD5_HUMAN         472         T           M
ACCN1_HUMAN         354         D           G
ACCN3_HUMAN         228         N           S
ACCN4_HUMAN         614         P           Q
ACCN4_HUMAN         616         L           R
1A1L1_HUMAN         59          D           N
1A1L1_HUMAN         134         D           E
1A1L1_HUMAN         421         P           L
ACE_HUMAN           154         A           T
ACE_HUMAN           183         A           T
ACE_HUMAN           244         Y           C
ACE_HUMAN           260         R           C
ACE_HUMAN           260         R           L
ACE_HUMAN           261         A           S
ACE_HUMAN           351         P           L
ACE_HUMAN           354         G           R
ACE_HUMAN           379         R           Q
ACE_HUMAN           524         V           A
ACE_HUMAN           561         R           W
ACE_HUMAN           592         D           G
ACE_HUMAN           828         M           T
ACE_HUMAN           916         T           M
ACE_HUMAN           1018        I           T
ACE_HUMAN           1051        F           V
ACE_HUMAN           1187        T           M
ACE_HUMAN           1279        R           Q
ACE_HUMAN           1286        R           S
ACE_HUMAN           1296        Q           P
ACE2_HUMAN          26          K           R
ACE2_HUMAN          638         N           S
ACER2_HUMAN         134         A           V
ACES_HUMAN          34          R           Q
ACES_HUMAN          135         P           A
ACES_HUMAN          333         V           E
ACES_HUMAN          353         H           N
ACINU_HUMAN         257         R           K
ACINU_HUMAN         311         I           M
ACINU_HUMAN         467         S           P
ACINU_HUMAN         478         S           F
ACLY_HUMAN          175         E           D
ACOC_HUMAN          395         A           D
ACOC_HUMAN          486         G           R
ACON_HUMAN          768         A           S
ACO11_HUMAN         11          R           W
ACO11_HUMAN         165         P           L
ACO11_HUMAN         202         G           D
ACO11_HUMAN         212         M           I
ACO11_HUMAN         536         R           H
ACO12_HUMAN         230         V           I
ACO12_HUMAN         403         A           T
ACOT2_HUMAN         16          R           S
ACOT2_HUMAN         475         H           R
ACOT4_HUMAN         57          R           C
ACOT4_HUMAN         187         A           D
ACOT6_HUMAN         166         E           K
ACOX1_HUMAN         101         G           S
ACOX1_HUMAN         153         T           I
ACOX1_HUMAN         312         I           M
ACOX3_HUMAN         34          E           A
ACOX3_HUMAN         497         D           N
ACOXL_HUMAN         255         T           M
ACOXL_HUMAN         535         P           L
PPAC_HUMAN          7           K           N
PPAC_HUMAN          106         Q           R
PPAC_HUMAN          137         S           F
PPAL_HUMAN          29          R           Q
PPAL_HUMAN          320         S           F
PPAL_HUMAN          402         V           I
PPA5_HUMAN          148         V           M
PPA5_HUMAN          200         V           M
PPA5_HUMAN          221         V           I
PPA6_HUMAN          316         M           V
PPAP_HUMAN          15          S           N
PPAP_HUMAN          124         F           V
PPAP_HUMAN          226         W           R
PPAP_HUMAN          330         Y           H
PPAP_HUMAN          360         V           A
ACRO_HUMAN          120         L           V
ACRO_HUMAN          166         F           L
ACRBP_HUMAN         336         T           A
ACRC_HUMAN          471         R           H
ACRC_HUMAN          662         T           I
ASPX_HUMAN          126         G           R
ACBG1_HUMAN         194         E           V
ACBG1_HUMAN         633         V           M
ACBG1_HUMAN         673         A           V
ACBG2_HUMAN         143         A           V
ACBG2_HUMAN         152         K           R
ACBG2_HUMAN         584         G           D
ACBG2_HUMAN         586         G           D
ACBG2_HUMAN         601         P           R
ACBG2_HUMAN         624         R           K
ACBG2_HUMAN         626         E           Q
ACBG2_HUMAN         650         R           S
ACSF2_HUMAN         75          G           V
ACSF2_HUMAN         316         V           M
ACSF3_HUMAN         2           P           L
ACSF3_HUMAN         17          A           P
ACSF3_HUMAN         372         V           M
ACSL3_HUMAN         551         F           S
ACSL5_HUMAN         182         M           V
ACSL5_HUMAN         486         T           A
ACSM1_HUMAN         272         I           M
ACSM1_HUMAN         479         I           V
ACSM1_HUMAN         515         I           T
ACS2A_HUMAN         335         V           L
ACS2A_HUMAN         336         T           A
ACS2A_HUMAN         337         V           G
ACS2A_HUMAN         513         S           L
ACS2A_HUMAN         561         A           T
ACSM3_HUMAN         100         L           P
ACSM3_HUMAN         270         D           H
ACSM3_HUMAN         308         P           T
ACSM3_HUMAN         367         K           N
ACSM5_HUMAN         65          R           Q
ACSM5_HUMAN         159         Q           H
ACSM5_HUMAN         182         E           K
ACSM5_HUMAN         352         P           R
ACSM5_HUMAN         360         H           R
ACSM5_HUMAN         533         T           M
ACSM6_HUMAN         227         K           R
ACS2L_HUMAN         488         V           M
ACTA_HUMAN          196         T           S
ACTA_HUMAN          320         T           A
ACTA_HUMAN          373         H           P
ACTB_HUMAN          243         P           L
ACTG_HUMAN          160         T           I
ACTG_HUMAN          243         P           L
ACL7A_HUMAN         45          R           C
ACL7A_HUMAN         161         A           P
ACL7A_HUMAN         340         V           M
ACTL8_HUMAN         3           A           S
ACTL8_HUMAN         245         R           C
ACTL9_HUMAN         37          S           F
ACTL9_HUMAN         51          V           A
ACTL9_HUMAN         227         H           N
ACTN1_HUMAN         707         N           T
ACTN1_HUMAN         868         T           S
ACTN2_HUMAN         604         M           V
ACTN3_HUMAN         523         R           Q
ACTN3_HUMAN         628         C           R
ACTN3_HUMAN         635         E           A
ACTN3_HUMAN         776         Q           R
ACTY_HUMAN          93          V           A
ACTY_HUMAN          143         A           V
ARP3B_HUMAN         250         R           Q
ARP5_HUMAN          298         R           L
ARP5_HUMAN          461         I           L
ARP5_HUMAN          483         I           V
ARP5_HUMAN          580         P           L
ARP8_HUMAN          56          T           I
ACTT2_HUMAN         247         G           R
ACVR1_HUMAN         15          A           G
ACVR1_HUMAN         41          S           F
ACVR1_HUMAN         47          H           Q
ACV1B_HUMAN         146         F           L
ACV1B_HUMAN         408         L           V
ACV1C_HUMAN         195         I           T
ACV1C_HUMAN         216         G           R
ACV1C_HUMAN         355         I           V
ACV1C_HUMAN         482         I           V
AVR2A_HUMAN         258         S           R
AVR2B_HUMAN         176         P           R
AVR2B_HUMAN         459         E           D
ACVL1_HUMAN         245         I           N
ACY1_HUMAN          179         N           S
ACY1_HUMAN          386         R           C
ACY3_HUMAN          8           R           Q
ACY3_HUMAN          281         V           M
ADA_HUMAN           8           D           N
ADA_HUMAN           80          K           R
ADAD2_HUMAN         44          G           E
ADAD2_HUMAN         235         G           R
ADAD2_HUMAN         307         G           R
ADA12_HUMAN         48          G           R
ADA15_HUMAN         502         P           Q
ADA17_HUMAN         162         K           E
ADA17_HUMAN         202         R           G
ADA18_HUMAN         212         V           F
ADA19_HUMAN         4           G           S
ADAM2_HUMAN         10          G           W
ADA20_HUMAN         19          F           L
ADA22_HUMAN         81          P           R
ADA22_HUMAN         119         H           Y
ADA22_HUMAN         207         V           I
ADA28_HUMAN         219         R           M
ADA28_HUMAN         226         E           D
ADA28_HUMAN         493         N           S
ADA28_HUMAN         593         T           K
ADA28_HUMAN         604         T           P
ADA28_HUMAN         684         M           I
ADA28_HUMAN         765         M           V
ADA30_HUMAN         359         L           P
ADA32_HUMAN         98          Q           R
ADA32_HUMAN         160         S           G
ADA32_HUMAN         327         L           V
ADA32_HUMAN         467         S           T
ADA32_HUMAN         658         K           N
ADA33_HUMAN         109         N           S
ADA33_HUMAN         178         T           A
ADA33_HUMAN         272         T           M
ADA33_HUMAN         316         V           I
ADA33_HUMAN         336         P           S
ADA33_HUMAN         365         A           S
ADA33_HUMAN         441         D           E
ADA33_HUMAN         515         W           R
ADA33_HUMAN         612         L           H
ADA33_HUMAN         710         V           I
ADA33_HUMAN         739         C           G
ADA33_HUMAN         742         D           Y
ADA33_HUMAN         764         M           T
ADA33_HUMAN         774         P           S
ADAM7_HUMAN         25          E           Q
ADAM7_HUMAN         205         I           V
ADAM7_HUMAN         244         V           M
ADAM7_HUMAN         453         I           T
ADAM7_HUMAN         570         L           V
ADAM7_HUMAN         638         N           H
ADAM7_HUMAN         735         L           P
ADEC1_HUMAN         121         M           T
ADEC1_HUMAN         444         N           S
ATS1_HUMAN          227         A           P
ATS10_HUMAN         119         R           Q
ATS10_HUMAN         134         T           S
ATS12_HUMAN         110         Q           E
ATS12_HUMAN         1000        R           Q
ATS12_HUMAN         1495        T           I
ATS13_HUMAN         7           R           W
ATS13_HUMAN         448         Q           E
ATS13_HUMAN         456         Q           H
ATS13_HUMAN         457         P           L
ATS13_HUMAN         625         R           H
ATS13_HUMAN         740         E           K
ATS13_HUMAN         900         A           V
ATS13_HUMAN         903         S           L
ATS13_HUMAN         982         G           R
ATS13_HUMAN         1033        A           T
ATS13_HUMAN         1226        T           I
ATS14_HUMAN         179         R           C
ATS14_HUMAN         590         P           L
ATS14_HUMAN         937         L           M
ATS14_HUMAN         1017        S           N
ATS14_HUMAN         1049        E           G
ATS15_HUMAN         623         N           S
ATS16_HUMAN         110         M           V
ATS16_HUMAN         486         A           T
ATS16_HUMAN         789         R           C
ATS16_HUMAN         859         R           L
ATS16_HUMAN         863         E           K
ATS17_HUMAN         216         S           L
ATS17_HUMAN         482         M           T
ATS18_HUMAN         769         L           I
ATS18_HUMAN         946         A           S
ATS18_HUMAN         1080        S           R
ATS18_HUMAN         1159        S           T
ATS19_HUMAN         582         E           G
ATS19_HUMAN         1089        Y           F
ATS2_HUMAN          74          V           M
ATS2_HUMAN          241         R           H
ATS2_HUMAN          245         V           I
ATS2_HUMAN          331         E           K
ATS2_HUMAN          665         G           R
ATS2_HUMAN          827         R           Q
ATS2_HUMAN          1177        P           S
ATS20_HUMAN         876         K           M
ATS20_HUMAN         1000        R           H
ATS20_HUMAN         1273        S           F
ATS3_HUMAN          138         K           R
ATS3_HUMAN          1074        S           P
ATS4_HUMAN          4           T           I
ATS4_HUMAN          77          A           T
ATS4_HUMAN          304         D           N
ATS4_HUMAN          369         M           V
ATS4_HUMAN          552         P           T
ATS4_HUMAN          564         T           A
ATS4_HUMAN          626         R           Q
ATS4_HUMAN          836         R           K
ATS5_HUMAN          138         A           G
ATS5_HUMAN          614         R           H
ATS5_HUMAN          692         P           L
ATS7_HUMAN          214         S           P
ATS7_HUMAN          307         T           M
ATS7_HUMAN          1319        T           A
ATS7_HUMAN          1414        G           S
ATS7_HUMAN          1583        G           A
ATS9_HUMAN          96          S           P
ATS9_HUMAN          96          S           T
ATS9_HUMAN          1579        K           E
ATS9_HUMAN          1674        D           E
ATL1_HUMAN          242         S           N
ATL2_HUMAN          364         V           I
ATL3_HUMAN          146         H           R
ATL3_HUMAN          290         L           V
ATL3_HUMAN          661         V           L
ATL3_HUMAN          713         G           R
ATL3_HUMAN          855         R           H
ATL3_HUMAN          869         L           F
ATL3_HUMAN          1370        T           A
ATL3_HUMAN          1558        M           T
ATL3_HUMAN          1660        T           I
ATL3_HUMAN          1679        R           H
ADAP1_HUMAN         241         G           S
DSRAD_HUMAN         100         G           R
DSRAD_HUMAN         384         K           R
DSRAD_HUMAN         587         Y           C
RED2_HUMAN          44          A           T
RED2_HUMAN          626         A           T
ADAT1_HUMAN         167         H           N
ADAT1_HUMAN         203         T           N
ADAT1_HUMAN         242         T           P
ADC_HUMAN           288         A           S
ADCK2_HUMAN         307         S           P
ADCK2_HUMAN         418         V           L
ADCK2_HUMAN         418         V           M
ADCK2_HUMAN         622         P           L
ADCK2_HUMAN         626         P           L
ADCK4_HUMAN         78          R           C
ADCK4_HUMAN         174         H           R
ADCK4_HUMAN         318         T           M
ADCK4_HUMAN         352         T           R
ADCK4_HUMAN         462         T           M
ADCK5_HUMAN         17          R           S
ADCY1_HUMAN         456         P           L
ADCY1_HUMAN         940         A           T
ADCY1_HUMAN         984         V           M
ADCYA_HUMAN         234         T           M
ADCYA_HUMAN         697         V           I
ADCY2_HUMAN         147         V           L
ADCY2_HUMAN         163         V           I
ADCY3_HUMAN         107         S           P
ADCY6_HUMAN         674         A           S
ADCY8_HUMAN         80          A           T
ADCY9_HUMAN         772         I           M
PACA_HUMAN          54          D           G
ADDA_HUMAN          6           R           C
ADDA_HUMAN          270         Y           N
ADDA_HUMAN          376         E           D
ADDA_HUMAN          460         G           W
ADDA_HUMAN          510         N           I
ADDA_HUMAN          586         S           C
ADDB_HUMAN          28          D           N
ADDB_HUMAN          98          S           C
ADDB_HUMAN          335         E           D
ADDB_HUMAN          439         T           A
ADDB_HUMAN          663         S           R
ADH1B_HUMAN         48          R           H
ADH1B_HUMAN         57          N           K
ADH1B_HUMAN         60          T           S
ADH1B_HUMAN         370         R           C
ADH1G_HUMAN         48          R           H
ADH1G_HUMAN         166         P           S
ADH1G_HUMAN         272         R           Q
ADH1G_HUMAN         350         I           V
ADH1G_HUMAN         352         P           T
ADH4_HUMAN          309         V           I
ADH4_HUMAN          318         R           H
ADH4_HUMAN          374         I           V
ADHX_HUMAN          163         L           S
ADHX_HUMAN          309         V           I
ADHX_HUMAN          353         D           E
ADH6_HUMAN          102         C           G
ADH6_HUMAN          114         I           V
ADH6_HUMAN          151         T           P
ADH7_HUMAN          80          G           A
HOT_HUMAN           449         C           R
ADIPO_HUMAN         111         Y           H
ADIPO_HUMAN         117         V           M
ADIPO_HUMAN         221         R           S
ADIPO_HUMAN         241         H           P
ADR2_HUMAN          39          Q           R
ADML_HUMAN          50          S           R
ADML_HUMAN          85          P           R
AEDO_HUMAN          25          G           W
AEDO_HUMAN          39          P           A
AEDO_HUMAN          266         P           S
AA1R_HUMAN          43          A           S
AA1R_HUMAN          50          S           P
AA1R_HUMAN          105         R           H
AA1R_HUMAN          261         P           Q
AA2AR_HUMAN         50          A           V
AA2AR_HUMAN         300         R           H
AA2AR_HUMAN         392         G           R
AA3R_HUMAN          248         I           L
AA3R_HUMAN          266         M           K
ARHL1_HUMAN         7           A           V
ARHL2_HUMAN         209         E           K
ADA1A_HUMAN         200         I           S
ADA1A_HUMAN         347         C           R
ADA1A_HUMAN         414         K           R
ADA1A_HUMAN         465         E           D
ADA1B_HUMAN         51          V           G
ADA2A_HUMAN         251         N           K
ADA2A_HUMAN         386         C           S
ADA2B_HUMAN         211         G           A
ADA2B_HUMAN         376         V           I
ADA2B_HUMAN         379         V           G
ADA2B_HUMAN         379         V           I
ADRB1_HUMAN         26          A           V
ADRB1_HUMAN         29          A           T
ADRB1_HUMAN         31          R           Q
ADRB1_HUMAN         49          S           G
ADRB1_HUMAN         389         R           G
ADRB1_HUMAN         389         R           L
ADRB1_HUMAN         399         R           H
ADRB1_HUMAN         405         H           Y
ADRB2_HUMAN         15          N           S
ADRB2_HUMAN         16          G           R
ADRB2_HUMAN         27          Q           E
ADRB2_HUMAN         34          V           M
ADRB2_HUMAN         159         I           F
ADRB2_HUMAN         159         I           L
ADRB2_HUMAN         164         T           I
ADRB2_HUMAN         220         S           C
ADRB2_HUMAN         375         K           R
ADRB3_HUMAN         64          W           R
ADRB3_HUMAN         249         E           K
ADRB3_HUMAN         265         T           M
ADRB3_HUMAN         353         R           C
ARBK1_HUMAN         184         I           T
ARBK2_HUMAN         50          R           S
ARBK2_HUMAN         60          N           S
ARBK2_HUMAN         409         V           M
PUR8_HUMAN          31          S           N
PUR8_HUMAN          147         K           M
PURA2_HUMAN         179         L           F
AEBP1_HUMAN         273         P           T
AEBP1_HUMAN         648         D           E
AEBP1_HUMAN         1001        P           L
AEBP1_HUMAN         1133        K           E
AEBP1_HUMAN         1148        V           I
AEN_HUMAN           15          P           L
AEN_HUMAN           88          S           C
AEN_HUMAN           140         D           N
AES_HUMAN           168         A           E
AFAF_HUMAN          101         N           D
AFAF_HUMAN          110         I           T
AFAF_HUMAN          274         T           K
AFAP1_HUMAN         403         S           C
AFAP1_HUMAN         518         V           M
AF1L2_HUMAN         138         G           R
AF1L2_HUMAN         366         S           R
AF1L2_HUMAN         522         T           S
AF1L2_HUMAN         726         E           K
AFF1_HUMAN          209         P           A
AFF2_HUMAN          1185        L           M
AFF3_HUMAN          358         S           N
AFF3_HUMAN          494         N           S
AFF4_HUMAN          136         T           P
AFAM_HUMAN          404         T           S
FETA_HUMAN          187         K           Q
FETA_HUMAN          570         A           G
AFTIN_HUMAN         233         D           G
AFTIN_HUMAN         301         E           K
AFTIN_HUMAN         550         N           S
AG2_HUMAN           26          T           A
AG2_HUMAN           47          S           P
AG2_HUMAN           110         R           S
AG2_HUMAN           144         R           C
AG2_HUMAN           151         F           S
AG2_HUMAN           352         P           S
ASPG_HUMAN          149         S           T
AGAP1_HUMAN         148         D           G
AGAP1_HUMAN         522         P           L
AGAP1_HUMAN         671         V           I
AGAP1_HUMAN         829         E           K
AGA11_HUMAN         82          I           V
AGAP2_HUMAN         507         G           S
AGAP2_HUMAN         1124        G           V
AGAP4_HUMAN         661         E           K
CBPC4_HUMAN         417         P           L
CBPC4_HUMAN         435         S           P
CBPC2_HUMAN         90          I           R
CBPC2_HUMAN         333         T           P
CBPC2_HUMAN         349         R           H
CBPC2_HUMAN         368         D           G
CBPC2_HUMAN         671         M           I
CBPC3_HUMAN         45          F           Y
CBPC3_HUMAN         122         E           Q
CBPC3_HUMAN         360         T           I
CBPC5_HUMAN         649         G           D
RAGE_HUMAN          82          G           S
RAGE_HUMAN          100         Q           R
AGFG2_HUMAN         365         T           N
AGGF1_HUMAN         180         T           A
AGGF1_HUMAN         471         L           P
AGGF1_HUMAN         698         P           T
AGK_HUMAN           3           V           M
GDE_HUMAN           38          T           A
GDE_HUMAN           229         Q           R
GDE_HUMAN           387         R           Q
GDE_HUMAN           701         A           S
GDE_HUMAN           962         S           C
GDE_HUMAN           1067        P           S
GDE_HUMAN           1115        G           R
GDE_HUMAN           1144        I           N
GDE_HUMAN           1207        A           T
GDE_HUMAN           1253        R           H
GDE_HUMAN           1343        E           K
GDE_HUMAN           1487        R           G
SPEB_HUMAN          105         G           R
SPEB_HUMAN          140         R           Q
PLCA_HUMAN          30          P           S
PLCE_HUMAN          77          Y           C
AGRP_HUMAN          67          A           T
ANGT_HUMAN          43          L           F
ANGT_HUMAN          98          E           K
ANGT_HUMAN          114         G           C
ANGT_HUMAN          137         T           M
ANGT_HUMAN          207         T           M
ANGT_HUMAN          244         L           R
ANGT_HUMAN          268         M           I
ANGT_HUMAN          268         M           T
ANGT_HUMAN          335         P           S
ANGT_HUMAN          392         L           M
AGTR1_HUMAN         48          L           V
AGTR1_HUMAN         163         A           T
AGTR1_HUMAN         244         A           S
AGTR1_HUMAN         289         C           W
AGTR1_HUMAN         336         T           P
AGTR2_HUMAN         231         Y           H
AGTR2_HUMAN         248         R           K
AGTR2_HUMAN         268         C           W
ATRAP_HUMAN         143         A           V
SPYA_HUMAN          11          P           L
SPYA_HUMAN          22          N           S
SPYA_HUMAN          295         A           T
SPYA_HUMAN          340         I           M
AGT2_HUMAN          102         S           N
AGT2_HUMAN          132         G           R
AGT2_HUMAN          140         V           I
AGT2_HUMAN          212         T           I
AGT2_HUMAN          492         P           R
AGT2_HUMAN          498         V           L
AT2L1_HUMAN         185         S           P
AT2L2_HUMAN         126         H           R
SAHH_HUMAN          38          R           W
SAHH_HUMAN          86          D           N
AHDC1_HUMAN         935         A           T
AHI1_HUMAN          49          I           N
AHI1_HUMAN          548         R           H
AHI1_HUMAN          761         S           L
AHI1_HUMAN          830         R           W
AHI1_HUMAN          856         T           S
AHI1_HUMAN          933         Y           C
AHI1_HUMAN          1018        Q           P
AHI1_HUMAN          1123        S           F
AHI1_HUMAN          1140        P           S
AHR_HUMAN           517         P           S
AHR_HUMAN           554         R           K
AHR_HUMAN           570         V           I
AHR_HUMAN           786         M           V
AHRR_HUMAN          114         L           P
AHRR_HUMAN          189         A           P
AHRR_HUMAN          373         G           V
AHRR_HUMAN          627         D           H
FETUA_HUMAN         142         V           L
FETUA_HUMAN         248         T           M
FETUA_HUMAN         256         T           S
FETUA_HUMAN         276         D           N
FETUA_HUMAN         317         R           C
AHSP_HUMAN          100         P           T
AICDA_HUMAN         25          R           C
AIF1_HUMAN          14          G           R
AIFM2_HUMAN         135         M           T
AIFM2_HUMAN         288         D           N
AIG1_HUMAN          151         Q           E
AIM1_HUMAN          267         G           D
AIM1_HUMAN          293         Q           P
AIM1_HUMAN          491         C           R
AIM1_HUMAN          1096        L           V
AIM1_HUMAN          1196        E           A
AIM1_HUMAN          1395        C           Y
AIM1_HUMAN          1445        T           S
AIM1L_HUMAN         249         S           N
AIM2_HUMAN          32          E           K
AIM2_HUMAN          304         C           Y
AIMP1_HUMAN         79          P           A
AIMP1_HUMAN         104         T           A
AIMP1_HUMAN         117         T           A
AIMP2_HUMAN         129         A           G
AIMP2_HUMAN         166         L           I
AIP_HUMAN           16          R           H
AIP_HUMAN           228         Q           K
AIPL1_HUMAN         33          V           A
AIPL1_HUMAN         90          D           H
AIPL1_HUMAN         134         Y           F
AIRE_HUMAN          278         S           R
AIRE_HUMAN          305         G           S
AJAP1_HUMAN         263         G           R
KAD1_HUMAN          123         E           Q
KAD2_HUMAN          209         A           T
KAD7_HUMAN          102         R           Q
KAD7_HUMAN          389         K           N
AKAP1_HUMAN         18          A           V
AKAP1_HUMAN         60          V           M
AKAP1_HUMAN         102         C           Y
AKAP1_HUMAN         124         R           C
AKA10_HUMAN         249         R           H
AKA10_HUMAN         646         I           V
AKA11_HUMAN         721         S           C
AKA11_HUMAN         1070        H           R
AKA11_HUMAN         1410        L           F
AKA12_HUMAN         117         E           K
AKA12_HUMAN         216         K           Q
AKA12_HUMAN         920         E           G
AKA12_HUMAN         987         A           S
AKA12_HUMAN         1096        V           I
AKA12_HUMAN         1296        R           L
AKA12_HUMAN         1355        E           K
AKA12_HUMAN         1600        E           D
AKA12_HUMAN         1689        E           D
AKAP2_HUMAN         561         L           S
AKAP3_HUMAN         118         G           E
AKAP3_HUMAN         500         I           T
AKAP3_HUMAN         661         I           T
AKAP3_HUMAN         700         S           F
AKAP3_HUMAN         725         S           L
AKAP4_HUMAN         233         H           R
AKAP4_HUMAN         673         A           G
AKAP5_HUMAN         100         P           L
AKAP5_HUMAN         314         E           K
AKA7G_HUMAN         4           E           K
AKA7G_HUMAN         193         S           N
AKNA_HUMAN          624         P           L
AKNA_HUMAN          1097        Q           R
AKNA_HUMAN          1119        R           Q
AKNA_HUMAN          1303        S           P
AKNA_HUMAN          1327        Y           C
AK1A1_HUMAN         52          N           S
AK1A1_HUMAN         55          E           D
ALDR_HUMAN          15          I           F
ALDR_HUMAN          42          H           L
ALDR_HUMAN          73          L           V
ALDR_HUMAN          90          K           E
ALDR_HUMAN          204         G           S
ALDR_HUMAN          288         T           I
AK1BA_HUMAN         87          P           S
AK1BA_HUMAN         286         M           T
AK1BA_HUMAN         313         D           N
AK1C1_HUMAN         170         R           H
AK1C1_HUMAN         172         Q           L
AK1C2_HUMAN         46          F           Y
AK1C2_HUMAN         172         L           Q
AK1C3_HUMAN         5           Q           H
AK1C3_HUMAN         66          R           Q
AK1C3_HUMAN         170         R           C
AK1C3_HUMAN         175         M           I
AK1C3_HUMAN         180         P           S
AK1C4_HUMAN         135         G           E
AK1C4_HUMAN         145         S           C
AK1C4_HUMAN         170         C           Y
AK1C4_HUMAN         250         R           Q
AK1C4_HUMAN         311         L           V
AKCL1_HUMAN         50          R           H
AKCL2_HUMAN         52          C           G
AKCL2_HUMAN         86          K           R
ARK72_HUMAN         135         V           M
ARK72_HUMAN         142         A           T
ARK72_HUMAN         157         Q           H
ARK72_HUMAN         198         G           S
ARK72_HUMAN         214         C           Y
ARK72_HUMAN         255         S           N
ARK73_HUMAN         138         V           M
ARK73_HUMAN         215         N           D
ARK73_HUMAN         323         T           A
ARK74_HUMAN         255         A           T
ARK74_HUMAN         322         F           V
AKT1_HUMAN          167         V           A
AKTS1_HUMAN         47          A           P
AKT2_HUMAN          188         I           V
AKT2_HUMAN          208         R           K
HEM2_HUMAN          59          K           N
ALBU_HUMAN          73          F           Y
ALBU_HUMAN          121         E           G
ALBU_HUMAN          215         A           T
ALBU_HUMAN          215         A           V
ALBU_HUMAN          220         Q           L
ALBU_HUMAN          420         E           K
ALBU_HUMAN          490         K           E
CD166_HUMAN         229         G           D
CD166_HUMAN         258         N           S
CD166_HUMAN         301         T           M
CD166_HUMAN         315         L           M
CD166_HUMAN         352         V           M
CD166_HUMAN         367         M           I
A16A1_HUMAN         110         E           K
A16A1_HUMAN         227         V           L
P5CS_HUMAN          299         T           I
P5CS_HUMAN          372         S           Y
AL1A1_HUMAN         121         N           S
AL1A1_HUMAN         125         G           R
AL1A1_HUMAN         177         I           F
AL1A2_HUMAN         50          E           G
AL1A2_HUMAN         110         A           V
AL1A2_HUMAN         348         V           I
AL1A2_HUMAN         436         E           K
AL1A3_HUMAN         386         M           V
AL1B1_HUMAN         86          A           V
AL1B1_HUMAN         107         L           R
AL1B1_HUMAN         202         T           I
AL1B1_HUMAN         253         M           V
FTHFD_HUMAN         254         L           P
FTHFD_HUMAN         330         V           F
FTHFD_HUMAN         429         E           A
FTHFD_HUMAN         436         A           T
FTHFD_HUMAN         436         A           V
FTHFD_HUMAN         448         S           N
FTHFD_HUMAN         481         S           G
FTHFD_HUMAN         793         D           G
FTHFD_HUMAN         803         E           K
FTHFD_HUMAN         812         I           V
ALDH2_HUMAN         337         E           V
ALDH2_HUMAN         496         E           K
ALDH2_HUMAN         504         E           K
AL3A1_HUMAN         134         A           S
AL3A1_HUMAN         309         G           E
AL3A1_HUMAN         329         P           A
AL3B2_HUMAN         50          A           T
AL3B2_HUMAN         52          N           S
AL3B2_HUMAN         203         R           H
AL3B2_HUMAN         220         G           S
AL3B2_HUMAN         276         R           W
AL3B2_HUMAN         302         S           R
AL3B2_HUMAN         361         R           H
AL4A1_HUMAN         16          P           L
AL4A1_HUMAN         470         V           I
AL4A1_HUMAN         473         T           A
SSDH_HUMAN          180         H           Y
SSDH_HUMAN          182         P           L
SSDH_HUMAN          406         V           I
AL7A1_HUMAN         384         T           A
AL7A1_HUMAN         411         K           Q
AL8A1_HUMAN         402         F           S
AL9A1_HUMAN         116         C           S
ALDOA_HUMAN         82          E           Q
ALDOA_HUMAN         142         G           V
ALDOB_HUMAN         134         R           S
ALDOB_HUMAN         207         E           Q
ALDOB_HUMAN         268         I           N
ALG1_HUMAN          267         S           N
ALG1_HUMAN          325         L           M
ALG1_HUMAN          429         D           E
ALG1_HUMAN          438         R           W
ALG1_HUMAN          455         Q           R
AG10B_HUMAN         84          G           A
ALG11_HUMAN         108         N           S
ALG12_HUMAN         393         I           V
ALG14_HUMAN         14          V           M
ALG1L_HUMAN         135         D           N
ALG1L_HUMAN         159         I           T
ALG1L_HUMAN         184         G           S
ALG2_HUMAN          11          S           P
ALG2_HUMAN          367         V           A
ALG3_HUMAN          107         I           V
ALG6_HUMAN          226         K           N
ALG6_HUMAN          304         F           S
ALG8_HUMAN          222         N           S
ALG8_HUMAN          439         I           T
ALG9_HUMAN          232         A           P
ALG9_HUMAN          255         S           L
ALG9_HUMAN          289         V           I
ALG9_HUMAN          506         P           L
ALG9_HUMAN          528         I           S
ALK_HUMAN           90          S           L
ALK_HUMAN           163         V           L
ALK_HUMAN           296         E           Q
ALK_HUMAN           476         V           A
ALK_HUMAN           680         T           I
ALK_HUMAN           704         A           T
ALK_HUMAN           1012        T           M
ALK_HUMAN           1121        G           D
ALK_HUMAN           1274        A           T
ALK_HUMAN           1328        M           L
ALK_HUMAN           1376        F           S
ALK_HUMAN           1416        K           N
ALK_HUMAN           1419        E           K
ALK_HUMAN           1429        Q           R
ALK_HUMAN           1461        V           I
ALK_HUMAN           1491        K           R
ALK_HUMAN           1529        D           E
ALK_HUMAN           1599        P           H
ALKB1_HUMAN         135         M           I
ALKB1_HUMAN         324         M           L
ALKB2_HUMAN         203         R           H
ALKB3_HUMAN         164         R           C
ALKB3_HUMAN         228         D           E
ALKB7_HUMAN         191         R           Q
ALM1L_HUMAN         52          N           S
LOX12_HUMAN         259         E           K
LOX12_HUMAN         261         Q           R
LOX12_HUMAN         298         A           T
LOX12_HUMAN         322         N           S
LOX12_HUMAN         430         R           H
LX12B_HUMAN         94          G           S
LOX15_HUMAN         90          D           H
LOX15_HUMAN         102         G           V
LOX15_HUMAN         103         N           K
LOX15_HUMAN         205         R           Q
LOX15_HUMAN         239         V           M
LOX15_HUMAN         461         A           P
LOX15_HUMAN         560         T           M
LX15B_HUMAN         647         I           V
LX15B_HUMAN         656         R           Q
LX15B_HUMAN         676         I           V
LOX5_HUMAN          254         E           K
PPBI_HUMAN          144         R           H
PPBI_HUMAN          298         H           L
ALPK1_HUMAN         67          Q           R
ALPK1_HUMAN         175         N           D
ALPK1_HUMAN         292         T           M
ALPK1_HUMAN         320         L           M
ALPK1_HUMAN         383         K           E
ALPK1_HUMAN         565         D           G
ALPK1_HUMAN         642         H           R
ALPK1_HUMAN         660         P           L
ALPK1_HUMAN         681         G           D
ALPK1_HUMAN         732         I           M
ALPK1_HUMAN         861         T           M
ALPK1_HUMAN         870         G           S
ALPK1_HUMAN         873         R           I
ALPK1_HUMAN         910         E           D
ALPK1_HUMAN         916         N           D
ALPK1_HUMAN         935         P           L
ALPK1_HUMAN         1008        H           P
ALPK1_HUMAN         1084        R           Q
ALPK1_HUMAN         1117        L           P
ALPK1_HUMAN         1160        A           G
ALPK3_HUMAN         336         R           H
ALPK3_HUMAN         338         T           I
ALPK3_HUMAN         414         T           S
ALPK3_HUMAN         579         G           E
ALPK3_HUMAN         602         Q           R
ALPK3_HUMAN         663         G           D
ALPK3_HUMAN         761         T           M
ALPK3_HUMAN         836         R           L
ALPK3_HUMAN         929         E           D
ALPK3_HUMAN         1013        E           K
ALPK3_HUMAN         1137        A           G
ALPK3_HUMAN         1299        L           P
ALPK3_HUMAN         1412        R           W
ALPK3_HUMAN         1557        A           D
ALPK3_HUMAN         1622        L           P
PPBT_HUMAN          263         Y           H
PPBT_HUMAN          522         V           A
PPB1_HUMAN          25          P           L
PPB1_HUMAN          89          I           L
PPB1_HUMAN          231         R           P
PPB1_HUMAN          263         R           H
PPB1_HUMAN          451         E           G
PPBN_HUMAN          34          Q           E
PPBN_HUMAN          273         L           M
PPBN_HUMAN          316         L           R
PPBN_HUMAN          527         G           E
ALS2_HUMAN          94          I           V
ALS2_HUMAN          102         H           R
ALS2_HUMAN          159         E           K
ALS2_HUMAN          368         M           V
ALS2_HUMAN          1255        S           F
ALS2_HUMAN          1406        R           K
AL2CL_HUMAN         45          E           Q
AL2SA_HUMAN         376         H           Q
AL2SB_HUMAN         43          V           L
ALX3_HUMAN          234         P           A
ALX4_HUMAN          35          R           T
ALX4_HUMAN          102         P           S
ALX4_HUMAN          257         R           T
AMCL3_HUMAN         51          A           T
AMCL3_HUMAN         251         P           L
AMACR_HUMAN         9           V           M
AMACR_HUMAN         118         R           Q
AMACR_HUMAN         175         G           D
AMACR_HUMAN         201         S           L
AMACR_HUMAN         238         P           S
AMACR_HUMAN         239         Q           H
AMACR_HUMAN         261         M           I
AMACR_HUMAN         261         M           T
AMACR_HUMAN         277         K           E
AMBN_HUMAN          255         A           V
AMBN_HUMAN          354         L           P
HUTI_HUMAN          3           G           S
HUTI_HUMAN          360         P           H
AMFR1_HUMAN         181         I           V
MIS_HUMAN           49          I           S
MIS_HUMAN           185         Q           E
MIS_HUMAN           325         Q           R
JAML1_HUMAN         94          I           N
JAML1_HUMAN         193         V           A
JAML1_HUMAN         322         I           M
AMOL1_HUMAN         847         P           L
AMOL2_HUMAN         227         T           I
AMOL2_HUMAN         342         A           P
AMOL2_HUMAN         415         G           S
AMOL2_HUMAN         731         D           E
AMPD1_HUMAN         22          E           K
AMPD1_HUMAN         48          P           L
AMPD3_HUMAN         185         R           W
AMPD3_HUMAN         455         Y           H
AMPH_HUMAN          218         K           E
AMPH_HUMAN          376         M           I
AMPH_HUMAN          496         K           T
AMTN_HUMAN          45          N           S
AMTN_HUMAN          50          S           P
AMZ1_HUMAN          491         R           H
AMZ2_HUMAN          30          D           N
AMZ2_HUMAN          146         H           Q
APC10_HUMAN         46          R           Q
APC4_HUMAN          465         R           Q
APC4_HUMAN          800         E           G
ANGI_HUMAN          84          K           E
ANGE1_HUMAN         141         G           W
ANGE1_HUMAN         515         F           C
ANGE2_HUMAN         97          P           S
ANGP2_HUMAN         333         V           I
ANGP4_HUMAN         395         E           K
ANGL3_HUMAN         418         N           Y
ANGL4_HUMAN         5           P           L
ANGL4_HUMAN         41          M           I
ANGL4_HUMAN         67          S           R
ANGL4_HUMAN         72          R           L
ANGL4_HUMAN         77          G           R
ANGL4_HUMAN         167         E           K
ANGL4_HUMAN         174         P           S
ANGL4_HUMAN         190         E           Q
ANGL4_HUMAN         196         E           K
ANGL4_HUMAN         230         R           C
ANGL4_HUMAN         233         G           R
ANGL4_HUMAN         237         F           V
ANGL4_HUMAN         251         P           T
ANGL4_HUMAN         266         T           M
ANGL4_HUMAN         278         R           Q
ANGL4_HUMAN         291         V           M
ANGL4_HUMAN         293         L           M
ANGL4_HUMAN         296         E           V
ANGL4_HUMAN         307         P           S
ANGL4_HUMAN         308         V           M
ANGL4_HUMAN         336         R           C
ANGL4_HUMAN         338         D           E
ANGL4_HUMAN         349         W           C
ANGL4_HUMAN         361         G           R
ANGL4_HUMAN         361         G           S
ANGL4_HUMAN         371         R           Q
ANGL4_HUMAN         384         R           W
ANGL5_HUMAN         175         S           P
ANGL7_HUMAN         51          E           D
ANGL7_HUMAN         140         R           H
ANGL7_HUMAN         175         Q           H
ANK1_HUMAN          21          R           T
ANK1_HUMAN          619         R           H
ANK1_HUMAN          733         L           I
ANK1_HUMAN          750         V           A
ANK1_HUMAN          845         D           E
ANK1_HUMAN          991         V           L
ANK1_HUMAN          1075        T           I
ANK1_HUMAN          1126        A           P
ANK1_HUMAN          1192        T           P
ANK1_HUMAN          1286        E           D
ANK1_HUMAN          1325        M           V
ANK1_HUMAN          1392        S           T
ANK1_HUMAN          1546        V           I
ANKAR_HUMAN         675         I           V
ANKAR_HUMAN         1077        F           L
AKD1A_HUMAN         264         K           E
AKIB1_HUMAN         1016        L           M
ANKK1_HUMAN         4           D           Y
ANKK1_HUMAN         122         R           H
ANKK1_HUMAN         239         A           T
ANKK1_HUMAN         276         P           L
ANKK1_HUMAN         318         G           R
ANKK1_HUMAN         366         L           F
ANKK1_HUMAN         367         H           Q
ANKK1_HUMAN         376         E           K
ANKK1_HUMAN         426         E           K
ANKK1_HUMAN         442         G           R
ANKK1_HUMAN         451         G           R
ANKK1_HUMAN         490         H           R
ANKK1_HUMAN         595         T           I
ANKK1_HUMAN         596         P           L
ANKK1_HUMAN         653         N           S
ANKK1_HUMAN         670         S           G
ANKK1_HUMAN         713         E           K
ANKL1_HUMAN         80          L           Q
ANKL1_HUMAN         170         L           W
ANKL1_HUMAN         297         P           T
ANKL1_HUMAN         395         R           Q
ANKL1_HUMAN         407         V           M
ANKL2_HUMAN         122         Y           H
ANKL2_HUMAN         148         Q           E
ANKL2_HUMAN         720         H           R
ANKY1_HUMAN         89          D           N
ANKY1_HUMAN         424         I           M
ANKY1_HUMAN         451         D           V
ANKY1_HUMAN         472         V           L
ANKY1_HUMAN         649         T           M
ANR10_HUMAN         320         P           L
AN13A_HUMAN         505         L           P
AN13C_HUMAN         413         T           S
ANR16_HUMAN         128         A           G
ANR16_HUMAN         353         Q           R
AN18A_HUMAN         130         E           K
AN18A_HUMAN         277         A           E
AN18A_HUMAN         484         N           S
AN18A_HUMAN         688         Y           C
AN18A_HUMAN         942         T           I
AN18A_HUMAN         945         E           D
ANKR2_HUMAN         62          A           T
ANR22_HUMAN         73          E           G
ANR22_HUMAN         79          Y           H
ANR22_HUMAN         148         Q           P
ANR22_HUMAN         177         R           I
ANR24_HUMAN         111         A           T
ANR24_HUMAN         349         R           Q
ANR24_HUMAN         585         E           K
ANR24_HUMAN         684         S           A
ANR26_HUMAN         20          Q           R
ANR26_HUMAN         425         I           V
ANR26_HUMAN         1219        V           L
ANR26_HUMAN         1304        V           I
ANR26_HUMAN         1513        F           L
ANR27_HUMAN         657         S           G
ANR27_HUMAN         761         P           R
ANR29_HUMAN         112         G           E
AN30A_HUMAN         611         T           A
AN30A_HUMAN         917         K           N
AN30A_HUMAN         985         R           C
AN30B_HUMAN         375         V           M
AN30B_HUMAN         477         F           L
ANR31_HUMAN         702         D           N
ANR31_HUMAN         758         R           G
ANR31_HUMAN         1609        D           E
AN34B_HUMAN         156         S           L
AN34C_HUMAN         369         P           R
AN34C_HUMAN         427         P           H
AN34C_HUMAN         442         L           I
ANR35_HUMAN         53          N           K
ANR35_HUMAN         428         P           S
ANR35_HUMAN         978         N           D
U634B_HUMAN         264         E           D
ANR37_HUMAN         152         T           S
ANR39_HUMAN         113         A           T
ANR42_HUMAN         198         N           D
ANKR5_HUMAN         74          P           T
ANKR5_HUMAN         324         L           Q
ANKR5_HUMAN         412         G           E
ANKR5_HUMAN         742         R           Q
ANR53_HUMAN         153         L           I
ANR53_HUMAN         243         M           T
ANR55_HUMAN         344         V           M
ANR55_HUMAN         593         R           Q
ANR56_HUMAN         377         P           T
ANKR6_HUMAN         122         Q           E
ANKR6_HUMAN         128         V           I
ANKR6_HUMAN         233         T           M
ANKR6_HUMAN         545         T           A
ANKR6_HUMAN         550         A           T
ANR60_HUMAN         295         R           C
ANS1A_HUMAN         355         A           D
ANS1A_HUMAN         694         L           S
ANKS3_HUMAN         404         A           T
ANKS3_HUMAN         593         A           T
ANKS6_HUMAN         644         V           I
ANKZ1_HUMAN         569         R           W
ANKZ1_HUMAN         676         P           L
ANLN_HUMAN          65          S           W
ANLN_HUMAN          185         R           K
ANO1_HUMAN          608         F           S
ANO1_HUMAN          983         G           R
ANO10_HUMAN         462         R           Q
ANO10_HUMAN         561         T           M
ANO10_HUMAN         583         V           A
ANO2_HUMAN          108         V           A
ANO2_HUMAN          143         P           S
ANO2_HUMAN          501         S           A
ANO3_HUMAN          781         L           V
ANO4_HUMAN          115         G           A
ANO5_HUMAN          322         L           F
ANO5_HUMAN          882         N           K
ANO6_HUMAN          128         A           T
ANO7_HUMAN          67          V           I
ANO9_HUMAN          93          F           L
ANO9_HUMAN          391         I           V
ANO9_HUMAN          399         C           R
AN32C_HUMAN         23          A           V
AN32C_HUMAN         71          R           K
AN32C_HUMAN         105         L           P
AN32C_HUMAN         140         Y           H
AN32C_HUMAN         204         E           G
AN32D_HUMAN         46          L           F
AMPN_HUMAN          20          V           M
AMPN_HUMAN          86          R           Q
AMPN_HUMAN          242         D           Y
AMPN_HUMAN          243         L           P
AMPN_HUMAN          311         A           V
AMPN_HUMAN          321         T           M
AMPN_HUMAN          603         I           K
AMPN_HUMAN          603         I           M
AMPN_HUMAN          752         S           N
ANTR1_HUMAN         7           R           K
ANTR2_HUMAN         357         P           A
ANTRL_HUMAN         547         P           R
ANUB1_HUMAN         118         K           T
ANUB1_HUMAN         358         H           Y
ANX10_HUMAN         71          M           L
ANX11_HUMAN         191         R           Q
ANX11_HUMAN         230         R           C
ANX11_HUMAN         457         I           V
ANX13_HUMAN         86          R           H
ANX13_HUMAN         108         V           I
ANX13_HUMAN         272         V           I
ANXA2_HUMAN         98          V           L
ANXA3_HUMAN         19          S           N
ANXA3_HUMAN         219         I           N
ANXA3_HUMAN         251         P           L
ANXA3_HUMAN         291         F           S
ANXA4_HUMAN         85          T           M
ANXA7_HUMAN         441         R           Q
ANXA8_HUMAN         6           S           A
ANXA8_HUMAN         177         G           A
AXA82_HUMAN         177         A           G
ANXA9_HUMAN         28          A           T
ANXA9_HUMAN         114         T           A
ANXA9_HUMAN         119         A           T
ANXA9_HUMAN         166         D           G
ANXA9_HUMAN         225         R           Q
ANXA9_HUMAN         232         R           Q
AOAH_HUMAN          28          D           N
AOAH_HUMAN          166         A           T
AOAH_HUMAN          266         A           G
AOC2_HUMAN          5           I           V
AOC2_HUMAN          22          Y           C
AOC2_HUMAN          141         P           L
AOC2_HUMAN          273         R           Q
AOC2_HUMAN          427         E           D
AOC3_HUMAN          5           T           R
AOC3_HUMAN          78          R           Q
AOC3_HUMAN          167         H           Y
AOC3_HUMAN          171         V           M
AOC3_HUMAN          203         H           R
AOC3_HUMAN          317         Y           H
AOC3_HUMAN          329         R           Q
AOC3_HUMAN          371         I           T
AOC3_HUMAN          408         A           S
AOC3_HUMAN          426         R           H
AOC3_HUMAN          441         R           W
AOC3_HUMAN          582         A           T
AOC3_HUMAN          700         G           S
AOC3_HUMAN          749         A           V
ADO_HUMAN           802         R           C
ADO_HUMAN           1297        H           R
AP1G1_HUMAN         195         V           G
AP1G1_HUMAN         685         P           H
AP1G2_HUMAN         377         S           F
SYNG_HUMAN          40          A           G
SYNG_HUMAN          222         T           A
AP3B1_HUMAN         585         V           E
AP3D1_HUMAN         541         G           R
AP3D1_HUMAN         1072        I           V
AP4B1_HUMAN         480         L           S
AP4E1_HUMAN         163         C           R
APBA1_HUMAN         184         S           A
APBA2_HUMAN         311         L           P
APBA3_HUMAN         154         W           L
APBA3_HUMAN         276         K           T
APBA3_HUMAN         376         C           R
APBA3_HUMAN         527         I           F
APBB1_HUMAN         327         M           V
APBB1_HUMAN         396         N           S
AB1IP_HUMAN         404         T           A
APBB3_HUMAN         165         G           R
APBB3_HUMAN         231         R           C
APCD1_HUMAN         150         V           I
APCDL_HUMAN         30          C           R
APCDL_HUMAN         80          Y           H
APCDL_HUMAN         83          R           Q
APCDL_HUMAN         261         R           C
SAMP_HUMAN          155         E           G
SAMP_HUMAN          158         S           G
ACPH_HUMAN          541         T           M
APEX1_HUMAN         51          Q           H
APEX1_HUMAN         64          I           V
APEX1_HUMAN         148         D           E
APEX2_HUMAN         141         R           C
APEX2_HUMAN         141         R           W
APH1B_HUMAN         217         F           L
API5_HUMAN          276         P           S
API5_HUMAN          300         M           V
API5_HUMAN          493         G           S
APIP_HUMAN          7           R           W
APIP_HUMAN          23          H           R
APIP_HUMAN          76          C           Y
APIP_HUMAN          181         M           V
APLF_HUMAN          100         I           V
APLF_HUMAN          336         L           F
APJ_HUMAN           300         V           I
APLP2_HUMAN         632         D           N
APMAP_HUMAN         65          I           V
APMAP_HUMAN         282         R           Q
APMAP_HUMAN         374         R           W
APOA1_HUMAN         27          P           R
APOA1_HUMAN         61          A           T
APOA1_HUMAN         92          T           I
APOA1_HUMAN         113         D           E
APOA1_HUMAN         126         D           H
APOA1_HUMAN         131         K           M
APOA1_HUMAN         163         E           G
APOA1_HUMAN         171         E           V
APOA1_HUMAN         184         R           P
APOA1_HUMAN         189         P           R
AIBP_HUMAN          19          V           L
APOA4_HUMAN         13          V           M
APOA4_HUMAN         74          G           S
APOA4_HUMAN         77          Q           H
APOA4_HUMAN         147         N           S
APOA4_HUMAN         185         E           K
APOA4_HUMAN         187         K           E
APOA4_HUMAN         250         E           K
APOA4_HUMAN         264         R           Q
APOA4_HUMAN         279         R           K
APOA4_HUMAN         307         V           L
APOA4_HUMAN         367         T           S
APOA4_HUMAN         380         Q           H
APOA5_HUMAN         19          S           W
APOA5_HUMAN         37          D           E
APOA5_HUMAN         153         V           M
APOA5_HUMAN         185         G           C
AB48R_HUMAN         419         A           P
ABEC1_HUMAN         80          M           I
ABEC1_HUMAN         236         R           K
ABEC2_HUMAN         136         I           T
ABC3A_HUMAN         19          T           A
ABC3B_HUMAN         62          K           E
ABC3B_HUMAN         98          P           L
ABC3B_HUMAN         109         S           A
ABC3B_HUMAN         146         T           K
ABC3B_HUMAN         351         R           H
ABC3F_HUMAN         48          R           P
ABC3F_HUMAN         61          Q           L
ABC3F_HUMAN         97          P           L
ABC3F_HUMAN         108         A           S
ABC3F_HUMAN         178         A           T
ABC3F_HUMAN         231         V           I
ABC3F_HUMAN         307         Y           C
ABC3G_HUMAN         186         H           R
ABC3G_HUMAN         256         R           H
ABC3G_HUMAN         275         Q           E
ABC3H_HUMAN         18          R           L
ABC3H_HUMAN         105         G           R
ABC3H_HUMAN         121         K           E
ABC3H_HUMAN         121         K           N
ABC3H_HUMAN         178         E           D
ABEC4_HUMAN         75          S           F
ABEC4_HUMAN         271         F           S
ABEC4_HUMAN         275         P           S
ABEC4_HUMAN         300         D           G
ABEC4_HUMAN         331         K           E
ABEC4_HUMAN         345         V           M
APOC1_HUMAN         16          I           M
APOC1_HUMAN         71          T           S
APOC2_HUMAN         41          K           T
APOC2_HUMAN         60          E           K
APOC2_HUMAN         77          K           Q
APOC4_HUMAN         36          L           P
APOC4_HUMAN         52          G           D
APOC4_HUMAN         96          L           R
APOC4_HUMAN         126         Q           L
APOD_HUMAN          15          F           S
APOD_HUMAN          115         S           L
APOD_HUMAN          178         T           K
APOE_HUMAN          21          E           K
APOE_HUMAN          46          L           P
APOE_HUMAN          60          T           A
APOE_HUMAN          64          Q           H
APOE_HUMAN          99          Q           K
APOE_HUMAN          102         P           R
APOE_HUMAN          117         A           T
APOE_HUMAN          124         A           V
APOE_HUMAN          145         G           D
APOE_HUMAN          152         R           Q
APOE_HUMAN          170         A           P
APOE_HUMAN          242         R           Q
APOE_HUMAN          246         R           C
APOE_HUMAN          254         V           E
APOE_HUMAN          269         R           G
APOE_HUMAN          292         R           H
APOE_HUMAN          314         S           R
APOF_HUMAN          160         A           G
APOH_HUMAN          5           V           A
APOH_HUMAN          107         S           N
APOH_HUMAN          154         R           H
APOH_HUMAN          266         V           L
APOH_HUMAN          325         C           G
APOH_HUMAN          335         W           S
APOL1_HUMAN         150         E           K
APOL1_HUMAN         228         M           I
APOL1_HUMAN         255         R           K
APOL1_HUMAN         337         D           N
APOL2_HUMAN         182         R           C
APOL2_HUMAN         245         I           V
APOL3_HUMAN         39          S           R
APOL3_HUMAN         135         A           V
APOL4_HUMAN         9           I           V
APOL4_HUMAN         12          V           L
APOL4_HUMAN         159         M           V
APOL5_HUMAN         37          E           K
APOL5_HUMAN         81          E           K
APOL5_HUMAN         272         T           M
APOL5_HUMAN         323         T           M
APOL5_HUMAN         406         S           C
APOL6_HUMAN         173         N           K
A4_HUMAN            501         E           K
A4_HUMAN            713         A           V
APBP2_HUMAN         561         S           N
DP13A_HUMAN         108         A           V
DP13A_HUMAN         700         E           G
DP13B_HUMAN         433         A           V
APR3_HUMAN          209         A           S
APRG1_HUMAN         107         H           Y
APT_HUMAN           121         Q           R
AQP1_HUMAN          45          A           V
AQP1_HUMAN          165         G           D
AQP10_HUMAN         15          R           Q
AQP10_HUMAN         123         H           Y
AQP11_HUMAN         102         G           S
AQP2_HUMAN          121         L           F
AQP2_HUMAN          194         V           I
AQP3_HUMAN          43          V           M
AQP6_HUMAN          234         V           I
AQP8_HUMAN          260         A           P
AQP9_HUMAN          279         A           T
ANDR_HUMAN          205         S           R
ANDR_HUMAN          645         A           D
ANDR_HUMAN          793         E           D
ARAF_HUMAN          98          M           T
ARAF_HUMAN          578         E           D
ARAP1_HUMAN         358         R           Q
ARAP2_HUMAN         384         K           N
ARAP2_HUMAN         1006        F           L
ARAP2_HUMAN         1523        Q           R
ARAP3_HUMAN         218         D           H
COPD_HUMAN          186         F           L
COPD_HUMAN          309         K           N
ARD1B_HUMAN         6           A           T
ARD1B_HUMAN         19          L           F
AREG_HUMAN          80          D           V
AREG_HUMAN          81          Y           C
ARF4_HUMAN          68          V           A
ARFG1_HUMAN         184         V           M
ARFG2_HUMAN         143         P           R
ARFG2_HUMAN         339         R           H
ARFG2_HUMAN         406         R           W
ARFG2_HUMAN         411         S           N
ARFG3_HUMAN         231         S           G
ARFG3_HUMAN         355         S           R
ARFG3_HUMAN         370         S           G
ARFG3_HUMAN         468         Q           H
ARFG3_HUMAN         482         A           T
ARFG3_HUMAN         490         Q           R
BIG1_HUMAN          273         D           Y
BIG2_HUMAN          527         A           V
ARGI1_HUMAN         290         T           S
ARGI2_HUMAN         240         G           R
ARGFX_HUMAN         145         R           Q
RHG01_HUMAN         369         R           C
RHG10_HUMAN         488         P           S
RHG10_HUMAN         684         M           V
RHG12_HUMAN         442         F           S
RHG19_HUMAN         305         Q           R
RHG20_HUMAN         522         A           T
RHG20_HUMAN         632         G           D
RHG21_HUMAN         712         N           S
RHG21_HUMAN         1593        T           A
RHG21_HUMAN         1610        V           A
RHG21_HUMAN         1628        E           K
RHG22_HUMAN         410         T           K
RHG22_HUMAN         612         R           C
RHG25_HUMAN         192         R           W
RHG25_HUMAN         555         R           S
RHG25_HUMAN         556         M           T
RHG27_HUMAN         889         Q           H
RHG28_HUMAN         168         I           V
RHG28_HUMAN         190         T           S
RHG28_HUMAN         727         P           Q
RHG29_HUMAN         1192        P           L
RHG29_HUMAN         1255        G           D
RHG30_HUMAN         70          F           L
RHG30_HUMAN         591         L           V
RHG04_HUMAN         104         A           V
RHG05_HUMAN         17          I           V
RHG06_HUMAN         791         D           E
RHG08_HUMAN         172         Y           C
RHG08_HUMAN         333         G           R
RHG08_HUMAN         415         P           L
RHG09_HUMAN         50          R           G
RHG09_HUMAN         137         R           C
RHG09_HUMAN         370         S           A
ARHG1_HUMAN         375         P           L
ARHGA_HUMAN         700         V           I
ARHGA_HUMAN         725         V           I
ARGAL_HUMAN         69          D           N
ARGAL_HUMAN         991         R           W
ARGAL_HUMAN         1219        V           I
ARHGB_HUMAN         1427        H           R
ARHGC_HUMAN         973         Y           F
ARHGF_HUMAN         73          P           S
ARHGF_HUMAN         155         G           V
ARHGF_HUMAN         277         L           P
ARHGF_HUMAN         831         S           P
ARHGI_HUMAN         701         R           Q
ARHGI_HUMAN         752         R           Q
ARHGJ_HUMAN         163         G           R
ARHGJ_HUMAN         238         E           Q
ARHG3_HUMAN         13          K           R
ARHG3_HUMAN         335         L           V
ARHG4_HUMAN         33          D           H
ARHG6_HUMAN         297         Q           H
ARI3A_HUMAN         36          P           H
ARI3A_HUMAN         320         K           E
ARI3A_HUMAN         556         G           S
ARI3C_HUMAN         310         R           Q
ARI3C_HUMAN         335         C           G
ARI4A_HUMAN         412         H           P
ARI4A_HUMAN         724         N           S
ARI4A_HUMAN         779         T           A
ARI2_HUMAN          24          E           K
ARI2_HUMAN          29          E           D
ARL11_HUMAN         22          S           L
ARL11_HUMAN         120         L           M
ARL11_HUMAN         131         P           L
ARL11_HUMAN         148         C           R
ARL11_HUMAN         164         E           K
AR13B_HUMAN         348         T           S
ARL14_HUMAN         83          D           N
ARL14_HUMAN         117         P           T
ARL17_HUMAN         170         L           I
ARL2_HUMAN          141         V           A
AR2BP_HUMAN         87          E           K
ARL3_HUMAN          34          L           M
ARL4A_HUMAN         139         R           K
ARL4D_HUMAN         91          T           N
ARM10_HUMAN         190         P           S
ARMC2_HUMAN         166         M           T
ARMC2_HUMAN         433         N           D
ARMC3_HUMAN         345         E           G
ARMC3_HUMAN         608         S           P
ARMC3_HUMAN         626         R           Q
ARMC4_HUMAN         343         I           T
ARMC4_HUMAN         935         N           K
ARMC4_HUMAN         1041        A           S
ARMC5_HUMAN         170         I           V
ARMC9_HUMAN         108         L           F
ARMC9_HUMAN         180         I           V
ARMC9_HUMAN         209         I           T
ARMC9_HUMAN         222         R           H
ARMX4_HUMAN         188         R           G
ARMS2_HUMAN         3           R           H
ARMS2_HUMAN         69          A           S
ARNT_HUMAN          430         R           Q
ARNT_HUMAN          435         E           K
ARNT_HUMAN          511         D           N
ARNT_HUMAN          517         D           E
ARNT_HUMAN          706         P           L
ARNT2_HUMAN         679         G           S
BMAL2_HUMAN         340         N           S
BMAL2_HUMAN         574         A           V
ARC1B_HUMAN         37          K           N
ARPM1_HUMAN         234         E           K
ARRC_HUMAN          44          L           F
ARRD1_HUMAN         363         G           C
ARRD2_HUMAN         181         R           H
ARRD2_HUMAN         192         R           H
ARRD2_HUMAN         244         A           T
ARRD2_HUMAN         396         L           P
ARRD4_HUMAN         79          A           T
ARRD4_HUMAN         347         S           P
ARRD4_HUMAN         358         P           S
ARSA_HUMAN          76          L           P
ARSA_HUMAN          193         W           C
ARSA_HUMAN          350         N           S
ARSA_HUMAN          356         F           V
ARSA_HUMAN          391         T           S
ARSA_HUMAN          440         N           S
ARSA_HUMAN          464         A           V
ARSA_HUMAN          496         R           H
ARSB_HUMAN          358         V           M
ARSB_HUMAN          376         V           M
ARSD_HUMAN          224         S           C
ARSD_HUMAN          500         V           I
ARSD_HUMAN          564         M           T
ARSE_HUMAN          183         R           H
ARSE_HUMAN          424         G           S
ARSF_HUMAN          527         H           Y
ARSG_HUMAN          11          A           V
ARSG_HUMAN          236         T           S
ARSG_HUMAN          274         W           R
ARSG_HUMAN          385         R           H
ARSJ_HUMAN          565         S           R
ARSK_HUMAN          525         Q           R
NAR1_HUMAN          105         P           L
NAR1_HUMAN          126         P           R
NAR1_HUMAN          257         L           P
NAR4_HUMAN          108         G           V
NAR4_HUMAN          117         T           I
NAR4_HUMAN          135         D           E
NAR4_HUMAN          189         T           M
NAR4_HUMAN          265         N           D
NAR4_HUMAN          300         L           V
ARTN_HUMAN          19          Q           R
ARV1_HUMAN          101         G           E
ARVC_HUMAN          175         V           A
ARVC_HUMAN          220         P           L
ARVC_HUMAN          539         R           Q
ARVC_HUMAN          906         R           Q
ARVC_HUMAN          909         R           Q
ARVC_HUMAN          909         R           W
ARVC_HUMAN          912         R           W
ARX_HUMAN           286         G           S
AS3MT_HUMAN         173         R           W
AS3MT_HUMAN         287         M           T
AS3MT_HUMAN         306         T           I
ASAH1_HUMAN         70          A           V
ASAH1_HUMAN         72          V           M
ASAH1_HUMAN         88          V           M
ASAH1_HUMAN         93          I           V
ASAH1_HUMAN         124         D           E
ASAH1_HUMAN         246         V           A
ASAH1_HUMAN         369         V           I
ASAH2_HUMAN         51          T           A
ASAH2_HUMAN         346         A           S
ASAP1_HUMAN         728         I           V
ASAP2_HUMAN         748         E           D
ASAP3_HUMAN         377         E           A
ASB10_HUMAN         453         R           C
ASB11_HUMAN         249         D           N
ASB11_HUMAN         263         S           G
ASB17_HUMAN         2           S           N
ASB17_HUMAN         101         V           A
ASB18_HUMAN         104         A           T
ASB18_HUMAN         127         A           P
ASB18_HUMAN         407         H           N
ASB2_HUMAN          160         P           S
ASB4_HUMAN          17          V           L
ASCC2_HUMAN         96          R           C
ASCC2_HUMAN         123         V           I
ASCC2_HUMAN         407         D           H
ASCC2_HUMAN         423         P           S
ASCC2_HUMAN         509         R           Q
ASCC2_HUMAN         546         D           G
ASCC2_HUMAN         588         E           K
ASCC2_HUMAN         639         R           L
ASCL1_HUMAN         158         E           G
ASCL3_HUMAN         54          R           L
ASH2L_HUMAN         478         S           F
ASIP_HUMAN          13          V           A
ASIP_HUMAN          61          Q           P
HIOM_HUMAN          17          N           K
ASML_HUMAN          458         V           M
ASML_HUMAN          541         R           K
ARSA1_HUMAN         332         N           S
ASNS_HUMAN          210         V           E
ASND1_HUMAN         190         R           G
ASND1_HUMAN         434         M           T
ACY2_HUMAN          310         C           G
ASPH_HUMAN          354         R           M
APRV1_HUMAN         49          T           A
ASPC1_HUMAN         252         L           Q
ASPC1_HUMAN         318         V           M
ASPC1_HUMAN         487         D           E
ASSY_HUMAN          65          S           I
ASTL_HUMAN          222         R           Q
ASTL_HUMAN          277         K           Q
ASTN1_HUMAN         1270        G           R
ASTN1_HUMAN         1278        R           G
ASTN2_HUMAN         70          V           I
ASTN2_HUMAN         865         R           H
ASTN2_HUMAN         1149        V           I
ASXL1_HUMAN         751         V           I
ASXL1_HUMAN         815         P           L
ASXL1_HUMAN         983         L           R
ASXL1_HUMAN         1325        L           F
ASXL2_HUMAN         731         L           P
ASXL2_HUMAN         796         A           V
ASXL2_HUMAN         1210        T           P
ASXL2_HUMAN         1242        T           P
ASZ1_HUMAN          216         K           T
ATAD2_HUMAN         1280        I           T
ATD2B_HUMAN         118         S           P
ATD3A_HUMAN         15          G           D
ATD3A_HUMAN         101         S           N
ATD3B_HUMAN         7           V           I
ATAD5_HUMAN         35          T           S
ATAD5_HUMAN         87          P           S
ATAD5_HUMAN         135         E           G
ATAD5_HUMAN         249         R           K
ATAD5_HUMAN         699         N           H
ATAD5_HUMAN         1419        Y           H
ATF1_HUMAN          191         P           A
ATF3_HUMAN          38          T           M
ATF4_HUMAN          22          Q           P
ATF4_HUMAN          258         P           A
ATF4_HUMAN          322         E           D
ATF5_HUMAN          121         L           P
ATF6A_HUMAN         67          M           L
ATF6A_HUMAN         67          M           V
ATF6A_HUMAN         145         A           P
ATF6A_HUMAN         157         P           S
MCAF1_HUMAN         278         E           K
MCAF1_HUMAN         348         N           I
MCAF1_HUMAN         530         R           K
MCAF2_HUMAN         527         S           L
MCAF2_HUMAN         537         T           I
MCAF2_HUMAN         543         A           T
ATG10_HUMAN         62          S           P
ATG10_HUMAN         212         T           M
ATG10_HUMAN         220         P           H
A16L1_HUMAN         300         T           A
A16L1_HUMAN         307         E           K
A16L2_HUMAN         220         R           W
ATG2A_HUMAN         175         V           I
ATG2A_HUMAN         627         A           V
ATG2A_HUMAN         948         G           R
ATG4B_HUMAN         354         Q           L
ATG7_HUMAN          471         V           A
ATG9A_HUMAN         592         S           G
ATG9A_HUMAN         659         Q           H
PUR9_HUMAN          116         T           S
ATLA1_HUMAN         43          D           E
ATLA1_HUMAN         193         F           C
ATLA2_HUMAN         18          W           R
ATLA2_HUMAN         272         N           S
ATLA2_HUMAN         420         D           H
ATMIN_HUMAN         240         S           P
ATMIN_HUMAN         305         K           E
ATN1_HUMAN          339         M           I
ATOH1_HUMAN         237         H           Q
ATOH8_HUMAN         150         L           P
AT10A_HUMAN         353         S           Y
AT10A_HUMAN         532         T           M
AT10A_HUMAN         784         A           T
AT10A_HUMAN         834         E           K
AT10A_HUMAN         1172        W           C
AT10A_HUMAN         1179        A           T
AT10A_HUMAN         1188        I           V
AT10A_HUMAN         1198        V           M
AT10A_HUMAN         1298        R           S
AT10A_HUMAN         1397        A           V
AT10B_HUMAN         217         C           R
AT10D_HUMAN         43          T           I
AT10D_HUMAN         171         C           R
AT10D_HUMAN         320         T           I
AT10D_HUMAN         337         A           T
AT10D_HUMAN         511         N           S
AT10D_HUMAN         522         F           L
AT10D_HUMAN         716         P           T
AT10D_HUMAN         720         N           S
AT10D_HUMAN         959         S           N
AT10D_HUMAN         1183        R           K
AT10D_HUMAN         1240        V           I
AT10D_HUMAN         1389        S           T
AT10D_HUMAN         1392        A           G
AT11A_HUMAN         1091        V           I
AT11C_HUMAN         114         C           W
AT11C_HUMAN         522         Y           C
AT12A_HUMAN         863         P           L
AT132_HUMAN         49          G           S
AT132_HUMAN         294         R           Q
AT132_HUMAN         389         P           L
AT132_HUMAN         578         V           G
AT132_HUMAN         746         A           T
AT132_HUMAN         762         R           W
AT132_HUMAN         776         V           I
AT132_HUMAN         946         I           F
AT134_HUMAN         181         I           M
AT134_HUMAN         353         V           A
AT134_HUMAN         646         E           D
AT135_HUMAN         133         E           Q
AT135_HUMAN         739         G           S
AT135_HUMAN         1053        I           V
AT135_HUMAN         1131        V           A
AT135_HUMAN         1204        K           Q
AT1A1_HUMAN         47          S           I
AT1A4_HUMAN         83          G           D
AT1A4_HUMAN         297         E           K
AT1A4_HUMAN         541         M           R
AT1A4_HUMAN         586         M           I
AT1B2_HUMAN         199         T           A
AT1B4_HUMAN         48          V           A
AT2A3_HUMAN         869         Q           H
AT2B1_HUMAN         267         M           R
AT2B3_HUMAN         198         I           M
AT2C1_HUMAN         450         A           T
AT2C2_HUMAN         411         G           S
AT2C2_HUMAN         466         M           L
AT2C2_HUMAN         907         L           P
ATP4A_HUMAN         265         V           A
ATPA_HUMAN          32          A           S
ATPA_HUMAN          223         I           V
ATPB_HUMAN          274         E           Q
AT5F1_HUMAN         152         T           M
AT5F1_HUMAN         152         T           N
AT5G2_HUMAN         58          S           I
AT5G2_HUMAN         141         M           K
AT5G3_HUMAN         93          G           E
ATPO_HUMAN          98          K           R
AT5SL_HUMAN         9           R           C
AT5SL_HUMAN         23          H           R
AT5SL_HUMAN         34          N           S
AT5SL_HUMAN         230         E           K
RENR_HUMAN          90          P           A
RENR_HUMAN          290         A           P
VPP2_HUMAN          685         R           Q
VPP2_HUMAN          813         A           V
VPP4_HUMAN          2           A           V
VA0D2_HUMAN         272         G           R
VA0D2_HUMAN         295         E           K
VATB1_HUMAN         30          T           I
VATB1_HUMAN         161         E           K
VATC2_HUMAN         143         N           D
VATF_HUMAN          24          G           V
VATG3_HUMAN         54          E           Q
ATP7A_HUMAN         669         I           T
ATP7A_HUMAN         703         R           H
ATP7A_HUMAN         767         V           L
ATP7A_HUMAN         1464        I           V
ATP7B_HUMAN         14          A           D
ATP7B_HUMAN         96          G           D
ATP7B_HUMAN         290         V           L
ATP7B_HUMAN         390         I           V
ATP7B_HUMAN         406         S           A
ATP7B_HUMAN         446         V           L
ATP7B_HUMAN         456         V           L
ATP7B_HUMAN         466         L           V
ATP7B_HUMAN         565         N           S
ATP7B_HUMAN         723         R           G
ATP7B_HUMAN         776         L           V
ATP7B_HUMAN         832         K           R
ATP7B_HUMAN         864         V           I
ATP7B_HUMAN         875         G           R
ATP7B_HUMAN         952         R           K
ATP7B_HUMAN         995         V           A
ATP7B_HUMAN         1109        V           M
ATP7B_HUMAN         1140        V           A
ATP7B_HUMAN         1143        T           N
ATP7B_HUMAN         1207        H           R
ATP7B_HUMAN         1245        P           S
ATP7B_HUMAN         1297        V           I
ATP7B_HUMAN         1407        D           E
AT8A1_HUMAN         673         T           M
AT8A2_HUMAN         1029        A           T
AT8B1_HUMAN         78          H           Q
AT8B1_HUMAN         305         F           I
AT8B1_HUMAN         384         R           H
AT8B1_HUMAN         393         I           V
AT8B1_HUMAN         429         E           A
AT8B1_HUMAN         577         I           V
AT8B1_HUMAN         580         S           N
AT8B1_HUMAN         674         M           T
AT8B1_HUMAN         814         K           N
AT8B1_HUMAN         952         R           Q
AT8B1_HUMAN         1152        A           T
AT8B3_HUMAN         45          G           R
AT8B3_HUMAN         618         V           I
AT8B4_HUMAN         225         N           S
AT8B4_HUMAN         452         H           N
AT8B4_HUMAN         1165        N           K
AT8B4_HUMAN         1190        V           G
ATP9B_HUMAN         39          S           G
ATP9B_HUMAN         504         D           N
ATP9B_HUMAN         732         M           L
ATPF1_HUMAN         62          S           G
CTU1_HUMAN          107         A           V
ATBD4_HUMAN         41          G           E
ATBD4_HUMAN         236         R           P
ATPG1_HUMAN         14          P           T
ATRIP_HUMAN         125         K           Q
ATRIP_HUMAN         240         P           L
ATRN_HUMAN          303         D           A
ATRN_HUMAN          426         I           T
ATRN_HUMAN          1152        R           K
ATRN_HUMAN          1226        V           I
ATRN1_HUMAN         989         S           N
ATX1_HUMAN          209         H           Q
ATX1_HUMAN          753         P           S
ATX1L_HUMAN         313         S           P
ATX2_HUMAN          107         L           V
ATX2_HUMAN          248         S           N
ATX3_HUMAN          212         V           M
ATX3L_HUMAN         266         L           F
ATX3L_HUMAN         332         G           D
ATX7_HUMAN          264         K           R
ATX7_HUMAN          573         I           V
ATX7_HUMAN          663         P           S
ATX7_HUMAN          862         V           M
AT7L2_HUMAN         495         P           S
STK6_HUMAN          11          G           R
STK6_HUMAN          31          F           I
STK6_HUMAN          50          P           L
STK6_HUMAN          57          V           I
STK6_HUMAN          373         M           V
AKIP_HUMAN          107         Q           H
AURKB_HUMAN         52          A           V
AURKB_HUMAN         100         H           Q
AURKB_HUMAN         179         T           M
AURKB_HUMAN         298         T           M
AUTS2_HUMAN         303         A           S
AVEN_HUMAN          228         Q           R
AVIL_HUMAN          204         E           K
AVL9_HUMAN          257         C           S
NEU2_HUMAN          82          P           L
NEU2_HUMAN          119         G           V
AVPI1_HUMAN         41          G           A
V1AR_HUMAN          6           G           S
V1BR_HUMAN          65          K           N
V1BR_HUMAN          191         G           R
V1BR_HUMAN          267         S           G
V1BR_HUMAN          364         R           H
V2R_HUMAN           7           T           S
V2R_HUMAN           12          G           E
V2R_HUMAN           42          A           V
V2R_HUMAN           61          A           V
V2R_HUMAN           64          R           W
V2R_HUMAN           139         R           S
V2R_HUMAN           147         A           V
V2R_HUMAN           215         V           M
V2R_HUMAN           252         R           W
V2R_HUMAN           318         S           T
V2R_HUMAN           352         G           D
AX2R_HUMAN          119         R           Q
AX2R_HUMAN          186         R           W
UFO_HUMAN           112         T           M
UFO_HUMAN           266         N           D
UFO_HUMAN           515         S           G
AZI1_HUMAN          43          V           I
B3GL1_HUMAN         126         D           N
B3GT5_HUMAN         27          S           R
B3GT5_HUMAN         85          M           T
B3GT5_HUMAN         144         R           H
B3GLT_HUMAN         370         E           K
B3GA1_HUMAN         131         A           T
B3GN1_HUMAN         253         T           S
B3GN3_HUMAN         328         H           R
B3GN4_HUMAN         6           P           A
B3GN4_HUMAN         83          S           T
B3GN4_HUMAN         87          L           P
B3GN7_HUMAN         233         V           I
B3GN8_HUMAN         137         S           G
B3GNL_HUMAN         341         A           T
B4GN1_HUMAN         35          L           V
B4GN1_HUMAN         172         G           R
B4GN1_HUMAN         516         A           V
B4GN2_HUMAN         40          D           A
B4GN2_HUMAN         466         C           R
B4GN3_HUMAN         59          G           S
B4GN3_HUMAN         265         R           Q
B4GN3_HUMAN         411         K           R
B4GN3_HUMAN         768         R           Q
B4GN3_HUMAN         992         R           H
B4GT1_HUMAN         21          R           W
B4GT1_HUMAN         257         H           R
B4GT2_HUMAN         122         Q           H
B4GT2_HUMAN         338         G           R
B4GT4_HUMAN         116         Q           E
B4GT5_HUMAN         61          G           S
B4GT5_HUMAN         368         D           N
B4GT5_HUMAN         371         Y           D
B4GT6_HUMAN         379         I           V
B9D2_HUMAN          11          I           M
BAALC_HUMAN         164         S           T
BAAT_HUMAN          20          R           Q
BACE1_HUMAN         481         R           C
BACH1_HUMAN         314         S           P
BACH2_HUMAN         418         A           T
BAD_HUMAN           107         A           S
BAG3_HUMAN          71          R           Q
BAG3_HUMAN          151         C           R
BAG3_HUMAN          405         A           V
BAG3_HUMAN          407         P           L
BAG5_HUMAN          157         C           W
BAHD1_HUMAN         26          E           G
BAHD1_HUMAN         182         D           H
BAHD1_HUMAN         298         Q           K
BAI3_HUMAN          503         S           N
BAIP2_HUMAN         519         Q           R
BI2L1_HUMAN         460         S           T
BAIP3_HUMAN         582         D           A
BAIP3_HUMAN         879         S           I
BAK_HUMAN           28          A           V
BAK_HUMAN           42          R           H
BAK_HUMAN           69          S           R
BAFL_HUMAN          3           N           D
BAFL_HUMAN          78          T           S
BANK1_HUMAN         61          R           H
BANK1_HUMAN         383         A           T
BANK1_HUMAN         650         R           C
BAP1_HUMAN          616         V           E
BARD1_HUMAN         24          P           S
BARD1_HUMAN         186         S           G
BARD1_HUMAN         241         S           C
BARD1_HUMAN         378         R           S
BARD1_HUMAN         507         V           M
BARD1_HUMAN         557         C           S
BARD1_HUMAN         645         C           R
BARD1_HUMAN         658         R           C
BARD1_HUMAN         728         S           F
BARX1_HUMAN         48          A           T
BASP1_HUMAN         76          A           V
BAT2L_HUMAN         417         M           V
BAT2L_HUMAN         936         S           T
BAT2L_HUMAN         981         L           P
BAT3_HUMAN          625         S           P
BAT3_HUMAN          728         A           V
BAT4_HUMAN          41          R           L
BAT4_HUMAN          112         A           V
BAT4_HUMAN          210         S           A
BAT4_HUMAN          235         A           V
BATF2_HUMAN         6           G           S
BATF3_HUMAN         11          V           I
BAX_HUMAN           39          G           R
BAZ1A_HUMAN         344         D           E
BAZ1A_HUMAN         1366        N           K
BAZ2A_HUMAN         498         V           E
BBS10_HUMAN         376         L           F
BBS10_HUMAN         539         P           L
BBS12_HUMAN         39          I           T
BBS12_HUMAN         126         E           D
BBS12_HUMAN         170         I           V
BBS12_HUMAN         195         K           R
BBS12_HUMAN         238         N           K
BBS12_HUMAN         386         Q           R
BBS12_HUMAN         429         S           T
BBS12_HUMAN         461         N           H
BBS12_HUMAN         467         D           N
BBS12_HUMAN         484         R           K
BBS12_HUMAN         615         A           V
BBS2_HUMAN          122         A           V
BBS2_HUMAN          123         I           V
BBS2_HUMAN          504         A           V
BBS4_HUMAN          46          K           R
BBS4_HUMAN          268         E           K
BBS4_HUMAN          354         I           T
BBS4_HUMAN          393         A           V
PTHB1_HUMAN         12          T           A
PTHB1_HUMAN         455         A           T
PTHB1_HUMAN         455         A           V
PTHB1_HUMAN         521         R           Q
BCA3_HUMAN          23          R           K
BCA3_HUMAN          132         I           T
BCAM_HUMAN          77          R           H
BCAM_HUMAN          196         V           I
BCAM_HUMAN          204         M           K
BCAM_HUMAN          282         R           H
BCAM_HUMAN          381         V           I
BCAM_HUMAN          451         K           Q
BCAM_HUMAN          539         T           A
BCAM_HUMAN          581         Q           L
PGCB_HUMAN          356         S           L
PGCB_HUMAN          504         E           K
BCAR1_HUMAN         76          S           P
BCAR1_HUMAN         491         R           L
BCAR1_HUMAN         558         H           R
BCAR3_HUMAN         464         E           G
BCAR3_HUMAN         593         Q           H
BCAS1_HUMAN         24          Q           K
BCAS1_HUMAN         163         V           A
BCAS1_HUMAN         255         G           E
BCAS1_HUMAN         472         Q           H
BCAS1_HUMAN         583         S           P
BCAS3_HUMAN         106         I           V
BCAS4_HUMAN         56          E           D
BCAT1_HUMAN         59          T           M
BCAT1_HUMAN         321         E           K
BCAT1_HUMAN         330         G           S
BCAT2_HUMAN         186         T           R
BCCIP_HUMAN         254         E           Q
BN3D2_HUMAN         288         S           R
CHLE_HUMAN          283         E           D
ODBA_HUMAN          39          P           H
ODBA_HUMAN          151         T           M
ODBB_HUMAN          41          T           I
BCL2_HUMAN          7           T           S
BCL2_HUMAN          43          A           T
B2LA1_HUMAN         19          C           Y
B2LA1_HUMAN         39          N           K
B2LA1_HUMAN         82          G           D
B2LA1_HUMAN         117         E           D
B2L10_HUMAN         11          L           R
B2L12_HUMAN         47          G           V
B2L13_HUMAN         55          I           V
B2L13_HUMAN         360         P           S
B2L15_HUMAN         90          D           N
B2CL2_HUMAN         133         R           Q
BCL6_HUMAN          252         N           S
BCL6_HUMAN          493         A           T
BCL6_HUMAN          676         H           Y
BCL7A_HUMAN         120         N           T
BCL8_HUMAN          33          V           A
BCL8_HUMAN          54          T           I
BCL8_HUMAN          81          C           R
BCL9_HUMAN          671         P           S
BCL9_HUMAN          782         R           K
BCLF1_HUMAN         209         S           C
BCLF1_HUMAN         459         Y           D
BCLF1_HUMAN         461         L           H
BCLF1_HUMAN         629         N           S
BCLF1_HUMAN         875         R           C
BCDO1_HUMAN         267         R           S
BCDO1_HUMAN         379         A           V
BCDO2_HUMAN         231         P           L
BCDO2_HUMAN         289         G           E
BCDO2_HUMAN         548         L           I
BCORL_HUMAN         209         G           S
BCR_HUMAN           413         I           M
BCR_HUMAN           558         K           T
BCR_HUMAN           752         D           E
BCR_HUMAN           796         N           S
BCR_HUMAN           910         Y           C
BCR_HUMAN           949         V           I
BCR_HUMAN           1037        E           K
BCR_HUMAN           1091        V           M
BCR_HUMAN           1096        T           A
BCR_HUMAN           1104        A           G
BCR_HUMAN           1106        D           N
BCR_HUMAN           1127        T           M
BCR_HUMAN           1149        A           T
BCR_HUMAN           1161        E           K
BCR_HUMAN           1187        K           E
BCR_HUMAN           1189        V           M
BCR_HUMAN           1204        A           G
BCR_HUMAN           1235        W           R
BDH2_HUMAN          70          N           S
BKRB1_HUMAN         250         A           V
BKRB1_HUMAN         317         R           Q
BKRB2_HUMAN         14          R           C
BKRB2_HUMAN         354         G           E
BDNF_HUMAN          66          V           M
BDNF_HUMAN          75          Q           H
BDNF_HUMAN          125         R           M
BDNF_HUMAN          127         R           L
BECN1_HUMAN         103         A           V
BECN1_HUMAN         403         I           T
BEND2_HUMAN         154         F           L
BEND2_HUMAN         188         S           F
BEND7_HUMAN         341         N           S
BEST1_HUMAN         67          L           V
BEST1_HUMAN         357         A           V
BEST1_HUMAN         525         E           A
BEST1_HUMAN         557         E           K
BEST1_HUMAN         561         T           A
BEST1_HUMAN         567         L           F
BEST1_HUMAN         578         E           V
BEST3_HUMAN         43          Y           H
BEST3_HUMAN         622         E           G
BEST4_HUMAN         62          Y           C
BEST4_HUMAN         217         Y           S
BEST4_HUMAN         331         Q           E
BEST4_HUMAN         402         R           L
BEX1_HUMAN          9           V           L
BEX1_HUMAN          11          S           N
BEX1_HUMAN          13          S           I
BEX1_HUMAN          14          M           V
BEX1_HUMAN          17          A           V
BEX1_HUMAN          40          A           V
BEX1_HUMAN          66          M           I
BFAR_HUMAN          140         M           R
BFAR_HUMAN          245         R           H
BFSP1_HUMAN         345         G           S
BFSP1_HUMAN         656         D           E
OSTCN_HUMAN         94          R           Q
BHLH9_HUMAN         132         S           G
BHLH9_HUMAN         318         C           R
BHMT1_HUMAN         239         R           Q
BICC1_HUMAN         8           G           D
BICC1_HUMAN         943         S           P
BID_HUMAN           10          S           G
BID_HUMAN           162         H           Q
BIK_HUMAN           19          E           K
BIK_HUMAN           26          T           I
BIK_HUMAN           148         L           P
BIN2_HUMAN          48          S           N
BIN2_HUMAN          529         N           D
BIRC2_HUMAN         453         M           I
BIRC2_HUMAN         453         M           V
BIRC2_HUMAN         506         A           V
BIRC2_HUMAN         549         P           S
BIRC3_HUMAN         260         K           R
BIRC3_HUMAN         386         V           M
BIRC3_HUMAN         401         R           K
BIRC5_HUMAN         129         E           K
BIRC7_HUMAN         223         E           Q
BIRC8_HUMAN         156         A           T
BIRC8_HUMAN         165         L           S
BIRC8_HUMAN         196         Y           H
BIRC8_HUMAN         225         A           T
BIRC8_HUMAN         225         A           V
BLID_HUMAN          76          A           D
BLK_HUMAN           48          T           I
BLM_HUMAN           137         K           R
BLM_HUMAN           298         T           M
BLM_HUMAN           591         R           Q
BLM_HUMAN           868         P           L
BLM_HUMAN           1043        A           D
BLM_HUMAN           1205        V           I
BLM_HUMAN           1209        S           T
BLM_HUMAN           1213        E           K
BLM_HUMAN           1321        V           I
BLMH_HUMAN          443         I           V
BL1S2_HUMAN         13          S           R
BIEA_HUMAN          3           A           T
BIEA_HUMAN          37          L           V
BIEA_HUMAN          56          Q           R
BLVRB_HUMAN         46          R           Q
GO45_HUMAN          40          Q           R
GO45_HUMAN          196         R           Q
BMI1_HUMAN          18          C           Y
BMP1_HUMAN          719         V           I
BMP10_HUMAN         200         T           S
BMP10_HUMAN         250         N           K
BMP15_HUMAN         103         N           S
BMP2_HUMAN          37          S           A
BMP2_HUMAN          77          P           S
BMP2_HUMAN          106         A           T
BMP2_HUMAN          161         L           S
BMP2_HUMAN          190         R           S
BMP2_HUMAN          387         D           G
BMP2K_HUMAN         212         D           V
BMP2K_HUMAN         288         R           H
BMP2K_HUMAN         405         G           S
BMP2K_HUMAN         1002        T           S
BMP3_HUMAN          176         Q           K
BMP3_HUMAN          176         Q           L
BMP3_HUMAN          192         R           Q
BMP3_HUMAN          205         L           F
BMP3_HUMAN          222         T           M
BMP4_HUMAN          102         T           A
BMP4_HUMAN          152         V           A
BMP4_HUMAN          168         G           A
BMP4_HUMAN          225         T           A
BMP4_HUMAN          226         R           W
BMP4_HUMAN          367         S           T
BMP5_HUMAN          2           H           Y
BMP6_HUMAN          257         R           C
BMP8A_HUMAN         293         R           H
BMP8B_HUMAN         293         H           R
BMPER_HUMAN         555         R           W
BMR1A_HUMAN         2           P           T
BMR1A_HUMAN         450         V           M
BMR1B_HUMAN         149         R           W
BMR1B_HUMAN         224         R           H
BMR1B_HUMAN         371         R           Q
BMPR2_HUMAN         224         E           D
BMPR2_HUMAN         775         S           N
BMS1_HUMAN          237         R           H
BMS1_HUMAN          552         S           P
BMS1_HUMAN          652         K           R
BMS1_HUMAN          884         M           V
BMS1_HUMAN          1141        V           I
BMX_HUMAN           284         S           L
BNC2_HUMAN          550         L           V
BNC2_HUMAN          782         T           A
SEC20_HUMAN         14          Q           H
BNIP2_HUMAN         24          S           T
BNIPL_HUMAN         65          S           N
BNIPL_HUMAN         226         S           N
BOC_HUMAN           883         K           N
BOC_HUMAN           915         Q           H
BOLA1_HUMAN         98          G           A
BORA_HUMAN          210         S           L
BORA_HUMAN          308         S           F
BPI_HUMAN           12          A           T
BPI_HUMAN           12          A           V
BPI_HUMAN           16          A           V
BPI_HUMAN           90          R           C
BPI_HUMAN           123         K           E
BPI_HUMAN           140         E           Q
BPI_HUMAN           196         A           V
BPI_HUMAN           216         E           K
BPI_HUMAN           280         A           V
BPI_HUMAN           377         V           I
BPI_HUMAN           404         N           D
BPI_HUMAN           451         K           E
BPIL1_HUMAN         31          K           M
BPIL1_HUMAN         63          A           V
BPIL2_HUMAN         269         V           A
BPIL2_HUMAN         302         V           L
BPIL2_HUMAN         451         S           P
BPIL2_HUMAN         479         E           A
BPIL3_HUMAN         16          T           M
BPIL3_HUMAN         97          V           I
BPIL3_HUMAN         149         P           T
BPIL3_HUMAN         347         S           G
BRAF1_HUMAN         301         P           S
BRCA1_HUMAN         64          C           Y
BRCA1_HUMAN         153         S           R
BRCA1_HUMAN         239         H           R
BRCA1_HUMAN         275         G           S
BRCA1_HUMAN         356         Q           R
BRCA1_HUMAN         379         I           M
BRCA1_HUMAN         656         N           I
BRCA1_HUMAN         693         D           N
BRCA1_HUMAN         723         N           D
BRCA1_HUMAN         772         V           A
BRCA1_HUMAN         820         K           E
BRCA1_HUMAN         871         P           L
BRCA1_HUMAN         925         I           L
BRCA1_HUMAN         989         F           S
BRCA1_HUMAN         1008        M           I
BRCA1_HUMAN         1038        E           G
BRCA1_HUMAN         1040        S           N
BRCA1_HUMAN         1060        E           A
BRCA1_HUMAN         1140        S           G
BRCA1_HUMAN         1183        K           R
BRCA1_HUMAN         1236        N           K
BRCA1_HUMAN         1250        E           K
BRCA1_HUMAN         1347        R           G
BRCA1_HUMAN         1406        K           N
BRCA1_HUMAN         1431        S           P
BRCA1_HUMAN         1443        R           G
BRCA1_HUMAN         1443        R           Q
BRCA1_HUMAN         1512        S           I
BRCA1_HUMAN         1613        S           G
BRCA1_HUMAN         1620        T           A
BRCA1_HUMAN         1637        P           L
BRCA1_HUMAN         1652        M           I
BRCA1_HUMAN         1662        F           C
BRCA1_HUMAN         1665        V           M
BRCC3_HUMAN         74          I           V
BRD1_HUMAN          38          R           G
BRD1_HUMAN          321         A           S
BRD1_HUMAN          730         A           T
BRD2_HUMAN          49          A           G
BRD2_HUMAN          49          A           S
BRD2_HUMAN          212         A           P
BRD2_HUMAN          238         L           F
BRD2_HUMAN          260         P           Q
BRD2_HUMAN          474         A           V
BRD2_HUMAN          547         R           K
BRD2_HUMAN          569         A           T
BRD2_HUMAN          599         A           P
BRD3_HUMAN          172         A           V
BRD3_HUMAN          435         K           Q
BRD3_HUMAN          441         R           H
BRD3_HUMAN          447         S           P
BRD4_HUMAN          37          P           S
BRD4_HUMAN          371         A           G
BRD4_HUMAN          563         S           N
BRD4_HUMAN          598         T           S
BRD4_HUMAN          669         R           H
BRD4_HUMAN          1097        R           H
BRD8_HUMAN          490         T           M
BRD8_HUMAN          896         L           P
BRD8_HUMAN          1198        R           Q
BRD9_HUMAN          266         A           T
BRD9_HUMAN          389         A           T
BRDT_HUMAN          2           S           F
BRDT_HUMAN          6           R           Q
BRDT_HUMAN          62          Q           K
BRDT_HUMAN          238         K           N
BRDT_HUMAN          336         K           T
BRDT_HUMAN          357         E           K
BRDT_HUMAN          410         N           K
BRDT_HUMAN          542         P           A
BRDT_HUMAN          605         R           Q
BRDT_HUMAN          696         P           L
BRI3_HUMAN          123         T           A
FANCJ_HUMAN         173         R           C
FANCJ_HUMAN         193         V           I
FANCJ_HUMAN         195         L           P
FANCJ_HUMAN         264         R           W
FANCJ_HUMAN         419         R           W
FANCJ_HUMAN         531         F           V
FANCJ_HUMAN         540         Q           L
FANCJ_HUMAN         633         I           M
FANCJ_HUMAN         832         C           Y
FANCJ_HUMAN         919         P           S
FANCJ_HUMAN         935         V           G
FANCJ_HUMAN         1148        D           E
BR44L_HUMAN         36          L           I
BRPF1_HUMAN         1117        G           E
BRPF1_HUMAN         1193        H           Q
BRPF3_HUMAN         278         A           G
BRS3_HUMAN          53          T           P
BRS3_HUMAN          162         L           Q
BRSK1_HUMAN         547         T           N
BRSK1_HUMAN         765         G           S
BRSK1_HUMAN         780         P           A
CELF4_HUMAN         388         G           S
CELF5_HUMAN         65          F           L
CELF6_HUMAN         152         R           P
BRWD3_HUMAN         1288        R           K
BASI_HUMAN          269         G           V
BSPRY_HUMAN         261         A           P
BSPRY_HUMAN         293         Q           H
BSPRY_HUMAN         374         T           I
BST1_HUMAN          77          A           V
BST1_HUMAN          101         I           V
BST1_HUMAN          125         R           H
BST1_HUMAN          145         R           Q
BST2_HUMAN          143         V           F
BTBDA_HUMAN         145         T           A
BTBDB_HUMAN         448         G           S
BTBDB_HUMAN         1002        A           D
BTBDB_HUMAN         1076        G           S
SLX4_HUMAN          1122        P           L
SLX4_HUMAN          1221        A           V
SLX4_HUMAN          1271        S           F
SLX4_HUMAN          1367        A           T
SLX4_HUMAN          1677        P           S
BTBDG_HUMAN         318         R           Q
BTBDG_HUMAN         331         G           D
BTBDG_HUMAN         439         H           P
BTBDG_HUMAN         472         Q           R
BTBD8_HUMAN         60          V           I
BTBD8_HUMAN         136         K           R
BTC_HUMAN           7           C           G
BTC_HUMAN           124         L           M
BTD_HUMAN           391         P           S
BTG1_HUMAN          139         N           S
BTG1_HUMAN          141         Q           E
BTG2_HUMAN          153         V           M
BTK_HUMAN           82          R           K
BTK_HUMAN           630         M           I
BTLA_HUMAN          124         I           V
BTLA_HUMAN          157         S           R
BTLA_HUMAN          267         L           P
BT1A1_HUMAN         213         T           A
BT1A1_HUMAN         303         V           A
BT1A1_HUMAN         503         D           E
BT2A1_HUMAN         124         R           C
BT2A1_HUMAN         207         V           M
BT2A1_HUMAN         378         R           Q
BT2A1_HUMAN         451         G           A
BT2A2_HUMAN         479         P           S
BT2A3_HUMAN         79          G           D
BT2A3_HUMAN         148         V           I
BT2A3_HUMAN         300         N           S
BT3A1_HUMAN         224         S           N
BT3A1_HUMAN         456         P           T
BT3A2_HUMAN         167         R           T
BT3A2_HUMAN         181         N           D
BT3A2_HUMAN         182         A           T
BT3A2_HUMAN         211         R           K
BT3A2_HUMAN         307         S           N
BTNL2_HUMAN         94          W           R
BTNL2_HUMAN         188         V           M
BTNL2_HUMAN         196         K           E
BTNL2_HUMAN         283         D           V
BTNL2_HUMAN         334         S           L
BTNL2_HUMAN         352         A           T
BTNL2_HUMAN         360         S           G
BTNL2_HUMAN         379         P           L
BTNL2_HUMAN         380         M           I
BTNL2_HUMAN         393         P           Q
BTNL8_HUMAN         143         T           A
BTNL8_HUMAN         229         E           K
BTNL9_HUMAN         511         G           R
FBW1A_HUMAN         543         A           S
FBW1A_HUMAN         592         P           H
BUB1_HUMAN          20          G           D
BUB1_HUMAN          534         N           D
BUB1B_HUMAN         40          T           M
BUB1B_HUMAN         349         R           Q
BUB1B_HUMAN         378         P           S
BUB1B_HUMAN         390         E           D
BUD13_HUMAN         120         R           C
BUD13_HUMAN         148         P           L
BUD13_HUMAN         242         R           I
BUD13_HUMAN         388         S           C
POPD1_HUMAN         127         M           I
POPD1_HUMAN         129         R           W
BXDC1_HUMAN         41          A           G
BXDC1_HUMAN         60          G           S
RPF1_HUMAN          9           S           G
RPF1_HUMAN          223         M           I
BYST_HUMAN          103         E           K
BYST_HUMAN          426         P           S
RIMB1_HUMAN         514         Q           R
RIMB1_HUMAN         586         A           T
RIMB1_HUMAN         817         Q           R
RIMB1_HUMAN         851         W           R
RIMB1_HUMAN         1118        H           L
RIMB1_HUMAN         1140        A           P
RIMB1_HUMAN         1253        R           C
BZW2_HUMAN          44          D           A
CJ011_HUMAN         153         S           F
CJ111_HUMAN         70          R           K
CJ112_HUMAN         562         D           A
CJ112_HUMAN         573         I           V
CJ112_HUMAN         653         K           N
CJ112_HUMAN         713         V           A
CJ112_HUMAN         809         D           G
CJ112_HUMAN         812         E           K
CJ112_HUMAN         917         T           M
CJ112_HUMAN         958         V           I
CJ112_HUMAN         1033        K           E
CJ112_HUMAN         1049        L           I
CJ112_HUMAN         1087        H           Q
CJ112_HUMAN         1173        M           T
CJ112_HUMAN         1261        P           S
CJ112_HUMAN         1307        S           N
CJ112_HUMAN         1379        M           R
CJ113_HUMAN         62          R           G
CJ113_HUMAN         100         D           H
CJ114_HUMAN         73          R           P
CJ118_HUMAN         85          T           I
CJ118_HUMAN         179         R           Q
CJ118_HUMAN         271         Q           K
CJ012_HUMAN         49          N           S
CJ012_HUMAN         314         L           P
CJ012_HUMAN         396         E           G
CJ012_HUMAN         401         P           A
CJ012_HUMAN         535         I           L
CJ012_HUMAN         556         T           P
CJ120_HUMAN         20          T           K
CJ120_HUMAN         269         A           T
CJ128_HUMAN         83          P           L
CJ141_HUMAN         147         A           V
CJ025_HUMAN         63          N           I
CJ047_HUMAN         412         A           V
GI24_HUMAN          187         E           D
CJ062_HUMAN         121         E           D
CJ068_HUMAN         388         A           G
CJ068_HUMAN         510         M           T
CJ068_HUMAN         607         I           V
CJ071_HUMAN         208         N           K
CJ071_HUMAN         666         H           Q
CJ072_HUMAN         68          F           S
CJ078_HUMAN         81          D           G
CJ079_HUMAN         394         I           T
CJ079_HUMAN         617         L           F
CJ079_HUMAN         635         V           I
CJ079_HUMAN         836         A           S
CJ081_HUMAN         337         V           I
CJ082_HUMAN         124         T           M
CJ090_HUMAN         57          M           I
CJ090_HUMAN         134         R           H
CJ090_HUMAN         262         D           N
CJ090_HUMAN         531         D           E
CJ091_HUMAN         144         E           G
CJ092_HUMAN         286         C           R
CJ092_HUMAN         410         E           K
CJ092_HUMAN         492         A           T
CJ092_HUMAN         660         L           F
CJ092_HUMAN         701         S           G
CJ092_HUMAN         819         K           Q
CK001_HUMAN         40          V           A
CK001_HUMAN         49          K           Q
CK001_HUMAN         85          Q           H
CK016_HUMAN         144         P           L
CK016_HUMAN         210         V           L
CK020_HUMAN         68          P           L
CK024_HUMAN         97          G           V
CK024_HUMAN         150         A           T
CK035_HUMAN         44          T           A
CK036_HUMAN         6           E           A
CK036_HUMAN         135         S           F
CK036_HUMAN         142         G           V
CK040_HUMAN         100         F           S
CK042_HUMAN         242         P           S
CK046_HUMAN         180         T           P
CK052_HUMAN         23          T           R
CK059_HUMAN         73          S           L
CK060_HUMAN         9           C           Y
CK063_HUMAN         486         H           R
CK065_HUMAN         183         W           L
CK065_HUMAN         242         F           L
CK066_HUMAN         238         T           N
CK066_HUMAN         382         S           T
CK067_HUMAN         92          V           M
CK069_HUMAN         69          Q           H
CK072_HUMAN         22          P           T
CK073_HUMAN         47          P           A
M89BB_HUMAN         66          M           T
CL012_HUMAN         379         I           M
CL024_HUMAN         225         R           G
CL026_HUMAN         249         K           Q
CL028_HUMAN         88          S           L
CL028_HUMAN         118         A           S
CL028_HUMAN         210         M           L
CL029_HUMAN         23          P           L
CL029_HUMAN         238         V           L
CL035_HUMAN         59          I           V
CL035_HUMAN         106         H           Q
CL035_HUMAN         202         I           V
CL035_HUMAN         250         P           L
CL035_HUMAN         309         R           Q
CL035_HUMAN         346         S           N
CL035_HUMAN         352         S           G
CL035_HUMAN         433         S           T
CL035_HUMAN         518         P           S
CL035_HUMAN         954         F           S
CL035_HUMAN         1010        T           K
CL035_HUMAN         1208        S           C
CL035_HUMAN         1226        V           I
CL035_HUMAN         1338        T           A
CL036_HUMAN         38          P           L
CL036_HUMAN         76          A           E
CL036_HUMAN         84          I           V
CL041_HUMAN         313         N           S
CL041_HUMAN         445         T           P
CL042_HUMAN         11          D           E
CL042_HUMAN         182         P           R
CL043_HUMAN         44          G           R
CL045_HUMAN         5           G           S
CL048_HUMAN         400         V           M
CL049_HUMAN         55          Q           R
CL050_HUMAN         306         Q           R
CL050_HUMAN         322         R           H
CL052_HUMAN         113         S           W
CL052_HUMAN         220         T           K
CL054_HUMAN         86          P           S
CL055_HUMAN         11          P           S
CL055_HUMAN         558         T           A
CL055_HUMAN         562         L           F
CL060_HUMAN         51          K           R
CL060_HUMAN         65          K           R
CL060_HUMAN         103         N           K
CL063_HUMAN         387         G           S
CL063_HUMAN         593         P           L
CL063_HUMAN         666         K           E
CL063_HUMAN         710         E           K
CL063_HUMAN         783         V           A
CL063_HUMAN         790         N           S
CL063_HUMAN         1107        P           H
CL065_HUMAN         134         A           T
CL066_HUMAN         139         I           M
CL066_HUMAN         443         S           A
CL069_HUMAN         49          C           R
CL069_HUMAN         75          K           R
CL071_HUMAN         140         I           V
CM018_HUMAN         152         G           R
CM026_HUMAN         231         K           N
CM028_HUMAN         111         V           D
CM029_HUMAN         154         R           Q
CM030_HUMAN         134         R           C
CM031_HUMAN         254         I           V
CM033_HUMAN         59          R           G
CM037_HUMAN         5           S           G
CM038_HUMAN         120         K           R
CM039_HUMAN         46          N           S
CN101_HUMAN         245         A           S
CN101_HUMAN         565         S           N
CN102_HUMAN         32          C           F
CN105_HUMAN         235         Y           C
CN115_HUMAN         53          L           F
CN118_HUMAN         132         V           E
CN119_HUMAN         16          L           V
DTD2_HUMAN          6           R           W
CN135_HUMAN         770         Q           H
CN135_HUMAN         811         D           Y
CN135_HUMAN         1000        G           S
CN143_HUMAN         15          A           V
CN143_HUMAN         31          D           G
CN143_HUMAN         45          T           A
CN145_HUMAN         16          R           L
CN145_HUMAN         732         H           R
PRCM_HUMAN          42          V           A
PRCM_HUMAN          315         A           V
PRCM_HUMAN          341         I           V
CN153_HUMAN         14          A           P
CN153_HUMAN         75          N           S
CN159_HUMAN         10          R           C
CN159_HUMAN         237         S           N
CN159_HUMAN         372         A           T
CN159_HUMAN         502         D           N
CN159_HUMAN         507         D           N
CN159_HUMAN         583         G           D
CN174_HUMAN         18          L           P
CN174_HUMAN         370         K           E
CN174_HUMAN         454         K           E
CN177_HUMAN         3           R           W
CN177_HUMAN         33          V           A
CN178_HUMAN         26          H           Y
CN179_HUMAN         85          R           H
CN021_HUMAN         51          P           S
CN021_HUMAN         308         S           N
CN037_HUMAN         96          T           I
CN037_HUMAN         391         A           V
CN037_HUMAN         528         V           F
CN037_HUMAN         613         Q           E
CN038_HUMAN         164         G           R
CN038_HUMAN         507         G           E
CN038_HUMAN         689         S           N
CN038_HUMAN         689         S           R
CN043_HUMAN         86          A           V
CN043_HUMAN         554         P           L
CN045_HUMAN         496         K           E
SYNE3_HUMAN         668         T           M
SYNE3_HUMAN         864         R           H
SYNE3_HUMAN         923         A           V
SYNE3_HUMAN         946         I           V
CN050_HUMAN         83          T           I
CN070_HUMAN         21          E           D
CN073_HUMAN         77          R           W
CN073_HUMAN         93          D           E
CN073_HUMAN         185         L           H
CN073_HUMAN         675         R           Q
CN082_HUMAN         115         G           R
CN093_HUMAN         190         A           V
CO002_HUMAN         34          P           Q
CO002_HUMAN         152         W           R
CO002_HUMAN         212         V           A
CO002_HUMAN         253         G           R
CO002_HUMAN         282         N           S
CO002_HUMAN         343         P           A
CO002_HUMAN         406         Q           E
CO002_HUMAN         757         A           T
CO002_HUMAN         929         T           P
DPCA2_HUMAN         91          C           R
CO026_HUMAN         284         P           S
CO027_HUMAN         391         R           H
CO027_HUMAN         427         P           L
CO032_HUMAN         17          A           T
CO037_HUMAN         62          V           A
CO039_HUMAN         119         A           P
CO039_HUMAN         491         D           G
CO039_HUMAN         536         S           A
CO039_HUMAN         945         D           G
CO042_HUMAN         287         R           C
CO042_HUMAN         402         R           W
CO042_HUMAN         628         R           C
CO042_HUMAN         747         V           A
CO042_HUMAN         923         S           C
CO042_HUMAN         1523        R           C
CO043_HUMAN         31          P           R
CO051_HUMAN         147         L           V
CO053_HUMAN         3           L           V
CO053_HUMAN         39          A           V
CO054_HUMAN         59          T           M
CO054_HUMAN         77          E           K
CO057_HUMAN         2           K           I
CO058_HUMAN         37          T           M
CO058_HUMAN         264         T           P
CO058_HUMAN         307         I           T
CO060_HUMAN         148         V           M
CP003_HUMAN         72          V           I
NPTX3_HUMAN         92          R           W
NPTX3_HUMAN         220         R           G
NPTX3_HUMAN         234         R           Q
NPTX3_HUMAN         281         R           K
NPTX3_HUMAN         317         A           S
CP046_HUMAN         77          T           S
CP046_HUMAN         288         I           T
CP046_HUMAN         335         Y           H
CP046_HUMAN         357         K           E
CP046_HUMAN         388         P           S
CP055_HUMAN         45          S           L
CP057_HUMAN         115         R           K
CP057_HUMAN         250         Q           E
CP058_HUMAN         185         Y           C
CP059_HUMAN         346         R           K
CP061_HUMAN         11          T           S
CP062_HUMAN         32          Y           C
CP062_HUMAN         186         N           I
CP062_HUMAN         506         A           V
CP068_HUMAN         59          W           S
CP068_HUMAN         219         A           T
CP071_HUMAN         88          E           D
CP071_HUMAN         143         P           S
CP071_HUMAN         190         S           L
CP071_HUMAN         232         E           K
CP071_HUMAN         241         A           V
CP071_HUMAN         302         C           R
CP071_HUMAN         354         R           Q
CP072_HUMAN         221         N           S
CP073_HUMAN         261         I           T
CP078_HUMAN         152         R           Q
CP079_HUMAN         46          I           V
CP085_HUMAN         145         E           D
CP088_HUMAN         266         A           V
CP089_HUMAN         215         G           A
CP089_HUMAN         296         L           S
CP089_HUMAN         363         Y           H
CQ101_HUMAN         67          D           E
CQ101_HUMAN         272         P           R
CQ102_HUMAN         98          G           R
CQ102_HUMAN         155         R           K
CQ042_HUMAN         348         I           V
CQ044_HUMAN         32          M           R
CQ045_HUMAN         36          Y           C
CQ045_HUMAN         78          S           T
CQ047_HUMAN         88          T           P
CQ047_HUMAN         461         G           S
CQ047_HUMAN         546         C           G
ADPRM_HUMAN         92          L           R
ADPRM_HUMAN         337         E           G
CQ050_HUMAN         22          D           E
CQ053_HUMAN         126         T           P
CQ055_HUMAN         50          V           L
CQ055_HUMAN         119         R           C
CQ057_HUMAN         312         V           I
CQ057_HUMAN         617         M           V
CQ058_HUMAN         92          I           V
CQ063_HUMAN         471         L           S
CQ063_HUMAN         542         G           S
CQ065_HUMAN         32          S           R
CQ066_HUMAN         480         S           F
CQ068_HUMAN         820         V           I
CQ068_HUMAN         1005        V           I
CQ069_HUMAN         132         Y           C
CQ074_HUMAN         108         S           A
CQ074_HUMAN         376         Q           R
CQ077_HUMAN         47          S           R
CQ078_HUMAN         152         S           T
CQ080_HUMAN         226         G           S
CQ080_HUMAN         322         K           Q
CQ080_HUMAN         356         F           L
CQ080_HUMAN         395         N           H
CQ080_HUMAN         396         C           R
CQ080_HUMAN         420         Q           H
CQ080_HUMAN         522         A           T
CQ082_HUMAN         186         P           L
CQ095_HUMAN         141         L           V
CQ097_HUMAN         56          E           K
CQ097_HUMAN         220         E           D
CQ098_HUMAN         61          P           L
TPGS2_HUMAN         47          R           C
CR018_HUMAN         16          P           A
CR019_HUMAN         39          Y           N
CR021_HUMAN         132         T           A
RBFAL_HUMAN         122         V           M
RBFAL_HUMAN         245         N           H
RBFAL_HUMAN         276         K           Q
CR026_HUMAN         38          V           A
CR026_HUMAN         189         T           P
CR032_HUMAN         37          P           H
CR034_HUMAN         42          A           T
CR034_HUMAN         465         V           E
CR034_HUMAN         600         L           R
CR034_HUMAN         601         D           N
CR045_HUMAN         131         L           F
CR054_HUMAN         147         R           P
CR054_HUMAN         196         C           F
TI21L_HUMAN         79          G           S
CR056_HUMAN         62          G           R
CS018_HUMAN         208         H           Y
CS021_HUMAN         156         S           G
CS021_HUMAN         232         K           R
CS021_HUMAN         269         S           N
CS021_HUMAN         653         E           G
CS028_HUMAN         182         Y           H
CS028_HUMAN         203         I           V
CS028_HUMAN         243         R           H
CS028_HUMAN         395         G           S
CS028_HUMAN         476         R           C
CS031_HUMAN         47          V           L
CS036_HUMAN         2           A           T
CS036_HUMAN         38          F           L
CS039_HUMAN         171         D           G
CS041_HUMAN         139         R           C
CS045_HUMAN         256         D           G
CS045_HUMAN         396         Y           N
CS045_HUMAN         434         Y           N
CS045_HUMAN         497         P           S
CS045_HUMAN         500         L           P
CS046_HUMAN         224         S           L
CS046_HUMAN         278         Q           H
CS048_HUMAN         7           V           I
CS048_HUMAN         84          R           C
CS048_HUMAN         104         G           E
CS050_HUMAN         157         P           A
CS051_HUMAN         292         E           G
CS051_HUMAN         331         G           W
CS051_HUMAN         365         D           N
L10K_HUMAN          39          K           R
CS055_HUMAN         302         S           R
CS056_HUMAN         104         P           A
CS057_HUMAN         267         G           R
CS057_HUMAN         500         Q           R
CS064_HUMAN         20          I           T
CS064_HUMAN         201         E           G
CS064_HUMAN         214         S           P
CS064_HUMAN         442         I           L
CS073_HUMAN         106         S           G
C1D_HUMAN           127         S           P
C1GLC_HUMAN         131         D           E
CA101_HUMAN         66          T           K
CA103_HUMAN         438         A           T
CA103_HUMAN         599         S           P
CA103_HUMAN         641         I           M
CA104_HUMAN         231         R           S
CA105_HUMAN         97          M           V
CA105_HUMAN         137         S           N
CA106_HUMAN         538         C           R
CA111_HUMAN         69          V           A
CA111_HUMAN         217         R           H
CA112_HUMAN         481         A           S
CA113_HUMAN         217         S           A
CA113_HUMAN         455         A           S
CA114_HUMAN         172         F           S
CA114_HUMAN         238         F           I
CA114_HUMAN         323         S           C
CA120_HUMAN         13          N           D
CA124_HUMAN         296         P           L
CA125_HUMAN         522         I           L
CA125_HUMAN         742         A           V
CA125_HUMAN         991         E           Q
CA125_HUMAN         993         Q           E
CA127_HUMAN         256         R           Q
CA127_HUMAN         366         V           D
CA127_HUMAN         530         A           V
CA129_HUMAN         29          N           S
CA129_HUMAN         74          V           A
CA129_HUMAN         160         Y           H
CA131_HUMAN         28          L           V
CA133_HUMAN         91          R           Q
CA135_HUMAN         82          K           T
CA014_HUMAN         563         V           M
CA141_HUMAN         85          E           G
CA141_HUMAN         189         V           I
CA147_HUMAN         213         G           A
CA147_HUMAN         233         P           S
CA147_HUMAN         259         T           M
CA156_HUMAN         10          E           D
CA156_HUMAN         309         F           L
CA156_HUMAN         318         R           H
CA156_HUMAN         325         A           V
CA156_HUMAN         360         K           M
CA157_HUMAN         98          V           A
CA158_HUMAN         191         F           L
CA162_HUMAN         3           G           S
CA163_HUMAN         219         K           R
CA167_HUMAN         453         P           S
CA167_HUMAN         544         R           Q
CA167_HUMAN         602         R           W
CA167_HUMAN         782         W           R
CA167_HUMAN         800         R           C
CA167_HUMAN         848         S           I
CA167_HUMAN         944         R           H
CA167_HUMAN         955         W           R
CA167_HUMAN         1215        R           H
CA167_HUMAN         1295        C           S
CA167_HUMAN         1451        R           G
CA168_HUMAN         125         I           M
CA170_HUMAN         20          W           R
CA172_HUMAN         100         Q           R
CA172_HUMAN         107         R           W
CA172_HUMAN         189         K           R
CA173_HUMAN         264         P           A
CA173_HUMAN         555         R           H
CA173_HUMAN         636         I           V
CA173_HUMAN         691         H           R
CA173_HUMAN         1056        L           V
CA173_HUMAN         1528        V           M
CA174_HUMAN         53          T           R
CA174_HUMAN         101         A           S
CA174_HUMAN         165         P           A
CA175_HUMAN         182         H           R
CA175_HUMAN         290         V           M
CA175_HUMAN         306         Y           D
CA175_HUMAN         312         S           F
CA175_HUMAN         316         E           G
CA175_HUMAN         352         T           M
CA175_HUMAN         455         K           R
CA175_HUMAN         509         V           A
CA175_HUMAN         618         R           H
CA177_HUMAN         126         G           C
CA177_HUMAN         205         Y           H
CA180_HUMAN         96          F           V
DRAXI_HUMAN         37          L           F
CA198_HUMAN         274         A           S
CA198_HUMAN         306         K           R
COTE1_HUMAN         550         R           H
COTE1_HUMAN         647         R           H
CA210_HUMAN         12          S           L
CA212_HUMAN         14          L           V
CA215_HUMAN         111         V           I
CA215_HUMAN         138         Q           H
CA215_HUMAN         200         F           S
CA220_HUMAN         3           P           L
CA223_HUMAN         158         E           D
CA223_HUMAN         253         A           V
CA026_HUMAN         148         I           V
CA026_HUMAN         536         H           R
CA026_HUMAN         638         L           F
CA026_HUMAN         821         N           D
CA049_HUMAN         55          E           G
CA049_HUMAN         146         A           G
CA049_HUMAN         171         L           R
CA050_HUMAN         178         T           M
CA055_HUMAN         312         M           I
CA057_HUMAN         106         G           E
CA059_HUMAN         129         T           A
CA059_HUMAN         230         R           Q
CA059_HUMAN         361         M           I
CA062_HUMAN         61          N           S
CA062_HUMAN         104         A           V
CA062_HUMAN         167         E           G
CA062_HUMAN         255         H           Y
CA062_HUMAN         352         L           V
CA062_HUMAN         616         N           K
CA062_HUMAN         654         C           Y
CA063_HUMAN         147         Y           H
CA063_HUMAN         239         E           G
CA064_HUMAN         112         L           F
CA065_HUMAN         195         V           A
CA065_HUMAN         329         D           G
CA065_HUMAN         331         R           W
CA065_HUMAN         380         L           R
CA066_HUMAN         400         V           L
CA069_HUMAN         211         G           S
CA071_HUMAN         28          S           N
CA071_HUMAN         87          S           L
CA071_HUMAN         183         Q           R
CA071_HUMAN         399         R           C
CA074_HUMAN         146         L           F
NCUG1_HUMAN         94          V           I
NCUG1_HUMAN         203         P           S
NCUG1_HUMAN         223         I           V
CA086_HUMAN         126         P           S
CA087_HUMAN         185         L           V
CA087_HUMAN         301         N           D
CA087_HUMAN         403         K           E
CA087_HUMAN         406         A           P
CA088_HUMAN         97          K           N
CA088_HUMAN         105         H           N
CA089_HUMAN         86          E           G
CA092_HUMAN         483         R           H
CA092_HUMAN         503         S           A
CA094_HUMAN         45          Q           E
CA094_HUMAN         112         D           E
CA094_HUMAN         248         Y           H
CA099_HUMAN         7           T           A
CA099_HUMAN         7           T           S
CA099_HUMAN         117         I           V
C1QA_HUMAN          23          E           K
C1QT5_HUMAN         44          Q           R
C1QT6_HUMAN         2           G           V
C1QT6_HUMAN         23          P           R
C1QT6_HUMAN         36          G           D
C1QT6_HUMAN         119         P           L
C1QT6_HUMAN         207         R           H
C1QT9_HUMAN         219         M           V
C1QT9_HUMAN         301         V           M
C1R_HUMAN           131         Y           H
C1R_HUMAN           152         S           L
C1R_HUMAN           163         H           Y
C1R_HUMAN           184         E           K
C1R_HUMAN           186         T           R
C1R_HUMAN           261         G           R
C1RL_HUMAN          285         I           V
C1S_HUMAN           119         R           H
C1S_HUMAN           327         V           L
C1S_HUMAN           383         R           H
CO2_HUMAN           318         E           D
CO2_HUMAN           533         F           L
CO2_HUMAN           734         R           C
CT103_HUMAN         12          D           G
CT103_HUMAN         81          I           V
CT103_HUMAN         103         Q           E
CT103_HUMAN         158         S           G
CT106_HUMAN         66          V           A
CT106_HUMAN         95          L           F
CT106_HUMAN         117         M           K
CT106_HUMAN         135         R           G
CT106_HUMAN         146         R           K
CT107_HUMAN         74          Q           K
CT107_HUMAN         129         E           A
CT108_HUMAN         126         P           S
CT111_HUMAN         74          V           G
CT117_HUMAN         993         Q           H
CT118_HUMAN         102         G           R
CT123_HUMAN         565         P           S
CT135_HUMAN         10          L           Q
CT144_HUMAN         62          Q           R
CT151_HUMAN         348         D           N
CT151_HUMAN         408         A           T
CT151_HUMAN         607         E           K
CT151_HUMAN         637         L           R
CT152_HUMAN         37          R           H
CT152_HUMAN         208         T           A
CT152_HUMAN         375         P           S
CT165_HUMAN         94          P           L
CT166_HUMAN         27          V           A
CT173_HUMAN         141         K           E
CT177_HUMAN         380         Y           C
CT194_HUMAN         481         T           P
CT194_HUMAN         577         R           G
CT196_HUMAN         23          A           V
CT200_HUMAN         121         V           I
CT201_HUMAN         9           G           W
CT026_HUMAN         74          P           R
CT026_HUMAN         254         H           R
CT026_HUMAN         369         V           I
CT026_HUMAN         371         P           L
CT026_HUMAN         505         D           E
CT026_HUMAN         660         P           L
CT026_HUMAN         671         V           I
CT004_HUMAN         124         P           T
CT043_HUMAN         159         T           A
CT043_HUMAN         171         V           M
CT046_HUMAN         33          L           M
CT054_HUMAN         74          I           M
CT054_HUMAN         174         D           G
CT054_HUMAN         267         P           L
CT054_HUMAN         278         T           M
CT054_HUMAN         303         I           V
CT066_HUMAN         92          Q           R
CT066_HUMAN         231         M           T
CT066_HUMAN         263         M           T
CT066_HUMAN         269         R           Q
CT066_HUMAN         285         R           Q
CT066_HUMAN         301         R           Q
CT007_HUMAN         337         L           F
CT072_HUMAN         15          S           C
AS250_HUMAN         492         S           N
CT079_HUMAN         99          P           S
CT085_HUMAN         26          R           H
CT085_HUMAN         99          I           V
CT094_HUMAN         317         R           Q
RG18L_HUMAN         133         G           R
RG18L_HUMAN         413         R           L
RG18L_HUMAN         463         H           N
CT096_HUMAN         305         I           F
CU122_HUMAN         11          L           V
CU123_HUMAN         13          A           T
CU123_HUMAN         97          A           V
CU128_HUMAN         98          V           F
CU136_HUMAN         116         L           F
CU136_HUMAN         149         A           T
CU002_HUMAN         150         T           I
CU002_HUMAN         153         G           S
ES1_HUMAN           6           V           A
ES1_HUMAN           148         V           M
ES1_HUMAN           248         L           V
CU070_HUMAN         212         V           L
CU077_HUMAN         2           E           G
CU094_HUMAN         49          C           Y
CU099_HUMAN         42          T           M
CU099_HUMAN         46          P           T
EVG1_HUMAN          136         M           L
CV024_HUMAN         11          H           L
CV025_HUMAN         125         D           N
CV025_HUMAN         200         E           K
CV025_HUMAN         245         D           E
CV028_HUMAN         153         V           A
CV028_HUMAN         343         L           F
CV029_HUMAN         116         R           H
CV029_HUMAN         123         D           Y
CV031_HUMAN         46          C           R
CV031_HUMAN         210         T           R
CV032_HUMAN         46          R           G
LRC6X_HUMAN         140         S           R
CV040_HUMAN         5           V           A
CV042_HUMAN         73          L           P
CV042_HUMAN         217         E           K
CV043_HUMAN         4           I           T
CU025_HUMAN         211         V           A
CU025_HUMAN         618         T           A
C2C2L_HUMAN         413         R           W
CB016_HUMAN         357         R           G
CB016_HUMAN         505         D           V
CB016_HUMAN         655         T           S
CB016_HUMAN         660         A           E
CB016_HUMAN         685         V           A
CB016_HUMAN         767         I           T
CB016_HUMAN         774         I           V
CB016_HUMAN         1500        S           F
CB016_HUMAN         1559        H           Y
CB016_HUMAN         1613        N           S
CB016_HUMAN         1665        S           P
CB024_HUMAN         262         T           I
CB024_HUMAN         292         P           L
CB024_HUMAN         344         R           T
CB024_HUMAN         366         P           L
CB024_HUMAN         383         P           L
CB027_HUMAN         203         P           L
XTP3B_HUMAN         318         V           L
CB037_HUMAN         185         H           Q
CB039_HUMAN         357         K           E
CB039_HUMAN         399         W           R
CB039_HUMAN         633         V           F
CB039_HUMAN         702         S           I
CB039_HUMAN         734         V           M
AUGN_HUMAN          52          A           T
CB042_HUMAN         314         Q           P
CB044_HUMAN         102         T           M
CB047_HUMAN         290         L           I
CB048_HUMAN         90          P           L
CB048_HUMAN         119         W           S
ASHWN_HUMAN         185         G           D
CB053_HUMAN         194         R           G
CB053_HUMAN         222         R           C
CB054_HUMAN         170         A           T
CB054_HUMAN         309         L           P
CB055_HUMAN         315         S           C
MIDA_HUMAN          39          P           A
CB057_HUMAN         11          V           L
CB057_HUMAN         79          Q           R
CB057_HUMAN         168         E           K
CB057_HUMAN         261         S           P
CB058_HUMAN         11          L           F
CB058_HUMAN         60          S           P
CB058_HUMAN         93          L           S
CB060_HUMAN         50          S           G
CB061_HUMAN         17          L           M
CB061_HUMAN         31          Q           R
CB063_HUMAN         178         A           V
CB063_HUMAN         426         I           V
CB063_HUMAN         503         A           V
CB063_HUMAN         552         D           Y
CB065_HUMAN         5           R           Q
CB065_HUMAN         195         T           P
CB070_HUMAN         66          Q           H
CB070_HUMAN         177         Q           L
CB071_HUMAN         13          S           C
CB071_HUMAN         421         K           R
CB071_HUMAN         580         T           M
CB071_HUMAN         792         L           V
CB071_HUMAN         1254        P           L
CB073_HUMAN         254         L           P
CB073_HUMAN         275         R           T
CB076_HUMAN         46          V           I
CB076_HUMAN         116         R           K
CB080_HUMAN         82          R           H
CB080_HUMAN         130         R           C
CB080_HUMAN         152         S           G
CB083_HUMAN         104         E           Q
CB084_HUMAN         140         Y           C
CB086_HUMAN         268         G           S
CB088_HUMAN         56          T           I
CO3_HUMAN           102         R           G
CO3_HUMAN           314         P           L
CO3_HUMAN           469         E           D
CO3_HUMAN           863         R           K
CO3_HUMAN           1224        G           D
CO3_HUMAN           1367        I           T
CO3_HUMAN           1521        Q           R
CO3_HUMAN           1601        H           N
CO3_HUMAN           1619        S           R
C3AR_HUMAN          136         V           A
CC001_HUMAN         76          N           D
CC016_HUMAN         217         R           W
CC016_HUMAN         306         I           M
CC016_HUMAN         386         S           G
CC017_HUMAN         101         E           K
CC017_HUMAN         352         P           S
CC017_HUMAN         357         F           I
CC017_HUMAN         476         T           A
CC017_HUMAN         490         S           P
CC018_HUMAN         8           A           D
CC018_HUMAN         162         V           A
CC020_HUMAN         42          G           D
CC020_HUMAN         65          D           N
CC020_HUMAN         176         A           T
CC020_HUMAN         205         Q           R
CC020_HUMAN         230         S           Y
CC020_HUMAN         298         A           T
CC020_HUMAN         407         I           V
CC020_HUMAN         422         L           V
CC020_HUMAN         689         A           V
CC023_HUMAN         4           H           P
CC025_HUMAN         66          E           G
CC025_HUMAN         215         R           G
CC025_HUMAN         541         P           S
CC026_HUMAN         138         E           G
CC026_HUMAN         166         V           I
CC030_HUMAN         45          N           T
CC030_HUMAN         99          D           G
CC030_HUMAN         193         Q           H
CC030_HUMAN         312         G           S
CC030_HUMAN         473         D           E
MMP37_HUMAN         116         N           S
MMP37_HUMAN         179         I           V
CC032_HUMAN         29          P           L
CC033_HUMAN         47          A           T
CC033_HUMAN         160         N           S
CC043_HUMAN         20          H           Y
CC043_HUMAN         64          R           W
CC044_HUMAN         9           G           V
CC044_HUMAN         433         G           R
CC048_HUMAN         37          R           H
CC048_HUMAN         123         F           L
CC048_HUMAN         260         A           T
CC050_HUMAN         59          G           D
CC050_HUMAN         157         P           L
CC055_HUMAN         4           V           L
CC062_HUMAN         110         E           K
CC063_HUMAN         831         A           G
CC063_HUMAN         998         V           I
CC063_HUMAN         1046        T           R
CC063_HUMAN         1435        I           V
CC067_HUMAN         158         S           R
CC067_HUMAN         304         D           E
CC077_HUMAN         43          R           C
CC077_HUMAN         88          Q           P
CC077_HUMAN         196         V           I
CC077_HUMAN         483         Q           R
CC077_HUMAN         673         P           A
CC077_HUMAN         796         K           E
CC077_HUMAN         1352        Q           R
CO4A_HUMAN          347         S           Y
CO4A_HUMAN          477         R           W
CO4A_HUMAN          726         P           L
CO4A_HUMAN          727         D           N
CO4A_HUMAN          907         A           T
CO4A_HUMAN          1073        D           G
CO4A_HUMAN          1176        N           S
CO4A_HUMAN          1201        S           T
CO4A_HUMAN          1207        V           A
CO4A_HUMAN          1210        L           R
CO4A_HUMAN          1286        S           A
CO4B_HUMAN          347         S           Y
CO4B_HUMAN          907         A           T
CO4B_HUMAN          1073        D           G
CO4B_HUMAN          1176        N           S
CO4B_HUMAN          1201        S           T
CO4B_HUMAN          1207        V           A
CO4B_HUMAN          1210        L           R
CO4B_HUMAN          1286        S           A
C4BPA_HUMAN         60          A           V
C4BPA_HUMAN         300         I           T
C4BPA_HUMAN         357         Y           H
C4BPA_HUMAN         473         W           L
C4BPB_HUMAN         102         K           Q
C4BPB_HUMAN         198         P           S
CD014_HUMAN         153         A           S
CD014_HUMAN         450         K           R
GBAR_HUMAN          297         T           I
CD017_HUMAN         64          G           E
CD017_HUMAN         85          S           P
CD017_HUMAN         91          E           K
CD019_HUMAN         39          D           E
CD019_HUMAN         151         A           T
CD019_HUMAN         274         E           G
CD021_HUMAN         410         N           S
CD021_HUMAN         451         E           G
CD021_HUMAN         978         T           I
CD022_HUMAN         138         T           M
CD022_HUMAN         220         I           V
TRM44_HUMAN         352         R           G
CD026_HUMAN         30          P           L
CD026_HUMAN         109         R           H
CD027_HUMAN         174         K           R
CD027_HUMAN         331         E           D
CD003_HUMAN         17          Q           R
CD003_HUMAN         32          P           H
CD030_HUMAN         45          N           S
CD030_HUMAN         129         T           I
CD032_HUMAN         46          P           Q
CD033_HUMAN         40          R           M
CD033_HUMAN         104         S           L
CD033_HUMAN         107         V           M
CD033_HUMAN         166         H           R
CD036_HUMAN         18          S           N
CD036_HUMAN         36          S           Y
CD037_HUMAN         111         C           W
CD037_HUMAN         112         F           V
CD037_HUMAN         125         Y           H
CD037_HUMAN         178         I           V
CD037_HUMAN         279         K           R
CD037_HUMAN         420         V           A
CD039_HUMAN         54          H           R
CD040_HUMAN         44          I           L
CD040_HUMAN         91          R           C
CD042_HUMAN         19          G           S
CD042_HUMAN         173         Y           C
CD043_HUMAN         12          R           Q
CD043_HUMAN         65          Q           P
CD043_HUMAN         176         I           T
CD045_HUMAN         46          A           V
CD045_HUMAN         75          S           G
CD045_HUMAN         84          Y           C
CD045_HUMAN         93          G           E
CD045_HUMAN         134         R           H
CD049_HUMAN         128         A           T
CD050_HUMAN         86          R           W
CD050_HUMAN         177         I           V
CD050_HUMAN         199         V           M
CD006_HUMAN         15          N           K
CD008_HUMAN         192         M           V
CD008_HUMAN         1115        I           V
CO5_HUMAN           145         V           I
CO5_HUMAN           354         L           M
CO5_HUMAN           389         T           I
CO5_HUMAN           449         R           G
CO5_HUMAN           518         F           S
CO5_HUMAN           802         V           I
CO5_HUMAN           928         R           Q
CO5_HUMAN           933         G           V
CO5_HUMAN           966         D           Y
CO5_HUMAN           1033        I           T
CO5_HUMAN           1037        D           N
CO5_HUMAN           1043        Q           K
CO5_HUMAN           1053        M           L
CO5_HUMAN           1310        S           N
CO5_HUMAN           1365        V           A
CO5_HUMAN           1437        E           D
C5AR_HUMAN          2           N           D
C5AR_HUMAN          279         N           K
NP311_HUMAN         43          E           G
CE022_HUMAN         235         T           P
CE022_HUMAN         405         D           E
CE025_HUMAN         221         S           F
CE025_HUMAN         463         R           K
CE025_HUMAN         772         R           H
CE027_HUMAN         85          R           C
CE032_HUMAN         90          C           S
CE035_HUMAN         76          T           S
CE035_HUMAN         209         K           E
CE036_HUMAN         46          K           E
CE037_HUMAN         36          H           R
CE037_HUMAN         85          I           T
CE037_HUMAN         446         A           T
CE004_HUMAN         133         R           H
CE040_HUMAN         50          H           N
CE040_HUMAN         138         V           I
CE040_HUMAN         166         P           A
CE041_HUMAN         483         T           A
CE043_HUMAN         23          L           F
CE045_HUMAN         42          Q           R
CE045_HUMAN         97          Q           R
CE045_HUMAN         154         R           G
CE045_HUMAN         231         Q           R
CE046_HUMAN         18          F           I
CE049_HUMAN         68          Q           H
CE049_HUMAN         87          E           K
CE049_HUMAN         139         P           S
CE050_HUMAN         36          T           M
CE051_HUMAN         20          Q           H
CE054_HUMAN         523         A           S
CE055_HUMAN         50          P           S
CE055_HUMAN         118         R           G
CO6_HUMAN           119         A           E
CO6_HUMAN           397         K           E
CO6_HUMAN           470         S           F
CF001_HUMAN         141         M           I
CF010_HUMAN         30          R           C
CF010_HUMAN         36          Y           H
CF010_HUMAN         69          Y           C
CF010_HUMAN         128         P           L
CF010_HUMAN         150         I           F
CF010_HUMAN         161         P           L
CF010_HUMAN         170         S           P
CF010_HUMAN         227         S           P
CF010_HUMAN         266         L           W
CF010_HUMAN         274         P           S
CF010_HUMAN         315         I           V
CF010_HUMAN         400         K           Q
CF010_HUMAN         433         A           T
CF010_HUMAN         479         G           V
CF100_HUMAN         41          E           G
CF103_HUMAN         310         I           T
CF105_HUMAN         202         V           I
CF114_HUMAN         33          A           V
CF114_HUMAN         134         C           S
CF118_HUMAN         166         R           L
CF118_HUMAN         256         I           M
CF118_HUMAN         271         G           E
CF118_HUMAN         301         T           M
CF118_HUMAN         363         V           L
CF118_HUMAN         385         R           Q
CF127_HUMAN         15          F           S
CF132_HUMAN         4           K           N
CF141_HUMAN         137         E           Q
CF141_HUMAN         235         P           L
CF142_HUMAN         6           R           H
CF142_HUMAN         159         I           V
CF142_HUMAN         320         T           S
CF142_HUMAN         376         P           S
CF145_HUMAN         184         Q           H
CF145_HUMAN         189         P           Q
CF146_HUMAN         258         A           T
CF146_HUMAN         309         Q           P
CF146_HUMAN         360         C           S
CF146_HUMAN         431         V           I
CF146_HUMAN         442         M           V
CF015_HUMAN         5           V           M
CF015_HUMAN         40          L           F
CF015_HUMAN         43          N           D
CF015_HUMAN         48          G           R
CF015_HUMAN         81          V           A
CF015_HUMAN         83          A           P
CF015_HUMAN         145         A           P
CF015_HUMAN         165         K           E
CF015_HUMAN         232         M           I
CF015_HUMAN         291         G           D
CF150_HUMAN         35          T           N
CF150_HUMAN         261         P           H
CF153_HUMAN         78          A           G
CF165_HUMAN         154         R           K
CF165_HUMAN         170         G           A
CF167_HUMAN         419         N           D
CF167_HUMAN         564         T           M
CF167_HUMAN         875         V           A
CF167_HUMAN         1015        P           L
CF170_HUMAN         82          R           Q
CF170_HUMAN         280         I           V
CF170_HUMAN         375         K           T
CF170_HUMAN         599         I           V
CF184_HUMAN         84          I           T
CF186_HUMAN         281         L           F
CF191_HUMAN         60          N           I
CF191_HUMAN         80          F           L
CF191_HUMAN         86          E           G
CF191_HUMAN         111         F           V
CF192_HUMAN         204         V           I
CF195_HUMAN         2           I           F
CF195_HUMAN         43          P           S
CF201_HUMAN         20          R           P
CF201_HUMAN         25          D           Y
CF204_HUMAN         137         S           G
CF204_HUMAN         166         D           V
CF204_HUMAN         251         P           T
CF204_HUMAN         532         Q           H
CF204_HUMAN         640         M           V
CF208_HUMAN         27          S           C
CF208_HUMAN         91          W           R
CF208_HUMAN         119         K           R
CF211_HUMAN         73          K           N
CF211_HUMAN         77          P           R
CF211_HUMAN         150         G           E
CF211_HUMAN         154         S           A
CF211_HUMAN         161         H           P
CF211_HUMAN         264         I           V
CF211_HUMAN         317         A           T
CF217_HUMAN         112         A           E
CF218_HUMAN         106         Y           C
CF222_HUMAN         582         L           V
CF223_HUMAN         48          K           E
CF227_HUMAN         13          S           R
CF227_HUMAN         73          L           P
CF227_HUMAN         84          P           S
G7D_HUMAN           30          P           S
G7D_HUMAN           99          P           L
G7C_HUMAN           139         R           H
G7C_HUMAN           488         R           Q
G7C_HUMAN           680         R           Q
G7C_HUMAN           704         G           V
G7C_HUMAN           711         R           C
CF047_HUMAN         68          R           G
CF047_HUMAN         92          K           N
CF052_HUMAN         13          A           D
CF054_HUMAN         23          H           D
CF054_HUMAN         24          C           R
CF054_HUMAN         57          Q           E
CF057_HUMAN         46          Q           R
CF057_HUMAN         57          R           C
CF058_HUMAN         308         C           G
CF062_HUMAN         116         W           C
CF062_HUMAN         140         R           S
CF070_HUMAN         540         S           G
CF097_HUMAN         269         A           V
CF097_HUMAN         324         F           S
CF097_HUMAN         331         A           T
CF097_HUMAN         479         N           K
CF097_HUMAN         553         R           Q
CF097_HUMAN         604         V           I
CF097_HUMAN         683         V           I
CF098_HUMAN         74          K           E
CF098_HUMAN         74          K           T
CO7_HUMAN           128         C           R
CO7_HUMAN           389         S           T
CO7_HUMAN           420         K           Q
CO7_HUMAN           587         T           P
CG025_HUMAN         265         G           E
CG027_HUMAN         20          R           G
CG031_HUMAN         13          E           K
CG031_HUMAN         82          Y           C
CG031_HUMAN         86          R           C
CG031_HUMAN         158         T           A
CG031_HUMAN         187         S           T
CG031_HUMAN         238         P           Q
CG031_HUMAN         249         A           T
CG031_HUMAN         300         H           R
CG036_HUMAN         68          K           E
CG043_HUMAN         295         R           H
CG045_HUMAN         88          R           W
CG046_HUMAN         20          Y           H
CG046_HUMAN         90          A           T
CG046_HUMAN         95          C           R
CG046_HUMAN         128         H           R
CG046_HUMAN         240         S           G
CG052_HUMAN         63          S           F
CG054_HUMAN         24          T           A
CG055_HUMAN         8           S           A
CG057_HUMAN         74          A           S
CG058_HUMAN         326         I           T
CG058_HUMAN         551         A           G
CG058_HUMAN         708         E           G
CG058_HUMAN         949         K           T
CG062_HUMAN         48          D           H
CG062_HUMAN         126         I           V
CG062_HUMAN         186         C           S
CG062_HUMAN         221         E           A
CG062_HUMAN         221         E           K
CG063_HUMAN         22          S           R
CG063_HUMAN         306         R           C
CG063_HUMAN         459         P           L
CG063_HUMAN         490         V           M
CG063_HUMAN         885         T           M
CG067_HUMAN         183         D           A
CG067_HUMAN         262         S           L
CG067_HUMAN         322         M           T
CG067_HUMAN         324         R           K
CG067_HUMAN         355         A           V
CG067_HUMAN         655         M           V
CG069_HUMAN         32          E           K
SIPAR_HUMAN         71          G           R
SIPAR_HUMAN         127         R           Q
SIPAR_HUMAN         161         V           L
SIPAR_HUMAN         198         V           M
SIPAR_HUMAN         237         G           S
CO8A_HUMAN          93          Q           K
CO8A_HUMAN          407         T           I
CO8A_HUMAN          458         D           N
CO8A_HUMAN          485         R           L
CO8A_HUMAN          561         E           Q
CO8A_HUMAN          575         P           L
CO8B_HUMAN          108         E           K
CO8B_HUMAN          117         R           G
CO8B_HUMAN          261         P           L
CO8G_HUMAN          69          R           Q
CO8G_HUMAN          118         D           G
CO8G_HUMAN          124         H           N
CH015_HUMAN         6           R           H
MOST1_HUMAN         19          T           M
MOST1_HUMAN         49          K           R
MOST1_HUMAN         57          T           I
CH031_HUMAN         39          L           P
CH034_HUMAN         426         A           T
CH037_HUMAN         19          P           A
CH004_HUMAN         10          I           V
CH041_HUMAN         63          E           G
CH041_HUMAN         425         L           R
CH044_HUMAN         131         Q           R
CH044_HUMAN         148         S           F
CH045_HUMAN         132         M           K
CH045_HUMAN         317         L           V
CH045_HUMAN         578         S           A
CH047_HUMAN         59          R           H
CH047_HUMAN         244         Q           P
CH047_HUMAN         287         H           R
CH049_HUMAN         26          R           G
CH049_HUMAN         81          I           V
CH049_HUMAN         95          R           G
CH055_HUMAN         93          E           Q
CH061_HUMAN         128         G           S
CH073_HUMAN         97          H           Q
CH073_HUMAN         132         V           A
CH073_HUMAN         134         T           I
CH074_HUMAN         15          F           L
CH077_HUMAN         84          L           I
CH078_HUMAN         92          S           L
CH079_HUMAN         18          Q           H
CH079_HUMAN         111         S           T
K1456_HUMAN         219         P           T
K1456_HUMAN         265         I           T
K1456_HUMAN         337         H           L
CH080_HUMAN         23          P           R
CH080_HUMAN         180         S           G
CH080_HUMAN         328         R           Q
CH080_HUMAN         474         S           N
CH080_HUMAN         492         R           W
CH086_HUMAN         81          R           H
CO9_HUMAN           5           R           W
CO9_HUMAN           127         D           Y
CO9_HUMAN           203         I           V
CO9_HUMAN           279         T           S
CI100_HUMAN         306         H           R
GNTK_HUMAN          185         K           T
CI114_HUMAN         63          A           V
CI114_HUMAN         130         T           R
CI114_HUMAN         369         I           T
CI117_HUMAN         483         Y           S
CI123_HUMAN         28          P           T
CI131_HUMAN         222         W           L
CI131_HUMAN         285         L           F
CI131_HUMAN         437         L           V
CI131_HUMAN         623         S           T
CI131_HUMAN         916         P           S
CI139_HUMAN         168         K           E
CI141_HUMAN         8           L           F
CI141_HUMAN         37          Q           R
CI141_HUMAN         220         W           G
CI14A_HUMAN         72          N           K
CI14A_HUMAN         203         D           E
CI14A_HUMAN         229         V           M
CI150_HUMAN         62          S           G
NAP1_HUMAN          7           S           P
NAP1_HUMAN          252         V           A
NAP1_HUMAN          324         V           M
CI163_HUMAN         5           L           P
CI171_HUMAN         137         G           R
CI171_HUMAN         184         R           H
CI021_HUMAN         83          R           K
CI024_HUMAN         233         P           Q
CI045_HUMAN         121         R           C
CI005_HUMAN         314         A           T
CI005_HUMAN         787         T           A
CI050_HUMAN         248         R           K
CI050_HUMAN         312         R           Q
CI050_HUMAN         381         R           Q
CI050_HUMAN         415         K           R
CI051_HUMAN         162         W           R
CI051_HUMAN         199         K           N
CI051_HUMAN         203         K           N
CI061_HUMAN         233         T           I
CI061_HUMAN         261         R           K
CI066_HUMAN         43          L           R
CI066_HUMAN         178         R           Q
CI066_HUMAN         231         R           G
CI068_HUMAN         243         R           G
CI068_HUMAN         310         A           T
CI072_HUMAN         207         N           S
CI078_HUMAN         70          Q           H
CI079_HUMAN         335         T           P
CI079_HUMAN         409         V           M
CI079_HUMAN         586         K           E
CI079_HUMAN         671         T           M
CI079_HUMAN         682         D           E
CI079_HUMAN         700         G           R
CI079_HUMAN         704         D           E
CI079_HUMAN         736         A           V
CI079_HUMAN         924         P           L
CI079_HUMAN         1019        V           E
CI079_HUMAN         1202        D           G
CI079_HUMAN         1350        R           H
CI082_HUMAN         233         V           M
CI084_HUMAN         226         T           S
CI084_HUMAN         416         H           R
CI084_HUMAN         649         I           T
CI084_HUMAN         734         M           L
CI084_HUMAN         788         R           K
CI084_HUMAN         809         N           K
CI084_HUMAN         932         Y           C
CI084_HUMAN         968         L           P
CI084_HUMAN         1162        I           T
CI084_HUMAN         1174        E           G
CI084_HUMAN         1380        N           K
CI084_HUMAN         1425        R           C
CI009_HUMAN         104         V           I
CI093_HUMAN         17          I           N
CI093_HUMAN         121         S           T
CI093_HUMAN         495         N           I
CI093_HUMAN         821         C           Y
CI093_HUMAN         1069        K           R
CI097_HUMAN         83          R           Q
CI097_HUMAN         109         A           D
CI098_HUMAN         5           I           T
CI098_HUMAN         130         D           G
CAH1_HUMAN          143         A           V
CAH2_HUMAN          252         N           D
CAH3_HUMAN          31          V           I
CAH4_HUMAN          237         V           L
CAH6_HUMAN          37          Q           L
CAH6_HUMAN          55          T           M
CAH6_HUMAN          68          M           L
CAH6_HUMAN          70          G           A
CAH6_HUMAN          90          S           G
CAH9_HUMAN          33          V           M
CAH9_HUMAN          326         Q           R
ADCK3_HUMAN         85          H           Q
ADCK3_HUMAN         341         I           T
CABL2_HUMAN         428         T           K
CABP5_HUMAN         65          T           R
CABP5_HUMAN         80          L           P
CABP5_HUMAN         128         V           A
CABP5_HUMAN         140         E           K
CABP5_HUMAN         147         I           S
CABYR_HUMAN         74          T           M
CABYR_HUMAN         186         I           V
CABYR_HUMAN         448         K           R
CABYR_HUMAN         490         S           A
CAHD1_HUMAN         414         M           T
CAC1F_HUMAN         14          P           L
CAC1F_HUMAN         746         N           T
CAC1F_HUMAN         1259        A           T
CAC1F_HUMAN         1270        A           T
CAC1S_HUMAN         69          A           G
CAC1S_HUMAN         458         L           H
CAC1S_HUMAN         1539        R           C
CAC1S_HUMAN         1658        R           H
CA2D1_HUMAN         1007        E           D
CA2D1_HUMAN         1045        D           A
CA2D2_HUMAN         138         A           V
CA2D2_HUMAN         334         E           K
CA2D4_HUMAN         327         V           I
CA2D4_HUMAN         863         R           H
CA2D4_HUMAN         869         T           M
CACB3_HUMAN         423         R           H
CCG1_HUMAN          196         G           S
CADM4_HUMAN         225         T           A
CAPS2_HUMAN         298         A           T
CAGE1_HUMAN         169         T           I
CAGE1_HUMAN         282         E           A
CALCA_HUMAN         57          D           N
CALC_HUMAN          2           G           R
CALC_HUMAN          57          D           N
CALC_HUMAN          67          E           K
CALC_HUMAN          76          S           R
CALC_HUMAN          123         S           T
CALC_HUMAN          138         Q           P
CACO1_HUMAN         393         R           K
CACO2_HUMAN         140         G           E
CACO2_HUMAN         227         G           R
CACO2_HUMAN         248         V           A
CACO2_HUMAN         273         T           A
CACO2_HUMAN         389         P           A
CALCR_HUMAN         463         P           L
CALRL_HUMAN         8           N           Y
CALRL_HUMAN         16          F           L
CALRL_HUMAN         274         R           I
CAHM1_HUMAN         86          L           P
CAHM2_HUMAN         136         V           G
CAHM2_HUMAN         194         V           M
CALM_HUMAN          73          M           T
CALL4_HUMAN         28          R           C
CALL4_HUMAN         154         T           K
CALL5_HUMAN         58          S           G
CALL5_HUMAN         74          K           R
CALL6_HUMAN         60          W           R
CALR3_HUMAN         8           L           F
CALR3_HUMAN         248         D           G
CALR3_HUMAN         274         V           I
CALR3_HUMAN         284         D           N
CALU_HUMAN          4           R           Q
KCC1A_HUMAN         361         E           K
KCC1D_HUMAN         66          I           M
KCC1G_HUMAN         259         E           Q
KCC1G_HUMAN         329         V           I
KCC2B_HUMAN         509         E           K
KCC2D_HUMAN         167         D           E
KCC2D_HUMAN         463         Q           E
KCC2D_HUMAN         493         T           I
KCC2G_HUMAN         36          S           P
KCC4_HUMAN          178         D           N
KCC4_HUMAN          465         Q           R
KKCC1_HUMAN         375         E           G
KKCC2_HUMAN         10          S           N
KKCC2_HUMAN         85          S           T
KKCC2_HUMAN         123         C           Y
KKCC2_HUMAN         363         R           C
KKCC2_HUMAN         492         R           H
CAMKV_HUMAN         279         E           D
CAMKV_HUMAN         472         P           L
CAMKV_HUMAN         491         Y           C
CAMLG_HUMAN         78          V           I
CAMLG_HUMAN         100         G           S
CAMP1_HUMAN         476         A           V
CAMP2_HUMAN         958         P           L
CAMP2_HUMAN         969         P           L
CAMP2_HUMAN         1028        P           R
CAMP2_HUMAN         1039        P           R
CMTA1_HUMAN         1177        N           K
CMTA1_HUMAN         1218        N           T
CMTA1_HUMAN         1336        T           I
CMTA2_HUMAN         267         A           P
CMTA2_HUMAN         903         S           P
CAND1_HUMAN         803         V           A
CAND1_HUMAN         952         A           V
CAND2_HUMAN         408         Q           R
CAND2_HUMAN         476         P           L
CAND2_HUMAN         533         S           P
CAND2_HUMAN         655         H           R
CAND2_HUMAN         845         L           F
CAND2_HUMAN         858         H           P
CAND2_HUMAN         990         V           I
CAND2_HUMAN         1225        A           T
CAP1_HUMAN          229         G           C
CAP1_HUMAN          236         C           G
CAP1_HUMAN          245         I           S
CAP1_HUMAN          247         C           G
CAP1_HUMAN          249         Y           D
CAP1_HUMAN          256         S           A
CAP2_HUMAN          311         T           A
CAP2_HUMAN          316         Y           C
CAPG_HUMAN          41          V           I
CAPG_HUMAN          198         R           W
CAPG_HUMAN          335         R           H
CAN1_HUMAN          103         T           A
CAN1_HUMAN          433         R           P
CAN1_HUMAN          492         G           R
CAN1_HUMAN          676         V           I
CAN10_HUMAN         200         P           T
CAN10_HUMAN         202         R           H
CAN10_HUMAN         341         A           V
CAN10_HUMAN         504         T           A
CAN10_HUMAN         529         A           S
CAN10_HUMAN         613         S           N
CAN10_HUMAN         666         V           I
CAN11_HUMAN         266         V           M
CAN11_HUMAN         441         V           A
CAN11_HUMAN         521         I           V
CAN11_HUMAN         544         S           R
CAN11_HUMAN         728         S           N
CAN12_HUMAN         287         C           R
CAN13_HUMAN         249         H           Y
CAN13_HUMAN         280         A           T
CAN13_HUMAN         596         I           T
CAN2_HUMAN          22          E           D
CAN2_HUMAN          68          S           G
CAN2_HUMAN          476         K           R
CAN2_HUMAN          521         E           Q
CAN2_HUMAN          568         K           Q
CAN2_HUMAN          677         K           Q
CAN3_HUMAN          21          G           E
CAN3_HUMAN          107         E           K
CAN3_HUMAN          160         A           G
CAN3_HUMAN          236         A           T
CAN3_HUMAN          622         E           A
CAN6_HUMAN          277         V           L
CAN6_HUMAN          518         T           I
CAN9_HUMAN          102         A           V
CAN9_HUMAN          122         S           R
CAN9_HUMAN          164         D           N
CAN9_HUMAN          234         I           T
CAN9_HUMAN          239         A           T
CAN9_HUMAN          277         R           W
CAN9_HUMAN          322         K           Q
CAN9_HUMAN          327         H           Q
CAN9_HUMAN          342         E           K
CAN9_HUMAN          458         R           W
CAN9_HUMAN          522         R           W
CAN9_HUMAN          611         M           I
CPNS1_HUMAN         224         M           V
CAPR1_HUMAN         263         A           D
CAPR1_HUMAN         588         Q           H
CAPR1_HUMAN         616         R           H
CAPR2_HUMAN         114         P           S
CAPR2_HUMAN         237         K           R
CAPR2_HUMAN         519         M           V
CAPR2_HUMAN         655         S           L
CAYP1_HUMAN         39          R           G
CAPSL_HUMAN         85          R           Q
CAPSL_HUMAN         201         M           V
CAR10_HUMAN         289         R           Q
CAR11_HUMAN         670         T           M
CAR11_HUMAN         694         S           L
CAR14_HUMAN         547         R           S
CAR14_HUMAN         585         V           I
CAR14_HUMAN         883         R           H
CAR16_HUMAN         33          R           S
CAR16_HUMAN         37          Q           K
CAR16_HUMAN         56          A           D
CAR16_HUMAN         167         N           I
CARD6_HUMAN         86          S           L
CARD6_HUMAN         93          R           K
CARD6_HUMAN         395         M           K
CARD6_HUMAN         426         D           V
CARD6_HUMAN         575         A           D
CARD6_HUMAN         576         I           V
CARD8_HUMAN         68          I           V
CARD9_HUMAN         12          S           N
CARKD_HUMAN         140         K           E
CARKD_HUMAN         149         V           I
CARKD_HUMAN         152         P           T
SYCM_HUMAN          440         E           K
SYCM_HUMAN          555         Q           P
CART_HUMAN          66          S           T
CART_HUMAN          113         L           M
CASC1_HUMAN         33          R           S
CASD1_HUMAN         386         R           S
CASP1_HUMAN         15          R           H
CASPA_HUMAN         239         S           C
CASPA_HUMAN         410         V           I
CASPA_HUMAN         444         P           S
CASPA_HUMAN         446         Y           C
CASP2_HUMAN         105         A           G
CASP2_HUMAN         172         V           L
CASP2_HUMAN         178         P           A
CASP2_HUMAN         441         R           G
CASP3_HUMAN         22          H           R
CASP3_HUMAN         190         E           D
CASP5_HUMAN         3           K           N
CASP5_HUMAN         10          L           W
CASP5_HUMAN         13          F           L
CASP5_HUMAN         59          L           R
CASP5_HUMAN         90          T           A
CASP5_HUMAN         152         R           H
CASP5_HUMAN         201         V           L
CASP5_HUMAN         282         R           H
CASP5_HUMAN         318         L           V
CASP5_HUMAN         337         E           K
CASP5_HUMAN         366         E           Q
CASP6_HUMAN         35          E           K
CASP6_HUMAN         109         A           T
CASP6_HUMAN         182         T           S
CASP7_HUMAN         4           D           E
CASP7_HUMAN         255         D           E
CASP8_HUMAN         219         S           T
CASP8_HUMAN         285         D           H
C8AP2_HUMAN         1659        P           S
CASP9_HUMAN         28          A           V
CASP9_HUMAN         99          S           L
CASP9_HUMAN         102         T           I
CASP9_HUMAN         106         L           V
CASP9_HUMAN         114         E           D
CASP9_HUMAN         173         R           H
CASP9_HUMAN         176         G           R
CASP9_HUMAN         185         I           M
CASP9_HUMAN         192         R           C
CASP9_HUMAN         221         Q           R
CASQ1_HUMAN         134         Y           F
CASQ2_HUMAN         66          T           A
CASQ2_HUMAN         76          V           M
CASR_HUMAN          851         C           S
CASR_HUMAN          951         P           T
CASR_HUMAN          986         A           S
CASR_HUMAN          990         R           G
CASR_HUMAN          1011        Q           E
CASS4_HUMAN         491         R           K
CASS4_HUMAN         629         T           N
CASS4_HUMAN         660         P           S
CASS4_HUMAN         780         Q           H
ICAL_HUMAN          380         E           K
ICAL_HUMAN          408         C           S
ICAL_HUMAN          537         A           V
ICAL_HUMAN          592         E           G
SRG_HUMAN           130         C           F
CTSR1_HUMAN         133         G           S
CTSR1_HUMAN         652         I           V
CTSR1_HUMAN         730         T           P
CTSR2_HUMAN         8           E           G
CTSR2_HUMAN         57          V           I
CTSR3_HUMAN         204         N           K
CTSR4_HUMAN         77          Q           R
CTSR4_HUMAN         124         L           F
CTSR4_HUMAN         293         I           V
CTSR4_HUMAN         436         D           N
CAV2_HUMAN          130         Q           E
CAV3_HUMAN          56          G           S
CAV3_HUMAN          72          C           W
CAV3_HUMAN          126         R           H
MTG16_HUMAN         429         E           G
CBL_HUMAN           620         L           F
CBL_HUMAN           782         P           L
CBL_HUMAN           904         V           I
CBLB_HUMAN          584         R           K
CBLB_HUMAN          883         N           D
CBLC_HUMAN          405         H           Y
CBR1_HUMAN          88          V           I
CBR1_HUMAN          131         P           S
CBR3_HUMAN          4           C           Y
CBR3_HUMAN          84          L           V
CBR3_HUMAN          93          V           I
CBR3_HUMAN          131         P           S
CBR3_HUMAN          235         M           L
CBR3_HUMAN          244         V           M
CBR4_HUMAN          70          M           L
CBS_HUMAN           69          A           P
CBWD1_HUMAN         8           A           V
CBX8_HUMAN          317         G           V
C2D1A_HUMAN         339         T           P
C2D1A_HUMAN         635         T           S
C2D1A_HUMAN         801         T           M
C2D2A_HUMAN         376         E           A
C2D2A_HUMAN         660         V           I
C2D2B_HUMAN         64          N           D
C2D2B_HUMAN         237         Y           H
C2D2B_HUMAN         322         Q           L
CCAR1_HUMAN         588         T           I
CCAR1_HUMAN         681         E           G
CCAR1_HUMAN         747         M           V
CCBE1_HUMAN         193         V           G
KAT3_HUMAN          206         S           P
CCBP2_HUMAN         41          V           A
CCBP2_HUMAN         248         A           V
CCBP2_HUMAN         311         L           V
CCBP2_HUMAN         373         Y           S
C102B_HUMAN         153         K           N
C102B_HUMAN         298         K           R
C102B_HUMAN         346         C           F
C102B_HUMAN         370         E           G
C102B_HUMAN         425         N           K
C102B_HUMAN         429         A           P
CC104_HUMAN         6           E           D
CC104_HUMAN         243         D           G
CC104_HUMAN         246         I           F
CC105_HUMAN         245         V           M
CC105_HUMAN         248         M           T
CC105_HUMAN         434         D           E
CC105_HUMAN         444         T           S
CC105_HUMAN         499         P           T
CC107_HUMAN         190         S           F
CC107_HUMAN         220         I           V
CC107_HUMAN         242         S           C
CC108_HUMAN         66          M           L
CC108_HUMAN         672         V           I
CC108_HUMAN         806         K           M
C109B_HUMAN         253         Y           F
C109B_HUMAN         255         I           V
CCD11_HUMAN         231         R           C
CCD11_HUMAN         294         E           K
CC110_HUMAN         209         P           Q
CC110_HUMAN         299         L           M
CC110_HUMAN         382         L           M
CC110_HUMAN         409         S           F
CC110_HUMAN         614         I           M
CC110_HUMAN         669         Q           R
CC110_HUMAN         817         S           L
CC110_HUMAN         819         L           M
CC111_HUMAN         168         R           Q
CC111_HUMAN         505         T           K
CC112_HUMAN         32          H           L
CC112_HUMAN         144         S           N
CC112_HUMAN         341         K           N
CC112_HUMAN         354         E           G
CC113_HUMAN         4           D           E
CC113_HUMAN         6           S           T
CC114_HUMAN         329         R           H
CC114_HUMAN         468         P           L
CC116_HUMAN         96          R           C
CC116_HUMAN         121         G           R
CC116_HUMAN         122         R           W
CC116_HUMAN         199         R           W
CC116_HUMAN         436         A           T
CC117_HUMAN         147         R           S
CC117_HUMAN         272         S           N
CC123_HUMAN         194         R           W
CC123_HUMAN         398         V           A
CC124_HUMAN         138         E           Q
CC125_HUMAN         13          V           M
CC127_HUMAN         60          R           H
CC129_HUMAN         32          A           D
CC129_HUMAN         342         V           A
CC129_HUMAN         661         Y           C
CC129_HUMAN         739         H           Y
CCD13_HUMAN         25          R           W
CCD13_HUMAN         375         E           V
CCD13_HUMAN         547         S           T
CC130_HUMAN         22          S           C
CC130_HUMAN         336         C           S
CC135_HUMAN         120         L           M
CC135_HUMAN         186         S           C
CC135_HUMAN         433         L           P
CC135_HUMAN         521         P           H
CC135_HUMAN         581         N           K
CC135_HUMAN         766         C           R
CC136_HUMAN         218         D           H
CC136_HUMAN         1049        E           Q
CC137_HUMAN         127         H           Q
CC137_HUMAN         177         R           W
CC137_HUMAN         229         R           Q
CC138_HUMAN         99          D           Y
CC138_HUMAN         115         R           K
CCD14_HUMAN         317         T           P
CC141_HUMAN         253         R           W
CC141_HUMAN         360         R           W
CC141_HUMAN         595         N           S
CC142_HUMAN         534         R           Q
C144L_HUMAN         82          G           D
CC146_HUMAN         345         N           S
CC147_HUMAN         496         S           T
CC147_HUMAN         804         Q           H
CC148_HUMAN         75          Q           R
CC148_HUMAN         157         M           V
CC148_HUMAN         329         R           K
CCD15_HUMAN         529         G           D
CCD15_HUMAN         813         C           R
CC150_HUMAN         156         E           K
CC151_HUMAN         545         R           P
CC153_HUMAN         101         R           H
CC157_HUMAN         191         P           L
CC157_HUMAN         587         S           A
CD158_HUMAN         232         E           D
CD158_HUMAN         297         I           V
CCD17_HUMAN         321         P           L
CCD17_HUMAN         525         I           V
CCD21_HUMAN         48          R           H
CCD21_HUMAN         213         S           N
CCD21_HUMAN         542         A           T
CCD21_HUMAN         668         Q           H
CCD27_HUMAN         54          Q           E
CCD27_HUMAN         267         M           T
CCD27_HUMAN         353         T           M
CCD27_HUMAN         390         P           L
CC28A_HUMAN         42          S           Y
CC28A_HUMAN         82          P           L
CC28B_HUMAN         25          R           W
CCD33_HUMAN         635         M           V
CCD33_HUMAN         640         R           L
CCD33_HUMAN         683         S           N
CCD33_HUMAN         940         S           Y
CCD34_HUMAN         53          P           S
CCD34_HUMAN         192         H           N
CCD34_HUMAN         264         E           A
CCD34_HUMAN         319         I           V
CCD36_HUMAN         430         D           E
CCD38_HUMAN         36          V           F
CCD38_HUMAN         227         M           V
CCD40_HUMAN         8           A           P
CCD41_HUMAN         70          Q           R
CCD42_HUMAN         51          T           P
CCD42_HUMAN         75          R           C
CCD42_HUMAN         144         A           T
CCD44_HUMAN         145         G           S
CCD45_HUMAN         165         M           I
CCD45_HUMAN         811         A           V
CCD46_HUMAN         551         K           E
CCD48_HUMAN         91          R           Q
CCD50_HUMAN         121         L           F
CCD50_HUMAN         156         M           T
CCD51_HUMAN         360         F           S
CCD52_HUMAN         275         L           V
CCD52_HUMAN         472         R           G
CCD54_HUMAN         38          R           Q
CCD55_HUMAN         86          K           T
CCD57_HUMAN         237         E           Q
CCD57_HUMAN         321         Q           R
CCD57_HUMAN         480         M           V
CCD57_HUMAN         775         R           G
CCD57_HUMAN         777         D           N
CCD57_HUMAN         778         A           T
CCD57_HUMAN         811         Q           K
CCD57_HUMAN         834         M           T
CCD60_HUMAN         46          I           V
CCD60_HUMAN         115         T           A
CCD60_HUMAN         393         V           I
CCD62_HUMAN         394         T           K
CCD63_HUMAN         212         L           S
CC64B_HUMAN         273         R           Q
CCD65_HUMAN         133         H           R
CCD65_HUMAN         408         Y           C
CCD66_HUMAN         266         Q           R
CCD66_HUMAN         383         Q           R
CCD66_HUMAN         460         R           Q
CCD66_HUMAN         592         E           K
CCD67_HUMAN         175         S           F
CCD67_HUMAN         440         E           Q
CCD67_HUMAN         504         Q           K
CCD68_HUMAN         249         V           A
CCD69_HUMAN         197         R           K
CCDC7_HUMAN         449         K           T
CCD70_HUMAN         126         R           C
CCD70_HUMAN         206         I           V
CCD71_HUMAN         317         Q           L
CCD71_HUMAN         339         R           W
CC74A_HUMAN         302         G           R
CC74B_HUMAN         169         T           M
CC74B_HUMAN         346         R           H
TRM13_HUMAN         48          A           V
CCD77_HUMAN         25          S           R
CCD77_HUMAN         335         M           T
CCD78_HUMAN         252         W           R
CCDC8_HUMAN         507         K           N
CCD81_HUMAN         449         Y           C
CCD82_HUMAN         128         K           R
CCD82_HUMAN         149         Q           E
CCD82_HUMAN         327         Q           R
CCD83_HUMAN         49          T           A
CCD84_HUMAN         244         W           G
CCD86_HUMAN         153         Q           H
CCD87_HUMAN         156         A           T
CCD87_HUMAN         217         F           L
CC88B_HUMAN         193         D           E
CC88B_HUMAN         639         W           R
CC88B_HUMAN         886         D           A
CCDC9_HUMAN         215         E           D
CCDC9_HUMAN         456         A           V
CCDC9_HUMAN         478         L           P
CC90A_HUMAN         108         S           G
CC90A_HUMAN         216         T           A
CC90B_HUMAN         10          L           F
CCD91_HUMAN         261         M           V
CCD91_HUMAN         314         M           V
CCD92_HUMAN         70          S           C
CCD92_HUMAN         253         A           T
CCD92_HUMAN         281         R           H
CCD93_HUMAN         179         R           C
CCD93_HUMAN         213         R           C
CCD93_HUMAN         228         P           L
CCD93_HUMAN         465         Y           H
CCD96_HUMAN         96          E           K
SPDLY_HUMAN         508         H           Y
SPDLY_HUMAN         586         S           L
CCHCR_HUMAN         102         R           Q
CCHCR_HUMAN         103         R           W
CCHCR_HUMAN         109         R           W
CCHCR_HUMAN         164         S           R
CCHCR_HUMAN         179         L           Q
CCHCR_HUMAN         275         E           D
CCHCR_HUMAN         367         A           T
CCHCR_HUMAN         417         R           Q
CCHCR_HUMAN         417         R           W
CCHCR_HUMAN         546         K           R
CCHCR_HUMAN         575         G           C
CCHCR_HUMAN         627         R           Q
CCHCR_HUMAN         639         Q           H
CCHCR_HUMAN         733         A           V
CCHCR_HUMAN         776         S           C
CALI_HUMAN          75          S           N
CCKN_HUMAN          32          G           E
CCKN_HUMAN          95          R           W
GASR_HUMAN          37          L           F
GASR_HUMAN          77          V           G
GASR_HUMAN          125         V           I
GASR_HUMAN          215         R           H
GASR_HUMAN          319         R           Q
CCL11_HUMAN         23          A           T
CCL11_HUMAN         86          K           T
CCL13_HUMAN         5           A           S
CCL13_HUMAN         29          N           S
CCL14_HUMAN         61          K           E
CCL15_HUMAN         24          I           T
CCL17_HUMAN         5           K           N
CCL17_HUMAN         67          V           M
CCL20_HUMAN         47          V           M
CCL22_HUMAN         2           A           D
CCL23_HUMAN         106         M           V
CCL24_HUMAN         29          I           L
CCL24_HUMAN         31          S           F
CCL24_HUMAN         102         A           T
CCL24_HUMAN         110         Q           E
CCL25_HUMAN         23          T           A
CCL25_HUMAN         101         H           R
CCL25_HUMAN         104         T           M
CCL26_HUMAN         18          L           R
CCL27_HUMAN         78          I           V
CCL27_HUMAN         96          L           F
CCL3_HUMAN          78          E           D
CCL4_HUMAN          12          M           V
CCL4_HUMAN          20          P           L
CCL5_HUMAN          24          S           F
CCL8_HUMAN          14          A           V
CCL8_HUMAN          69          K           Q
CCM2_HUMAN          53          V           I
CCM2_HUMAN          120         V           I
CCM2_HUMAN          289         S           N
CCNA2_HUMAN         163         V           I
CCNB2_HUMAN         100         M           T
CCNB2_HUMAN         135         V           I
CCNB2_HUMAN         395         I           T
CCNB3_HUMAN         1001        G           R
CCND2_HUMAN         268         G           R
CCND3_HUMAN         134         P           S
CCND3_HUMAN         253         E           D
CCND3_HUMAN         259         S           A
CCNE2_HUMAN         387         N           S
CCNG1_HUMAN         178         N           H
CCNG1_HUMAN         179         F           L
CCNG2_HUMAN         4           L           V
CCNG2_HUMAN         28          E           G
CCNH_HUMAN          28          R           L
CCNH_HUMAN          54          M           V
CCNH_HUMAN          138         K           R
CCNH_HUMAN          270         V           A
CCNI_HUMAN          207         V           I
CCNI2_HUMAN         91          A           P
CCNJL_HUMAN         234         H           Y
CCNO_HUMAN          161         L           M
CCNT1_HUMAN         362         H           R
CCYL2_HUMAN         57          V           E
CCYL2_HUMAN         176         R           Q
CCYL2_HUMAN         288         I           V
CCPG1_HUMAN         44          S           P
CCPG1_HUMAN         161         E           V
CCPG1_HUMAN         418         Y           H
CCPG1_HUMAN         436         R           L
CCPG1_HUMAN         477         A           V
CCPG1_HUMAN         517         A           D
CCPG1_HUMAN         553         G           D
CCPG1_HUMAN         553         G           S
CCPG1_HUMAN         590         N           K
CCPG1_HUMAN         627         K           E
CCPG1_HUMAN         646         T           I
CCPG1_HUMAN         673         H           R
CCR2_HUMAN          45          L           V
CCR2_HUMAN          64          V           I
CCR2_HUMAN          355         G           E
CCR3_HUMAN          21          G           D
CCR3_HUMAN          39          P           L
CCR3_HUMAN          218         C           S
CCR4_HUMAN          130         L           V
CCR4_HUMAN          178         C           S
CCR5_HUMAN          12          I           L
CCR5_HUMAN          20          C           S
CCR5_HUMAN          29          A           S
CCR5_HUMAN          42          I           F
CCR5_HUMAN          55          L           Q
CCR5_HUMAN          60          R           S
CCR5_HUMAN          73          A           V
CCR5_HUMAN          215         S           L
CCR5_HUMAN          223         R           Q
CCR5_HUMAN          301         G           V
CCR5_HUMAN          335         A           V
CCR5_HUMAN          339         Y           F
CCR7_HUMAN          7           M           V
CCR8_HUMAN          27          A           G
CCR9_HUMAN          92          I           V
CCR9_HUMAN          284         M           V
CCRK_HUMAN          86          S           L
CCRK_HUMAN          106         S           N
CCRK_HUMAN          137         A           T
CCRK_HUMAN          281         K           R
CCRL2_HUMAN         4           Y           C
CCRL2_HUMAN         167         F           Y
CCRL2_HUMAN         168         V           M
CCRL2_HUMAN         243         I           V
NOCT_HUMAN          140         H           Y
TCPG_HUMAN          391         L           F
TCPD_HUMAN          112         I           V
TCPE_HUMAN          146         E           V
TCPZ_HUMAN          229         Y           C
TCPW_HUMAN          247         G           A
TCPH_HUMAN          259         T           A
TCPQ_HUMAN          4           H           Q
TCPQ_HUMAN          409         V           I
TCPQL_HUMAN         217         C           S
TCPQL_HUMAN         308         D           N
TCPQL_HUMAN         395         S           G
TCPQM_HUMAN         320         R           W
CD109_HUMAN         45          G           V
CD109_HUMAN         377         G           D
CD109_HUMAN         641         L           F
CD109_HUMAN         703         Y           S
CD109_HUMAN         797         N           S
CD109_HUMAN         845         V           I
CD109_HUMAN         1009        V           M
CD109_HUMAN         1241        T           M
CD109_HUMAN         1296        H           R
CD14_HUMAN          204         N           D
CD14_HUMAN          341         E           K
CD151_HUMAN         120         T           M
CD151_HUMAN         132         K           R
CD151_HUMAN         137         P           S
CD151_HUMAN         178         R           H
BY55_HUMAN          91          I           V
C163A_HUMAN         342         V           I
C163B_HUMAN         578         D           N
C163B_HUMAN         582         G           A
C163B_HUMAN         1055        G           S
C163B_HUMAN         1108        M           T
C16L2_HUMAN         76          M           V
CD177_HUMAN         3           A           P
CD177_HUMAN         119         L           F
CD177_HUMAN         251         L           I
CD177_HUMAN         323         R           Q
CD177_HUMAN         348         A           T
CD177_HUMAN         379         F           S
CD180_HUMAN         20          V           L
CD180_HUMAN         53          N           K
CD180_HUMAN         99          S           R
CD180_HUMAN         259         D           N
CD180_HUMAN         430         T           A
CD180_HUMAN         648         F           L
CD19_HUMAN          174         L           V
CD19_HUMAN          514         R           H
CD1A_HUMAN          30          I           T
CD1A_HUMAN          68          W           C
CD1C_HUMAN          70          N           T
CD1C_HUMAN          300         F           S
CD1D_HUMAN          64          T           S
CD1E_HUMAN          15          G           E
CD1E_HUMAN          102         H           R
CD1E_HUMAN          106         Q           R
CD1E_HUMAN          149         S           N
CD1E_HUMAN          164         R           W
CD1E_HUMAN          194         L           P
CD2_HUMAN           266         H           Q
CD2_HUMAN           339         H           N
OX2G_HUMAN          11          C           S
OX2G_HUMAN          46          P           T
OX2G_HUMAN          76          V           G
MO2R1_HUMAN         89          R           K
MO2R1_HUMAN         121         P           T
MO2R1_HUMAN         177         Q           H
MO2R1_HUMAN         312         E           Q
MO2R2_HUMAN         113         R           L
CLC4K_HUMAN         55          A           V
CLC4K_HUMAN         136         Q           E
CLC4K_HUMAN         213         P           S
CLC4K_HUMAN         278         V           A
CLC4K_HUMAN         288         N           D
CD209_HUMAN         168         E           D
CD209_HUMAN         214         E           D
CD209_HUMAN         242         L           V
CD209_HUMAN         382         A           S
CD22_HUMAN          34          A           T
CD22_HUMAN          203         E           K
CD22_HUMAN          551         G           R
CD22_HUMAN          639         Y           H
CD22_HUMAN          664         S           G
CD22_HUMAN          669         R           C
CD22_HUMAN          745         G           D
CD226_HUMAN         307         G           S
CD24_HUMAN          44          T           S
CD24_HUMAN          57          A           V
CD244_HUMAN         89          N           D
CD244_HUMAN         323         S           F
CD248_HUMAN         457         H           R
CD27_HUMAN          59          A           T
CD27_HUMAN          233         R           H
CD276_HUMAN         97          P           L
CD276_HUMAN         111         R           S
CD276_HUMAN         137         Q           L
CD276_HUMAN         160         T           M
CD276_HUMAN         267         R           H
CD276_HUMAN         279         A           T
CD276_HUMAN         315         P           L
CD276_HUMAN         329         R           S
CD276_HUMAN         378         T           M
CD2AP_HUMAN         581         N           K
CD2B2_HUMAN         231         G           D
CD2B2_HUMAN         262         T           I
CLM8_HUMAN          111         R           Q
CLM6_HUMAN          71          T           I
CLM2_HUMAN          19          K           T
CLM2_HUMAN          158         R           G
CLM1_HUMAN          19          A           V
CLM1_HUMAN          218         R           Q
CLM9_HUMAN          221         D           N
CLM9_HUMAN          228         T           A
CD302_HUMAN         200         R           S
CD320_HUMAN         8           Q           R
CD320_HUMAN         220         G           R
CD33_HUMAN          14          A           V
CD33_HUMAN          22          W           R
CD33_HUMAN          69          R           G
CD33_HUMAN          128         S           N
CD33_HUMAN          202         R           W
CD33_HUMAN          242         I           L
CD33_HUMAN          243         F           L
CD33_HUMAN          294         V           L
CD33_HUMAN          304         G           R
CD33_HUMAN          331         T           A
CD34_HUMAN          367         A           S
CD36_HUMAN          127         S           L
CD36_HUMAN          154         V           F
CD38_HUMAN          140         R           W
CD3D_HUMAN          147         Q           R
RPA34_HUMAN         259         K           T
RPA34_HUMAN         282         T           A
RPA34_HUMAN         373         K           E
RPA34_HUMAN         394         D           N
RPA34_HUMAN         503         K           Q
RPA34_HUMAN         504         Q           K
CD3G_HUMAN          131         V           F
CD4_HUMAN           191         K           E
CD4_HUMAN           227         F           S
CD4_HUMAN           265         R           W
TNR5_HUMAN          124         S           L
TNR5_HUMAN          227         P           A
CD40L_HUMAN         219         G           R
CD44_HUMAN          393         T           M
CD44_HUMAN          417         R           K
CD44_HUMAN          479         T           I
CD44_HUMAN          494         D           H
MCP_HUMAN           13          S           F
MCP_HUMAN           59          R           Q
MCP_HUMAN           266         D           N
MCP_HUMAN           324         P           L
MCP_HUMAN           353         A           V
MCP_HUMAN           355         V           G
CD48_HUMAN          102         E           Q
CD48_HUMAN          241         L           S
CD5_HUMAN           224         P           L
CD5_HUMAN           461         R           H
CD5_HUMAN           471         V           A
CD52_HUMAN          40          N           S
CD52_HUMAN          41          I           M
DAF_HUMAN           52          R           L
LFA3_HUMAN          15          S           G
CD5L_HUMAN          117         D           E
CD6_HUMAN           225         R           W
CD6_HUMAN           271         A           T
CD6_HUMAN           351         S           N
CD6_HUMAN           606         G           S
CD68_HUMAN          254         Q           K
CD68_HUMAN          329         I           T
CD68_HUMAN          340         A           T
CD68_HUMAN          350         A           T
CD7_HUMAN           113         T           A
CD72_HUMAN          234         P           L
CD82_HUMAN          241         I           V
CD83_HUMAN          182         R           Q
CD86_HUMAN          170         S           N
CD86_HUMAN          185         I           V
CD86_HUMAN          310         A           T
CD86_HUMAN          323         D           N
C1QR1_HUMAN         318         V           A
C1QR1_HUMAN         541         P           S
TACT_HUMAN          142         A           P
CD97_HUMAN          367         R           Q
CD99_HUMAN          166         M           V
CD99_HUMAN          173         N           I
CDD_HUMAN           27          K           Q
CDAN1_HUMAN         596         Q           R
CDAN1_HUMAN         891         R           C
CC14A_HUMAN         345         R           Q
CC14A_HUMAN         589         S           F
CC14B_HUMAN         302         I           T
CC14B_HUMAN         341         I           T
CC14C_HUMAN         238         P           S
CC14C_HUMAN         296         I           L
CDC20_HUMAN         402         V           M
CDC20_HUMAN         479         R           Q
CD20B_HUMAN         8           T           P
CD20B_HUMAN         17          E           K
CD20B_HUMAN         97          T           S
CD20B_HUMAN         121         C           R
CD20B_HUMAN         496         A           S
CD20B_HUMAN         503         R           W
CDC23_HUMAN         9           P           L
CDC23_HUMAN         78          E           Q
MPIP1_HUMAN         88          S           F
MPIP1_HUMAN         182         R           G
MPIP1_HUMAN         182         R           W
MPIP2_HUMAN         548         E           K
MPIP3_HUMAN         14          S           N
MPIP3_HUMAN         70          R           C
MPIP3_HUMAN         78          S           N
MPIP3_HUMAN         297         G           R
CDC27_HUMAN         320         S           P
CDC27_HUMAN         496         Y           H
CD2L1_HUMAN         57          R           C
CD2L1_HUMAN         93          R           W
CD2L1_HUMAN         201         R           W
CD2L1_HUMAN         414         S           L
CD2L1_HUMAN         452         V           A
CD2L1_HUMAN         463         I           V
CD2L1_HUMAN         506         G           S
CD2L1_HUMAN         601         L           Q
CD2L1_HUMAN         641         K           N
CD2L1_HUMAN         670         A           V
CD2L2_HUMAN         93          R           W
CD2L2_HUMAN         399         L           S
CD2L5_HUMAN         340         S           F
CD2L5_HUMAN         356         P           A
CD2L5_HUMAN         403         L           F
CD2L5_HUMAN         410         R           Q
CD2L5_HUMAN         494         T           A
CD2L5_HUMAN         500         T           A
CD2L5_HUMAN         624         S           G
CD2L5_HUMAN         670         T           R
CD2L5_HUMAN         700         R           L
CD2L5_HUMAN         1062        V           M
CD2L5_HUMAN         1170        V           M
UB2R1_HUMAN         227         D           H
CDC37_HUMAN         360         G           E
CD37L_HUMAN         291         S           F
MRCKA_HUMAN         231         T           M
MRCKA_HUMAN         537         I           T
MRCKA_HUMAN         780         T           M
MRCKA_HUMAN         790         Y           C
MRCKA_HUMAN         1148        A           T
MRCKA_HUMAN         1211        R           H
MRCKA_HUMAN         1317        V           I
MRCKA_HUMAN         1418        I           K
MRCKA_HUMAN         1469        A           V
MRCKA_HUMAN         1618        T           A
MRCKA_HUMAN         1699        A           V
MRCKB_HUMAN         555         R           Q
MRCKB_HUMAN         671         R           Q
MRCKB_HUMAN         1077        I           V
MRCKB_HUMAN         1633        S           Y
MRCKG_HUMAN         168         P           L
MRCKG_HUMAN         362         T           P
MRCKG_HUMAN         537         A           D
MRCKG_HUMAN         1135        Q           R
BORG1_HUMAN         176         N           S
BORG1_HUMAN         191         I           F
CC45L_HUMAN         81          V           I
CC45L_HUMAN         356         M           R
CC45L_HUMAN         376         V           M
CDC5L_HUMAN         459         Y           C
CDC6_HUMAN          238         T           A
CDC6_HUMAN          295         D           N
CDC6_HUMAN          299         T           M
CDC6_HUMAN          378         R           H
CDC6_HUMAN          441         V           I
CDC7_HUMAN          23          Q           P
CDC7_HUMAN          99          I           V
CDC7_HUMAN          112         G           W
CDC7_HUMAN          162         F           L
CDC7_HUMAN          208         I           M
CDC7_HUMAN          209         E           D
CDC7_HUMAN          441         K           R
CDC7_HUMAN          472         T           I
CDC7_HUMAN          498         S           A
CDC73_HUMAN         384         L           P
CDCA2_HUMAN         718         I           V
CDCA2_HUMAN         885         R           S
CDCA5_HUMAN         156         S           Y
CDA7L_HUMAN         187         R           S
BOREA_HUMAN         12          K           N
CDCP1_HUMAN         525         R           Q
CDCP1_HUMAN         673         A           V
CDCP1_HUMAN         709         G           D
CDCP2_HUMAN         244         G           R
CDGAP_HUMAN         221         P           L
CDGAP_HUMAN         803         S           G
CDGAP_HUMAN         1115        I           L
CDGAP_HUMAN         1366        V           M
CDGAP_HUMAN         1380        T           I
CADH1_HUMAN         72          D           N
CADH1_HUMAN         336         E           D
CADH1_HUMAN         393         I           N
CADH1_HUMAN         470         T           I
CADH1_HUMAN         473         V           I
CADH1_HUMAN         478         L           P
CADH1_HUMAN         630         L           V
CADH1_HUMAN         695         C           R
CADH1_HUMAN         832         V           M
CADH1_HUMAN         880         E           K
CAD10_HUMAN         413         S           F
CAD11_HUMAN         255         T           M
CAD11_HUMAN         275         M           I
CAD11_HUMAN         373         S           A
CAD12_HUMAN         68          V           M
CAD12_HUMAN         86          E           K
CAD12_HUMAN         284         I           V
CAD12_HUMAN         475         I           T
CAD13_HUMAN         121         L           S
CAD16_HUMAN         191         L           F
CAD16_HUMAN         257         H           Y
CAD17_HUMAN         115         K           E
CAD17_HUMAN         446         I           T
CAD17_HUMAN         734         D           E
CAD17_HUMAN         739         E           A
CADH2_HUMAN         21          A           T
CADH2_HUMAN         118         A           T
CADH2_HUMAN         196         S           T
CADH2_HUMAN         212         I           L
CADH2_HUMAN         454         T           A
CADH2_HUMAN         845         N           S
CAD20_HUMAN         328         P           H
CAD20_HUMAN         371         Q           R
CAD20_HUMAN         391         P           L
CAD26_HUMAN         144         I           T
CAD26_HUMAN         301         R           G
CAD26_HUMAN         448         V           A
CAD26_HUMAN         479         P           L
CAD26_HUMAN         615         V           L
CAD28_HUMAN         55          V           M
CAD28_HUMAN         61          Q           H
CAD28_HUMAN         529         C           Y
CAD29_HUMAN         5           R           K
CADH3_HUMAN         237         V           M
CADH3_HUMAN         477         R           H
CADH3_HUMAN         563         Q           H
CADH4_HUMAN         141         A           V
CADH4_HUMAN         625         K           R
CADH5_HUMAN         503         I           T
CADH5_HUMAN         517         T           I
CADH9_HUMAN         6           Y           C
CADH9_HUMAN         38          A           V
CDIPT_HUMAN         199         R           C
CDK10_HUMAN         96          P           L
CDK10_HUMAN         168         N           S
CDK10_HUMAN         342         R           H
CDK10_HUMAN         358         C           Y
CDK2_HUMAN          15          Y           S
CDK2_HUMAN          18          V           L
CDK2_HUMAN          290         T           S
CDK3_HUMAN          124         I           T
CDK3_HUMAN          214         R           H
CDK3_HUMAN          226         T           I
CDK3_HUMAN          264         M           T
CDK4_HUMAN          82          R           Q
CDK4_HUMAN          122         R           H
CDK5_HUMAN          225         E           D
CK5P2_HUMAN         183         A           P
CK5P2_HUMAN         289         E           Q
CK5P2_HUMAN         1045        R           T
CK5P2_HUMAN         1540        V           L
CK5P2_HUMAN         1607        R           S
CK5P3_HUMAN         324         L           V
CDK6_HUMAN          110         D           N
CDK7_HUMAN          163         G           A
CDK7_HUMAN          285         T           M
CDK9_HUMAN          59          F           L
CDK9_HUMAN          231         G           A
CDKAL_HUMAN         484         K           R
CDKL1_HUMAN         66          L           P
CDKL1_HUMAN         274         Q           E
CDKL1_HUMAN         329         L           V
CDKL1_HUMAN         341         K           N
CDKL2_HUMAN         77          Y           S
CDKL2_HUMAN         132         I           T
CDKL2_HUMAN         197         M           T
CDKL2_HUMAN         411         A           V
CDKL3_HUMAN         394         M           T
CDKL4_HUMAN         38          S           P
CDKL4_HUMAN         53          R           H
CDKL4_HUMAN         118         H           Y
CDKL4_HUMAN         228         F           C
CDKL4_HUMAN         288         S           Y
CDKL4_HUMAN         307         R           C
CDKL5_HUMAN         444         R           C
CDKL5_HUMAN         734         T           A
CDKL5_HUMAN         791         Q           P
CDKL5_HUMAN         923         R           C
CDKL5_HUMAN         999         V           M
CDKL5_HUMAN         1023        E           G
CDN1A_HUMAN         4           P           L
CDN1A_HUMAN         31          S           R
CDN1A_HUMAN         63          F           L
CDN1A_HUMAN         149         D           G
CDN1B_HUMAN         15          R           W
CDN1B_HUMAN         109         V           G
CD2A1_HUMAN         49          I           T
CD2A1_HUMAN         56          S           I
CD2A1_HUMAN         58          R           Q
CD2A1_HUMAN         60          A           T
CD2A1_HUMAN         68          A           V
CD2A1_HUMAN         71          N           S
CD2A1_HUMAN         83          H           Q
CD2A1_HUMAN         85          A           T
CD2A1_HUMAN         99          R           W
CD2A1_HUMAN         100         A           P
CD2A1_HUMAN         102         A           T
CD2A1_HUMAN         107         R           H
CD2A1_HUMAN         124         R           C
CD2A1_HUMAN         148         A           T
CD2A2_HUMAN         58          P           S
CD2A2_HUMAN         147         G           R
CD2A2_HUMAN         154         P           L
CD2A2_HUMAN         157         G           D
CDN2C_HUMAN         126         T           M
CDKN3_HUMAN         159         S           F
CDO1_HUMAN          45          T           I
CDON_HUMAN          66          K           R
CDON_HUMAN          162         E           K
CDON_HUMAN          351         P           A
CDON_HUMAN          686         A           V
CDR2L_HUMAN         300         D           E
CDRT1_HUMAN         143         F           L
CDRTF_HUMAN         24          R           Q
CDRT4_HUMAN         73          V           I
CDRT4_HUMAN         122         H           Q
CDS1_HUMAN          99          L           F
CDSN_HUMAN          18          M           L
CDSN_HUMAN          56          L           F
CDSN_HUMAN          143         S           N
CDSN_HUMAN          145         G           S
CDSN_HUMAN          150         S           N
CDSN_HUMAN          202         S           F
CDSN_HUMAN          401         S           G
CDSN_HUMAN          408         S           A
CDSN_HUMAN          410         S           L
CDSN_HUMAN          527         D           N
CDT1_HUMAN          135         A           V
CDT1_HUMAN          172         R           C
CDT1_HUMAN          234         R           C
CDT1_HUMAN          262         T           A
CDT1_HUMAN          456         E           A
CDT1_HUMAN          537         A           V
CDX1_HUMAN          130         P           R
CDX2_HUMAN          293         S           P
CDYL1_HUMAN         2           T           A
CDYL1_HUMAN         9           S           P
CDYL1_HUMAN         48          V           A
CDYL1_HUMAN         60          A           G
CEAM1_HUMAN         35          Q           K
CEAM1_HUMAN         83          A           V
CEAM1_HUMAN         123         Q           H
CEAM1_HUMAN         376         Q           R
CEA16_HUMAN         31          V           F
CEA18_HUMAN         160         L           H
CEA18_HUMAN         161         T           A
CEA20_HUMAN         41          A           V
CEA20_HUMAN         113         R           H
CEA20_HUMAN         127         I           V
CEA20_HUMAN         355         S           L
CEA20_HUMAN         369         S           F
CEA21_HUMAN         121         T           N
CEA21_HUMAN         198         M           V
CEAM3_HUMAN         7           S           P
CEAM4_HUMAN         29          H           D
CEAM4_HUMAN         69          K           R
CEAM5_HUMAN         137         Q           P
CEAM5_HUMAN         340         A           D
CEAM5_HUMAN         398         E           K
CEAM5_HUMAN         664         R           S
CEAM5_HUMAN         678         G           R
CEAM6_HUMAN         239         V           G
CEAM7_HUMAN         120         F           I
CEAM7_HUMAN         263         A           V
CEAM8_HUMAN         17          G           V
CEAM8_HUMAN         45          A           V
CEAM8_HUMAN         114         R           K
CEAM8_HUMAN         322         L           V
CEAM8_HUMAN         340         I           M
CEBPB_HUMAN         195         G           S
CEBPD_HUMAN         248         R           W
CEBPZ_HUMAN         15          P           S
CEBPZ_HUMAN         102         I           V
CEBPZ_HUMAN         303         K           R
CEBPZ_HUMAN         639         N           S
CECR1_HUMAN         335         H           R
CECR2_HUMAN         293         R           H
CECR2_HUMAN         632         P           L
CECR2_HUMAN         674         P           L
CECR5_HUMAN         179         T           M
CECR5_HUMAN         369         R           S
CECR5_HUMAN         416         R           C
CELA1_HUMAN         10          Q           H
CELA1_HUMAN         44          R           W
CELA1_HUMAN         59          M           V
CELA1_HUMAN         243         Q           R
CEL2A_HUMAN         257         N           S
CEL2B_HUMAN         79          G           R
CEL2B_HUMAN         114         D           N
CEL2B_HUMAN         177         Q           R
CEL2B_HUMAN         235         G           S
CEL3A_HUMAN         241         G           A
CEL3B_HUMAN         79          W           R
CEMP1_HUMAN         55          K           E
CENPJ_HUMAN         21          M           V
CENPJ_HUMAN         55          P           A
CENPJ_HUMAN         63          D           H
CENPJ_HUMAN         85          P           T
CENPJ_HUMAN         151         E           G
CENPJ_HUMAN         879         S           A
CENPL_HUMAN         117         I           F
CENPN_HUMAN         84          D           E
CENPN_HUMAN         223         Q           R
CENPN_HUMAN         288         E           K
CENPO_HUMAN         34          Q           R
CENPQ_HUMAN         63          G           R
CENPQ_HUMAN         266         D           G
CENPT_HUMAN         115         P           L
CE110_HUMAN         69          R           S
CE110_HUMAN         171         P           L
CE110_HUMAN         252         I           M
CE110_HUMAN         347         F           I
CE110_HUMAN         375         M           I
CE120_HUMAN         602         L           V
CE120_HUMAN         879         Q           H
CE120_HUMAN         936         V           I
CE120_HUMAN         947         R           H
CP135_HUMAN         769         I           L
CE152_HUMAN         54          S           L
CE152_HUMAN         793         S           I
CE152_HUMAN         914         L           V
CE152_HUMAN         1106        V           A
CE164_HUMAN         94          S           N
CE164_HUMAN         988         T           S
CE164_HUMAN         1119        Q           R
CE170_HUMAN         213         G           S
CE192_HUMAN         457         T           A
CE192_HUMAN         513         Q           P
CE192_HUMAN         769         V           M
CE192_HUMAN         948         R           H
CE192_HUMAN         956         S           P
CE192_HUMAN         1105        L           F
CE192_HUMAN         1455        S           N
CE192_HUMAN         1525        L           P
CE192_HUMAN         1675        K           E
CEP55_HUMAN         57          H           Q
CEP55_HUMAN         99          A           T
CEP55_HUMAN         236         C           R
CEP55_HUMAN         378         L           H
CE57R_HUMAN         194         D           E
CEP63_HUMAN         651         S           L
CEP68_HUMAN         27          R           G
CEP68_HUMAN         74          G           S
CEP68_HUMAN         397         L           P
CEP68_HUMAN         462         R           C
CEP68_HUMAN         473         E           Q
CEP70_HUMAN         135         S           N
CEP72_HUMAN         238         P           L
CEP72_HUMAN         412         P           T
CEP72_HUMAN         509         T           A
CER1_HUMAN          19          R           W
CER1_HUMAN          65          A           G
CER1_HUMAN          179         V           I
CERK1_HUMAN         191         I           V
CERK1_HUMAN         211         T           M
CERK1_HUMAN         306         L           F
CERKL_HUMAN         232         L           F
CERKL_HUMAN         514         E           G
EST1_HUMAN          75          S           N
EST1_HUMAN          199         R           H
EST1_HUMAN          203         D           E
EST2_HUMAN          34          R           W
EST2_HUMAN          206         R           H
EST7_HUMAN          71          R           Q
EST7_HUMAN          261         E           K
EST7_HUMAN          344         H           Q
EST7_HUMAN          499         G           R
EST7_HUMAN          537         D           E
CETN3_HUMAN         10          V           L
CETP_HUMAN          15          A           G
CETP_HUMAN          154         R           W
CETP_HUMAN          331         G           S
CETP_HUMAN          385         V           M
CETP_HUMAN          390         A           P
CETP_HUMAN          422         V           I
CETP_HUMAN          455         V           M
CETP_HUMAN          468         R           Q
CETP_HUMAN          486         V           M
CFAB_HUMAN          9           L           H
CFAB_HUMAN          28          W           R
CFAB_HUMAN          32          R           Q
CFAB_HUMAN          32          R           W
CFAB_HUMAN          252         G           S
CFAB_HUMAN          565         K           E
CFAB_HUMAN          651         D           E
CFAB_HUMAN          736         A           S
CFC1_HUMAN          78          R           W
CFC1_HUMAN          189         R           C
CFAD_HUMAN          248         I           M
CFDP1_HUMAN         60          A           T
CFAH_HUMAN          62          V           I
CFAH_HUMAN          402         Y           H
CFAH_HUMAN          493         T           R
CFAH_HUMAN          551         I           T
CFAH_HUMAN          890         S           I
CFAH_HUMAN          936         E           D
CFAH_HUMAN          997         N           T
CFAH_HUMAN          1007        V           I
CFAH_HUMAN          1007        V           L
CFAH_HUMAN          1010        A           T
CFAH_HUMAN          1017        T           I
CFAH_HUMAN          1050        N           Y
CFAH_HUMAN          1059        I           T
CFAH_HUMAN          1143        Q           E
FHR1_HUMAN          157         H           Y
FHR1_HUMAN          159         L           V
FHR1_HUMAN          175         E           Q
FHR1_HUMAN          296         A           V
FHR3_HUMAN          71          H           Y
FHR4_HUMAN          306         G           E
FHR5_HUMAN          46          P           S
FHR5_HUMAN          356         R           H
FHR5_HUMAN          521         L           I
FHR5_HUMAN          529         L           R
CFAI_HUMAN          300         A           T
CFLAR_HUMAN         203         L           I
PROP_HUMAN          53          V           M
PROP_HUMAN          204         P           L
PROP_HUMAN          250         G           S
CFTR_HUMAN          31          R           C
CFTR_HUMAN          44          D           V
CFTR_HUMAN          75          R           Q
CFTR_HUMAN          138         L           P
CFTR_HUMAN          170         R           H
CFTR_HUMAN          182         S           G
CFTR_HUMAN          322         V           M
CFTR_HUMAN          351         T           S
CFTR_HUMAN          353         Q           H
CFTR_HUMAN          467         L           F
CFTR_HUMAN          470         V           M
CFTR_HUMAN          506         I           M
CFTR_HUMAN          506         I           V
CFTR_HUMAN          507         I           V
CFTR_HUMAN          508         F           C
CFTR_HUMAN          532         K           E
CFTR_HUMAN          562         V           I
CFTR_HUMAN          576         G           A
CFTR_HUMAN          605         S           F
CFTR_HUMAN          654         S           G
CFTR_HUMAN          668         R           C
CFTR_HUMAN          693         F           L
CFTR_HUMAN          903         Y           H
CFTR_HUMAN          909         S           I
CFTR_HUMAN          912         S           L
CFTR_HUMAN          967         L           S
CFTR_HUMAN          1067        A           V
CFTR_HUMAN          1162        R           L
CFTR_HUMAN          1220        T           I
CFTR_HUMAN          1453        R           W
CGHB_HUMAN          4           F           L
CGHB_HUMAN          18          T           A
CGHB_HUMAN          22          K           R
CGHB_HUMAN          28          R           W
CGHB_HUMAN          30          R           H
CGHB_HUMAN          35          T           I
CGHB_HUMAN          97          N           D
CGHB_HUMAN          137         D           A
CGHB_HUMAN          147         S           C
CGB1_HUMAN          185         P           S
CING_HUMAN          479         R           Q
CGNL1_HUMAN         380         P           T
CGNL1_HUMAN         459         S           F
CGNL1_HUMAN         511         A           T
CGNL1_HUMAN         1101        L           V
CGNL1_HUMAN         1270        M           V
CGRE1_HUMAN         212         A           V
CGRE1_HUMAN         232         K           N
CGRE1_HUMAN         243         G           E
CGRF1_HUMAN         117         C           Y
CH25H_HUMAN         133         L           P
CHAC2_HUMAN         82          R           G
CHAD_HUMAN          312         R           Q
CHAD_HUMAN          350         T           I
CAF1A_HUMAN         167         D           V
CAF1A_HUMAN         239         M           V
CAF1A_HUMAN         850         K           R
CAF1A_HUMAN         923         A           V
CAF1A_HUMAN         950         S           A
CAF1B_HUMAN         506         K           Q
CLAT_HUMAN          47          D           E
CLAT_HUMAN          120         A           T
CLAT_HUMAN          222         R           P
CLAT_HUMAN          243         L           F
CLAT_HUMAN          299         P           L
CLAT_HUMAN          392         A           G
CLAT_HUMAN          400         D           N
CLAT_HUMAN          461         M           V
CHCH2_HUMAN         78          H           N
CHCH6_HUMAN         95          A           S
CHD1_HUMAN          264         P           T
CHD1L_HUMAN         25          R           P
CHD1L_HUMAN         350         H           Q
CHD1L_HUMAN         649         E           A
CHD1L_HUMAN         743         S           C
CHD1L_HUMAN         885         S           A
CHD4_HUMAN          139         D           E
CHD4_HUMAN          1648        S           L
CHD4_HUMAN          1655        I           V
CHD5_HUMAN          1253        S           I
CHD5_HUMAN          1539        S           P
CHDH_HUMAN          40          E           A
CHDH_HUMAN          78          L           R
CHDH_HUMAN          441         N           S
CHK1_HUMAN          156         R           Q
CHK1_HUMAN          223         E           V
CHK1_HUMAN          312         V           M
CHK1_HUMAN          471         V           I
CHK2_HUMAN          157         I           T
CHK2_HUMAN          347         D           N
CHK2_HUMAN          406         R           H
CHK2_HUMAN          436         L           M
CHK2_HUMAN          446         N           K
CHK2_HUMAN          447         F           I
CHK2_HUMAN          448         I           S
CHK2_HUMAN          500         S           C
CHK2_HUMAN          501         E           K
CHK2_HUMAN          512         L           V
CHERP_HUMAN         199         N           H
CHFR_HUMAN          270         G           R
CHFR_HUMAN          456         A           V
CHFR_HUMAN          497         A           V
CHFR_HUMAN          580         V           M
CMGA_HUMAN          61          R           Q
CMGA_HUMAN          176         E           K
CMGA_HUMAN          264         E           D
CMGA_HUMAN          271         R           W
CMGA_HUMAN          274         A           G
CMGA_HUMAN          315         G           S
CMGA_HUMAN          332         L           P
CMGA_HUMAN          369         D           N
CMGA_HUMAN          382         G           S
CMGA_HUMAN          388         P           L
CMGA_HUMAN          399         R           W
SCG1_HUMAN          93          S           T
SCG1_HUMAN          117         K           N
SCG1_HUMAN          145         D           N
SCG1_HUMAN          178         R           Q
SCG1_HUMAN          200         N           H
SCG1_HUMAN          232         R           Q
SCG1_HUMAN          243         A           T
SCG1_HUMAN          353         A           G
SCG1_HUMAN          413         P           L
SCG1_HUMAN          417         R           H
CH3L1_HUMAN         145         R           G
CH3L1_HUMAN         311         I           T
CH3L2_HUMAN         182         A           V
CH3L2_HUMAN         184         V           I
CHIA_HUMAN          102         G           R
CHIA_HUMAN          324         V           G
CHIA_HUMAN          339         I           V
CHIA_HUMAN          354         F           S
CHIA_HUMAN          377         F           L
CHIA_HUMAN          432         V           G
CHID1_HUMAN         331         R           Q
CHID1_HUMAN         338         A           V
CHIT1_HUMAN         40          R           H
CHIT1_HUMAN         102         G           S
CHIT1_HUMAN         171         Q           H
CHIT1_HUMAN         442         A           G
CHKA_HUMAN          220         S           G
CHKA_HUMAN          422         L           Q
CHL1_HUMAN          17          L           F
CHL1_HUMAN          287         T           A
CHL1_HUMAN          1034        V           I
CHM2B_HUMAN         29          I           V
CHM4A_HUMAN         153         G           R
CHM4C_HUMAN         232         A           T
CHMP5_HUMAN         86          S           P
CHIO_HUMAN          204         H           R
CHIO_HUMAN          438         P           S
CHRD1_HUMAN         329         A           D
CHP2_HUMAN          127         R           P
CHSS2_HUMAN         371         R           Q
CHPT1_HUMAN         162         F           S
CHRC1_HUMAN         55          C           Y
CHRC1_HUMAN         126         H           R
CHRD_HUMAN          94          P           S
CHRD_HUMAN          630         M           L
CRDL2_HUMAN         335         P           L
ACM3_HUMAN          65          V           I
ACM3_HUMAN          431         L           P
ACHA_HUMAN          383         D           V
ACH10_HUMAN         355         E           A
ACHA2_HUMAN         22          T           I
ACHA2_HUMAN         125         A           T
ACHA4_HUMAN         387         E           G
ACHA4_HUMAN         517         S           L
ACHA5_HUMAN         134         V           I
ACHA5_HUMAN         398         D           N
ACHA6_HUMAN         447         N           S
ACHA9_HUMAN         96          R           Q
ACHA9_HUMAN         442         S           N
ACHB_HUMAN          32          E           G
ACHB2_HUMAN         397         Q           H
ACHB3_HUMAN         451         K           E
ACHB4_HUMAN         91          T           I
ACHB4_HUMAN         136         R           W
ACHB4_HUMAN         140         S           G
ACHB4_HUMAN         467         M           V
ACHE_HUMAN          18          G           V
ACHG_HUMAN          149         A           T
CHSTA_HUMAN         20          V           L
CHSTA_HUMAN         258         D           N
CHSTC_HUMAN         52          P           H
CHSTC_HUMAN         61          T           S
CHSTC_HUMAN         94          P           L
CHSTC_HUMAN         109         R           S
CHSTC_HUMAN         145         A           P
CHSTD_HUMAN         146         P           S
CHSTD_HUMAN         271         A           E
CHSTD_HUMAN         271         A           G
CHSTD_HUMAN         271         A           V
CHSTD_HUMAN         317         R           Q
CHST3_HUMAN         348         I           M
CHST3_HUMAN         357         R           Q
CHST4_HUMAN         361         H           Q
CHST5_HUMAN         311         A           T
CHST5_HUMAN         318         T           M
CHST6_HUMAN         369         N           D
CHST9_HUMAN         122         S           N
CHSS1_HUMAN         359         P           S
CHSS1_HUMAN         652         Q           H
CHSS3_HUMAN         615         G           E
CHSS3_HUMAN         764         D           G
CTF18_HUMAN         63          S           F
CTF18_HUMAN         82          Q           P
CTF18_HUMAN         244         K           R
CTF18_HUMAN         466         A           S
CTF18_HUMAN         928         P           L
IKKA_HUMAN          126         S           C
IKKA_HUMAN          155         V           A
IKKA_HUMAN          268         I           V
CPIN1_HUMAN         34          A           E
CPIN1_HUMAN         52          Q           E
CIB1_HUMAN          44          S           T
CIB1_HUMAN          106         I           T
CIB4_HUMAN          181         H           R
CIC_HUMAN           982         S           G
CIDEA_HUMAN         115         V           F
C2TA_HUMAN          45          L           V
C2TA_HUMAN          174         G           R
C2TA_HUMAN          500         G           A
C2TA_HUMAN          658         A           G
C2TA_HUMAN          782         V           A
C2TA_HUMAN          900         R           Q
CILP1_HUMAN         59          W           L
CILP1_HUMAN         327         S           F
CILP1_HUMAN         395         I           T
CILP1_HUMAN         575         E           K
CILP1_HUMAN         895         A           V
CILP1_HUMAN         979         R           Q
CILP1_HUMAN         1101        D           N
CILP1_HUMAN         1166        S           G
CILP1_HUMAN         1168        V           A
CINP_HUMAN          164         R           H
CIR1A_HUMAN         438         R           H
CITE1_HUMAN         96          Q           H
CIZ1_HUMAN          219         A           T
CIZ1_HUMAN          578         S           F
CIZ1_HUMAN          638         V           M
CKAP2_HUMAN         236         M           K
CKAP2_HUMAN         323         I           V
CKP2L_HUMAN         19          L           F
CKP2L_HUMAN         26          K           R
CKP2L_HUMAN         62          N           S
CKP2L_HUMAN         104         T           I
CKP2L_HUMAN         263         S           R
CKP2L_HUMAN         375         I           V
CKP2L_HUMAN         379         P           A
CKP2L_HUMAN         519         S           G
CKP2L_HUMAN         614         L           S
CKP2L_HUMAN         706         E           D
CKAP4_HUMAN         348         A           T
KCRB_HUMAN          177         K           R
KCRB_HUMAN          309         S           L
KCRB_HUMAN          360         L           F
KCRM_HUMAN          83          E           G
KCRM_HUMAN          127         L           V
KCRM_HUMAN          166         T           M
KCRM_HUMAN          243         G           A
CLAP1_HUMAN         233         I           T
LPPL_HUMAN          28          V           A
CLCA1_HUMAN         65          L           F
CLCA1_HUMAN         152         R           K
CLCA1_HUMAN         357         S           N
CLCA1_HUMAN         406         E           V
CLCA1_HUMAN         426         K           R
CLCA1_HUMAN         524         T           M
CLCA1_HUMAN         661         Y           H
CLCA1_HUMAN         760         K           N
CLCA2_HUMAN         80          V           I
CLCA2_HUMAN         306         Q           E
CLCA2_HUMAN         534         G           D
CLCA3_HUMAN         104         I           T
CLCA4_HUMAN         43          P           S
CLCA4_HUMAN         443         D           V
CLCA4_HUMAN         449         M           L
CLCA4_HUMAN         810         V           L
CLCC1_HUMAN         368         S           R
CLCN1_HUMAN         118         W           G
CLCN1_HUMAN         300         R           Q
CLCN1_HUMAN         437         A           T
CLCN1_HUMAN         727         P           L
CLCN2_HUMAN         668         S           T
CLCN2_HUMAN         718         E           D
CLCN5_HUMAN         142         M           I
CLCN6_HUMAN         198         G           E
CLCN7_HUMAN         418         V           M
CLCKA_HUMAN         8           R           H
CLCKA_HUMAN         45          R           H
CLCKA_HUMAN         67          M           I
CLCKA_HUMAN         83          R           G
CLCKA_HUMAN         287         A           V
CLCKA_HUMAN         315         Y           F
CLCKA_HUMAN         447         A           T
CLCKB_HUMAN         4           F           L
CLCKB_HUMAN         27          R           L
CLCKB_HUMAN         88          S           R
CLCKB_HUMAN         104         V           I
CLCKB_HUMAN         126         V           L
CLCKB_HUMAN         143         N           H
CLCKB_HUMAN         214         A           G
CLCKB_HUMAN         334         V           L
CLCKB_HUMAN         395         R           W
CLCKB_HUMAN         419         I           V
CLCKB_HUMAN         481         T           S
CLCKB_HUMAN         562         T           M
CLCKB_HUMAN         578         E           K
CLCKB_HUMAN         660         S           L
CLD14_HUMAN         4           T           M
CLD17_HUMAN         82          A           T
CLD18_HUMAN         149         M           L
CLD19_HUMAN         13          L           F
CLD24_HUMAN         18          L           F
CLD6_HUMAN          143         I           V
CLD7_HUMAN          133         A           T
CLD7_HUMAN          197         A           V
CLD8_HUMAN          25          T           A
CLD8_HUMAN          129         T           A
CLD8_HUMAN          151         S           P
CLC10_HUMAN         35          C           R
CLC10_HUMAN         73          R           K
CLC10_HUMAN         100         T           M
CLC10_HUMAN         203         A           G
CLC11_HUMAN         104         P           R
CL12A_HUMAN         254         Q           K
CL12B_HUMAN         6           T           N
CL12B_HUMAN         116         V           L
CL16A_HUMAN         906         G           E
CLC1A_HUMAN         26          G           A
CLC1B_HUMAN         20          I           V
CLC1B_HUMAN         24          S           P
CLC1B_HUMAN         28          S           F
CLC1B_HUMAN         64          G           D
CLC2A_HUMAN         136         G           D
CLC2D_HUMAN         19          N           K
CLC2D_HUMAN         23          L           V
CLC3A_HUMAN         197         Q           K
TETN_HUMAN          55          A           S
TETN_HUMAN          58          V           M
TETN_HUMAN          106         S           G
CLC4A_HUMAN         36          H           L
CLC4D_HUMAN         32          S           G
CLC4F_HUMAN         101         R           Q
CLC4F_HUMAN         351         R           H
CLC4F_HUMAN         564         K           R
CLC4M_HUMAN         164         R           Q
CLC4M_HUMAN         205         Y           C
CLC4M_HUMAN         251         Y           C
CLC4M_HUMAN         291         D           N
CLC5A_HUMAN         141         R           H
CLC7A_HUMAN         223         I           S
CLC9A_HUMAN         107         A           G
CLGN_HUMAN          160         A           S
CLGN_HUMAN          290         V           I
CLGN_HUMAN          352         R           W
CLIC3_HUMAN         38          P           H
CLIC5_HUMAN         257         P           H
CLIC6_HUMAN         632         D           G
CLIP1_HUMAN         769         R           W
CLIP1_HUMAN         930         S           P
CLIP1_HUMAN         1069        D           E
CLIP1_HUMAN         1213        A           S
CLIP2_HUMAN         961         D           E
CLIP2_HUMAN         977         R           P
CLIP3_HUMAN         175         D           V
CLIP4_HUMAN         486         R           L
CLIP4_HUMAN         613         T           P
CLK1_HUMAN          61          S           F
CLK1_HUMAN          99          N           D
CLK1_HUMAN          118         R           G
CLK1_HUMAN          307         P           S
CLK1_HUMAN          440         M           T
CLK1_HUMAN          459         E           G
CLK3_HUMAN          486         R           C
CLK3_HUMAN          607         Q           R
CLK3_HUMAN          628         R           W
CLK4_HUMAN          352         L           F
CLK4_HUMAN          363         I           V
CLLU1_HUMAN         9           S           F
CLMN_HUMAN          963         P           L
CLN5_HUMAN          219         E           A
CLN5_HUMAN          319         K           R
CLN8_HUMAN          92          H           Y
CLN8_HUMAN          155         A           V
CLNK_HUMAN          65          S           G
ICLN_HUMAN          20          Q           H
ICLN_HUMAN          218         M           T
CLOCK_HUMAN         208         S           C
CLOCK_HUMAN         380         E           K
CLOCK_HUMAN         395         L           I
CLOCK_HUMAN         542         H           R
CLPB_HUMAN          295         R           T
CLPH_HUMAN          76          K           Q
CLPH_HUMAN          211         I           T
CLPH_HUMAN          298         W           G
COL_HUMAN           8           L           P
COL_HUMAN           109         R           C
CLP1L_HUMAN         537         T           M
CLPX_HUMAN          488         I           T
CLRN1_HUMAN         7           K           I
CLRN2_HUMAN         113         L           V
CLRN2_HUMAN         153         A           T
CLRN3_HUMAN         75          F           I
CLSPN_HUMAN         525         N           S
CLSPN_HUMAN         892         P           T
CLSPN_HUMAN         1280        S           L
CSTN1_HUMAN         332         A           T
CSTN1_HUMAN         474         V           A
CSTN1_HUMAN         524         S           C
CSTN1_HUMAN         583         P           R
CSTN1_HUMAN         857         P           H
CSTN1_HUMAN         870         F           S
CSTN2_HUMAN         331         I           T
CSTN2_HUMAN         366         I           V
CSTN3_HUMAN         209         S           G
CLH2_HUMAN          61          P           L
CLH2_HUMAN          205         K           R
CLH2_HUMAN          279         Y           C
CLH2_HUMAN          691         E           K
CLH2_HUMAN          941         K           R
CLH2_HUMAN          945         R           H
CLH2_HUMAN          1046        R           C
CLUS_HUMAN          317         N           H
CLUS_HUMAN          328         D           N
CLUS_HUMAN          396         S           L
CLUA1_HUMAN         68          A           S
CLUA1_HUMAN         401         R           W
CLYBL_HUMAN         28          D           Y
CLYBL_HUMAN         128         V           I
CLYBL_HUMAN         241         I           V
CMA1_HUMAN          46          G           R
CMA1_HUMAN          66          H           R
CMA1_HUMAN          98          R           H
CMBL_HUMAN          155         Y           C
CMPK2_HUMAN         433         K           R
CKLF1_HUMAN         10          S           T
CKLF2_HUMAN         122         I           T
CNBD1_HUMAN         64          D           N
CNBD1_HUMAN         69          Q           K
CNDP1_HUMAN         6           G           R
CNDP1_HUMAN         113         V           I
CNDP2_HUMAN         126         Y           H
CNGA1_HUMAN         32          R           Q
CNGA1_HUMAN         118         D           N
CNGA1_HUMAN         122         N           D
CNGA2_HUMAN         118         D           H
CNGA2_HUMAN         663         E           K
CNGA3_HUMAN         48          P           L
CNGA3_HUMAN         153         T           M
CNGA3_HUMAN         198         E           K
CNGA4_HUMAN         553         V           E
CNGB1_HUMAN         100         R           H
CNGB3_HUMAN         25          R           H
CNGB3_HUMAN         27          N           S
CNGB3_HUMAN         234         W           C
CNGB3_HUMAN         298         T           P
CNGB3_HUMAN         307         I           V
CNGB3_HUMAN         750         P           S
CNGB3_HUMAN         755         E           G
CNIH4_HUMAN         3           A           G
CNKR1_HUMAN         662         R           W
CNNM1_HUMAN         748         R           Q
CNNM4_HUMAN         126         G           R
CNOTA_HUMAN         348         T           S
CNOTA_HUMAN         736         P           S
CNOT2_HUMAN         460         A           T
CNOT4_HUMAN         7           A           G
CNOT8_HUMAN         32          L           P
CN37_HUMAN          207         Q           R
CNPY3_HUMAN         145         M           I
CNPY3_HUMAN         231         S           I
CNR2_HUMAN          63          Q           R
CNR2_HUMAN          316         H           Y
CNTD1_HUMAN         145         T           P
CNTF_HUMAN          49          N           S
CNTF_HUMAN          182         H           R
CNTLN_HUMAN         284         T           A
CNTLN_HUMAN         291         E           D
CNTLN_HUMAN         562         R           C
CNTLN_HUMAN         695         I           T
CNTLN_HUMAN         1376        T           A
CNTN1_HUMAN         798         V           L
CNTN1_HUMAN         824         E           G
CNTN2_HUMAN         145         A           T
CNTN2_HUMAN         366         P           L
CNTN2_HUMAN         657         R           W
CNTN2_HUMAN         1024        V           I
CNTN3_HUMAN         630         S           N
CNTN3_HUMAN         708         N           S
CNTN5_HUMAN         23          S           A
CNTN5_HUMAN         70          L           R
CNTN5_HUMAN         81          N           S
CNTN5_HUMAN         530         I           V
CNTN5_HUMAN         1065        Y           F
CNTN5_HUMAN         1079        S           T
CNTN5_HUMAN         1094        M           V
CNTN6_HUMAN         150         F           S
CNTN6_HUMAN         440         A           S
CNTP1_HUMAN         522         V           L
CNTP2_HUMAN         114         R           Q
CNTP2_HUMAN         218         T           M
CNTP2_HUMAN         226         L           M
CNTP2_HUMAN         283         R           C
CNTP2_HUMAN         382         S           N
CNTP2_HUMAN         407         N           S
CNTP2_HUMAN         418         N           D
CNTP2_HUMAN         680         E           K
CNTP2_HUMAN         699         P           Q
CNTP2_HUMAN         716         Y           C
CNTP2_HUMAN         731         G           S
CNTP2_HUMAN         779         G           D
CNTP2_HUMAN         906         R           H
CNTP2_HUMAN         1038        D           N
CNTP2_HUMAN         1102        V           A
CNTP2_HUMAN         1114        S           G
CNTP2_HUMAN         1119        R           H
CNTP2_HUMAN         1129        D           H
CNTP2_HUMAN         1227        A           T
CNTP2_HUMAN         1253        I           T
CNTP2_HUMAN         1278        T           I
CNTP3_HUMAN         628         A           S
CNTP3_HUMAN         845         R           H
CNTP4_HUMAN         513         Q           H
CNTP4_HUMAN         1155        D           E
CNTP4_HUMAN         1300        N           S
CNTP5_HUMAN         452         S           L
CNTP5_HUMAN         1195        T           M
CNTRB_HUMAN         439         R           Q
CNTRB_HUMAN         578         P           Q
COASY_HUMAN         55          S           Y
COBL_HUMAN          526         P           L
COBL_HUMAN          577         D           A
COBL_HUMAN          607         V           I
COBL_HUMAN          919         H           Q
COBL_HUMAN          927         D           N
COBL_HUMAN          1015        A           P
COCH_HUMAN          135         G           R
COCH_HUMAN          281         D           N
COCH_HUMAN          352         T           S
COCH_HUMAN          402         I           V
COCH_HUMAN          518         E           G
COCH_HUMAN          532         P           S
COG1_HUMAN          392         N           S
COG1_HUMAN          744         Y           C
COG2_HUMAN          288         R           H
COG2_HUMAN          304         N           K
COG2_HUMAN          589         V           I
COG3_HUMAN          747         N           S
COG4_HUMAN          158         I           T
COG5_HUMAN          330         L           F
COG5_HUMAN          365         I           V
COG5_HUMAN          452         H           R
COG5_HUMAN          558         P           S
COG6_HUMAN          10          A           T
COG6_HUMAN          32          C           S
COG6_HUMAN          300         H           Y
COG7_HUMAN          605         T           M
COG8_HUMAN          517         L           R
COAA1_HUMAN         27          M           T
COAA1_HUMAN         98          G           R
COAA1_HUMAN         198         R           H
COAA1_HUMAN         545         G           R
COAA1_HUMAN         603         V           M
COBA1_HUMAN         8           W           G
COBA1_HUMAN         46          D           E
COBA1_HUMAN         559         G           S
COBA1_HUMAN         1323        P           L
COBA1_HUMAN         1535        S           P
COBA2_HUMAN         236         P           S
COBA2_HUMAN         276         E           K
COBA2_HUMAN         593         D           G
COBA2_HUMAN         824         E           K
COBA2_HUMAN         879         P           L
COBA2_HUMAN         894         P           L
COBA2_HUMAN         1316        P           T
COBA2_HUMAN         1600        R           Q
COBA2_HUMAN         1628        E           D
CODA1_HUMAN         531         H           Q
COEA1_HUMAN         563         N           H
COEA1_HUMAN         855         P           L
COEA1_HUMAN         922         V           I
COEA1_HUMAN         1342        V           L
COFA1_HUMAN         163         R           H
COFA1_HUMAN         204         M           V
COFA1_HUMAN         391         T           M
COFA1_HUMAN         442         A           T
COFA1_HUMAN         446         G           R
COFA1_HUMAN         504         G           V
COFA1_HUMAN         506         E           D
COFA1_HUMAN         531         P           R
COFA1_HUMAN         989         K           R
COFA1_HUMAN         1001        K           R
COFA1_HUMAN         1332        V           I
COGA1_HUMAN         27          Q           H
COGA1_HUMAN         62          T           K
COGA1_HUMAN         418         R           Q
COGA1_HUMAN         745         G           S
COGA1_HUMAN         909         P           L
COHA1_HUMAN         4           T           A
COHA1_HUMAN         210         T           M
COHA1_HUMAN         231         M           I
COHA1_HUMAN         238         M           T
COHA1_HUMAN         428         G           S
COHA1_HUMAN         703         M           V
COHA1_HUMAN         1370        D           G
COIA1_HUMAN         49          Q           L
COIA1_HUMAN         111         G           R
COIA1_HUMAN         1076        V           I
COIA1_HUMAN         1121        P           R
COJA1_HUMAN         352         A           G
COJA1_HUMAN         406         G           E
COJA1_HUMAN         496         E           G
CO1A1_HUMAN         197         G           C
CO1A1_HUMAN         205         P           A
CO1A1_HUMAN         564         R           H
CO1A1_HUMAN         823         P           A
CO1A1_HUMAN         1019        G           A
CO1A1_HUMAN         1075        A           T
CO1A1_HUMAN         1141        R           Q
CO1A1_HUMAN         1177        V           I
CO1A1_HUMAN         1251        S           T
CO1A1_HUMAN         1391        Q           K
CO1A1_HUMAN         1430        K           N
CO1A1_HUMAN         1431        T           P
CO1A1_HUMAN         1434        T           S
CO1A1_HUMAN         1438        P           R
CO1A1_HUMAN         1460        P           H
CO1A2_HUMAN         59          T           P
CO1A2_HUMAN         249         I           N
CO1A2_HUMAN         270         V           I
CO1A2_HUMAN         276         A           T
CO1A2_HUMAN         344         L           V
CO1A2_HUMAN         483         A           V
CO1A2_HUMAN         528         N           S
CO1A2_HUMAN         549         A           P
CO1A2_HUMAN         564         A           T
CO1A2_HUMAN         678         P           H
CO1A2_HUMAN         743         A           G
CO1A2_HUMAN         822         R           H
CO1A2_HUMAN         1022        L           F
CO1A2_HUMAN         1101        P           L
CO1A2_HUMAN         1189        D           E
CO1A2_HUMAN         1198        S           P
CO1A2_HUMAN         1354        Q           H
COKA1_HUMAN         134         P           L
COLA1_HUMAN         277         L           P
COLA1_HUMAN         343         T           M
COLA1_HUMAN         495         I           T
COLA1_HUMAN         560         G           S
COLA1_HUMAN         747         A           D
COLA1_HUMAN         821         L           P
COLA1_HUMAN         827         P           A
COMA1_HUMAN         320         G           S
COMA1_HUMAN         703         P           T
COMA1_HUMAN         938         A           D
CONA1_HUMAN         287         T           A
COOA1_HUMAN         151         P           L
COOA1_HUMAN         293         I           T
COOA1_HUMAN         481         M           L
COOA1_HUMAN         546         P           S
COOA1_HUMAN         731         P           S
COOA1_HUMAN         1423        G           R
CORA1_HUMAN         89          V           I
CORA1_HUMAN         120         Q           R
CORA1_HUMAN         265         A           T
CORA1_HUMAN         349         R           C
CORA1_HUMAN         422         A           T
CORA1_HUMAN         537         I           T
CORA1_HUMAN         611         I           F
CORA1_HUMAN         720         P           R
CORA1_HUMAN         1116        P           Q
CORA1_HUMAN         1348        R           Q
CORA1_HUMAN         1354        R           Q
COSA1_HUMAN         189         A           G
COSA1_HUMAN         239         I           V
COSA1_HUMAN         327         T           S
COSA1_HUMAN         433         E           D
COSA1_HUMAN         472         A           P
COSA1_HUMAN         741         R           Q
CO2A1_HUMAN         9           T           S
CO2A1_HUMAN         142         E           D
CO2A1_HUMAN         158         P           L
CO2A1_HUMAN         638         T           I
CO2A1_HUMAN         1051        A           T
CO2A1_HUMAN         1331        V           I
CO2A1_HUMAN         1405        G           S
CO3A1_HUMAN         534         G           E
CO3A1_HUMAN         602         P           T
CO3A1_HUMAN         635         P           L
CO3A1_HUMAN         668         P           T
CO3A1_HUMAN         679         A           T
CO3A1_HUMAN         686         P           A
CO3A1_HUMAN         698         A           T
CO3A1_HUMAN         1205        I           V
CO3A1_HUMAN         1353        H           Q
CO4A1_HUMAN         7           V           L
CO4A1_HUMAN         304         P           L
CO4A1_HUMAN         555         T           P
CO4A1_HUMAN         1334        Q           H
CO4A2_HUMAN         517         R           K
CO4A2_HUMAN         683         G           A
CO4A2_HUMAN         718         P           S
CO4A3_HUMAN         43          G           R
CO4A3_HUMAN         141         L           P
CO4A3_HUMAN         162         E           G
CO4A3_HUMAN         326         D           Y
CO4A3_HUMAN         408         R           H
CO4A3_HUMAN         451         H           R
CO4A3_HUMAN         574         P           L
CO4A3_HUMAN         1269        D           E
CO4A3_HUMAN         1474        L           P
CO4A3_HUMAN         1495        Q           R
CO4A4_HUMAN         6           I           T
CO4A4_HUMAN         482         P           S
CO4A4_HUMAN         545         G           A
CO4A4_HUMAN         570         E           Q
CO4A4_HUMAN         594         E           G
CO4A4_HUMAN         670         V           I
CO4A4_HUMAN         759         P           L
CO4A4_HUMAN         931         A           T
CO4A4_HUMAN         1004        P           L
CO4A4_HUMAN         1327        V           M
CO4A4_HUMAN         1402        P           S
CO4A4_HUMAN         1403        S           P
CO4A5_HUMAN         430         A           D
CO4A5_HUMAN         444         I           S
CO4A5_HUMAN         619         P           S
CO4A5_HUMAN         664         K           N
CO4A5_HUMAN         739         P           A
CO4A5_HUMAN         1428        L           M
CO4A5_HUMAN         1559        P           A
CO4A6_HUMAN         455         S           A
CO4A6_HUMAN         1110        N           K
CO4A6_HUMAN         1126        P           S
CO4A6_HUMAN         1162        I           V
CO4A6_HUMAN         1362        L           P
CO5A1_HUMAN         951         N           S
CO5A2_HUMAN         460         P           S
CO5A2_HUMAN         512         V           A
CO5A2_HUMAN         833         P           L
CO5A2_HUMAN         956         R           P
CO5A2_HUMAN         1230        T           S
CO5A3_HUMAN         134         R           H
CO5A3_HUMAN         1042        R           P
CO5A3_HUMAN         1207        R           P
CO5A3_HUMAN         1428        V           M
CO5A3_HUMAN         1488        A           P
CO5A3_HUMAN         1594        I           M
CO5A3_HUMAN         1691        V           I
CO6A1_HUMAN         332         G           S
CO6A1_HUMAN         439         R           Q
CO6A1_HUMAN         850         R           H
CO6A1_HUMAN         881         T           M
CO6A1_HUMAN         890         S           L
CO6A2_HUMAN         227         D           N
CO6A2_HUMAN         399         S           N
CO6A2_HUMAN         489         R           Q
CO6A2_HUMAN         518         P           S
CO6A2_HUMAN         680         R           H
CO6A2_HUMAN         724         R           C
CO6A2_HUMAN         804         V           G
CO6A2_HUMAN         895         S           R
CO6A2_HUMAN         935         G           R
CO6A2_HUMAN         1015        I           L
CO8A2_HUMAN         3           G           R
CO8A2_HUMAN         502         T           M
CO8A2_HUMAN         645         T           I
CO9A1_HUMAN         339         S           P
CO9A1_HUMAN         621         Q           R
CO9A1_HUMAN         684         E           K
CO9A1_HUMAN         767         M           V
CO9A1_HUMAN         870         K           R
CO9A1_HUMAN         882         L           V
CO9A2_HUMAN         246         T           M
CO9A2_HUMAN         326         Q           R
CO9A2_HUMAN         335         L           V
CO9A2_HUMAN         581         V           I
CO9A3_HUMAN         94          P           S
CO9A3_HUMAN         103         R           Q
CO9A3_HUMAN         103         R           W
CO9A3_HUMAN         296         P           L
CO9A3_HUMAN         402         R           Q
CO9A3_HUMAN         435         A           E
COL11_HUMAN         219         H           R
COL12_HUMAN         91          K           E
COL12_HUMAN         487         I           V
COL12_HUMAN         522         P           S
COL12_HUMAN         606         G           S
COLQ_HUMAN          312         S           G
COMD2_HUMAN         113         I           L
COMD2_HUMAN         177         Q           H
COMD5_HUMAN         6           A           T
COMD5_HUMAN         69          Q           H
COMD6_HUMAN         52          H           N
COMD8_HUMAN         17          A           P
COMP_HUMAN          50          E           D
COMP_HUMAN          51          L           W
COMP_HUMAN          109         A           G
COMP_HUMAN          224         R           G
COMP_HUMAN          285         R           P
COMP_HUMAN          381         R           C
COMT_HUMAN          34          C           S
COMT_HUMAN          72          A           S
COMT_HUMAN          102         A           T
COMT_HUMAN          146         A           V
COMT_HUMAN          158         V           M
COPA_HUMAN          1040        V           G
COPE_HUMAN          13          S           C
COPE_HUMAN          117         T           I
COPG_HUMAN          681         M           T
COPR5_HUMAN         43          S           G
CQ10A_HUMAN         79          P           H
CQ10A_HUMAN         231         P           S
CQ10B_HUMAN         48          L           F
COQ3_HUMAN          272         G           S
COQ3_HUMAN          329         H           Y
COQ4_HUMAN          20          R           Q
COQ4_HUMAN          50          G           A
COQ5_HUMAN          152         A           T
COQ6_HUMAN          300         D           Y
COQ6_HUMAN          339         D           V
COQ6_HUMAN          395         T           M
COQ6_HUMAN          406         V           M
COQ7_HUMAN          103         M           T
CORIN_HUMAN         13          Y           C
CORIN_HUMAN         525         R           H
CORL2_HUMAN         947         F           C
COR1A_HUMAN         415         R           K
COR1A_HUMAN         443         T           P
COR1B_HUMAN         476         R           L
COR2A_HUMAN         296         R           H
COR2A_HUMAN         495         R           L
COR2B_HUMAN         238         L           V
CORO7_HUMAN         174         A           V
CORO7_HUMAN         193         R           Q
CORO7_HUMAN         257         L           S
CORO7_HUMAN         403         A           T
COX10_HUMAN         28          T           I
COX10_HUMAN         62          T           S
COX10_HUMAN         97          Y           C
COX11_HUMAN         74          P           L
COX41_HUMAN         38          Y           F
COX42_HUMAN         161         R           H
CX7A2_HUMAN         40          E           D
CX7B2_HUMAN         27          H           Q
CERU_HUMAN          367         R           C
CERU_HUMAN          477         P           L
CERU_HUMAN          544         D           E
CERU_HUMAN          551         T           I
CERU_HUMAN          793         R           H
CERU_HUMAN          841         T           R
CBPA1_HUMAN         208         A           T
CBPA1_HUMAN         276         H           R
CBPA2_HUMAN         80          E           G
CBPA3_HUMAN         81          A           S
CBPA3_HUMAN         171         M           T
CBPA4_HUMAN         27          L           F
CBPA4_HUMAN         157         P           T
CBPA4_HUMAN         183         R           L
CBPA4_HUMAN         303         G           C
CBPA5_HUMAN         79          P           S
CBPA5_HUMAN         336         L           S
CBPA5_HUMAN         338         E           D
CBPA5_HUMAN         378         S           G
CBPA6_HUMAN         45          F           L
CBPA6_HUMAN         173         S           C
CBPA6_HUMAN         249         N           S
CPMD8_HUMAN         251         R           W
CPMD8_HUMAN         265         M           T
CPMD8_HUMAN         294         R           Q
CPMD8_HUMAN         539         D           E
CPMD8_HUMAN         546         H           R
CPMD8_HUMAN         736         P           H
CPMD8_HUMAN         1156        V           I
CPMD8_HUMAN         1268        T           I
CBPB1_HUMAN         208         D           N
CBPB2_HUMAN         169         A           T
CBPB2_HUMAN         347         T           I
CBPD_HUMAN          36          K           E
CBPD_HUMAN          454         E           G
CBPD_HUMAN          505         H           N
CBPD_HUMAN          899         T           I
CBPE_HUMAN          235         W           R
CPEB3_HUMAN         324         R           W
CBPM_HUMAN          24          R           H
CBPM_HUMAN          133         V           I
CPN2_HUMAN          305         A           T
CPN2_HUMAN          509         W           R
CPN2_HUMAN          536         V           M
CPNE1_HUMAN         211         Q           R
CPNE1_HUMAN         347         P           R
CPNE1_HUMAN         535         P           L
CPNE3_HUMAN         252         E           D
CPNE3_HUMAN         412         T           M
CPNE5_HUMAN         33          N           S
CPNE5_HUMAN         582         R           H
CPNE7_HUMAN         77          F           L
CPNE7_HUMAN         397         R           Q
CPNE7_HUMAN         507         K           E
CPNE7_HUMAN         633         P           L
CBPO_HUMAN          85          M           I
CBPO_HUMAN          134         S           R
HEM6_HUMAN          272         N           H
HEM6_HUMAN          294         V           I
HEM6_HUMAN          352         R           C
CPPED_HUMAN         19          A           D
CPPED_HUMAN         86          V           I
CPPED_HUMAN         241         R           K
CPPED_HUMAN         290         H           P
CPSM_HUMAN          344         T           A
CPSM_HUMAN          1266        F           S
CPSM_HUMAN          1283        M           L
CPSM_HUMAN          1376        G           S
CPSM_HUMAN          1406        T           N
CPSF3_HUMAN         142         E           G
CPT1A_HUMAN         275         A           T
CPT1B_HUMAN         66          I           V
CPT1B_HUMAN         320         G           D
CPT1B_HUMAN         427         S           C
CPT1B_HUMAN         531         E           K
CPT1B_HUMAN         664         S           Y
CPT2_HUMAN          352         F           C
CPT2_HUMAN          368         V           I
CPT2_HUMAN          588         S           C
CPT2_HUMAN          647         M           V
CPVL_HUMAN          11          S           L
CPVL_HUMAN          25          R           H
CPVL_HUMAN          398         R           H
CPVL_HUMAN          435         A           V
CPXCR_HUMAN         3           Y           S
CPXCR_HUMAN         131         R           H
CPXM2_HUMAN         750         R           Q
CBPZ_HUMAN          5           P           L
CBPZ_HUMAN          6           P           L
CBPZ_HUMAN          130         Q           L
CBPZ_HUMAN          486         T           I
CBPZ_HUMAN          501         T           M
CR1L_HUMAN          116         G           R
CR1L_HUMAN          139         I           V
CR1L_HUMAN          402         N           D
CR1L_HUMAN          455         V           I
CR1L_HUMAN          491         L           P
CR2_HUMAN           639         S           N
CR2_HUMAN           993         I           V
CR2_HUMAN           1003        A           E
CACP_HUMAN          372         L           M
CACP_HUMAN          624         A           P
CRUM1_HUMAN         205         I           T
CRUM1_HUMAN         289         T           M
CRUM1_HUMAN         679         Q           E
CRUM1_HUMAN         769         R           H
CRUM1_HUMAN         769         R           Q
CRUM1_HUMAN         905         R           Q
CRUM1_HUMAN         1331        R           H
CRUM2_HUMAN         90          T           N
CRUM2_HUMAN         145         M           T
CRUM2_HUMAN         159         G           A
CRUM2_HUMAN         610         R           W
CRUM2_HUMAN         746         H           Q
CRUM2_HUMAN         1110        T           M
CRCT1_HUMAN         96          C           Y
CR3L1_HUMAN         411         A           T
CR3L4_HUMAN         95          P           S
CREG2_HUMAN         96          P           Q
CREL1_HUMAN         13          M           V
CREL1_HUMAN         128         P           R
CREL2_HUMAN         182         D           E
CREL2_HUMAN         295         S           A
CREL2_HUMAN         325         E           G
CREM_HUMAN          270         Q           R
CRFR2_HUMAN         220         E           D
CRIM1_HUMAN         502         E           K
CRPAK_HUMAN         89          C           Y
CRPAK_HUMAN         95          H           P
CRPAK_HUMAN         120         V           M
CRIS2_HUMAN         131         N           S
CRIS3_HUMAN         106         S           P
CRIS3_HUMAN         134         A           S
CRLD1_HUMAN         286         A           S
CRLD2_HUMAN         105         S           G
CRLD2_HUMAN         322         T           S
CD2L7_HUMAN         530         P           A
CD2L7_HUMAN         1189        L           Q
CD2L7_HUMAN         1275        P           L
CRLF1_HUMAN         176         R           K
CRLF3_HUMAN         202         V           M
CRLF3_HUMAN         389         L           P
DPYL1_HUMAN         461         V           I
CRNL1_HUMAN         35          G           R
CRNL1_HUMAN         51          F           L
CRNL1_HUMAN         111         Q           H
CRNL1_HUMAN         158         T           A
CRNL1_HUMAN         843         V           I
CRNN_HUMAN          27          A           V
CRNN_HUMAN          374         Q           H
CRNN_HUMAN          480         G           S
OCTC_HUMAN          94          R           H
OCTC_HUMAN          474         V           L
CRAC1_HUMAN         253         A           T
CRAC1_HUMAN         569         V           M
CRTAM_HUMAN         16          E           A
CRTAM_HUMAN         78          A           D
CRTAM_HUMAN         173         D           G
CRTAM_HUMAN         321         K           R
CRTAM_HUMAN         368         A           G
CRTAP_HUMAN         137         E           D
CRTAP_HUMAN         261         L           V
CRTC1_HUMAN         286         T           A
CRTC1_HUMAN         311         V           I
CRTC1_HUMAN         328         T           A
CRTC2_HUMAN         147         M           V
CRTC2_HUMAN         379         R           C
CRTC3_HUMAN         72          S           N
CRTC3_HUMAN         346         L           S
CRX_HUMAN           158         A           T
CRYAB_HUMAN         41          S           Y
CRYAB_HUMAN         51          P           L
CRBA4_HUMAN         36          V           M
CRBA4_HUMAN         84          T           M
CRBB2_HUMAN         65          A           S
CRBB3_HUMAN         105         R           Q
CRBB3_HUMAN         113         D           H
CRBB3_HUMAN         159         V           I
CRBG3_HUMAN         433         R           H
CRBG3_HUMAN         761         Y           C
CRBG3_HUMAN         926         N           H
CRGA_HUMAN          148         P           L
CRGB_HUMAN          73          S           I
CRGB_HUMAN          90          R           T
CRGB_HUMAN          111         L           I
CRGC_HUMAN          6           F           L
CRGC_HUMAN          48          R           H
CRGD_HUMAN          102         M           V
QOR_HUMAN           66          P           S
QOR_HUMAN           176         I           V
QOR_HUMAN           183         E           K
QORL1_HUMAN         39          A           T
CSAG1_HUMAN         28          Y           F
CSAG1_HUMAN         62          K           R
DBPA_HUMAN          75          T           A
XPO2_HUMAN          754         I           V
XPO2_HUMAN          968         V           L
CSF1_HUMAN          341         S           N
CSF1_HUMAN          408         L           P
CSF1_HUMAN          438         G           R
CSF1_HUMAN          489         S           F
CSF1_HUMAN          496         S           F
CSF1_HUMAN          531         A           V
CSF1R_HUMAN         32          V           G
CSF1R_HUMAN         279         V           M
CSF1R_HUMAN         362         H           R
CSF1R_HUMAN         413         G           S
CSF1R_HUMAN         536         L           V
CSF1R_HUMAN         920         E           D
CSF1R_HUMAN         921         R           Q
CSF1R_HUMAN         969         Y           C
CSF2_HUMAN          115         T           I
CSF2_HUMAN          117         I           T
IL3RB_HUMAN         249         E           Q
IL3RB_HUMAN         603         P           T
IL3RB_HUMAN         647         G           V
IL3RB_HUMAN         652         V           M
IL3RB_HUMAN         696         P           S
CSF3_HUMAN          157         L           M
CSF3_HUMAN          174         A           T
CSF3R_HUMAN         231         M           T
CSF3R_HUMAN         320         D           N
CSF3R_HUMAN         346         Q           R
CSF3R_HUMAN         405         E           K
CSF3R_HUMAN         440         R           Q
CSF3R_HUMAN         510         D           H
CSF3R_HUMAN         562         Y           H
CSF3R_HUMAN         583         R           C
CGAT1_HUMAN         137         V           I
CGAT1_HUMAN         473         F           Y
CGAT2_HUMAN         215         E           K
CGAT2_HUMAN         479         P           S
CSH_HUMAN           3           P           A
CSK_HUMAN           45          P           L
CSK_HUMAN           287         G           D
CSK_HUMAN           398         R           Q
CSK_HUMAN           442         H           R
CASA1_HUMAN         117         A           V
CASK_HUMAN          75          Y           C
CASK_HUMAN          110         R           L
CASK_HUMAN          145         A           T
KC1AL_HUMAN         5           S           G
KC1AL_HUMAN         21          R           W
KC1AL_HUMAN         42          D           E
KC1AL_HUMAN         170         R           S
KC1AL_HUMAN         177         E           K
KC1AL_HUMAN         220         P           L
KC1AL_HUMAN         230         K           N
KC1AL_HUMAN         257         A           T
KC1D_HUMAN          401         P           A
KC1E_HUMAN          413         H           R
KC1G1_HUMAN         206         R           K
KC1G1_HUMAN         329         V           I
KC1G2_HUMAN         189         F           L
KC1G2_HUMAN         194         E           G
KC1G2_HUMAN         196         I           T
KC1G2_HUMAN         206         Y           C
KC1G2_HUMAN         206         Y           H
KC1G2_HUMAN         207         R           S
KC1G2_HUMAN         208         E           Q
KC1G2_HUMAN         217         R           C
KC1G2_HUMAN         223         T           M
CSK22_HUMAN         188         E           A
CSPG5_HUMAN         188         G           V
CSPG5_HUMAN         417         T           P
CSPP1_HUMAN         872         R           H
CSPP1_HUMAN         1100        W           R
CSRN1_HUMAN         453         I           V
CSRN2_HUMAN         436         T           M
CSRP1_HUMAN         108         K           I
CSR2B_HUMAN         214         P           L
CSR2B_HUMAN         400         G           V
CSR2B_HUMAN         442         R           T
CSR2B_HUMAN         600         P           R
CSR2B_HUMAN         738         A           S
CYTN_HUMAN          4           H           Y
CYTN_HUMAN          31          P           L
CYTN_HUMAN          129         N           D
CYTN_HUMAN          131         R           M
CYTN_HUMAN          135         K           N
CYTC_HUMAN          25          A           T
CYTS_HUMAN          36          D           N
CYTD_HUMAN          46          C           R
CST8_HUMAN          142         A           P
CST9_HUMAN          48          L           F
CST9L_HUMAN         109         H           P
CYTA_HUMAN          96          T           M
CST1L_HUMAN         59          T           A
CST1L_HUMAN         62          Y           F
CST1L_HUMAN         66          R           K
CST1L_HUMAN         88          W           R
CST1L_HUMAN         96          T           M
CTAG2_HUMAN         6           R           Q
CTAG2_HUMAN         89          E           Q
CTAG2_HUMAN         99          P           A
CTAG2_HUMAN         138         W           R
CTGE2_HUMAN         682         I           V
CTGE5_HUMAN         6           A           V
CTGE5_HUMAN         11          Y           D
CTGE5_HUMAN         205         K           N
CTGE5_HUMAN         250         K           E
CTGE5_HUMAN         360         E           Q
CTGE5_HUMAN         375         N           S
CTGE5_HUMAN         699         I           V
CTGE5_HUMAN         738         G           R
CTBP2_HUMAN         47          E           D
DIAC_HUMAN          274         V           I
DIAC_HUMAN          310         D           Y
CTCFL_HUMAN         50          E           Q
CTCFL_HUMAN         177         A           T
CTCFL_HUMAN         448         R           H
CTCFL_HUMAN         525         Q           E
CTDP1_HUMAN         340         T           M
CTDP1_HUMAN         755         L           S
CTDS1_HUMAN         56          A           T
CTDSL_HUMAN         121         S           P
CTDSL_HUMAN         127         N           S
CTDSL_HUMAN         132         V           G
CTSL2_HUMAN         244         A           V
CTF1_HUMAN          92          A           T
CTGF_HUMAN          83          H           D
CGL_HUMAN           67          T           I
CGL_HUMAN           403         S           I
CTLA4_HUMAN         17          T           A
CTNA1_HUMAN         179         A           V
CTNA1_HUMAN         219         P           S
CTNA3_HUMAN         596         S           N
CTNL1_HUMAN         91          N           T
CTNL1_HUMAN         203         E           K
CTNL1_HUMAN         424         T           S
CTNL1_HUMAN         527         E           Q
CTNL1_HUMAN         555         D           E
CTNL1_HUMAN         593         I           N
CTNL1_HUMAN         716         M           R
CTNB1_HUMAN         688         M           V
CTND1_HUMAN         171         S           F
CTND1_HUMAN         217         Y           C
CTND1_HUMAN         464         R           C
CTND1_HUMAN         915         R           K
PYRG1_HUMAN         571         S           I
CTRB1_HUMAN         222         D           H
CTRB1_HUMAN         250         T           A
CTRC_HUMAN          35          D           H
CTRC_HUMAN          35          D           N
CTRC_HUMAN          80          R           W
CTRC_HUMAN          172         K           E
CTRC_HUMAN          217         G           R
CTRC_HUMAN          218         G           S
CTRC_HUMAN          220         L           R
CTRC_HUMAN          225         E           A
CTRC_HUMAN          249         P           L
CTRC_HUMAN          260         D           N
CTRL_HUMAN          150         T           I
CTRL_HUMAN          173         H           R
CATB_HUMAN          26          L           V
CATB_HUMAN          53          S           G
CATB_HUMAN          91          P           L
CATB_HUMAN          235         S           N
CATC_HUMAN          153         T           I
CATC_HUMAN          401         E           K
CATC_HUMAN          453         I           V
CATD_HUMAN          58          A           V
CATD_HUMAN          282         G           R
CATE_HUMAN          329         T           I
CATF_HUMAN          153         Q           R
CATG_HUMAN          125         N           S
CATH_HUMAN          11          G           R
CATH_HUMAN          23          A           T
CATL3_HUMAN         123         S           G
CATS_HUMAN          113         R           W
CATS_HUMAN          161         S           T
CATW_HUMAN          139         S           G
CATW_HUMAN          218         Q           R
CATZ_HUMAN          36          P           S
CATZ_HUMAN          286         A           T
CTTB2_HUMAN         1148        Q           K
CTTB2_HUMAN         1213        L           V
CT2NL_HUMAN         296         V           M
CT2NL_HUMAN         409         S           G
CTU2_HUMAN          253         M           V
CTU2_HUMAN          332         V           I
CTU2_HUMAN          416         Q           R
CTXN3_HUMAN         17          E           V
CTXN3_HUMAN         23          M           I
CUED1_HUMAN         169         R           H
CUED1_HUMAN         205         P           S
CUED1_HUMAN         316         R           Q
CELF2_HUMAN         438         D           H
CUL2_HUMAN          109         N           S
CUL3_HUMAN          13          D           H
CUL3_HUMAN          184         R           S
CUL3_HUMAN          567         V           I
CUL4A_HUMAN         614         K           R
CUL4A_HUMAN         644         K           R
CUL4B_HUMAN         85          L           P
CUL7_HUMAN          616         S           G
CUL7_HUMAN          813         Q           R
CUL7_HUMAN          852         R           Q
CUL7_HUMAN          1246        Q           H
CASP_HUMAN          464         A           T
CASP_HUMAN          545         I           V
CWC22_HUMAN         656         A           V
CWC22_HUMAN         741         D           V
CWC22_HUMAN         794         R           Q
C19L1_HUMAN         160         C           Y
C19L1_HUMAN         259         P           L
C19L1_HUMAN         523         R           H
C19L1_HUMAN         526         R           Q
C19L2_HUMAN         206         P           T
C19L2_HUMAN         439         H           Y
C19L2_HUMAN         441         H           Q
C19L2_HUMAN         533         G           R
C19L2_HUMAN         890         Y           C
X3CL1_HUMAN         240         A           V
CX3C1_HUMAN         13          E           D
CX3C1_HUMAN         57          T           A
CX3C1_HUMAN         122         V           I
CX3C1_HUMAN         147         V           I
CX3C1_HUMAN         249         V           I
CX3C1_HUMAN         280         T           M
CXAR_HUMAN          323         S           R
CXL11_HUMAN         55          N           S
CXL16_HUMAN         123         I           T
CXL16_HUMAN         181         A           V
CXCR3_HUMAN         292         R           Q
CXCR3_HUMAN         363         A           T
CXCR5_HUMAN         344         G           S
CXCR6_HUMAN         3           E           K
CXCR7_HUMAN         219         L           W
CX001_HUMAN         36          S           A
CX022_HUMAN         236         V           M
HYPM_HUMAN          68          V           I
CX030_HUMAN         332         I           V
CX030_HUMAN         363         I           M
CX030_HUMAN         606         H           R
CX036_HUMAN         128         R           K
CX036_HUMAN         146         R           Q
CX038_HUMAN         176         T           A
CX057_HUMAN         593         I           M
CX058_HUMAN         24          R           C
CX058_HUMAN         187         R           H
CX065_HUMAN         156         R           H
CX066_HUMAN         233         P           L
CX067_HUMAN         470         R           K
CB5D1_HUMAN         20          F           L
NB5R1_HUMAN         44          N           S
NB5R2_HUMAN         15          E           A
NB5R2_HUMAN         209         N           D
NB5R3_HUMAN         66          S           P
NB5R3_HUMAN         117         T           S
NB5R4_HUMAN         140         R           H
NB5R4_HUMAN         187         Q           R
NB5R4_HUMAN         223         H           R
NB5R4_HUMAN         267         P           A
NB5R4_HUMAN         282         S           P
NB5R4_HUMAN         316         P           S
NB5R5_HUMAN         46          R           K
CY24A_HUMAN         72          H           Y
CY24A_HUMAN         174         A           V
CY24B_HUMAN         364         G           R
CY24B_HUMAN         472         G           S
CY24B_HUMAN         517         D           E
CYBR1_HUMAN         156         M           T
CYBR1_HUMAN         266         S           N
CY1_HUMAN           76          V           M
CY1_HUMAN           89          L           V
CYC_HUMAN           56          K           R
CYFP1_HUMAN         532         A           P
CYFP1_HUMAN         820         G           D
CYFP1_HUMAN         820         G           S
CYLC1_HUMAN         399         D           H
CYLC2_HUMAN         146         D           Y
CYLC2_HUMAN         184         G           D
CYLC2_HUMAN         190         K           E
CYLC2_HUMAN         208         G           D
CYLC2_HUMAN         319         A           E
CP11A_HUMAN         314         E           K
C11B1_HUMAN         10          C           Y
C11B1_HUMAN         43          R           Q
C11B1_HUMAN         63          D           H
C11B1_HUMAN         160         M           I
C11B1_HUMAN         173         K           R
C11B1_HUMAN         248         T           I
C11B1_HUMAN         257         F           L
C11B1_HUMAN         281         S           N
C11B1_HUMAN         293         L           V
C11B1_HUMAN         348         A           T
C11B1_HUMAN         386         A           V
C11B1_HUMAN         404         R           H
C11B1_HUMAN         439         Y           H
C11B1_HUMAN         494         F           C
C11B2_HUMAN         29          A           T
C11B2_HUMAN         30          R           Q
C11B2_HUMAN         173         K           R
C11B2_HUMAN         222         N           T
C11B2_HUMAN         248         I           T
C11B2_HUMAN         281         N           S
C11B2_HUMAN         339         I           T
C11B2_HUMAN         383         E           V
C11B2_HUMAN         403         V           E
C11B2_HUMAN         435         G           S
C11B2_HUMAN         487         F           V
CP17A_HUMAN         22          C           W
CP19A_HUMAN         39          W           R
CP19A_HUMAN         201         T           M
CP19A_HUMAN         264         R           C
CP19A_HUMAN         375         R           L
CP1A1_HUMAN         45          G           D
CP1A1_HUMAN         66          M           V
CP1A1_HUMAN         78          I           T
CP1A1_HUMAN         93          R           W
CP1A1_HUMAN         173         T           R
CP1A1_HUMAN         279         R           W
CP1A1_HUMAN         286         I           T
CP1A1_HUMAN         331         M           I
CP1A1_HUMAN         448         I           N
CP1A1_HUMAN         461         T           N
CP1A1_HUMAN         462         I           V
CP1A1_HUMAN         464         R           C
CP1A1_HUMAN         464         R           S
CP1A1_HUMAN         470         F           V
CP1A1_HUMAN         477         R           W
CP1A1_HUMAN         482         V           M
CP1A1_HUMAN         492         P           R
CP1A2_HUMAN         18          S           C
CP1A2_HUMAN         21          F           L
CP1A2_HUMAN         42          P           R
CP1A2_HUMAN         73          G           R
CP1A2_HUMAN         83          T           M
CP1A2_HUMAN         104         D           N
CP1A2_HUMAN         111         L           F
CP1A2_HUMAN         168         E           Q
CP1A2_HUMAN         186         F           L
CP1A2_HUMAN         205         F           V
CP1A2_HUMAN         212         S           C
CP1A2_HUMAN         281         R           W
CP1A2_HUMAN         298         S           R
CP1A2_HUMAN         299         G           S
CP1A2_HUMAN         314         I           V
CP1A2_HUMAN         348         D           N
CP1A2_HUMAN         377         R           Q
CP1A2_HUMAN         386         I           F
CP1A2_HUMAN         406         C           Y
CP1A2_HUMAN         431         R           W
CP1A2_HUMAN         438         T           I
CP1A2_HUMAN         456         R           H
CP1A2_HUMAN         457         R           W
CP1B1_HUMAN         48          R           G
CP1B1_HUMAN         52          P           L
CP1B1_HUMAN         68          Q           R
CP1B1_HUMAN         119         A           S
CP1B1_HUMAN         144         Q           H
CP1B1_HUMAN         184         G           S
CP1B1_HUMAN         206         S           N
CP1B1_HUMAN         266         R           L
CP1B1_HUMAN         379         P           L
CP1B1_HUMAN         422         V           G
CP1B1_HUMAN         432         L           V
CP1B1_HUMAN         441         D           H
CP1B1_HUMAN         449         D           E
CP1B1_HUMAN         453         N           S
CP1B1_HUMAN         518         V           A
CP21A_HUMAN         98          K           R
CP21A_HUMAN         102         K           R
CP21A_HUMAN         183         D           E
CP21A_HUMAN         268         S           T
CP21A_HUMAN         493         N           S
CP24A_HUMAN         157         R           Q
CP24A_HUMAN         374         M           T
CP24A_HUMAN         409         L           S
CP26B_HUMAN         181         V           M
CP26B_HUMAN         185         A           V
CP26B_HUMAN         191         R           H
CP26B_HUMAN         227         D           N
CP26B_HUMAN         264         L           S
CP26B_HUMAN         380         E           K
CP26B_HUMAN         420         A           G
CP26B_HUMAN         473         R           C
CP26B_HUMAN         479         V           I
CP26C_HUMAN         245         R           Q
CP27A_HUMAN         175         T           M
CP27B_HUMAN         166         V           L
C27C1_HUMAN         359         T           M
CP2AD_HUMAN         25          R           Q
CP2AD_HUMAN         101         R           Q
CP2AD_HUMAN         158         D           E
CP2AD_HUMAN         257         R           C
CP2AD_HUMAN         323         V           L
CP2AD_HUMAN         453         F           Y
CP2AD_HUMAN         494         R           C
CP2A6_HUMAN         5           G           R
CP2A6_HUMAN         29          S           N
CP2A6_HUMAN         110         V           L
CP2A6_HUMAN         118         F           L
CP2A6_HUMAN         128         R           L
CP2A6_HUMAN         128         R           Q
CP2A6_HUMAN         131         S           A
CP2A6_HUMAN         160         L           H
CP2A6_HUMAN         194         K           E
CP2A6_HUMAN         203         R           C
CP2A6_HUMAN         203         R           S
CP2A6_HUMAN         224         S           P
CP2A6_HUMAN         294         T           S
CP2A6_HUMAN         365         V           M
CP2A6_HUMAN         392         Y           F
CP2A6_HUMAN         418         N           D
CP2A6_HUMAN         419         E           D
CP2A6_HUMAN         438         N           Y
CP2A6_HUMAN         471         I           T
CP2A6_HUMAN         476         K           R
CP2A6_HUMAN         479         G           V
CP2A6_HUMAN         485         R           L
CP2A7_HUMAN         61          F           I
CP2A7_HUMAN         64          C           R
CP2A7_HUMAN         274         H           R
CP2A7_HUMAN         301         A           G
CP2A7_HUMAN         311         R           C
CP2A7_HUMAN         368         M           T
CP2B6_HUMAN         21          Q           L
CP2B6_HUMAN         22          R           C
CP2B6_HUMAN         26          T           S
CP2B6_HUMAN         28          D           G
CP2B6_HUMAN         29          R           P
CP2B6_HUMAN         29          R           S
CP2B6_HUMAN         46          M           V
CP2B6_HUMAN         99          G           E
CP2B6_HUMAN         139         K           E
CP2B6_HUMAN         140         R           Q
CP2B6_HUMAN         167         P           A
CP2B6_HUMAN         172         Q           H
CP2B6_HUMAN         259         S           R
CP2B6_HUMAN         262         K           R
CP2B6_HUMAN         289         N           K
CP2B6_HUMAN         306         T           S
CP2B6_HUMAN         328         I           T
CP2B6_HUMAN         391         I           N
CP2B6_HUMAN         487         R           C
CP2CI_HUMAN         385         T           M
CP2CJ_HUMAN         17          L           P
CP2CJ_HUMAN         19          I           L
CP2CJ_HUMAN         51          S           G
CP2CJ_HUMAN         74          M           T
CP2CJ_HUMAN         92          E           D
CP2CJ_HUMAN         120         W           R
CP2CJ_HUMAN         122         E           A
CP2CJ_HUMAN         132         R           Q
CP2CJ_HUMAN         144         R           H
CP2CJ_HUMAN         150         R           H
CP2CJ_HUMAN         161         A           P
CP2CJ_HUMAN         168         F           L
CP2CJ_HUMAN         227         P           L
CP2CJ_HUMAN         329         R           H
CP2CJ_HUMAN         331         V           I
CP2CJ_HUMAN         410         R           C
CP2CJ_HUMAN         433         R           W
CP2CJ_HUMAN         442         R           C
CP2C8_HUMAN         139         R           K
CP2C8_HUMAN         244         I           V
CP2C8_HUMAN         264         I           M
CP2C8_HUMAN         269         I           F
CP2C8_HUMAN         390         L           S
CP2C8_HUMAN         399         K           R
CP2C9_HUMAN         19          L           I
CP2C9_HUMAN         144         R           C
CP2C9_HUMAN         150         R           H
CP2C9_HUMAN         251         H           R
CP2C9_HUMAN         272         E           G
CP2C9_HUMAN         335         R           W
CP2C9_HUMAN         358         Y           C
CP2C9_HUMAN         359         I           L
CP2C9_HUMAN         359         I           T
CP2C9_HUMAN         360         D           E
CP2C9_HUMAN         413         L           P
CP2C9_HUMAN         417         G           D
CP2C9_HUMAN         489         P           S
CP2D6_HUMAN         11          V           M
CP2D6_HUMAN         26          R           H
CP2D6_HUMAN         28          R           C
CP2D6_HUMAN         34          P           S
CP2D6_HUMAN         42          G           R
CP2D6_HUMAN         85          A           V
CP2D6_HUMAN         91          L           M
CP2D6_HUMAN         94          H           R
CP2D6_HUMAN         107         T           I
CP2D6_HUMAN         120         F           I
CP2D6_HUMAN         155         E           K
CP2D6_HUMAN         169         G           R
CP2D6_HUMAN         212         G           E
CP2D6_HUMAN         231         L           P
CP2D6_HUMAN         237         A           S
CP2D6_HUMAN         296         R           C
CP2D6_HUMAN         297         I           L
CP2D6_HUMAN         300         A           G
CP2D6_HUMAN         311         S           L
CP2D6_HUMAN         324         H           P
CP2D6_HUMAN         343         R           G
CP2D6_HUMAN         365         R           H
CP2D6_HUMAN         369         I           T
CP2D6_HUMAN         410         E           K
CP2D6_HUMAN         418         E           K
CP2D6_HUMAN         469         P           A
CP2D6_HUMAN         478         H           Y
CP2D6_HUMAN         486         S           T
CP2E1_HUMAN         76          R           H
CP2E1_HUMAN         179         V           I
CP2E1_HUMAN         219         N           D
CP2E1_HUMAN         366         S           C
CP2E1_HUMAN         389         V           I
CP2E1_HUMAN         457         H           L
CP2F1_HUMAN         38          S           P
CP2F1_HUMAN         98          R           P
CP2F1_HUMAN         218         D           N
CP2F1_HUMAN         266         Q           H
CP2F1_HUMAN         391         L           P
CP2F1_HUMAN         490         P           L
CP2J2_HUMAN         49          R           S
CP2J2_HUMAN         113         V           M
CP2J2_HUMAN         124         N           S
CP2J2_HUMAN         143         T           A
CP2J2_HUMAN         158         R           C
CP2J2_HUMAN         192         I           N
CP2J2_HUMAN         342         D           N
CP2J2_HUMAN         404         N           Y
CP2S1_HUMAN         466         P           L
CP2W1_HUMAN         181         A           T
CP39A_HUMAN         23          R           P
CP39A_HUMAN         103         R           H
CP39A_HUMAN         288         Y           H
CP39A_HUMAN         324         N           K
CP3A4_HUMAN         15          L           P
CP3A4_HUMAN         56          G           D
CP3A4_HUMAN         96          K           E
CP3A4_HUMAN         118         I           V
CP3A4_HUMAN         130         R           Q
CP3A4_HUMAN         162         R           Q
CP3A4_HUMAN         170         V           I
CP3A4_HUMAN         174         D           H
CP3A4_HUMAN         185         T           S
CP3A4_HUMAN         189         F           S
CP3A4_HUMAN         218         P           R
CP3A4_HUMAN         222         S           P
CP3A4_HUMAN         252         S           A
CP3A4_HUMAN         293         L           P
CP3A4_HUMAN         349         T           N
CP3A4_HUMAN         363         T           M
CP3A4_HUMAN         373         L           F
CP3A4_HUMAN         416         P           L
CP3A4_HUMAN         431         I           T
CP3A4_HUMAN         445         M           T
CP3A4_HUMAN         467         P           S
CP343_HUMAN         27          T           A
CP343_HUMAN         145         M           I
CP343_HUMAN         275         M           I
CP343_HUMAN         340         P           A
CP3A5_HUMAN         28          R           C
CP3A5_HUMAN         30          H           Y
CP3A5_HUMAN         200         Q           R
CP3A5_HUMAN         277         D           E
CP3A5_HUMAN         337         A           T
CP3A5_HUMAN         371         I           V
CP3A5_HUMAN         398         T           N
CP3A5_HUMAN         446         F           S
CP3A5_HUMAN         488         I           T
CP3A7_HUMAN         71          V           A
CP3A7_HUMAN         409         R           T
CP4AB_HUMAN         226         N           S
CP4AB_HUMAN         353         S           G
CP4AB_HUMAN         434         F           S
CP4AM_HUMAN         11          R           C
CP4AM_HUMAN         121         K           R
CP4AM_HUMAN         126         R           W
CP4AM_HUMAN         130         G           S
CP4AM_HUMAN         152         N           Y
CP4AM_HUMAN         185         V           F
CP4AM_HUMAN         226         S           N
CP4AM_HUMAN         230         C           S
CP4AM_HUMAN         231         C           R
CP4AM_HUMAN         276         K           T
CP4AM_HUMAN         428         L           P
CP4AM_HUMAN         491         M           I
CP4AM_HUMAN         509         L           F
CP4B1_HUMAN         111         A           V
CP4B1_HUMAN         173         R           W
CP4B1_HUMAN         264         R           W
CP4B1_HUMAN         274         R           Q
CP4B1_HUMAN         322         S           G
CP4B1_HUMAN         329         Y           S
CP4B1_HUMAN         331         M           I
CP4B1_HUMAN         340         R           C
CP4B1_HUMAN         345         V           I
CP4B1_HUMAN         354         F           C
CP4B1_HUMAN         375         R           C
CP4B1_HUMAN         482         R           Q
CP4FC_HUMAN         13          P           L
CP4FC_HUMAN         16          M           T
CP4FC_HUMAN         76          D           N
CP4FC_HUMAN         90          V           I
CP4FC_HUMAN         188         R           C
CP4FC_HUMAN         522         G           S
CP4F2_HUMAN         7           S           Y
CP4F2_HUMAN         12          W           G
CP4F2_HUMAN         185         G           V
CP4F2_HUMAN         269         A           D
CP4F2_HUMAN         433         V           M
CP4F2_HUMAN         519         L           M
CP4FN_HUMAN         178         S           C
CP4FN_HUMAN         505         K           Q
CP4F3_HUMAN         96          H           Q
CP4F3_HUMAN         106         Y           C
CP4F3_HUMAN         269         A           D
CP4F3_HUMAN         270         V           I
CP4F3_HUMAN         271         I           T
CP4F8_HUMAN         125         Y           F
CP4F8_HUMAN         447         P           Q
CP4V2_HUMAN         22          L           V
CP4V2_HUMAN         213         S           N
CP4V2_HUMAN         259         K           Q
CP4V2_HUMAN         275         E           K
CP4V2_HUMAN         372         V           I
CP4V2_HUMAN         443         R           Q
CP4Z1_HUMAN         393         P           L
CP51A_HUMAN         13          V           A
CP7A1_HUMAN         100         F           S
CP7A1_HUMAN         233         N           S
CP7A1_HUMAN         347         D           N
CP8B1_HUMAN         88          P           S
CP8B1_HUMAN         234         R           H
CP8B1_HUMAN         238         K           R
CP8B1_HUMAN         357         L           F
CYR61_HUMAN         334         R           W
CYH4_HUMAN          74          M           V
CYTIP_HUMAN         37          D           N
CYTIP_HUMAN         83          Q           E
CYTL1_HUMAN         51          S           L
CYTL1_HUMAN         136         R           C
CYTSB_HUMAN         274         S           R
CYTSB_HUMAN         293         M           L
CYTSB_HUMAN         769         D           N
CYYR1_HUMAN         95          R           H
CYYR1_HUMAN         111         P           S
D2HDH_HUMAN         15          R           G
D2HDH_HUMAN         338         V           I
D2HDH_HUMAN         361         A           V
D2HDH_HUMAN         436         G           V
DAAM2_HUMAN         105         R           H
DAAM2_HUMAN         617         R           H
DAB1_HUMAN          71          V           I
DAB2_HUMAN          586         T           I
DAB2_HUMAN          634         S           N
DAB2P_HUMAN         59          S           F
DACT1_HUMAN         446         D           N
DACT1_HUMAN         464         A           V
DACT1_HUMAN         628         S           A
DACT1_HUMAN         697         G           S
DAD1_HUMAN          83          A           T
DAG1_HUMAN          14          S           W
DGLA_HUMAN          735         G           V
DGLA_HUMAN          889         P           L
DGLA_HUMAN          945         D           E
DGLB_HUMAN          664         Q           R
DHAK_HUMAN          185         T           A
DHAK_HUMAN          334         A           G
DALD3_HUMAN         299         R           Q
DAOA_HUMAN          30          R           K
DAOA_HUMAN          62          K           E
DAPK1_HUMAN         416         V           I
DAPK1_HUMAN         461         A           S
DAPK1_HUMAN         519         S           A
DAPK1_HUMAN         540         C           Y
DAPK1_HUMAN         941         M           T
DAPK1_HUMAN         977         R           W
DAPK1_HUMAN         978         K           N
DAPK1_HUMAN         993         Y           C
DAPK1_HUMAN         994         D           E
DAPK1_HUMAN         1005        E           Q
DAPK1_HUMAN         1007        D           Y
DAPK1_HUMAN         1008        L           P
DAPK1_HUMAN         1010        R           C
DAPK1_HUMAN         1018        T           A
DAPK1_HUMAN         1272        M           I
DAPK1_HUMAN         1344        N           S
DAPK1_HUMAN         1346        N           S
DAPK1_HUMAN         1405        G           V
DAPK2_HUMAN         60          R           W
DAPK2_HUMAN         271         R           W
DAPL1_HUMAN         60          L           P
DAPL1_HUMAN         66          A           T
DUFFY_HUMAN         42          G           D
DUFFY_HUMAN         89          R           C
DUFFY_HUMAN         100         A           T
DUFFY_HUMAN         203         L           Q
DUFFY_HUMAN         326         S           F
SYDC_HUMAN          426         L           F
SYDM_HUMAN          10          L           V
SYDM_HUMAN          196         K           R
DAZL_HUMAN          12          T           A
DBC1_HUMAN          347         S           R
DBC1_HUMAN          358         R           H
DBC1_HUMAN          437         A           T
DBF4A_HUMAN         112         Y           N
DBF4A_HUMAN         575         H           R
DOPO_HUMAN          12          G           S
DOPO_HUMAN          181         E           Q
DOPO_HUMAN          211         A           T
DOPO_HUMAN          239         K           N
DOPO_HUMAN          250         E           Q
DOPO_HUMAN          290         D           N
DOPO_HUMAN          317         L           P
DOPO_HUMAN          318         A           S
DOPO_HUMAN          549         R           C
ACBP_HUMAN          39          D           N
ACBP_HUMAN          71          M           V
ACBP_HUMAN          86          G           R
DREB_HUMAN          446         I           V
DREB_HUMAN          553         S           P
DBX2_HUMAN          171         V           M
DCAKD_HUMAN         84          N           I
DCBD2_HUMAN         144         I           M
DCBD2_HUMAN         723         D           N
DCC_HUMAN           201         R           G
DCC_HUMAN           759         I           M
DCC_HUMAN           1017        M           V
DCDC1_HUMAN         7           E           G
DCDC1_HUMAN         83          V           M
DCDC2_HUMAN         152         P           A
DCDC2_HUMAN         221         S           G
DCDC2_HUMAN         456         K           N
DCLK1_HUMAN         292         R           H
DCLK2_HUMAN         119         G           C
DCLK2_HUMAN         372         R           H
DCLK2_HUMAN         583         I           V
DCLK3_HUMAN         24          R           Q
DCLK3_HUMAN         633         E           D
DCR1A_HUMAN         58          K           E
DCR1A_HUMAN         59          E           D
DCR1A_HUMAN         71          G           D
DCR1A_HUMAN         287         P           L
DCR1A_HUMAN         317         H           D
DCR1A_HUMAN         582         G           W
DCR1A_HUMAN         859         I           F
DCR1B_HUMAN         46          R           L
DCR1B_HUMAN         61          H           Y
DCR1B_HUMAN         462         D           N
DCR1B_HUMAN         510         N           Y
DCR1C_HUMAN         171         P           R
DCR1C_HUMAN         243         H           R
DCR1C_HUMAN         320         S           C
PGS2_HUMAN          268         T           M
PGS2_HUMAN          273         E           Q
DCNP1_HUMAN         75          T           P
DCNP1_HUMAN         97          N           D
DCP1B_HUMAN         195         N           D
DCP1B_HUMAN         216         N           S
DCP1B_HUMAN         302         S           T
DCP1B_HUMAN         345         R           H
DCPS_HUMAN          73          G           E
DCST1_HUMAN         158         T           I
DCST1_HUMAN         512         M           L
DCTN1_HUMAN         163         A           P
DCTN1_HUMAN         287         L           M
DCTN1_HUMAN         495         R           Q
DCTN4_HUMAN         95          P           T
DCTN4_HUMAN         263         Y           C
DCTN4_HUMAN         342         F           L
DCTN4_HUMAN         438         S           N
DDB1_HUMAN          427         L           F
DDB2_HUMAN          215         M           T
DDB2_HUMAN          293         A           T
DDC_HUMAN           17          V           M
DDC_HUMAN           61          E           D
DDC_HUMAN           210         P           L
DDC_HUMAN           217         M           V
DDC_HUMAN           239         M           I
DDC_HUMAN           239         M           L
DDC_HUMAN           462         R           Q
DDHD2_HUMAN         186         T           M
DDI1_HUMAN          136         G           S
DDI1_HUMAN          142         S           G
DDI1_HUMAN          239         G           E
DDT4L_HUMAN         161         S           F
OXDD_HUMAN          189         Q           E
OXDD_HUMAN          230         H           Y
OXDD_HUMAN          255         L           R
OST48_HUMAN         8           R           G
DDR1_HUMAN          17          S           G
DDR1_HUMAN          100         V           A
DDR1_HUMAN          169         R           Q
DDR1_HUMAN          170         A           D
DDR1_HUMAN          306         R           W
DDR1_HUMAN          833         L           V
DDR2_HUMAN          441         M           I
DDR2_HUMAN          478         R           C
DDR2_HUMAN          543         V           F
DDRGK_HUMAN         303         A           T
DDX11_HUMAN         39          I           S
DDX11_HUMAN         567         Q           E
DDX11_HUMAN         575         T           M
DDX11_HUMAN         856         R           H
DDX11_HUMAN         864         C           R
DDX11_HUMAN         951         C           R
DDX11_HUMAN         966         W           C
DDX18_HUMAN         94          T           S
DDX18_HUMAN         647         K           R
DD19B_HUMAN         149         V           L
DDX20_HUMAN         636         I           T
DDX20_HUMAN         693         R           S
DDX20_HUMAN         762         I           T
DDX21_HUMAN         27          T           I
DDX24_HUMAN         316         E           K
DDX27_HUMAN         766         G           S
DDX28_HUMAN         4           A           T
DDX31_HUMAN         153         E           K
DDX31_HUMAN         687         R           Q
DDX31_HUMAN         799         I           V
DDX31_HUMAN         843         R           Q
DDX39_HUMAN         142         V           I
DDX4_HUMAN          148         G           D
DDX4_HUMAN          287         I           V
DDX43_HUMAN         625         K           E
DDX43_HUMAN         629         Q           R
DDX46_HUMAN         207         E           Q
DDX49_HUMAN         222         R           H
DDX49_HUMAN         296         S           A
DDX49_HUMAN         413         R           W
DDX5_HUMAN          480         S           A
DDX51_HUMAN         41          R           Q
DDX51_HUMAN         134         E           V
DDX51_HUMAN         175         Q           K
DDX51_HUMAN         249         P           L
DDX51_HUMAN         295         Q           R
DDX51_HUMAN         406         Q           K
DDX51_HUMAN         652         Q           K
DDX53_HUMAN         62          V           A
DDX53_HUMAN         381         M           I
DDX53_HUMAN         391         R           M
DDX54_HUMAN         570         R           H
DDX54_HUMAN         693         R           Q
DDX54_HUMAN         712         V           A
DDX54_HUMAN         821         P           L
DDX55_HUMAN         101         V           L
DDX55_HUMAN         154         E           G
DDX55_HUMAN         264         N           S
DDX55_HUMAN         556         N           S
DDX58_HUMAN         7           R           C
DDX58_HUMAN         580         D           E
DDX59_HUMAN         107         I           V
DDX59_HUMAN         472         S           R
DDX60_HUMAN         672         V           M
DDX60_HUMAN         998         I           V
DDX6L_HUMAN         336         C           Y
DDX6L_HUMAN         355         N           K
DDX6L_HUMAN         409         V           L
DDX6L_HUMAN         583         A           T
DDX6L_HUMAN         1080        S           C
DEC1_HUMAN          60          A           V
DECR_HUMAN          333         K           N
DEF_HUMAN           67          Q           E
DEFI6_HUMAN         287         N           T
DEFI6_HUMAN         578         R           H
DEF4_HUMAN          8           A           P
DEFB1_HUMAN         38          V           I
DEFB1_HUMAN         48          A           V
DEFB1_HUMAN         67          C           S
D104A_HUMAN         10          I           V
D108B_HUMAN         36          R           W
DB116_HUMAN         19          Q           L
DB127_HUMAN         31          G           R
DB127_HUMAN         71          R           S
DB128_HUMAN         27          K           N
DB129_HUMAN         149         T           S
DEGS2_HUMAN         57          A           T
DEK_HUMAN           140         V           A
DEM1_HUMAN          115         D           N
DEM1_HUMAN          172         G           V
DEN1B_HUMAN         216         V           M
DEN1C_HUMAN         23          A           T
DEN1C_HUMAN         489         R           C
DEN1C_HUMAN         542         A           V
DEN2A_HUMAN         156         H           P
DEN2A_HUMAN         729         E           K
DEN2A_HUMAN         777         I           T
DEN2C_HUMAN         2           D           E
DEN2C_HUMAN         170         D           G
DEN2D_HUMAN         282         S           N
DEND3_HUMAN         143         S           N
DEND3_HUMAN         364         Q           R
MYCPP_HUMAN         284         L           P
DEN4C_HUMAN         1030        T           A
DEN4C_HUMAN         1107        N           H
DEN5A_HUMAN         224         Q           E
DEN5B_HUMAN         52          R           K
DEN5B_HUMAN         487         H           N
DEP1B_HUMAN         332         R           M
DEP1B_HUMAN         395         V           L
DEPD4_HUMAN         122         H           R
DEPD5_HUMAN         491         S           T
DEPD5_HUMAN         641         A           V
DEPD5_HUMAN         712         S           F
DEPD6_HUMAN         148         N           S
DEPD6_HUMAN         204         N           S
DEPD6_HUMAN         389         S           N
DEPD7_HUMAN         192         A           T
DEPP_HUMAN          44          I           M
DERL1_HUMAN         171         I           V
DERL3_HUMAN         149         F           L
DERL3_HUMAN         211         A           V
DERP6_HUMAN         14          E           K
DERP6_HUMAN         303         D           Y
DFFB_HUMAN          196         R           K
DFFB_HUMAN          277         K           R
DFNA5_HUMAN         142         P           T
DFNA5_HUMAN         174         M           T
DFNA5_HUMAN         207         V           M
DGAT2_HUMAN         317         R           G
DGAT2_HUMAN         361         M           I
DGC14_HUMAN         31          A           V
DGC14_HUMAN         336         V           M
DGC14_HUMAN         423         A           V
IDD_HUMAN           473         V           A
DGCR6_HUMAN         117         A           V
DGC6L_HUMAN         115         V           L
DGC6L_HUMAN         195         N           K
DGCR8_HUMAN         174         I           V
DGCR8_HUMAN         725         N           D
DGKA_HUMAN          538         H           Y
DGKB_HUMAN          789         G           S
DGKG_HUMAN          142         T           S
DGKG_HUMAN          316         K           R
DGKG_HUMAN          370         R           W
DGKH_HUMAN          1201        V           A
DGKI_HUMAN          153         L           F
DGKK_HUMAN          1118        D           N
DGKQ_HUMAN          27          P           L
DGKZ_HUMAN          21          Q           R
DHCR7_HUMAN         425         G           S
DHDDS_HUMAN         253         V           M
DHDH_HUMAN          2           A           P
DHDH_HUMAN          66          S           N
DHDH_HUMAN          200         V           M
DHDH_HUMAN          247         V           A
DHDH_HUMAN          282         G           R
PYRD_HUMAN          7           K           Q
DHYS_HUMAN          174         E           D
DHRS1_HUMAN         241         T           I
DHR13_HUMAN         191         R           Q
DHR13_HUMAN         336         L           Q
DHRS4_HUMAN         13          A           T
DR4L2_HUMAN         17          L           M
DHRS7_HUMAN         218         R           Q
DRS7C_HUMAN         227         S           L
DHRS9_HUMAN         286         D           H
DHRSX_HUMAN         247         V           L
DHRSX_HUMAN         292         H           R
DHRSX_HUMAN         297         E           K
DHTK1_HUMAN         20          L           F
DHTK1_HUMAN         272         Y           D
DHTK1_HUMAN         308         R           L
DHTK1_HUMAN         350         N           D
DHTK1_HUMAN         607         I           M
DHX16_HUMAN         352         K           E
DHX16_HUMAN         502         L           F
DHX16_HUMAN         566         D           G
DHX29_HUMAN         309         D           A
DHX29_HUMAN         630         P           H
DHX32_HUMAN         271         E           D
DHX32_HUMAN         301         D           A
DHX32_HUMAN         430         V           L
DHX33_HUMAN         118         R           C
DHX33_HUMAN         483         H           D
DHX34_HUMAN         17          R           W
DHX34_HUMAN         117         G           D
DHX35_HUMAN         189         I           T
DHX35_HUMAN         703         P           L
DHX36_HUMAN         151         E           K
DHX36_HUMAN         416         C           S
DHX36_HUMAN         583         I           N
DHX37_HUMAN         458         R           Q
DHX37_HUMAN         508         K           N
DHX37_HUMAN         717         V           I
DHX37_HUMAN         869         S           G
DHX37_HUMAN         1081        R           Q
PRP16_HUMAN         1217        T           A
DHX57_HUMAN         410         S           F
DHX57_HUMAN         433         S           G
DHX57_HUMAN         587         N           S
DHX58_HUMAN         76          T           A
DHX58_HUMAN         95          R           Q
DHX58_HUMAN         425         Q           R
DHX58_HUMAN         523         R           Q
DHX8_HUMAN          1069        A           G
DHX9_HUMAN          894         I           V
DIAP2_HUMAN         425         F           L
DIAP2_HUMAN         426         L           V
DIAP3_HUMAN         363         N           S
DIAP3_HUMAN         773         F           L
DIAP3_HUMAN         1041        E           G
IOD2_HUMAN          81          A           D
IOD2_HUMAN          92          T           A
DIP2A_HUMAN         191         P           A
DIP2A_HUMAN         372         S           N
DIP2B_HUMAN         792         I           V
DIRC1_HUMAN         51          S           A
RRP44_HUMAN         269         N           S
RRP44_HUMAN         326         T           R
DI3L1_HUMAN         518         I           V
DI3L1_HUMAN         614         D           G
DI3L1_HUMAN         747         N           S
DI3L2_HUMAN         12          P           S
DISC1_HUMAN         5           G           V
DISC1_HUMAN         264         R           Q
DISC1_HUMAN         330         L           F
DISC1_HUMAN         607         L           F
DISC1_HUMAN         704         S           C
DISP1_HUMAN         103         E           K
DISP2_HUMAN         47          P           A
DISP2_HUMAN         56          C           S
DISP2_HUMAN         388         G           E
DISP2_HUMAN         1145        G           S
DISP2_HUMAN         1247        R           W
DIXC1_HUMAN         300         K           R
DKC1_HUMAN          223         G           D
DKK2_HUMAN          146         R           Q
DKK3_HUMAN          49          E           D
DKK3_HUMAN          335         G           R
DKKL1_HUMAN         24          L           R
DKKL1_HUMAN         29          A           T
DKKL1_HUMAN         104         L           I
DKKL1_HUMAN         109         M           R
DKKL1_HUMAN         187         G           S
DKKL1_HUMAN         214         E           K
ODP2_HUMAN          43          A           V
ODP2_HUMAN          98          S           F
ODP2_HUMAN          99          L           F
ODP2_HUMAN          209         Q           R
ODP2_HUMAN          313         D           V
ODP2_HUMAN          318         V           A
ODP2_HUMAN          451         D           N
RHG07_HUMAN         712         N           S
RHG07_HUMAN         791         V           M
RHG07_HUMAN         959         T           A
RHG07_HUMAN         998         H           Q
RHG07_HUMAN         1025        V           A
RHG07_HUMAN         1199        E           V
RHG07_HUMAN         1209        S           C
DLDH_HUMAN          104         T           K
DLDH_HUMAN          331         L           V
DLEC1_HUMAN         79          L           R
DLEC1_HUMAN         192         S           F
DLEC1_HUMAN         1022        K           N
DLEC1_HUMAN         1150        N           D
DLEC1_HUMAN         1227        L           P
LEU7_HUMAN          83          A           V
DLG1_HUMAN          140         K           R
DLG1_HUMAN          278         R           Q
DLG1_HUMAN          899         P           L
DLG5_HUMAN          140         Q           R
DLG5_HUMAN          1481        P           Q
DLG5_HUMAN          1600        A           V
DLGP1_HUMAN         816         R           Q
DLGP2_HUMAN         419         P           Q
DLGP2_HUMAN         620         T           M
DLGP4_HUMAN         486         A           T
DLGP4_HUMAN         861         R           Q
DLGP5_HUMAN         69          G           E
DLGP5_HUMAN         324         Q           H
DLGP5_HUMAN         469         T           I
DLK1_HUMAN          73          Q           L
DLK1_HUMAN          104         V           M
DLK1_HUMAN          260         S           N
DLK2_HUMAN          301         G           R
DLL1_HUMAN          444         V           M
DLL3_HUMAN          115         A           T
DLL3_HUMAN          142         L           Q
DLL3_HUMAN          172         F           C
DLL3_HUMAN          218         L           P
ODO2_HUMAN          213         A           P
ODO2_HUMAN          384         P           T
DLX1_HUMAN          136         S           C
DLX5_HUMAN          234         S           R
DMBX1_HUMAN         205         A           P
DMC1_HUMAN          200         M           V
M2GD_HUMAN          279         S           P
M2GD_HUMAN          530         G           A
M2GD_HUMAN          646         P           S
DMKN_HUMAN          69          E           D
DMKN_HUMAN          139         N           S
DMKN_HUMAN          415         A           S
DMKN_HUMAN          427         D           A
DMP1_HUMAN          69          S           C
DMP1_HUMAN          272         R           H
DMP1_HUMAN          463         K           R
DMPK_HUMAN          433         L           V
DMRT1_HUMAN         45          S           T
DMRT1_HUMAN         221         Y           S
DMRT1_HUMAN         281         R           S
DMRT1_HUMAN         295         P           L
DMRT3_HUMAN         164         A           T
DMRT3_HUMAN         261         N           T
DMRT3_HUMAN         356         G           V
DMTF1_HUMAN         479         V           I
DY12L_HUMAN         32          V           A
DY12L_HUMAN         139         S           N
DY12L_HUMAN         224         D           E
DY12L_HUMAN         231         T           A
DNAI1_HUMAN         8           A           S
DNAI1_HUMAN         60          A           V
DNAI1_HUMAN         326         Q           H
DNAI1_HUMAN         335         V           I
DNAI1_HUMAN         487         V           G
DNAI2_HUMAN         558         T           A
DNJA3_HUMAN         75          Y           N
DJB11_HUMAN         264         I           V
DJB12_HUMAN         304         E           K
DNJB2_HUMAN         270         G           R
DNJB7_HUMAN         41          E           A
DNJB8_HUMAN         153         M           L
DNJB9_HUMAN         136         R           H
DJC10_HUMAN         76          D           N
DJC10_HUMAN         347         L           I
DJC10_HUMAN         414         Y           C
DJC10_HUMAN         646         H           Q
DJC11_HUMAN         267         V           M
DJC11_HUMAN         290         T           A
DJC11_HUMAN         290         T           S
DJC12_HUMAN         124         M           I
DJC12_HUMAN         129         C           W
DJC15_HUMAN         35          R           G
DJC30_HUMAN         34          G           R
DJC30_HUMAN         167         F           L
DNJ5G_HUMAN         4           V           G
DNJ5G_HUMAN         51          H           R
AUXI_HUMAN          671         S           N
IDLC_HUMAN          65          A           V
DNAS1_HUMAN         2           R           S
DNAS1_HUMAN         31          Q           E
DNAS1_HUMAN         107         R           G
DNAS1_HUMAN         114         V           M
DNAS1_HUMAN         127         G           R
DNAS1_HUMAN         154         P           A
DNAS1_HUMAN         207         R           C
DNAS1_HUMAN         231         C           Y
DNAS1_HUMAN         244         R           Q
DNAS1_HUMAN         246         A           P
DNAS1_HUMAN         262         G           D
DNSL1_HUMAN         122         V           I
DNS2A_HUMAN         39          R           I
DNS2A_HUMAN         204         H           R
DNS2A_HUMAN         314         R           L
DNS2B_HUMAN         47          K           R
DNER_HUMAN          433         P           L
DNHD1_HUMAN         98          R           H
DNHD1_HUMAN         934         I           T
DNHDL_HUMAN         68          R           C
DNHDL_HUMAN         606         K           N
DNHDL_HUMAN         755         F           L
DNLZ_HUMAN          169         P           H
DNLZ_HUMAN          178         S           T
DYN1_HUMAN          744         D           N
DNM1L_HUMAN         71          S           T
DNM1L_HUMAN         426         E           D
DYN2_HUMAN          263         P           L
DNMBP_HUMAN         81          E           D
DNMBP_HUMAN         373         N           K
DNMBP_HUMAN         914         N           K
DNMBP_HUMAN         1413        C           W
DNMT1_HUMAN         97          H           R
DNMT1_HUMAN         311         I           V
DNM3B_HUMAN         54          R           P
DNM3L_HUMAN         278         R           G
TDT_HUMAN           112         G           R
TDIF1_HUMAN         183         A           T
TDIF2_HUMAN         309         E           D
TDIF2_HUMAN         341         T           A
TDIF2_HUMAN         430         A           V
TDIF2_HUMAN         676         Y           F
DOC2A_HUMAN         48          G           S
DOCK2_HUMAN         1558        D           A
DOCK4_HUMAN         535         N           D
DOCK4_HUMAN         606         E           Q
DOCK4_HUMAN         853         R           H
DOCK4_HUMAN         1570        R           K
DOCK4_HUMAN         1580        F           L
DOCK5_HUMAN         250         Q           R
DOCK5_HUMAN         1023        Q           R
DOCK5_HUMAN         1285        K           R
DOK2_HUMAN          152         A           P
DOK2_HUMAN          274         P           L
DOK2_HUMAN          394         S           A
DOK3_HUMAN          12          R           P
DOK7_HUMAN          158         R           Q
DOK7_HUMAN          197         D           N
DOK7_HUMAN          261         R           H
DOK7_HUMAN          296         Q           R
DOK7_HUMAN          379         G           R
DOK7_HUMAN          415         P           S
DOK7_HUMAN          427         G           D
DOK7_HUMAN          451         R           W
DOK7_HUMAN          461         G           D
DOLK_HUMAN          224         D           V
DOM3Z_HUMAN         28          S           T
DOM3Z_HUMAN         63          D           E
DOM3Z_HUMAN         261         H           Q
DOM3Z_HUMAN         332         A           V
DOT1L_HUMAN         726         L           M
DOT1L_HUMAN         1386        G           S
DOT1L_HUMAN         1418        V           L
GPT_HUMAN           393         I           V
DPCD_HUMAN          56          S           R
DPCD_HUMAN          156         L           S
DPCR1_HUMAN         337         G           R
DPCR1_HUMAN         419         E           K
DPCR1_HUMAN         517         R           Q
DPEP2_HUMAN         468         H           D
DPF3_HUMAN          177         R           H
DPH1_HUMAN          226         K           R
DPM2_HUMAN          76          T           S
DPP10_HUMAN         340         A           P
DPP10_HUMAN         517         S           N
DPP3_HUMAN          76          R           H
DPP3_HUMAN          145         Q           H
DPP3_HUMAN          678         R           H
DPP3_HUMAN          690         E           K
DPP6_HUMAN          854         L           P
DPP2_HUMAN          89          A           G
DPPA2_HUMAN         131         R           Q
DPPA3_HUMAN         51          E           Q
DERM_HUMAN          201         V           I
D19L1_HUMAN         502         G           V
D19L2_HUMAN         37          M           V
D19L2_HUMAN         41          A           V
D19L2_HUMAN         51          S           A
D19P2_HUMAN         66          M           V
D19P2_HUMAN         333         N           I
D19L3_HUMAN         350         M           V
DPYD_HUMAN          29          C           R
DPYD_HUMAN          166         M           V
DPYD_HUMAN          235         R           W
DPYD_HUMAN          534         S           N
DPYD_HUMAN          543         I           V
DPYD_HUMAN          732         V           I
DPYD_HUMAN          886         R           H
DPYD_HUMAN          995         V           F
DPYL2_HUMAN         118         A           T
DPYL3_HUMAN         442         A           S
NC2B_HUMAN          171         E           D
DRD1_HUMAN          37          T           P
DRD1_HUMAN          37          T           R
DRD1_HUMAN          50          R           S
DRD1_HUMAN          199         S           A
DRD2_HUMAN          310         P           S
DRD2_HUMAN          311         S           C
DRD3_HUMAN          9           S           G
DRD4_HUMAN          194         V           G
DRD4_HUMAN          281         A           P
DRD4_HUMAN          329         P           A
DRD4_HUMAN          332         G           S
DRD5_HUMAN          62          C           S
DRD5_HUMAN          88          L           R
DRD5_HUMAN          110         G           E
DRD5_HUMAN          207         F           V
DRD5_HUMAN          233         S           N
DRD5_HUMAN          238         V           I
DRD5_HUMAN          247         R           H
DRD5_HUMAN          269         A           V
DRD5_HUMAN          286         A           V
DRD5_HUMAN          330         P           Q
DRD5_HUMAN          351         N           D
DRD5_HUMAN          453         S           C
DRP2_HUMAN          68          V           L
DSC1_HUMAN          460         V           I
DSC1_HUMAN          848         C           F
DSC2_HUMAN          11          N           S
DSC2_HUMAN          776         I           V
DSC3_HUMAN          28          A           D
DSC3_HUMAN          78          S           T
DSC3_HUMAN          102         R           K
DSC3_HUMAN          180         K           Q
DSC3_HUMAN          199         R           W
DSC3_HUMAN          239         N           S
DCC1_HUMAN          376         H           R
DSCR9_HUMAN         23          G           V
DSCR9_HUMAN         76          R           L
DSE_HUMAN           25          T           I
DSE_HUMAN           34          P           L
DSE_HUMAN           282         I           V
DSEL_HUMAN          673         P           S
DSEL_HUMAN          730         Y           C
DSEL_HUMAN          832         T           S
DSG1_HUMAN          395         T           S
DSG1_HUMAN          493         N           T
DSG1_HUMAN          498         T           N
DSG1_HUMAN          528         Y           S
DSG1_HUMAN          538         D           N
DSG1_HUMAN          665         M           I
DSG1_HUMAN          821         L           Q
DSG1_HUMAN          841         Y           F
DSG2_HUMAN          89          Y           C
DSG2_HUMAN          293         I           V
DSG2_HUMAN          515         V           I
DSG2_HUMAN          773         R           K
DSG2_HUMAN          863         M           L
DSG2_HUMAN          903         T           I
DSG3_HUMAN          509         V           M
DSG4_HUMAN          154         A           T
DSG4_HUMAN          535         I           T
DSG4_HUMAN          644         I           L
DSPP_HUMAN          68          R           W
DSPP_HUMAN          243         D           N
DUSTY_HUMAN         432         L           V
DTL_HUMAN           436         A           V
DTL_HUMAN           694         T           K
DTNA_HUMAN          180         A           E
DTBP1_HUMAN         214         G           D
DTBP1_HUMAN         272         P           S
DTWD1_HUMAN         9           L           P
DTWD1_HUMAN         13          E           K
DTWD1_HUMAN         25          S           P
DTX2_HUMAN          94          A           T
DTX2_HUMAN          384         G           E
DTX2_HUMAN          421         T           A
DTX3L_HUMAN         425         R           K
DTX3L_HUMAN         668         K           M
DULRD_HUMAN         12          A           T
DUOX1_HUMAN         962         I           T
DUOX1_HUMAN         1026        C           R
DUOX1_HUMAN         1178        L           F
DUOX2_HUMAN         138         P           L
DUOX2_HUMAN         1067        L           S
DOXA1_HUMAN         19          P           L
DOXA1_HUMAN         313         S           G
DOXA2_HUMAN         100         R           G
DUPD1_HUMAN         66          D           N
DUPD1_HUMAN         137         S           R
DUS3L_HUMAN         185         R           G
DUS3L_HUMAN         609         D           N
DUS4L_HUMAN         178         T           A
DUS4L_HUMAN         230         R           Q
DUS1_HUMAN          56          A           T
DUS1_HUMAN          187         Y           H
DUS12_HUMAN         51          A           E
DUS13_HUMAN         62          R           Q
DUS13_HUMAN         156         C           Y
DUS13_HUMAN         190         R           G
MDSP_HUMAN          73          K           R
DUS16_HUMAN         23          T           M
DUS16_HUMAN         366         V           M
DUS19_HUMAN         216         S           R
DUS21_HUMAN         186         M           T
DUS22_HUMAN         119         R           H
DUS23_HUMAN         124         E           V
DUS23_HUMAN         131         G           S
DUS27_HUMAN         265         E           D
DUS27_HUMAN         466         R           H
DUS27_HUMAN         505         A           T
DUS27_HUMAN         855         K           Q
DUS27_HUMAN         1124        T           N
DUS5_HUMAN          154         E           D
DUS5_HUMAN          322         P           L
DUS6_HUMAN          114         V           L
DUS6_HUMAN          144         S           A
DUS6_HUMAN          313         N           I
DUS7_HUMAN          184         S           N
DUT_HUMAN           100         P           S
DVL3_HUMAN          433         W           L
DYDC2_HUMAN         143         G           S
DC1I1_HUMAN         582         N           T
DC1L1_HUMAN         277         Q           R
DC2L1_HUMAN         33          F           S
DC2L1_HUMAN         58          P           S
DC2L1_HUMAN         230         I           L
DLRB1_HUMAN         13          S           R
DLRB1_HUMAN         71          I           F
DLRB2_HUMAN         14          H           R
DYR1A_HUMAN         415         Y           F
DYR1A_HUMAN         679         A           P
DYR1A_HUMAN         681         Q           H
DYR1B_HUMAN         28          L           P
DYR1B_HUMAN         102         R           H
DYR1B_HUMAN         234         S           G
DYRK2_HUMAN         98          S           G
DYRK2_HUMAN         245         H           N
DYRK2_HUMAN         295         N           S
DYRK2_HUMAN         451         R           Q
DYRK2_HUMAN         455         F           Y
DYRK3_HUMAN         239         M           L
DYRK4_HUMAN         61          A           T
DYRK4_HUMAN         70          A           S
DYRK4_HUMAN         95          V           I
DYRK4_HUMAN         189         N           S
DYRK4_HUMAN         454         D           V
DYTN_HUMAN          241         Y           C
DYTN_HUMAN          474         Q           K
DYXC1_HUMAN         2           P           S
DYXC1_HUMAN         38          N           K
DYXC1_HUMAN         91          V           I
DYXC1_HUMAN         191         E           G
DYXC1_HUMAN         332         A           V
DYXC1_HUMAN         420         S           C
DZIP1_HUMAN         172         T           M
DZIP1_HUMAN         664         M           L
DZIP1_HUMAN         736         P           S
DZI1L_HUMAN         321         R           W
DZI1L_HUMAN         545         A           T
DZI1L_HUMAN         551         A           V
DZI1L_HUMAN         593         H           R
DZI1L_HUMAN         645         K           E
E2F1_HUMAN          200         G           S
E2F1_HUMAN          252         R           H
E2F1_HUMAN          276         V           M
E2F1_HUMAN          311         T           N
E2F1_HUMAN          393         G           S
E2F2_HUMAN          205         G           R
E2F2_HUMAN          226         Q           H
E2F3_HUMAN          344         G           R
E2F3_HUMAN          389         D           N
E2F4_HUMAN          293         T           P
E2F5_HUMAN          18          G           A
E2F7_HUMAN          72          L           F
E2F7_HUMAN          626         M           V
E2F7_HUMAN          854         Q           H
E2F8_HUMAN          674         I           V
EAPP_HUMAN          168         Q           E
SYEM_HUMAN          457         S           G
COE2_HUMAN          559         G           S
IL27B_HUMAN         174         A           V
IL27B_HUMAN         201         V           I
EBP2_HUMAN          223         R           H
ECAT1_HUMAN         97          E           Q
ECAT1_HUMAN         201         A           G
SGT1_HUMAN          45          R           Q
SGT1_HUMAN          281         R           G
SGT1_HUMAN          452         E           Q
SGT1_HUMAN          501         N           S
SGT1_HUMAN          634         D           G
ECE1_HUMAN          341         T           I
ECE1_HUMAN          630         W           R
ECE2_HUMAN          101         H           Y
ECE2_HUMAN          571         R           Q
ECEL1_HUMAN         10          H           Q
ECEL1_HUMAN         328         H           Y
ECH1_HUMAN          41          E           A
ECH1_HUMAN          217         G           R
ECHD2_HUMAN         119         N           D
ECHD3_HUMAN         69          T           A
ECHD3_HUMAN         151         T           A
ECHD3_HUMAN         162         D           N
ECHM_HUMAN          11          V           A
ECHM_HUMAN          75          T           I
ECM1_HUMAN          130         T           M
ECM1_HUMAN          415         G           S
ECM1_HUMAN          528         G           R
ECM1_HUMAN          535         S           F
ECM2_HUMAN          56          Q           P
ECM2_HUMAN          109         T           S
ECM2_HUMAN          204         R           Q
ECM29_HUMAN         472         T           S
ECSIT_HUMAN         278         R           C
ECSIT_HUMAN         406         G           R
ECT2_HUMAN          15          S           T
ECT2L_HUMAN         483         Q           H
ECT2L_HUMAN         527         E           K
ECT2L_HUMAN         594         A           T
TNR27_HUMAN         57          R           K
TNR27_HUMAN         129         A           T
EDAR_HUMAN          370         V           A
EDAD_HUMAN          9           M           I
EDAD_HUMAN          103         S           F
EDEM2_HUMAN         456         A           T
EDEM2_HUMAN         510         R           Q
EDEM2_HUMAN         556         L           F
EDN1_HUMAN          186         V           I
EDN1_HUMAN          198         K           N
EDN2_HUMAN          131         F           L
EDN2_HUMAN          168         P           L
EDNRB_HUMAN         5           P           T
EDNRB_HUMAN         7           L           Q
EDNRB_HUMAN         17          L           F
EDNRB_HUMAN         76          R           M
EDNRB_HUMAN         112         F           V
EDNRB_HUMAN         244         T           M
EEA1_HUMAN          810         K           Q
EF2K_HUMAN          23          H           R
EF2K_HUMAN          75          P           A
EF2K_HUMAN          361         Q           R
EF2K_HUMAN          433         R           W
EF2K_HUMAN          609         D           H
SELB_HUMAN          435         A           V
EEPD1_HUMAN         358         A           S
EEPD1_HUMAN         416         P           S
EFCB3_HUMAN         341         G           R
EFCB3_HUMAN         364         M           I
EFCB3_HUMAN         370         S           A
EFC4A_HUMAN         77          Q           R
EFC4A_HUMAN         153         E           K
EFC4A_HUMAN         173         G           S
EFC4A_HUMAN         248         I           S
EFC4B_HUMAN         7           R           G
EFC4B_HUMAN         98          A           T
EFC4B_HUMAN         128         A           V
EFC4B_HUMAN         136         H           P
EFC4B_HUMAN         154         E           K
EFC4B_HUMAN         212         H           Q
EFCB5_HUMAN         237         L           V
EFCB5_HUMAN         278         K           I
EFCB5_HUMAN         561         R           S
EFCB5_HUMAN         1145        A           D
EFCB5_HUMAN         1252        V           A
EFCB5_HUMAN         1274        R           T
EFCB5_HUMAN         1488        D           Y
EFCB6_HUMAN         166         V           A
EFCB6_HUMAN         199         R           G
EFCB6_HUMAN         351         T           A
EFCB6_HUMAN         384         S           A
EFCB6_HUMAN         400         H           Y
EFCB6_HUMAN         680         T           A
EFCB6_HUMAN         780         D           N
EFCB6_HUMAN         800         R           W
EFCB6_HUMAN         1059        A           V
EFCB7_HUMAN         27          F           I
EFCB7_HUMAN         186         S           G
EFCB7_HUMAN         248         T           I
EFCB7_HUMAN         262         M           T
EFCB7_HUMAN         375         R           K
FBLN3_HUMAN         220         I           F
FBLN4_HUMAN         259         I           V
EFHA1_HUMAN         260         Q           L
EFHB_HUMAN          97          G           V
EFHB_HUMAN          267         P           S
EFHB_HUMAN          329         V           I
EFHB_HUMAN          380         T           I
EFHB_HUMAN          661         Q           P
EFHB_HUMAN          824         R           W
EFHC1_HUMAN         159         R           W
EFHC1_HUMAN         182         R           H
EFHC1_HUMAN         285         R           I
EFHC1_HUMAN         294         R           H
EFHC1_HUMAN         357         E           K
EFHC1_HUMAN         448         M           T
EFHC1_HUMAN         619         I           L
EFHC2_HUMAN         31          N           S
EFHC2_HUMAN         208         E           K
EFHC2_HUMAN         430         S           Y
EFHC2_HUMAN         507         E           Q
EFHD1_HUMAN         186         K           R
EFNA1_HUMAN         159         D           V
EFNA3_HUMAN         190         V           M
EFNA5_HUMAN         55          N           K
EFNB1_HUMAN         154         R           H
EFNB1_HUMAN         189         V           A
EFNB3_HUMAN         166         R           Q
EFR3A_HUMAN         358         G           R
EFR3A_HUMAN         365         N           D
EFS_HUMAN           7           T           A
EFS_HUMAN           100         V           M
ETUD1_HUMAN         478         E           D
ETUD1_HUMAN         617         I           V
ETUD1_HUMAN         711         K           R
U5S1_HUMAN          773         G           V
EGF_HUMAN           16          S           R
EGF_HUMAN           151         H           Y
EGF_HUMAN           257         D           H
EGF_HUMAN           292         L           H
EGF_HUMAN           431         R           K
EGF_HUMAN           638         S           R
EGF_HUMAN           708         M           I
EGF_HUMAN           723         G           R
EGF_HUMAN           784         D           V
EGF_HUMAN           842         M           T
EGF_HUMAN           920         E           V
EGF_HUMAN           981         D           E
EGF_HUMAN           1043        L           F
EGF_HUMAN           1084        A           G
EGFL6_HUMAN         66          E           K
EGFL6_HUMAN         164         R           C
EGFL6_HUMAN         508         L           F
EGFL6_HUMAN         535         D           N
EGFL7_HUMAN         153         V           I
EGFL7_HUMAN         183         P           S
EGFL7_HUMAN         186         A           G
EGFL8_HUMAN         86          R           K
EGFL8_HUMAN         204         A           E
EGFL8_HUMAN         277         G           C
EGFLA_HUMAN         26          R           P
EGFLA_HUMAN         111         R           H
EGFLA_HUMAN         229         W           R
EGFLA_HUMAN         473         T           M
EGFLA_HUMAN         576         H           N
EGFLA_HUMAN         745         V           M
EGFR_HUMAN          98          R           Q
EGFR_HUMAN          266         P           R
EGFR_HUMAN          521         R           K
EGFR_HUMAN          674         V           I
EGFR_HUMAN          962         R           G
EGFR_HUMAN          988         H           P
EGFR_HUMAN          1034        L           R
EGFR_HUMAN          1210        A           V
EGLN3_HUMAN         136         V           L
EGLN3_HUMAN         234         S           T
EGR1_HUMAN          28          T           I
EGR1_HUMAN          144         N           K
EGR1_HUMAN          145         S           R
EGR1_HUMAN          219         E           D
EHBP1_HUMAN         755         K           Q
EH1L1_HUMAN         307         R           Q
EH1L1_HUMAN         538         V           G
EH1L1_HUMAN         569         D           V
EH1L1_HUMAN         599         T           I
EH1L1_HUMAN         648         T           I
EHD2_HUMAN          57          G           S
EHD4_HUMAN          154         V           I
EHF_HUMAN           96          A           V
ECHP_HUMAN          40          V           G
ECHP_HUMAN          41          I           R
ECHP_HUMAN          75          T           I
ECHP_HUMAN          274         A           T
ECHP_HUMAN          325         A           G
ECHP_HUMAN          598         K           T
ECHP_HUMAN          606         T           P
ECHP_HUMAN          685         Q           K
ECHP_HUMAN          715         L           S
EHMT1_HUMAN         357         A           T
EHMT2_HUMAN         55          T           N
EHMT2_HUMAN         1165        Y           F
EID2_HUMAN          6           A           T
EID2_HUMAN          60          E           A
EIF1_HUMAN          59          L           P
EIF1_HUMAN          90          R           G
EIF1A_HUMAN         23          D           N
EIF1A_HUMAN         159         S           N
EIF2A_HUMAN         97          T           S
EIF2A_HUMAN         582         E           K
E2AK1_HUMAN         117         R           T
E2AK1_HUMAN         132         K           T
E2AK1_HUMAN         134         R           K
E2AK1_HUMAN         139         P           S
E2AK1_HUMAN         145         R           H
E2AK1_HUMAN         292         F           L
E2AK1_HUMAN         319         L           H
E2AK1_HUMAN         558         K           R
E2AK2_HUMAN         428         V           E
E2AK2_HUMAN         506         I           V
E2AK3_HUMAN         135         S           C
E2AK3_HUMAN         165         R           Q
E2AK3_HUMAN         565         D           V
E2AK3_HUMAN         703         S           A
E2AK3_HUMAN         715         P           L
E2AK4_HUMAN         137         H           R
E2AK4_HUMAN         166         R           W
E2AK4_HUMAN         441         I           L
E2AK4_HUMAN         872         D           V
E2AK4_HUMAN         1060        T           R
E2AK4_HUMAN         1306        G           C
E2AK4_HUMAN         1336        K           R
E2AK4_HUMAN         1406        Q           H
EI2BG_HUMAN         288         D           E
EI2BD_HUMAN         93          A           V
EI2BD_HUMAN         306         R           G
EI2BE_HUMAN         200         N           T
EI2BE_HUMAN         587         I           V
IF2B_HUMAN          177         E           D
IF2G_HUMAN          125         K           R
EIF3A_HUMAN         386         E           K
EIF3A_HUMAN         694         K           N
EIF3A_HUMAN         993         D           E
EIF3B_HUMAN         64          S           P
EIF3B_HUMAN         793         D           E
EIF3E_HUMAN         185         A           V
EIF3F_HUMAN         39          P           L
EIF3F_HUMAN         172         W           L
EIF3J_HUMAN         141         A           T
EIF3L_HUMAN         239         N           S
EIF3M_HUMAN         37          G           R
EIF3M_HUMAN         346         Q           R
IF4A2_HUMAN         93          Q           H
I4E1B_HUMAN         227         D           Y
IF4G1_HUMAN         311         Y           C
IF4G1_HUMAN         1234        L           P
IF4G2_HUMAN         236         L           M
IF4G3_HUMAN         378         Q           R
IF4G3_HUMAN         496         P           A
IF4G3_HUMAN         1185        D           E
IF5A2_HUMAN         42          E           D
IF2P_HUMAN          337         S           G
IF2P_HUMAN          360         R           G
RNZ1_HUMAN          355         M           V
RNZ2_HUMAN          52          S           F
RNZ2_HUMAN          217         S           L
RNZ2_HUMAN          436         D           N
RNZ2_HUMAN          541         A           T
RNZ2_HUMAN          627         S           L
ELNE_HUMAN          98          V           L
ELNE_HUMAN          101         V           L
ELNE_HUMAN          219         V           I
ELNE_HUMAN          257         P           L
ELNE_HUMAN          262         P           L
ELAV4_HUMAN         166         D           G
ELAV4_HUMAN         270         P           S
ELAV4_HUMAN         356         A           T
ELF1_HUMAN          58          N           S
ELF1_HUMAN          343         T           S
ELF1_HUMAN          403         T           I
ELF3_HUMAN          317         Q           K
ELK1_HUMAN          144         G           S
ELK1_HUMAN          183         S           N
ELK3_HUMAN          169         P           L
ELL_HUMAN           297         S           N
ELL_HUMAN           387         R           W
ELL2_HUMAN          298         A           T
ELL3_HUMAN          11          Q           E
ELL3_HUMAN          140         W           R
ELMO2_HUMAN         695         E           D
ELMO3_HUMAN         13          K           Q
ELMO3_HUMAN         95          N           D
ELMO3_HUMAN         316         R           C
ELMD3_HUMAN         66          R           C
ELMD3_HUMAN         70          T           I
ELN_HUMAN           422         S           G
ELN_HUMAN           610         G           R
ELOV2_HUMAN         216         T           A
ELOV2_HUMAN         225         V           M
ELOV4_HUMAN         267         I           T
ELOV4_HUMAN         299         M           V
ELP2_HUMAN          128         T           P
ELP2_HUMAN          305         V           M
ELP2_HUMAN          359         H           R
ELP2_HUMAN          541         I           T
ELP2_HUMAN          543         T           P
ELP2_HUMAN          795         E           G
ELP2_HUMAN          806         H           P
ELP2_HUMAN          815         T           P
ELP4_HUMAN          300         I           L
ESPB1_HUMAN         100         C           W
ESPB1_HUMAN         170         D           N
ESPB1_HUMAN         199         K           E
ESPB1_HUMAN         215         D           N
ELTD1_HUMAN         300         V           L
ELTD1_HUMAN         599         H           Q
ELTD1_HUMAN         620         A           G
EMD_HUMAN           149         D           H
EME1_HUMAN          5           K           N
EME1_HUMAN          49          I           V
EME1_HUMAN          63          F           L
EME1_HUMAN          69          E           D
EME1_HUMAN          347         V           I
EME1_HUMAN          350         I           T
NEP1_HUMAN          34          A           G
EMID1_HUMAN         107         A           G
EMID2_HUMAN         427         P           L
EMIL1_HUMAN         149         Q           R
EMIL1_HUMAN         536         Q           R
EMIL1_HUMAN         903         E           K
EMIL2_HUMAN         215         A           T
EMIL2_HUMAN         259         M           V
EMIL3_HUMAN         532         S           N
EMAL1_HUMAN         377         A           V
EMAL1_HUMAN         552         H           N
EMAL1_HUMAN         556         S           P
EMAL2_HUMAN         33          M           V
EMAL2_HUMAN         187         L           F
EMAL2_HUMAN         235         E           D
EMAL2_HUMAN         357         R           H
EMAL3_HUMAN         620         Q           K
EMAL4_HUMAN         283         E           K
EMAL4_HUMAN         382         V           I
EMAL4_HUMAN         398         K           R
EMAL4_HUMAN         978         S           L
EMAL5_HUMAN         269         I           V
EMP1_HUMAN          57          S           N
EMP3_HUMAN          125         I           V
EMR1_HUMAN          2           R           L
EMR1_HUMAN          57          A           T
EMR1_HUMAN          140         S           R
EMR1_HUMAN          174         D           N
EMR1_HUMAN          254         N           S
EMR1_HUMAN          298         A           V
EMR1_HUMAN          389         T           M
EMR1_HUMAN          424         V           I
EMR1_HUMAN          496         Q           K
EMR1_HUMAN          539         V           I
EMR1_HUMAN          589         V           I
EMR1_HUMAN          663         T           M
EMR1_HUMAN          691         F           C
EMR1_HUMAN          724         V           L
EMR2_HUMAN          605         T           I
EMR2_HUMAN          614         L           F
EMR2_HUMAN          665         S           F
EMR3_HUMAN          127         E           Q
EMR3_HUMAN          236         A           V
HME2_HUMAN          121         L           F
ENAM_HUMAN          576         F           L
ENAM_HUMAN          648         I           T
ENAM_HUMAN          724         P           L
ENAM_HUMAN          763         R           Q
ENAM_HUMAN          767         D           G
ENC1_HUMAN          256         I           S
ENDD1_HUMAN         350         V           M
ENDD1_HUMAN         446         G           V
NUCG_HUMAN          12          L           S
EXOG_HUMAN          277         G           V
ENED_HUMAN          432         G           S
EGLN_HUMAN          5           T           M
EGLN_HUMAN          366         D           H
ENOA_HUMAN          177         N           K
ENOA_HUMAN          325         P           Q
ENOG_HUMAN          264         P           A
ENOG_HUMAN          395         T           A
ENOB_HUMAN          71          S           N
ENOB_HUMAN          85          A           V
ENOF1_HUMAN         31          D           E
ENOF1_HUMAN         145         M           T
ENOF1_HUMAN         428         Y           S
ENOX1_HUMAN         16          E           D
AMPE_HUMAN          213         R           Q
AMPE_HUMAN          218         V           A
AMPE_HUMAN          437         R           H
AMPE_HUMAN          861         S           R
ENPP1_HUMAN         173         K           Q
ENPP1_HUMAN         179         N           S
ENPP1_HUMAN         268         Y           H
ENPP1_HUMAN         779         T           P
ENPP1_HUMAN         886         R           T
ENPP2_HUMAN         577         N           S
ENPP2_HUMAN         726         S           L
ENPP3_HUMAN         620         V           M
ENPP3_HUMAN         744         N           H
ENPP3_HUMAN         786         S           N
ENPP4_HUMAN         144         H           Q
ENPP4_HUMAN         255         I           V
ENPP4_HUMAN         439         S           A
ENPP5_HUMAN         6           L           I
ENPP5_HUMAN         39          R           P
ENPP5_HUMAN         69          I           V
ENPP5_HUMAN         171         I           V
ENPP5_HUMAN         283         Y           C
ENPP6_HUMAN         357         D           N
ENPP6_HUMAN         419         S           G
ENPP7_HUMAN         4           L           P
ENTD1_HUMAN         109         I           T
ENTP1_HUMAN         293         V           I
ENTP2_HUMAN         103         A           V
ENTP3_HUMAN         440         E           D
ENTP3_HUMAN         496         A           V
ENTP3_HUMAN         505         L           F
ENTP4_HUMAN         354         K           E
ENTP5_HUMAN         314         K           R
ENTP6_HUMAN         14          S           N
ENTP6_HUMAN         138         L           V
ENTP6_HUMAN         157         R           Q
ENTP6_HUMAN         202         E           K
ENTP6_HUMAN         323         S           N
ENTP7_HUMAN         276         V           A
ENTP8_HUMAN         62          L           P
41_HUMAN            214         V           I
E41L2_HUMAN         17          Q           H
E41L3_HUMAN         555         A           T
E41L3_HUMAN         575         Y           C
E41L3_HUMAN         859         E           Q
E41LA_HUMAN         132         V           I
E41LB_HUMAN         816         N           T
E41L5_HUMAN         334         H           Y
E41L5_HUMAN         462         A           T
EPCAM_HUMAN         115         M           T
EPHA1_HUMAN         160         A           V
EPHA1_HUMAN         351         R           C
EPHA1_HUMAN         492         R           Q
EPHA1_HUMAN         575         R           Q
EPHA1_HUMAN         585         A           T
EPHA1_HUMAN         697         P           L
EPHA1_HUMAN         807         S           R
EPHA1_HUMAN         900         V           M
EPHAA_HUMAN         103         V           L
EPHAA_HUMAN         220         T           K
EPHAA_HUMAN         281         F           I
EPHAA_HUMAN         629         L           P
EPHAA_HUMAN         630         L           P
EPHAA_HUMAN         645         V           I
EPHAA_HUMAN         749         G           E
EPHAA_HUMAN         807         R           Q
EPHAA_HUMAN         956         A           T
EPHA2_HUMAN         99          K           N
EPHA2_HUMAN         391         G           R
EPHA2_HUMAN         511         T           M
EPHA2_HUMAN         568         R           H
EPHA2_HUMAN         631         M           T
EPHA2_HUMAN         876         R           H
EPHA3_HUMAN         564         I           V
EPHA3_HUMAN         568         C           S
EPHA3_HUMAN         590         L           P
EPHA3_HUMAN         777         A           G
EPHA3_HUMAN         914         R           H
EPHA3_HUMAN         924         W           R
EPHA4_HUMAN         269         R           Q
EPHA4_HUMAN         953         R           K
EPHA5_HUMAN         81          N           T
EPHA5_HUMAN         235         S           A
EPHA5_HUMAN         330         E           Q
EPHA5_HUMAN         506         Y           C
EPHA5_HUMAN         672         A           T
EPHA5_HUMAN         673         S           T
EPHA5_HUMAN         959         H           R
EPHA6_HUMAN         703         F           S
EPHA6_HUMAN         710         A           V
EPHA7_HUMAN         138         I           V
EPHA7_HUMAN         278         P           S
EPHA8_HUMAN         45          G           S
EPHA8_HUMAN         60          V           L
EPHA8_HUMAN         444         V           M
EPHA8_HUMAN         612         E           Q
EPHB1_HUMAN         18          M           V
EPHB1_HUMAN         87          T           S
EPHB1_HUMAN         152         G           R
EPHB1_HUMAN         367         R           G
EPHB1_HUMAN         387         T           M
EPHB1_HUMAN         485         R           S
EPHB1_HUMAN         847         M           T
EPHB1_HUMAN         912         A           T
EPHB1_HUMAN         973         R           W
EPHB1_HUMAN         981         T           M
EPHB2_HUMAN         289         C           G
EPHB2_HUMAN         361         I           V
EPHB2_HUMAN         678         D           N
EPHB2_HUMAN         844         R           W
EPHB3_HUMAN         440         R           C
EPHB3_HUMAN         579         I           V
EPHB3_HUMAN         601         I           L
EPHB4_HUMAN         67          P           L
EPHB4_HUMAN         113         V           I
EPHB4_HUMAN         371         A           V
EPHB4_HUMAN         576         D           E
EPHB4_HUMAN         678         R           H
EPHB4_HUMAN         882         A           T
EPHB4_HUMAN         890         E           D
EPHB6_HUMAN         107         G           S
EPHB6_HUMAN         155         S           T
EPHB6_HUMAN         206         A           V
EPHB6_HUMAN         267         P           H
EPHB6_HUMAN         267         P           R
EPHB6_HUMAN         294         R           Q
EPHB6_HUMAN         309         S           A
EPHB6_HUMAN         317         S           L
EPHB6_HUMAN         484         R           Q
EPHB6_HUMAN         647         A           V
EPHB6_HUMAN         798         R           H
EPHB6_HUMAN         978         I           V
HYEP_HUMAN          43          R           T
HYEP_HUMAN          44          E           Q
HYEP_HUMAN          49          R           C
HYEP_HUMAN          113         Y           H
HYEP_HUMAN          139         H           R
HYEP_HUMAN          260         L           P
HYEP_HUMAN          275         T           A
HYEP_HUMAN          285         V           L
HYEP_HUMAN          396         T           I
HYEP_HUMAN          408         T           M
HYEP_HUMAN          452         L           Q
HYEP_HUMAN          454         R           Q
HYES_HUMAN          21          G           A
HYES_HUMAN          52          R           Q
HYES_HUMAN          55          K           R
HYES_HUMAN          103         R           C
HYES_HUMAN          154         C           Y
HYES_HUMAN          225         P           L
HYES_HUMAN          287         R           Q
HYES_HUMAN          369         M           V
HYES_HUMAN          470         E           G
EPHX4_HUMAN         321         Y           F
EPM2A_HUMAN         114         E           D
EPMIP_HUMAN         333         V           F
EPMIP_HUMAN         360         A           S
EPN2_HUMAN          401         V           A
EPN2_HUMAN          531         P           T
EPN2_HUMAN          532         P           T
EPOR_HUMAN          380         P           A
SYEP_HUMAN          296         A           P
SYEP_HUMAN          308         E           D
SYEP_HUMAN          334         Q           H
SYEP_HUMAN          893         P           H
SYEP_HUMAN          913         E           G
SYEP_HUMAN          1043        I           V
SYEP_HUMAN          1107        S           F
SYEP_HUMAN          1399        T           N
EPS15_HUMAN         822         I           M
EPS8_HUMAN          761         D           E
EPS8_HUMAN          806         A           S
ES8L1_HUMAN         457         Q           E
ES8L3_HUMAN         35          M           I
ES8L3_HUMAN         163         G           S
ES8L3_HUMAN         293         H           Y
ES8L3_HUMAN         356         P           S
ES8L3_HUMAN         581         R           Q
PERE_HUMAN          35          V           I
PERE_HUMAN          40          I           M
PERE_HUMAN          122         Q           H
PERE_HUMAN          249         A           E
PERE_HUMAN          276         K           R
PERE_HUMAN          292         P           L
PERE_HUMAN          326         R           P
PERE_HUMAN          358         P           L
PERE_HUMAN          364         R           H
PERE_HUMAN          441         K           T
PERE_HUMAN          458         V           M
PERE_HUMAN          496         H           Q
PERE_HUMAN          572         N           Y
EPYC_HUMAN          150         S           C
ERAP1_HUMAN         56          E           K
ERAP1_HUMAN         127         R           P
ERAP1_HUMAN         276         I           M
ERAP1_HUMAN         346         G           D
ERAP1_HUMAN         349         M           V
ERAP1_HUMAN         528         K           R
ERAP1_HUMAN         575         D           G
ERAP1_HUMAN         575         D           N
ERAP1_HUMAN         725         R           Q
ERAP1_HUMAN         730         Q           E
ERAP2_HUMAN         214         P           L
ERAP2_HUMAN         392         K           N
ERAP2_HUMAN         411         L           R
ERAP2_HUMAN         669         L           Q
ERBB2_HUMAN         452         W           C
ERBB2_HUMAN         654         I           V
ERBB2_HUMAN         655         I           V
ERBB2_HUMAN         768         L           S
ERBB2_HUMAN         1170        P           A
ERBB2_HUMAN         1216        A           D
LAP2_HUMAN          274         S           L
LAP2_HUMAN          746         K           E
LAP2_HUMAN          914         K           R
LAP2_HUMAN          1089        G           V
LAP2_HUMAN          1112        S           L
LAP2_HUMAN          1207        K           E
ERBB3_HUMAN         20          S           Y
ERBB3_HUMAN         30          P           L
ERBB3_HUMAN         204         T           I
ERBB3_HUMAN         385         N           S
ERBB3_HUMAN         683         R           W
ERBB3_HUMAN         717         S           L
ERBB3_HUMAN         744         I           T
ERBB3_HUMAN         998         K           R
ERBB3_HUMAN         1119        S           C
ERBB3_HUMAN         1127        R           H
ERBB3_HUMAN         1177        L           I
ERBB3_HUMAN         1254        T           K
ERBB3_HUMAN         1271        G           S
RB6I2_HUMAN         50          S           G
RB6I2_HUMAN         1032        T           A
ERC2_HUMAN          542         N           S
ERCC1_HUMAN         266         A           T
ERCC2_HUMAN         199         I           M
ERCC2_HUMAN         201         H           Y
ERCC2_HUMAN         312         D           N
ERCC2_HUMAN         616         R           C
ERCC2_HUMAN         751         K           Q
ERCC3_HUMAN         117         K           R
ERCC3_HUMAN         402         G           C
ERCC3_HUMAN         704         S           L
ERCC3_HUMAN         735         S           P
XPF_HUMAN           33          V           L
XPF_HUMAN           168         A           V
XPF_HUMAN           379         P           S
XPF_HUMAN           415         R           Q
XPF_HUMAN           576         R           T
XPF_HUMAN           662         S           P
XPF_HUMAN           703         G           D
XPF_HUMAN           706         I           T
XPF_HUMAN           717         I           T
XPF_HUMAN           768         S           F
XPF_HUMAN           860         A           D
XPF_HUMAN           873         I           V
XPF_HUMAN           875         E           G
XPF_HUMAN           912         G           E
ERCC5_HUMAN         145         V           I
ERCC5_HUMAN         181         H           R
ERCC5_HUMAN         254         M           V
ERCC5_HUMAN         256         Q           R
ERCC5_HUMAN         311         S           C
ERCC5_HUMAN         399         E           K
ERCC5_HUMAN         529         C           S
ERCC5_HUMAN         590         V           I
ERCC5_HUMAN         597         V           L
ERCC5_HUMAN         670         F           L
ERCC5_HUMAN         680         Q           R
ERCC5_HUMAN         879         N           S
ERCC5_HUMAN         1009        R           H
ERCC5_HUMAN         1053        G           R
ERCC5_HUMAN         1080        G           R
ERCC5_HUMAN         1104        D           H
ERCC5_HUMAN         1119        A           V
ERCC6_HUMAN         134         R           W
ERCC6_HUMAN         255         K           T
ERCC6_HUMAN         399         G           D
ERCC6_HUMAN         425         D           A
ERCC6_HUMAN         446         G           D
ERCC6_HUMAN         942         T           M
ERCC6_HUMAN         1002        Y           C
ERCC6_HUMAN         1095        P           R
ERCC6_HUMAN         1097        M           V
ERCC6_HUMAN         1213        R           G
ERCC6_HUMAN         1220        T           I
ERCC6_HUMAN         1230        R           P
ERCC6_HUMAN         1308        V           L
ERCC6_HUMAN         1322        G           V
ERCC6_HUMAN         1355        D           E
ERCC6_HUMAN         1372        G           R
ERCC6_HUMAN         1382        G           R
ERCC6_HUMAN         1410        G           R
ERCC6_HUMAN         1413        Q           R
ERCC6_HUMAN         1441        T           I
ERCC8_HUMAN         150         S           C
ERCC8_HUMAN         200         Y           C
EREG_HUMAN          147         R           Q
ERF_HUMAN           205         R           H
ERGI3_HUMAN         113         I           L
ERI1_HUMAN          16          L           P
ERIC1_HUMAN         403         R           S
ERMAP_HUMAN         4           A           V
ERMAP_HUMAN         26          H           Y
ERMAP_HUMAN         259         C           R
ERMAP_HUMAN         263         G           E
ERMP1_HUMAN         44          S           N
ERN1_HUMAN          418         V           M
ERN1_HUMAN          700         N           S
ERN2_HUMAN          69          V           I
ERN2_HUMAN          118         R           C
ERN2_HUMAN          184         R           C
ERN2_HUMAN          271         Q           R
ERN2_HUMAN          318         A           T
ERN2_HUMAN          410         L           F
ERN2_HUMAN          487         T           S
ERN2_HUMAN          504         L           F
ERN2_HUMAN          537         R           Q
ERN2_HUMAN          858         H           Y
ERO1B_HUMAN         129         D           V
ERO1B_HUMAN         465         H           Q
ERP27_HUMAN         52          F           L
ERRFI_HUMAN         158         I           L
ENR1_HUMAN          90          T           I
ENR1_HUMAN          192         C           Y
ENR1_HUMAN          236         Y           C
ENR1_HUMAN          481         N           S
ENR1_HUMAN          522         L           P
ENR1_HUMAN          569         N           S
ENW1_HUMAN          129         V           A
ENW1_HUMAN          138         R           Q
ENW1_HUMAN          307         S           N
ENW1_HUMAN          477         S           F
ESAM_HUMAN          273         R           C
ESCO1_HUMAN         191         N           S
ESCO1_HUMAN         221         T           M
ESCO2_HUMAN         80          A           V
ESTD_HUMAN          190         G           E
ESTD_HUMAN          257         G           D
ESF1_HUMAN          386         P           L
ESF1_HUMAN          550         I           T
ESF1_HUMAN          824         I           L
ESPN_HUMAN          322         R           H
ESPN_HUMAN          323         Y           C
ESPNL_HUMAN         167         R           Q
ESPNL_HUMAN         568         I           V
ESPNL_HUMAN         574         A           S
ESPNL_HUMAN         761         A           V
ESPNL_HUMAN         829         Q           R
ESR1_HUMAN          77          G           S
ESR1_HUMAN          160         G           C
ESRP1_HUMAN         196         Y           C
ESRP2_HUMAN         111         S           L
ESRP2_HUMAN         528         A           V
ESRP2_HUMAN         627         P           S
ERR2_HUMAN          386         P           S
ERR3_HUMAN          50          T           M
ESSPL_HUMAN         65          C           Y
ESSPL_HUMAN         130         L           S
ESSPL_HUMAN         298         R           C
ETAA1_HUMAN         221         M           T
ETAA1_HUMAN         389         S           N
ETAA1_HUMAN         715         P           L
ETAA1_HUMAN         771         P           S
ETFA_HUMAN          171         T           I
ETFB_HUMAN          154         T           M
ETFD_HUMAN          94          H           R
EKI2_HUMAN          227         R           Q
ETV1_HUMAN          100         S           G
ETV3L_HUMAN         19          S           A
ETV3L_HUMAN         151         R           W
ETV3L_HUMAN         263         G           A
ETV3L_HUMAN         318         M           V
ETV4_HUMAN          437         R           C
ETV5_HUMAN          348         K           R
ETV7_HUMAN          138         H           Y
ETV7_HUMAN          199         G           S
ETV7_HUMAN          212         P           L
ETV7_HUMAN          250         A           V
EURL_HUMAN          115         N           K
EURL_HUMAN          117         Q           R
EURL_HUMAN          136         D           E
EURL_HUMAN          195         Q           H
EURL_HUMAN          217         Y           H
EVC_HUMAN           74          Q           P
EVC_HUMAN           114         A           V
EVC_HUMAN           258         Y           H
EVC_HUMAN           372         T           M
EVC_HUMAN           403         G           S
EVC_HUMAN           449         T           K
EVC_HUMAN           576         R           Q
EVC_HUMAN           760         R           Q
EVC_HUMAN           953         D           G
LBN_HUMAN           230         S           G
LBN_HUMAN           699         T           A
EVI2B_HUMAN         53          G           R
EVI5_HUMAN          82          D           V
EVI5_HUMAN          336         V           I
EVI5_HUMAN          612         Q           H
EXD1_HUMAN          489         A           T
EXD2_HUMAN          106         D           N
EXD2_HUMAN          393         Q           H
MUT7_HUMAN          220         Q           R
EXO1_HUMAN          27          V           A
EXO1_HUMAN          76          V           I
EXO1_HUMAN          93          R           G
EXO1_HUMAN          137         A           S
EXO1_HUMAN          279         N           S
EXO1_HUMAN          299         N           S
EXO1_HUMAN          354         H           R
EXO1_HUMAN          428         D           N
EXO1_HUMAN          438         F           C
EXO1_HUMAN          439         T           M
EXO1_HUMAN          456         S           Y
EXO1_HUMAN          458         V           M
EXO1_HUMAN          460         V           L
EXO1_HUMAN          503         R           T
EXO1_HUMAN          589         E           K
EXO1_HUMAN          610         S           G
EXO1_HUMAN          634         R           Q
EXO1_HUMAN          640         P           A
EXO1_HUMAN          670         E           G
EXO1_HUMAN          723         R           C
EXO1_HUMAN          726         H           P
EXO1_HUMAN          757         P           L
EXO1_HUMAN          759         G           E
EXO1_HUMAN          827         A           V
EXOC2_HUMAN         195         N           T
EXO3L_HUMAN         561         Q           E
EXO3L_HUMAN         634         S           G
EX3L2_HUMAN         173         N           D
EXOC5_HUMAN         10          E           D
EXOC6_HUMAN         396         T           I
EXOC6_HUMAN         523         L           V
EXOC6_HUMAN         578         T           I
EXOS3_HUMAN         225         Y           H
EXOS5_HUMAN         5           T           M
EXOS5_HUMAN         33          C           W
EXOS7_HUMAN         169         R           Q
EXOS7_HUMAN         274         L           V
EXOS9_HUMAN         366         I           V
EXOS9_HUMAN         425         S           T
EXPH5_HUMAN         19          R           G
EXPH5_HUMAN         118         R           L
EXPH5_HUMAN         137         E           V
EXPH5_HUMAN         328         R           Q
EXPH5_HUMAN         512         M           L
EXPH5_HUMAN         525         V           F
EXPH5_HUMAN         676         N           S
EXPH5_HUMAN         777         D           N
EXPH5_HUMAN         853         L           P
EXPH5_HUMAN         892         N           Y
EXPH5_HUMAN         899         V           A
EXPH5_HUMAN         1147        M           I
EXPH5_HUMAN         1236        S           A
EXPH5_HUMAN         1240        D           N
EXPH5_HUMAN         1311        C           R
EXPH5_HUMAN         1343        T           A
EXPH5_HUMAN         1656        E           K
EXPH5_HUMAN         1663        R           G
EXT2_HUMAN          42          M           V
EXTL1_HUMAN         163         R           H
EXTL1_HUMAN         379         H           N
EXTL3_HUMAN         706         L           P
EYA1_HUMAN          20          P           A
EYA2_HUMAN          83          P           S
EYA2_HUMAN          238         T           A
EYA4_HUMAN          277         G           S
EZH2_HUMAN          185         D           H
EZRI_HUMAN          180         R           C
EZRI_HUMAN          494         A           P
EZRI_HUMAN          532         L           V
FA10_HUMAN          7           L           I
FA10_HUMAN          30          Q           H
FA10_HUMAN          152         A           T
FA10_HUMAN          192         G           R
FA11_HUMAN          66          P           L
FA11_HUMAN          308         I           F
FA11_HUMAN          339         C           F
FA11_HUMAN          399         W           R
FA12_HUMAN          207         P           A
FA12_HUMAN          340         A           G
FA12_HUMAN          342         P           Q
FA12_HUMAN          545         G           D
FA12_HUMAN          605         Y           H
F13A_HUMAN          35          V           L
F13A_HUMAN          40          V           I
F13A_HUMAN          205         Y           F
F13A_HUMAN          351         M           K
F13A_HUMAN          551         T           I
F13A_HUMAN          565         P           L
F13A_HUMAN          589         L           Q
F13A_HUMAN          651         V           I
F13A_HUMAN          652         Q           E
F13B_HUMAN          49          M           V
F13B_HUMAN          115         R           H
F13B_HUMAN          342         I           T
F13B_HUMAN          350         H           R
F13B_HUMAN          388         E           V
F13B_HUMAN          529         L           P
F13B_HUMAN          543         Y           S
F13B_HUMAN          569         D           E
THRB_HUMAN          165         T           M
THRB_HUMAN          386         P           T
PAR1_HUMAN          166         S           G
PAR1_HUMAN          187         Y           N
PAR1_HUMAN          257         V           L
PAR1_HUMAN          412         S           Y
PAR2_HUMAN          21          S           F
PAR2_HUMAN          30          N           S
PAR2_HUMAN          270         R           Q
PAR2_HUMAN          291         T           A
PAR3_HUMAN          15          L           S
PAR3_HUMAN          177         M           V
PAR3_HUMAN          250         N           D
PAR4_HUMAN          120         A           T
PAR4_HUMAN          215         R           Q
PAR4_HUMAN          296         F           V
PAR4_HUMAN          310         P           L
TF_HUMAN            36          T           A
TF_HUMAN            145         I           V
TF_HUMAN            163         R           W
TF_HUMAN            281         G           E
FA7_HUMAN           295         V           D
FA7_HUMAN           352         A           T
FA7_HUMAN           367         T           S
FA7_HUMAN           413         R           Q
[truncated: 955,559 more chars]
