# Supplementary material for: The Role of Balanced Training and Testing Data Sets for Binary Classifiers in Bioinformatics
Source: PLoS One. 2013 Jul 9;8(7):e67863. doi: 10.1371/journal.pone.0067863 (PMC3706434; doi:10.1371/journal.pone.0067863)
Supplement: Data S1 — (ZIP) [file pone.0067863.s001.zip › SupplementalData/humanPolyStr.txt]

Uniprot_Human    Res_number   Wildtype   Mutant        PDBID     ChainID   Monomer_surface      BA_surface
1433S_HUMAN         155         M           I           3p1s        B           2                   2
1A01_HUMAN          33          F           S           1w72        A           1.1                 0.2
1A01_HUMAN          41          R           S           3bo8        A           67.4                63
1A01_HUMAN          80          G           R           3bo8        A           43.8                43.8
1A01_HUMAN          91          M           V           1w72        A           2.7                 0.6
1A01_HUMAN          100         A           E           1w72        A           56.8                52.1
1A01_HUMAN          114         D           A           3bo8        A           83                  83
1A01_HUMAN          121         I           M           1w72        A           4.4                 1.4
1A01_HUMAN          180         R           L           3bo8        A           32.2                1.1
1A01_HUMAN          182         V           A           1w72        A           61.4                61.4
1A01_HUMAN          89          R           G           3bo8        A           59                  59
1A01_HUMAN          131         G           W           3bo8        A           12.4                12.4
1A01_HUMAN          133         F           L           1w72        A           26.6                26.6
1A01_HUMAN          151         N           K           3bo8        A           33.1                33.1
1A01_HUMAN          166         I           T           1w72        A           33.3                33.3
1A01_HUMAN          169         R           H           3bo8        A           58.8                58.8
1A01_HUMAN          205         R           H           3bo8        A           49.8                49.8
1A02_HUMAN          33          F           Y           1akj        A           3                   0
1A02_HUMAN          54          D           N           3fqu        A           27.8                27.8
1A02_HUMAN          67          Q           R           3d3v        A           45                  21.7
1A02_HUMAN          90          K           N           2j8u        A           38                  0
1A02_HUMAN          97          T           I           1ao7        B           40.9                0
1A02_HUMAN          119         V           L           1akj        A           0                   0
1A02_HUMAN          121         R           M           1b0g        A           15.1                0
1A02_HUMAN          123         Y           C           1ao7        B           11.8                0
1A02_HUMAN          123         Y           F           1ao7        B           11.8                0
1A02_HUMAN          131         W           G           1aqd        C           96.3                3.5
1A02_HUMAN          162         M           K           1hla        A           29.2                29.2
1A02_HUMAN          173         A           T           3rew        A           63.4                18.5
1A02_HUMAN          176         V           E           1hhh        A           26.4                0
1A02_HUMAN          180         L           W           1b0g        A           9.8                 0
1A02_HUMAN          180         L           Q           1b0g        A           9.8                 0
1A02_HUMAN          260         A           E           1p7q        A           33.7                0
1A02_HUMAN          65          A           G           1hla        A           69.3                69.3
1A02_HUMAN          94          H           Q           1b0g        A           20.3                0
1A02_HUMAN          98          H           D           1akj        A           0.1                 0
1A02_HUMAN          190         E           D           1qse        A           53.5                24.4
1A02_HUMAN          191         W           G           2jcc        A           11.6                1.8
1A03_HUMAN          176         E           V           2xpg        A           33.6                16.8
1A03_HUMAN          180         L           Q           2xpg        A           14.2                0.1
1A03_HUMAN          185         D           E           2xpg        A           37                  37
1A03_HUMAN          199         G           R           2xpg        A           3.1                 3.1
1A03_HUMAN          186         G           A           2xpg        A           31.8                31.8
1A03_HUMAN          89          R           G           2xpg        A           60                  60
1A03_HUMAN          94          Q           H           2xpg        A           18.6                3.2
1A03_HUMAN          101         D           N           2xpg        A           35.6                1.6
1A03_HUMAN          121         I           M           2xpg        A           4.4                 1.4
1A03_HUMAN          129         S           P           2xpg        A           83.7                83.7
1A03_HUMAN          131         G           W           2xpg        A           12.7                12.7
1A03_HUMAN          133         F           L           2xpg        A           34.5                34.5
1A03_HUMAN          151         N           K           2xpg        A           34                  34
1A03_HUMAN          166         I           T           2xpg        A           38.7                38.7
1A03_HUMAN          169         R           H           2xpg        A           60.3                60.3
1A03_HUMAN          205         R           H           2xpg        A           30.5                30.5
1A11_HUMAN          43          E           K           2hn7        A           56.4                56.4
1A11_HUMAN          133         F           L           1q94        A           30.2                30.2
1A11_HUMAN          168         K           E           1qvo        A           21.3                21.3
1A11_HUMAN          175         H           R           1q94        A           56.7                56.7
1A11_HUMAN          176         A           E           1x7q        A           18.6                0.8
1A11_HUMAN          187         R           T           1x7q        A           47.3                32.1
1A11_HUMAN          89          R           G           1qvo        A           59.9                59.9
1A11_HUMAN          94          Q           H           1x7q        A           19.7                2.9
1A11_HUMAN          101         D           N           1q94        A           31.8                0.2
1A11_HUMAN          131         G           W           1qvo        A           9.9                 9.9
1A11_HUMAN          151         N           K           1qvo        A           32.6                32.6
1A11_HUMAN          166         I           T           1qvo        A           32.2                32.2
1A11_HUMAN          169         R           H           1qvo        A           54.2                54.2
1A11_HUMAN          205         R           H           1q94        A           29.7                29.7
1A24_HUMAN          27          H           Q           3i6l        A           13.8                13.8
1A24_HUMAN          86          E           G           3nfn        A           56.3                52.6
1A24_HUMAN          89          G           R           2bck        D           45.7                45.7
1A24_HUMAN          206         T           A           3i6l        A           43.2                43.2
1A24_HUMAN          119         L           V           3i6l        A           5.5                 0.1
1A24_HUMAN          121         M           R           3nfn        A           11.8                0
1A24_HUMAN          123         F           Y           3nfn        A           13.8                0.8
1A24_HUMAN          131         G           W           3i6l        A           12.4                12.4
1A24_HUMAN          180         Q           L           3i6l        A           22.4                0.3
1A24_HUMAN          187         T           R           3i6l        A           61.3                34.8
1A24_HUMAN          205         R           H           3i6l        A           24.2                24.2
1A68_HUMAN          36          V           M           1hsb        A           32.9                7.3
1A68_HUMAN          121         M           R           1hsb        A           8                   5.9
1A68_HUMAN          129         S           P           1tmc        A           72                  72
1A68_HUMAN          138         R           H           1tmc        A           2.8                 1.8
1A68_HUMAN          140         D           Y           1tmc        A           16                  5.5
1A68_HUMAN          94          Q           H           1tmc        A           26.3                6.6
1A68_HUMAN          97          T           I           1tmc        A           48.6                13.1
1A68_HUMAN          98          D           H           1tmc        A           4.5                 4.1
1A68_HUMAN          140         D           H           1tmc        A           16                  5.5
1A68_HUMAN          140         D           V           1tmc        A           16                  5.5
1A68_HUMAN          175         H           L           1hsb        A           56.8                56.8
1A68_HUMAN          180         W           L           1tmc        A           20                  4.5
1A68_HUMAN          89          R           G           2hla        A           52.7                52.7
1A68_HUMAN          101         D           N           1tmc        A           32.2                2
1A68_HUMAN          133         F           L           1tmc        A           28.5                28.5
1B08_HUMAN          87          N           D           1agf        A           10.7                0.2
1B08_HUMAN          91          F           S           1agb        A           3.2                 0.1
1B08_HUMAN          101         S           N           1agb        A           27.1                0
1B08_HUMAN          119         L           W           1agd        A           2.6                 0
1B08_HUMAN          121         S           R           1age        A           4.3                 0
1B08_HUMAN          121         S           T           1age        A           4.3                 0
1B08_HUMAN          138         N           D           1mi5        A           6.4                 1.2
1B08_HUMAN          176         V           E           1agf        A           24.6                1.8
1B08_HUMAN          140         Y           D           1agf        A           20.7                0.6
1B08_HUMAN          65          A           T           3ffc        K           45.1                32.4
1B08_HUMAN          97          T           A           3ffc        K           55.8                1.9
1B08_HUMAN          137         H           Y           3ffc        A           16.3                16
1B08_HUMAN          155         R           S           1mi5        A           57.9                57.9
1B15_HUMAN          48          A           S           1xr8        A           1                   0
1B15_HUMAN          91          S           C           1xr8        A           1.4                 0
1B15_HUMAN          91          S           Y           1xr8        A           1.4                 0
1B15_HUMAN          119         L           W           3c9n        A           5.8                 0
1B15_HUMAN          121         R           T           3c9n        A           12.8                2
1B15_HUMAN          137         H           Y           1xr9        A           14.9                14.9
1B15_HUMAN          180         W           L           3c9n        A           12.7                0.7
1B15_HUMAN          274         P           L           1xr9        A           32.1                32.1
1B18_HUMAN          98          Y           D           1ogt        A           1.9                 0.8
1B18_HUMAN          91          S           F           1ogt        A           7.3                 0.5
1B18_HUMAN          180         L           R           1ogt        A           16.6                0.2
1B18_HUMAN          195         H           Y           1ogt        A           2.3                 0.3
1B27_HUMAN          83          Y           H           1jge        A           1.8                 1.3
1B27_HUMAN          101         D           N           2bst        A           37.3                0
1B27_HUMAN          104         T           N           1uxw        A           12.6                4.4
1B27_HUMAN          121         N           S           1uxs        A           4.3                 0.5
1B27_HUMAN          138         H           D           3dtx        A           11.9                0.2
1B27_HUMAN          140         D           H           3b3i        A           11.6                0.9
1B27_HUMAN          140         D           Y           3b3i        A           11.6                0.9
1B27_HUMAN          155         S           R           1hsa        A           44.4                44.4
1B27_HUMAN          176         V           E           1of2        A           21.2                0
1B27_HUMAN          235         A           G           1jge        A           19.2                19.2
1B27_HUMAN          65          A           T           1hsa        A           93.5                93.5
1B35_HUMAN          40          G           V           3mv8        A           28.7                28.7
1B35_HUMAN          48          A           S           3bw9        A           0.2                 0.2
1B35_HUMAN          91          F           S           3bw9        A           2.5                 0
1B35_HUMAN          98          Y           D           2fz3        A           9.3                 0.7
1B35_HUMAN          107         G           D           3lko        A           44                  44
1B35_HUMAN          121         R           S           2axf        A           9.1                 0.1
1B35_HUMAN          127         L           V           2cik        A           1.1                 1.1
1B35_HUMAN          133         L           F           1a9b        A           13.6                13.6
1B35_HUMAN          138         D           N           3mv9        A           0.6                 0.6
1B35_HUMAN          140         S           F           3mv9        A           9                   0.9
1B35_HUMAN          140         S           Y           3mv9        A           9                   0.9
1B35_HUMAN          180         L           R           3lkq        A           7.8                 0
1B41_HUMAN          119         W           L           3ln4        A           3.9                 0
1B41_HUMAN          121         R           S           3ln5        A           6.7                 1.4
1B41_HUMAN          127         V           L           3ln4        A           0.3                 0.3
1B41_HUMAN          138         N           D           3ln4        A           1.8                 1.8
1B41_HUMAN          104         N           K           3ln5        A           39.3                26.9
1B41_HUMAN          155         R           S           3ln4        A           72.4                72.4
1B44_HUMAN          65          T           A           3dx7        A           92.9                92.9
1B44_HUMAN          85          D           E           3l3d        A           55                  55
1B44_HUMAN          101         N           S           3kpo        A           34.4                0
1B44_HUMAN          140         D           Y           3l3j        A           8                   0.7
1B51_HUMAN          176         E           V           1e28        A           41                  19.9
1B51_HUMAN          191         W           G           1e27        A           25.3                13.8
1B51_HUMAN          195         H           Y           1e27        A           0.9                 0.2
1B51_HUMAN          155         S           R           1e28        A           50.1                50.1
1B53_HUMAN          101         N           D           1a1m        A           30.9                0
1B53_HUMAN          101         N           S           1a1m        A           30.9                0
1B53_HUMAN          118         I           T           1a1m        A           36.6                4.2
1B53_HUMAN          123         Y           S           1a1m        A           16                  0
1B53_HUMAN          127         L           V           1a1m        A           3.1                 3.1
1B53_HUMAN          140         S           F           1a1o        A           14.8                4.6
1B53_HUMAN          176         V           E           1a1o        A           21.5                2.1
1B53_HUMAN          195         Y           H           1a1m        A           2.5                 0.2
1B57_HUMAN          138         D           N           2bvp        A           0.1                 0.1
1B57_HUMAN          140         S           Y           2bvp        A           9.5                 2.1
1B57_HUMAN          180         L           R           2bvp        A           9.7                 0
1B57_HUMAN          127         V           L           2bvp        A           0.5                 0.5
1B57_HUMAN          137         H           Y           2bvq        A           12.2                12.2
1C03_HUMAN          115         G           R           1efx        A           29.7                29.7
1C03_HUMAN          118         I           T           1efx        A           33.2                4.3
1C03_HUMAN          101         S           N           1efx        A           26.2                1.4
1C03_HUMAN          104         N           K           1efx        A           38.5                25.3
1C03_HUMAN          119         I           L           1efx        A           6.7                 2.3
1C03_HUMAN          140         Y           S           1efx        A           15                  7.8
1C03_HUMAN          90          K           N           1efx        A           38.9                6.3
1C03_HUMAN          121         R           S           1efx        A           11.7                3.8
1C03_HUMAN          127         V           L           1efx        A           2.4                 2.4
1C03_HUMAN          138         D           V           1efx        A           0.7                 0.7
1C03_HUMAN          73          A           E           1efx        A           5.5                 5.5
1C03_HUMAN          76          V           M           1efx        A           0                   0
1C03_HUMAN          272         V           M           1efx        A           59                  59
1C04_HUMAN          33          S           Y           1im9        A           14.8                3.8
1C04_HUMAN          35          S           A           1im9        A           0.9                 0.5
1C04_HUMAN          38          W           R           1im9        A           53.2                42.1
1C04_HUMAN          45          R           H           1im9        A           32.6                28.5
1C04_HUMAN          52          V           L           1im9        A           0                   0
1C04_HUMAN          73          E           A           1qqd        A           27.4                27.4
1C04_HUMAN          180         R           L           1im9        A           27.3                1.5
1C04_HUMAN          76          V           M           1im9        A           0.1                 0.1
1C04_HUMAN          90          K           N           1qqd        A           52.4                7.2
1C04_HUMAN          97          A           T           1im9        A           36.4                15.9
1C04_HUMAN          182         A           V           1im9        A           53.5                53.5
1C04_HUMAN          201         E           K           1im9        A           60.3                60.3
1C04_HUMAN          272         V           M           1qqd        A           52.8                52.8
2B11_HUMAN          96          L           I           2iam        B           18.7                1
2B11_HUMAN          106         T           N           2g9h        B           65.8                0.9
2B11_HUMAN          114         V           A           1dlh        B           63                  4.9
2B11_HUMAN          115         G           V           1aqd        B           13.3                1.4
2B11_HUMAN          39          Q           E           1dlh        B           39.4                0.9
2B11_HUMAN          74          G           R           3pgc        I           10                  10
2B11_HUMAN          33          R           K           3pgc        D           68.7                13.9
2B11_HUMAN          33          R           Q           3pgc        D           68.7                13.9
2B11_HUMAN          66          S           Y           1klg        B           1.6                 0
2B11_HUMAN          76          Y           F           1lo5        B           1.4                 0.3
2B11_HUMAN          89          Y           S           3pgd        B           65.1                5.5
2B11_HUMAN          99          Q           E           2iam        B           61.9                5.4
2B11_HUMAN          99          Q           H           2iam        B           61.9                5.4
2B11_HUMAN          102         A           G           2iam        B           38.3                3.2
2B11_HUMAN          103         A           E           1dlh        B           3.6                 0
2B11_HUMAN          107         Y           H           2icw        B           36.5                0.3
2B11_HUMAN          164         G           D           1kg0        D           71.4                8.3
2B11_HUMAN          169         A           T           1dlh        E           65.9                62.5
2B11_HUMAN          171         V           M           1lo5        B           25.4                25.4
2B11_HUMAN          178         Q           H           3qxa        B           73.9                11.8
2B11_HUMAN          195         R           Q           1hxy        B           23.6                23.6
2B14_HUMAN          96          L           I           1j8h        B           24.2                0.2
2B14_HUMAN          100         K           E           1d5z        B           16.9                0
2B14_HUMAN          100         K           R           1d5z        B           16.9                0
2B14_HUMAN          103         A           E           1d6e        B           6.6                 0
2B14_HUMAN          115         G           V           2seb        B           12.8                0.8
3HAO_HUMAN          42          T           S           2qnk        A           63.8                63.8
3MG_HUMAN           120         R           C           3uby        A           13.3                13.3
3MG_HUMAN           141         R           Q           1ewn        C           53.6                37.8
3MG_HUMAN           258         A           V           3uby        A           31.9                31.9
3MG_HUMAN           93          Q           R           3uby        A           25.5                25.5
41_HUMAN            214         V           I           1gg3        A           0                   0
5NTC_HUMAN          3           T           A           2xcx        D           72.3                72.3
5NTC_HUMAN          136         Q           R           2xcw        D           25.8                25.8
6PGD_HUMAN          268         A           S           2jkv        A           12.6                0.2
8ODP_HUMAN          124         V           M           1iry        A           5.8                 5.8
A1AG1_HUMAN         38          Q           R           3kq0        A           55.9                55.9
A1AG1_HUMAN         174         V           M           3kq0        A           13.1                13.1
A1AG1_HUMAN         167         R           C           3kq0        A           78.2                78.2
A1AG2_HUMAN         38          R           Q           3apx        A           37.4                37.4
A1AG2_HUMAN         99          V           A           3apv        A           6.3                 6.3
A1AG2_HUMAN         141         G           R           3apu        A           0                   0
A1AG2_HUMAN         167         C           R           3apu        A           59.5                59.5
A1AG2_HUMAN         174         M           V           3apx        A           14.4                14.4
A1AT_HUMAN          125         R           H           1hp7        B           38.3                10.2
A1AT_HUMAN          139         G           S           3dru        A           7.4                 7.4
A1AT_HUMAN          237         V           A           1oph        B           88.1                20.7
A1AT_HUMAN          288         E           V           1iz2        A           2.7                 2.7
A1AT_HUMAN          360         A           T           1atu        A           0                   0
A1AT_HUMAN          400         E           D           1ezx        B           31.7                0
A4_HUMAN            501         E           K           3nyl        B           0                   0
AA2AR_HUMAN         50          A           V           3pwh        A           35.1                35.1
AA2AR_HUMAN         300         R           H           3eml        A           45.5                45.5
AACT_HUMAN          167         A           G           4caa        A           71                  71
AACT_HUMAN          267         K           R           3caa        A           37.4                28.3
AACT_HUMAN          407         D           G           2ach        D           83.7                39.8
ABC3G_HUMAN         275         Q           E           2jyw        A           6.2                 6.2
ABC3G_HUMAN         256         R           H           2jyw        A           23.1                23.1
ABCB6_HUMAN         648         R           Q           3nh9        A           31.8                31.8
ABCBA_HUMAN         545         D           N           2yl4        B           28.6                28.6
ABCBA_HUMAN         242         R           G           4aa3        B           36.5                17.8
ABEC2_HUMAN         136         I           T           2nyt        D           20.1                20.1
ABL1_HUMAN          140         L           P           3uyo        A           14.5                4
ABL1_HUMAN          247         K           R           2hiw        A           45.5                28.7
ABL2_HUMAN          1085        S           N           2kk1        A           43.4                43.4
ABL2_HUMAN          1101        T           A           2kk1        A           89.4                89.4
ABP1_HUMAN          645         H           D           3hii        B           42.4                42.4
ABP1_HUMAN          332         S           F           3hii        A           2.2                 2.2
ABP1_HUMAN          479         M           I           3hi7        B           0                   0
ABP1_HUMAN          659         N           H           3k5t        B           27.2                27.2
ACADS_HUMAN         209         G           S           2vig        A           16.8                16.8
ACADS_HUMAN         171         R           W           2vig        C           24.6                24.6
ACADS_HUMAN         383         R           H           2vig        D           12.3                2.3
ACADV_HUMAN         359         A           S           2uxw        B           0                   0
ACADV_HUMAN         623         S           F           2uxw        B           72.2                72.2
ACBP_HUMAN          39          D           N           2cb8        C           50.3                50.3
ACBP_HUMAN          71          M           V           2cb8        B           8.7                 5.6
ACBP_HUMAN          86          G           R           2cb8        E           25.9                25.9
ACDSB_HUMAN         209         S           G           2jif        F           18.9                18.9
ACDSB_HUMAN         316         I           V           2jif        A           0                   0
ACDSB_HUMAN         376         E           G           2jif        A           31.1                20.8
ACE2_HUMAN          26          K           R           3kbh        A           35.7                35.7
ACES_HUMAN          353         H           N           1b41        B           70.8                70.8
ACES_HUMAN          333         V           E           3lii        A           0.5                 0.5
ACES_HUMAN          135         P           A           1f8u        B           0.5                 0.5
ACE_HUMAN           1018        I           T           2oc2        A           0.4                 0.4
ACE_HUMAN           1051        F           V           3bkk        A           3.3                 3.3
ACE_HUMAN           916         T           M           2ydm        A           40.3                40.3
ACE_HUMAN           1187        T           M           2ydm        A           13.9                13.9
ACE_HUMAN           828         M           T           1o8a        A           29.7                29.7
ACE_HUMAN           261         A           S           2c6n        A           2.8                 2.8
ACE_HUMAN           561         R           W           2c6f        A           63.8                63.8
ACE_HUMAN           592         D           G           2c6n        A           56                  56
ACE_HUMAN           244         Y           C           2xyd        A           1.9                 1.9
ACE_HUMAN           351         P           L           3nxq        A           16.2                16.2
ACE_HUMAN           154         A           T           3nxq        A           13.4                13.4
ACE_HUMAN           183         A           T           2c6n        A           25.1                25.1
ACE_HUMAN           379         R           Q           2xyd        A           19                  19
ACE_HUMAN           524         V           A           2c6n        A           21.1                21.1
ACE_HUMAN           354         G           R           2c6n        A           83.3                83.3
ACE_HUMAN           260         R           C           3nxq        A           28.1                28.1
ACE_HUMAN           260         R           L           3nxq        A           28.1                28.1
ACK1_HUMAN          152         T           M           3eqp        B           50.2                50.2
ACL7A_HUMAN         45          R           C           2xqn        A           60.9                52.8
ACLY_HUMAN          175         E           D           3mwe        B           78                  78
ACO11_HUMAN         536         R           H           3fo5        A           50.2                50.2
ACO12_HUMAN         230         V           I           3b7k        B           0.1                 0.1
ACOC_HUMAN          395         A           D           2b3x        B           22.1                22.1
ACOC_HUMAN          486         G           R           2b3y        A           42.3                42.3
ACOT4_HUMAN         57          R           C           3k2i        A           83.6                83.6
ACOT4_HUMAN         187         A           D           3k2i        A           0.4                 0.4
ACS2A_HUMAN         513         S           L           2vze        A           63.8                63.8
ACS2A_HUMAN         561         A           T           3c5e        A           8.7                 8.7
ACS2A_HUMAN         335         V           L           3gpc        A           0.2                 0.2
ACS2A_HUMAN         336         T           A           2vze        A           0                   0
ACS2A_HUMAN         337         V           G           2vze        A           9.7                 9.7
ACTN2_HUMAN         604         M           V           1hci        A           11                  11
ACVL1_HUMAN         245         I           N           3my0        A           0.8                 0.8
ACY1_HUMAN          179         N           S           1q7l        C           35                  5.9
ACY2_HUMAN          310         C           G           2q51        B           39.2                39.2
ADA33_HUMAN         272         T           M           1r54        B           40.9                40.9
ADA33_HUMAN         316         V           I           1r55        D           60.7                60.7
ADA33_HUMAN         336         P           S           1r54        B           18.8                5.8
ADA33_HUMAN         365         A           S           1r54        B           42.1                42.1
ADAP1_HUMAN         241         G           S           3feh        A           48.8                48.8
ADA_HUMAN           80          K           R           3iar        A           28.8                28.8
ADH1B_HUMAN         48          R           H           1hdz        B           33.2                33.2
ADH1B_HUMAN         370         R           C           1hdz        A           2.4                 2.4
ADH1B_HUMAN         57          N           K           3hud        B           30.5                30.5
ADH1B_HUMAN         60          T           S           1u3v        B           5.3                 5.3
ADH1G_HUMAN         272         R           Q           1ht0        B           50                  50
ADH1G_HUMAN         350         I           V           1u3w        B           56.2                56.2
ADH1G_HUMAN         48          R           H           1ht0        B           39.8                39.8
ADH1G_HUMAN         166         P           S           1ht0        A           28.5                28.5
ADH1G_HUMAN         352         P           T           1ht0        B           38.9                38.9
ADH4_HUMAN          318         R           H           3cos        B           13.3                8.4
ADHX_HUMAN          163         L           S           3qj5        B           77.7                77.7
ADHX_HUMAN          309         V           I           2fzw        A           81.1                3.8
ADHX_HUMAN          353         D           E           1m6h        A           59.6                59.6
ADRB2_HUMAN         34          V           M           3p0g        A           61.4                61.4
ADRB2_HUMAN         164         T           I           3p0g        A           10.9                10.9
ADRB2_HUMAN         159         I           L           3p0g        A           44.2                44.2
ADRB2_HUMAN         159         I           F           3p0g        A           44.2                44.2
ADRB2_HUMAN         220         S           C           3p0g        A           32.6                32.6
ADSV_HUMAN          455         F           L           3fg6        A           51.6                51.6
ADSV_HUMAN          578         L           F           3fg6        A           59.7                59.7
AF1L2_HUMAN         366         S           R           2cof        A           89                  89
AGAP2_HUMAN         507         G           S           2iwr        A           36.7                36.7
AHSP_HUMAN          100         P           T           1w0b        A           69.5                69.5
AIF1_HUMAN          14          G           R           2g2b        A           34.6                34.6
AIM1_HUMAN          1445        T           S           2dad        A           1.1                 1.1
AIM1_HUMAN          1096        L           V           3cw3        A           48.8                48.8
AIRE_HUMAN          305         G           S           2ke1        A           34.3                0
AK1A1_HUMAN         52          N           S           2alr        A           0                   0
AK1A1_HUMAN         55          E           D           2alr        A           25.2                25.2
AK1BA_HUMAN         87          P           S           1zua        A           63.9                63.9
AK1BA_HUMAN         286         M           T           1zua        A           11.9                11.9
AK1C1_HUMAN         170         R           H           1mrq        A           38.3                38.3
AK1C1_HUMAN         172         Q           L           1mrq        A           0                   0
AK1C2_HUMAN         172         L           Q           1j96        A           0                   0
AK1C2_HUMAN         46          F           Y           1ihi        A           0.6                 0.6
AK1C3_HUMAN         175         M           I           1ry8        A           29.5                29.5
AK1C3_HUMAN         66          R           Q           1xf0        A           23.9                23.9
AK1C3_HUMAN         170         R           C           2fgb        A           28.6                28.6
AK1C3_HUMAN         180         P           S           2f38        A           87                  87
AK1C4_HUMAN         145         S           C           2fvl        A           25.5                25.5
AK1C4_HUMAN         311         L           V           2fvl        A           0                   0
AK1C4_HUMAN         135         G           E           2fvl        A           53.9                53.9
AK1C4_HUMAN         170         C           Y           2fvl        A           28                  28
AKA10_HUMAN         646         I           V           3im4        C           49.9                0.1
AKT1_HUMAN          167         V           A           3cqu        A           0                   0
AKT2_HUMAN          188         I           V           3e88        A           0.4                 0.4
AKT2_HUMAN          208         R           K           1mry        A           30                  30
AL3A1_HUMAN         329         P           A           3sza        A           60.3                60.3
AL3A1_HUMAN         309         G           E           3sza        B           41.4                41.4
ALBU_HUMAN          73          F           Y           2vue        A           17                  17
ALBU_HUMAN          121         E           G           1e7a        A           16.9                16.9
ALBU_HUMAN          215         A           T           3a73        A           7.2                 7.2
ALBU_HUMAN          215         A           V           3a73        A           7.2                 7.2
ALBU_HUMAN          220         Q           L           3jqz        A           1.4                 1.4
ALBU_HUMAN          420         E           K           2esg        E           38.4                38.4
ALBU_HUMAN          490         K           E           2esg        E           36.2                36.2
ALDH2_HUMAN         504         E           K           3n83        E           31.1                2.9
ALDH2_HUMAN         496         E           K           2vle        A           47.2                21
ALDH2_HUMAN         337         E           V           3n81        I           59.6                59.6
ALDOA_HUMAN         82          E           Q           4ald        B           18.8                18.8
ALDOA_HUMAN         142         G           V           4ald        D           19.5                19.5
ALDOB_HUMAN         207         E           Q           1xdm        A           16.5                8.6
ALDOB_HUMAN         134         R           S           1xdm        B           39.5                39.5
ALDOB_HUMAN         268         I           N           1xdl        A           0                   0
ALDR_HUMAN          15          I           F           1ef3        A           1.2                 1.2
ALDR_HUMAN          42          H           L           2r24        A           0                   0
ALDR_HUMAN          73          L           V           2agt        A           0.8                 0.8
ALDR_HUMAN          204         G           S           1us0        A           45.8                45.8
ALDR_HUMAN          288         T           I           2nvc        A           22.1                22.1
ALDR_HUMAN          90          K           E           1xgd        A           25.9                25.9
ALKB2_HUMAN         203         R           H           3bu0        C           30.7                27.9
ALKB3_HUMAN         164         R           C           2iuw        A           27.8                27.8
ALK_HUMAN           1121        G           D           3l9p        A           44.9                44.9
ALK_HUMAN           1274        A           T           3lct        A           5.9                 5.9
ALK_HUMAN           1328        M           L           4dce        A           42.8                42.8
ALK_HUMAN           1376        F           S           2xba        A           0.5                 0.5
AMPH_HUMAN          218         K           E           3sog        B           33.6                25.3
AMRP_HUMAN          114         N           S           2p03        A           22.8                22.8
AMRP_HUMAN          311         V           M           2p03        A           60.2                60.2
ANDR_HUMAN          793         E           D           1t5z        A           19.3                19.3
ANGI_HUMAN          84          K           E           1un5        A           35.8                35.8
ANGP2_HUMAN         333         V           I           1z3u        A           21.6                21.6
ANGT_HUMAN          207         T           M           2x0b        B           4.5                 4.5
ANGT_HUMAN          244         L           R           2wxw        A           20.4                20.4
ANGT_HUMAN          268         M           T           2wxw        A           60.2                60.2
ANGT_HUMAN          392         L           M           2x0b        B           2.1                 2.1
ANGT_HUMAN          43          L           F           2x0b        B           91.7                3.1
ANGT_HUMAN          98          E           K           2wxw        A           68.1                68.1
ANGT_HUMAN          268         M           I           2wxw        A           60.2                60.2
ANGT_HUMAN          137         T           M           2wxw        A           7.3                 7.3
ANGT_HUMAN          335         P           S           2wxw        A           35.8                35.8
ANGT_HUMAN          114         G           C           2x0b        B           4.3                 4.3
ANK1_HUMAN          619         R           H           1n11        B           50.4                50.4
ANK1_HUMAN          750         V           A           1n11        B           0                   0
ANK1_HUMAN          733         L           I           1n11        B           51.7                51.7
ANK1_HUMAN          991         V           L           3f59        A           0                   0
ANM3_HUMAN          440         L           V           2fyt        B           0                   0
ANM3_HUMAN          470         S           C           3smq        B           24.5                24.5
ANT3_HUMAN          190         Y           C           1br8        B           0.2                 0.2
ANT3_HUMAN          391         R           Q           2ant        A           4                   4
ANT3_HUMAN          167         N           T           1dzh        A           29.1                29.1
ANT3_HUMAN          147         T           A           1azx        A           0                   0
ANXA2_HUMAN         98          V           L           1w7b        A           0                   0
ANXA3_HUMAN         19          S           N           1aii        A           32                  32
ANXA3_HUMAN         219         I           N           1aii        A           32.7                32.7
ANXA3_HUMAN         251         P           L           1aii        A           16.8                16.8
ANXA3_HUMAN         291         F           S           1axn        A           0.1                 0.1
ANXA4_HUMAN         85          T           M           2zoc        A           6.2                 6.2
ANXA8_HUMAN         177         G           A           1w3w        A           69.9                69.9
AOC3_HUMAN          317         Y           H           2c11        A           12.6                7.8
AOC3_HUMAN          329         R           Q           1pu4        B           11.7                11.7
AOC3_HUMAN          167         H           Y           2y73        B           14.3                14.3
AOC3_HUMAN          371         I           T           1pu4        B           10                  0
AOC3_HUMAN          408         A           S           2y73        B           4.9                 4.9
AOC3_HUMAN          426         R           H           3ala        A           31.1                31.1
AOC3_HUMAN          441         R           W           2c11        C           26.1                0
AOC3_HUMAN          582         A           T           3ala        A           63.6                63.6
AOC3_HUMAN          700         G           S           1pu4        B           9.1                 9.1
AOC3_HUMAN          749         A           V           3ala        A           61.1                14.3
AOC3_HUMAN          78          R           Q           3ala        A           44                  44
AOC3_HUMAN          171         V           M           2y74        A           5.5                 5.5
AOC3_HUMAN          203         H           R           2y73        B           49                  49
AOFA_HUMAN          314         F           V           2z5y        D           1.2                 1.2
AOFA_HUMAN          520         K           R           2z5y        D           69.7                56.4
APBA3_HUMAN         527         I           F           2yt8        A           7.6                 7.6
APBB1_HUMAN         396         N           S           3d8e        B           45.2                45.2
APC10_HUMAN         46          R           Q           1jhj        A           27.9                27.9
APEX1_HUMAN         51          Q           H           2o3h        A           49.9                49.9
APEX1_HUMAN         64          I           V           1bix        A           0                   0
APEX1_HUMAN         148         D           E           1bix        A           28.4                28.4
APOA1_HUMAN         113         D           E           3r2p        B           42.6                3.8
APOA1_HUMAN         131         K           M           2a01        A           16.6                16.6
APOA1_HUMAN         163         E           G           3r2p        B           58.8                58.8
APOA1_HUMAN         171         E           V           2a01        A           26.8                26.8
APOA1_HUMAN         189         P           R           2a01        A           38.6                38.6
APOA1_HUMAN         184         R           P           3r2p        B           61.9                32.8
APOA1_HUMAN         126         D           H           1av1        A           43.5                43.5
APOA1_HUMAN         92          T           I           2a01        A           13.8                13.8
APOA1_HUMAN         27          P           R           2a01        A           65                  65
APOA1_HUMAN         61          A           T           2a01        A           7.5                 7.5
APOC2_HUMAN         77          K           Q           1i5j        A           71.3                71.3
APOC2_HUMAN         41          K           T           1soh        A           53.1                53.1
APOC2_HUMAN         60          E           K           1o8t        A           45                  45
APOD_HUMAN          115         S           L           2hzr        A           38.8                38.8
APOD_HUMAN          178         T           K           2hzr        A           43.4                43.4
APOE_HUMAN          46          L           P           2l7b        A           40.6                40.6
APOE_HUMAN          60          T           A           2l7b        A           0                   0
APOE_HUMAN          99          Q           K           2kc3        A           36.8                36.8
APOE_HUMAN          117         A           T           2l7b        A           0.2                 0.2
APOE_HUMAN          145         G           D           1le2        A           77.7                77.7
APOE_HUMAN          152         R           Q           2l7b        A           0.2                 0.2
APOE_HUMAN          170         A           P           1gs9        A           1.9                 1.9
APOE_HUMAN          64          Q           H           2l7b        A           19.4                19.4
APOE_HUMAN          124         A           V           2l7b        A           9.2                 9.2
APOE_HUMAN          102         P           R           2kc3        A           42                  42
APOE_HUMAN          21          E           K           2l7b        A           13.9                13.9
APOE_HUMAN          242         R           Q           2l7b        A           74.7                74.7
APOE_HUMAN          246         R           C           2l7b        A           41                  41
APOE_HUMAN          254         V           E           2l7b        A           59.2                59.2
APOE_HUMAN          269         R           G           2l7b        A           35.1                35.1
APOE_HUMAN          292         R           H           2l7b        A           18.8                18.8
APOE_HUMAN          314         S           R           2l7b        A           51.4                51.4
APOH_HUMAN          266         V           L           1g4f        A           16.9                16.9
APOH_HUMAN          107         S           N           1qub        A           21.3                21.3
APOH_HUMAN          325         C           G           2kri        A           21.4                12.1
APOH_HUMAN          335         W           S           2kri        A           84.4                57.5
APOH_HUMAN          154         R           H           1qub        A           60.7                60.7
APT_HUMAN           121         Q           R           1ore        B           18.6                17.6
AQP1_HUMAN          45          A           V           1ih5        D           41.8                38.5
AQP1_HUMAN          165         G           D           1h6i        D           103                 44.4
AR2BP_HUMAN         87          E           K           2k9a        A           79.6                79.6
ARBK1_HUMAN         184         I           T           3cik        A           23.1                23.1
ARF4_HUMAN          68          V           A           1z6x        A           4                   4
ARGI1_HUMAN         290         T           S           3thh        B           48.6                48.6
ARGI2_HUMAN         240         G           R           1pq3        F           58.3                58.3
ARHGC_HUMAN         973         Y           F           1x86        A           32.9                32.9
ARHL2_HUMAN         209         E           K           2foz        A           82.1                82.1
ARI3A_HUMAN         320         K           E           2kk0        A           42.1                42.1
ARK72_HUMAN         142         A           T           2bp1        A           1.8                 1.8
ARK72_HUMAN         157         Q           H           2bp1        B           12.7                12.7
ARK72_HUMAN         214         C           Y           2bp1        A           13.5                0
ARK72_HUMAN         135         V           M           2bp1        A           0                   0
ARK72_HUMAN         198         G           S           2bp1        A           0                   0
ARK72_HUMAN         255         S           N           2bp1        B           83.1                83.1
ARK73_HUMAN         138         V           M           2clp        D           38                  38
ARK73_HUMAN         215         N           D           2clp        D           85.5                85.5
ARK73_HUMAN         323         T           A           2clp        D           37.6                27.1
ARL2_HUMAN          141         V           A           3doe        A           25.9                25.9
ARNT_HUMAN          430         R           Q           2hv1        B           22.4                22.4
ARNT_HUMAN          435         E           K           1x0o        A           6.4                 6.4
ARSA_HUMAN          76          L           P           1e1z        H           0                   0
ARSA_HUMAN          193         W           C           1n2k        H           49.5                49.5
ARSA_HUMAN          350         N           S           1e2s        H           60.3                60.3
ARSA_HUMAN          391         T           S           1n2k        H           10.5                10.5
ARSA_HUMAN          464         A           V           1e33        H           53.1                5.8
ARSA_HUMAN          496         R           H           1n2l        H           38.7                38.7
ARSA_HUMAN          356         F           V           1n2k        H           40.2                40.2
ARSA_HUMAN          440         N           S           1e1z        H           30.6                30.6
ARSB_HUMAN          376         V           M           1fsu        A           0.2                 0.2
ARSB_HUMAN          358         V           M           1fsu        A           1.5                 1.5
ARY1_HUMAN          64          R           W           2ija        A           4.3                 4.3
ARY1_HUMAN          149         V           I           2ija        A           27.8                27.8
ARY1_HUMAN          187         R           Q           2pqt        A           3.4                 3.4
ARY1_HUMAN          205         M           V           2pqt        A           16.3                16.3
ARY1_HUMAN          214         S           A           2ija        A           61                  61
ARY1_HUMAN          251         D           V           2pqt        A           1.6                 1.6
ARY1_HUMAN          261         E           K           2ija        A           67.5                67.5
ARY1_HUMAN          263         I           V           2ija        A           3.8                 3.8
ARY1_HUMAN          117         R           T           2pqt        A           34.5                34.5
ARY1_HUMAN          207         T           I           2ija        A           54.9                54.9
ARY2_HUMAN          64          R           Q           2pfr        A           2.3                 2.3
ARY2_HUMAN          114         I           T           2pfr        A           14.1                14.1
ARY2_HUMAN          197         R           Q           2pfr        B           21.6                21.6
ARY2_HUMAN          268         K           R           2pfr        B           38.3                38.3
ARY2_HUMAN          286         G           E           2pfr        B           17                  17
ARY2_HUMAN          64          R           W           2pfr        A           2.3                 2.3
ARY2_HUMAN          145         Q           P           2pfr        B           12.3                12.3
ARY2_HUMAN          282         K           T           2pfr        A           30.1                30.1
ARY2_HUMAN          24          L           I           2pfr        B           0.3                 0.3
ARY2_HUMAN          228         P           L           2pfr        A           68.6                68.6
ARY2_HUMAN          122         D           N           2pfr        A           0                   0
ARY2_HUMAN          137         L           F           2pfr        B           14.1                1.5
ARY2_HUMAN          193         T           M           2pfr        B           27                  27
ARY2_HUMAN          208         Y           H           2pfr        A           40.9                40.9
ARY2_HUMAN          135         L           V           2pfr        A           0.1                 0.1
ASCC2_HUMAN         509         R           Q           2di0        A           74.4                74.4
ASH2L_HUMAN         478         S           F           3toj        B           65                  65
ASSY_HUMAN          65          S           I           2nz2        D           6.5                 6.5
ATF4_HUMAN          322         E           D           1ci6        B           67.5                67.5
ATLA1_HUMAN         43          D           E           3qof        A           66.4                66.4
ATLA1_HUMAN         193         F           C           3q5e        A           0.5                 0.5
ATP7B_HUMAN         1109        V           M           2koy        A           17.5                17.5
ATP7B_HUMAN         1140        V           A           2koy        A           81.6                81.6
ATP7B_HUMAN         1143        T           N           2koy        A           33.3                33.3
ATP7B_HUMAN         565         N           S           2ew9        A           14.3                14.3
ATP7B_HUMAN         390         I           V           2rop        A           12.1                12.1
ATP7B_HUMAN         406         S           A           2rop        A           86.7                86.7
ATP7B_HUMAN         290         V           L           2rop        A           54                  54
ATS13_HUMAN         448         Q           E           3ghn        A           31.3                31.3
ATS13_HUMAN         625         R           H           3ghm        A           17.9                17.9
ATS13_HUMAN         456         Q           H           3ghn        A           54.5                54.5
ATS13_HUMAN         457         P           L           3ghn        A           50.2                50.2
ATS4_HUMAN          304         D           N           3b2z        B           23.2                23.2
ATS4_HUMAN          369         M           V           2rjp        A           0                   0
ATTY_HUMAN          70          N           D           3dyd        A           98.7                98.7
AVR2A_HUMAN         258         S           R           3soc        A           92.9                92.9
AVR2B_HUMAN         459         E           D           2qlu        A           31                  31
B2LA1_HUMAN         19          C           Y           2vm6        F           28.4                28.4
B2LA1_HUMAN         39          N           K           2vm6        F           78.4                78.4
B2LA1_HUMAN         82          G           D           3i1h        A           74.6                74.6
B2LA1_HUMAN         117         E           D           3i1h        A           37.7                37.7
B3AT_HUMAN          56          K           E           1hyn        D           34.1                34.1
B3AT_HUMAN          112         R           S           1hyn        D           48.8                44.4
B3AT_HUMAN          68          E           K           1hyn        B           43.4                43.4
B3AT_HUMAN          73          L           M           1hyn        B           8.1                 8.1
B3AT_HUMAN          72          E           D           1hyn        D           43.9                43.9
B3GA1_HUMAN         131         A           T           1v82        A           34.8                34.8
B4GT1_HUMAN         257         H           R           2fyb        B           39.1                39.1
BAD_HUMAN           107         A           S           1g5j        B           55                  0
BAK_HUMAN           28          A           V           2jcn        B           1.6                 1.6
BAK_HUMAN           69          S           R           2ims        B           17.7                17.7
BAK_HUMAN           42          R           H           2jcn        B           1.3                 1.3
BARD1_HUMAN         658         R           C           2nte        A           39.3                39.3
BARD1_HUMAN         728         S           F           2nte        A           10.6                10.6
BARD1_HUMAN         645         C           R           2r1z        A           38.9                38.9
BARD1_HUMAN         507         V           M           3c5r        B           44.9                44.9
BASI_HUMAN          269         G           V           3b5h        A           47.7                47.7
BAX_HUMAN           39          G           R           1f16        A           57.5                57.5
BCAM_HUMAN          77          R           H           2pf6        A           39.2                39.2
BCAM_HUMAN          196         V           I           2pet        A           57.5                57.5
BCAM_HUMAN          204         M           K           2pf6        A           11.6                11.6
BCAR3_HUMAN         593         Q           H           3t6a        B           32.2                32.2
BCAT1_HUMAN         321         E           K           2abj        A           75.7                75.7
BCAT1_HUMAN         59          T           M           2coj        B           5.4                 5.4
BCAT1_HUMAN         330         G           S           2abj        A           0                   0
BCAT2_HUMAN         186         T           R           2hg8        B           62.3                51.4
BCL2_HUMAN          7           T           S           2o21        A           38.3                38.3
BDH2_HUMAN          70          N           S           2ag5        B           62.8                62.8
BGAL_HUMAN          521         R           C           3thd        B           55.5                55.5
BGAL_HUMAN          109         R           W           3thd        B           44.1                44.1
BGAT_HUMAN          156         P           L           3i0c        B           31                  31
BGAT_HUMAN          176         R           G           3ioh        B           31.2                31.2
BGAT_HUMAN          235         G           S           2rj1        B           39.4                39.4
BGAT_HUMAN          266         L           M           1wt0        B           0                   0
BGAT_HUMAN          268         G           A           2riy        B           2.2                 2.2
BGAT_HUMAN          74          P           S           3ioh        B           67.8                5.9
BGAT_HUMAN          161         R           H           3i0i        B           48.1                48.1
BGAT_HUMAN          199         R           C           3i0i        B           13.5                13.5
BGAT_HUMAN          216         F           I           3ioh        B           0.6                 0.6
BGAT_HUMAN          277         V           M           2rit        B           0                   0
BGAT_HUMAN          257         P           L           1wsz        B           20.9                16.8
BGAT_HUMAN          268         G           R           2riy        B           2.2                 2.2
BGAT_HUMAN          163         T           M           2i7b        B           73.8                73.8
BGAT_HUMAN          198         R           W           3i0i        B           29.3                29.3
BGAT_HUMAN          214         M           R           1wt1        B           0.3                 0.3
BGAT_HUMAN          223         E           D           1lz0        B           1.7                 0
BGAT_HUMAN          288         M           R           2rj0        B           0.7                 0.7
BGAT_HUMAN          291         D           N           1wsz        B           0.1                 0.1
BGAT_HUMAN          352         R           W           2rj7        B           23.2                23.2
BGAT_HUMAN          346         K           M           2rj1        B           25.2                25.2
BGAT_HUMAN          352         R           G           2rj7        B           23.2                23.2
BGLR_HUMAN          376         L           F           1bhg        B           0                   0
BHMT1_HUMAN         239         R           Q           1lt8        D           87.6                87.6
BID_HUMAN           10          S           G           2bid        A           78.9                78.9
BID_HUMAN           162         H           Q           2bid        A           47.7                47.7
BIEA_HUMAN          56          Q           R           2h63        A           27.2                27.2
BIEA_HUMAN          37          L           V           2h63        B           4.2                 4.2
BIRC2_HUMAN         453         M           V           2l9m        A           66.3                66.3
BIRC2_HUMAN         506         A           V           3t6p        A           0                   0
BIRC2_HUMAN         549         P           S           3t6p        A           44.2                44.2
BIRC2_HUMAN         453         M           I           2l9m        A           66.3                66.3
BIRC3_HUMAN         260         K           R           2uvl        A           75.6                75.6
BLMH_HUMAN          443         I           V           1cb5        B           63                  63
BLM_HUMAN           1209        S           T           2rrd        A           60.7                60.7
BLM_HUMAN           1205        V           I           2rrd        A           78.8                78.8
BLVRB_HUMAN         46          R           Q           1hdo        A           55.3                55.3
BMI1_HUMAN          18          C           Y           2h0d        A           1.1                 1.1
BMP2_HUMAN          387         D           G           2qj9        B           68.2                28.8
BMPR2_HUMAN         224         E           D           3g2f        B           97.4                97.4
BMR1B_HUMAN         224         R           H           3mdy        A           51.3                50.8
BMR1B_HUMAN         371         R           Q           3mdy        A           29.5                29.5
BPI_HUMAN           196         A           V           1bp1        A           44.3                44.3
BPI_HUMAN           216         E           K           1ewf        A           46.8                46.8
BPI_HUMAN           90          R           C           1ewf        A           56                  56
BPI_HUMAN           140         E           Q           1ewf        A           39.3                39.3
BPI_HUMAN           280         A           V           1ewf        A           28.8                28.8
BPI_HUMAN           377         V           I           1bp1        A           25.6                25.6
BPI_HUMAN           404         N           D           1bp1        A           20.1                20.1
BPI_HUMAN           451         K           E           1bp1        A           29.1                29.1
BRCA1_HUMAN         64          C           Y           1jm7        A           50.8                50.8
BRD4_HUMAN          371         A           G           2i8n        A           71.6                71.6
BRDT_HUMAN          62          Q           K           2rfj        A           68.4                68.4
BRPF1_HUMAN         1117        G           E           2x35        A           70.2                70.2
BRPF1_HUMAN         1193        H           Q           2x4x        A           55.1                55.1
BST1_HUMAN          125         R           H           1isf        A           38.3                12.2
BST1_HUMAN          145         R           Q           1isf        A           15.9                15.9
BST1_HUMAN          77          A           V           1isg        B           0                   0
BST1_HUMAN          101         I           V           1isf        B           5.8                 5.8
BST2_HUMAN          143         V           F           3mq7        L           61.1                23.2
BTK_HUMAN           82          R           K           1btk        B           52.1                52.1
BTK_HUMAN           630         M           I           1k2p        A           0                   0
BTLA_HUMAN          124         I           V           2aw2        C           12.6                0.2
BUB1_HUMAN          20          G           D           2lah        A           80.7                80.7
C1S_HUMAN           383         R           H           1elv        A           51.2                51.2
C1S_HUMAN           119         R           H           1nzi        B           58.2                58.2
C1TC_HUMAN          293         R           H           1dig        B           36.2                36.2
C1TC_HUMAN          134         R           K           1dib        A           31.2                25.7
C1TC_HUMAN          162         P           L           1dib        B           74.3                74.3
C4BPA_HUMAN         60          A           V           2a55        A           21                  21
CACP_HUMAN          372         L           M           1s5o        A           80.3                80.3
CADH1_HUMAN         336         E           D           2o72        B           85.5                85.5
CAH1_HUMAN          143         A           V           1azm        A           0                   0
CAH2_HUMAN          252         N           D           1zgf        A           71.7                71.7
CAH3_HUMAN          31          V           I           1z97        A           0                   0
CAH4_HUMAN          237         V           L           1znc        A           0                   0
CAH6_HUMAN          55          T           M           3fe4        A           98.5                98.5
CAH6_HUMAN          68          M           L           3fe4        A           19.6                19.6
CAH6_HUMAN          70          G           A           3fe4        A           26.7                26.7
CAH6_HUMAN          90          S           G           3fe4        A           33.1                33.1
CAH6_HUMAN          37          Q           L           3fe4        A           78.1                78.1
CAH9_HUMAN          326         Q           R           3iai        A           9.3                 9.3
CALM_HUMAN          73          M           T           2be6        A           29.2                0
CAN13_HUMAN         596         I           T           2i7a        B           15                  15
CAN1_HUMAN          103         T           A           1zcm        A           34.6                34.6
CAN2_HUMAN          568         K           Q           1kfu        A           64.6                64.6
CAN2_HUMAN          68          S           G           1kfu        A           62.6                62.6
CAN2_HUMAN          476         K           R           1kfu        A           36                  36
CAN2_HUMAN          521         E           Q           1kfu        A           44.6                44.6
CAN2_HUMAN          677         K           Q           1kfu        A           52.5                52.5
CAN9_HUMAN          102         A           V           1ziv        B           0                   0
CAN9_HUMAN          122         S           R           2p0r        B           38.5                38.5
CAN9_HUMAN          164         D           N           1ziv        B           35.6                35.6
CAN9_HUMAN          234         I           T           2p0r        A           5                   5
CAN9_HUMAN          239         A           T           2p0r        B           77.1                71.7
CAN9_HUMAN          277         R           W           2p0r        A           1.9                 1.9
CAN9_HUMAN          322         K           Q           1ziv        B           70.2                70.2
CAN9_HUMAN          327         H           Q           2p0r        A           26.7                26.7
CAPG_HUMAN          41          V           I           1jhw        B           18.8                13
CAPG_HUMAN          198         R           W           1jhw        B           2.5                 2.5
CART_HUMAN          113         L           M           1hy9        A           9.6                 9.6
CASP2_HUMAN         178         P           A           3r6g        A           77.6                52.3
CASP2_HUMAN         441         R           G           1pyo        E           75.7                38.1
CASP3_HUMAN         190         E           D           3dej        B           34.5                1.2
CASP6_HUMAN         109         A           T           3p4u        C           60.6                48.6
CASP6_HUMAN         35          E           K           3qnw        E           82.8                32.8
CASP7_HUMAN         255         D           E           1gqf        D           51.7                51.1
CASP8_HUMAN         285         D           H           3h11        B           57.4                57.4
CASP9_HUMAN         173         R           H           1jxq        B           87.6                87.6
CASP9_HUMAN         221         Q           R           2ar9        B           67.1                67.1
CASP9_HUMAN         176         G           R           1jxq        B           75.7                75.7
CASP9_HUMAN         192         R           C           1nw9        B           54.7                54.7
CASP9_HUMAN         185         I           M           1nw9        B           35.8                35.8
CASP9_HUMAN         28          A           V           3ygs        B           16.5                16.5
CASQ2_HUMAN         66          T           A           2vaf        B           28.2                18.2
CASQ2_HUMAN         76          V           M           2vaf        B           20.9                20.9
CATB_HUMAN          91          P           L           1gmy        A           55.3                55.3
CATB_HUMAN          235         S           N           3k9m        A           19.8                19.8
CATB_HUMAN          26          L           V           1pbh        A           7.9                 7.9
CATB_HUMAN          53          S           G           1pbh        A           18.7                18.7
CATC_HUMAN          401         E           K           1k3b        K           44.5                12.9
CATC_HUMAN          453         I           V           1k3b        K           70.3                5.1
CATD_HUMAN          282         G           R           1lya        B           69.3                69.3
CATE_HUMAN          329         T           I           1tzs        A           5.7                 5.7
CATG_HUMAN          125         N           S           1cgh        A           21.6                21.6
CATS_HUMAN          161         S           T           2f1g        A           13.6                13.6
CATS_HUMAN          113         R           W           2f1g        A           40.8                40.8
CATZ_HUMAN          36          P           S           1deu        A           49.7                49.7
CATZ_HUMAN          286         A           T           1deu        A           41.5                41.5
CAYP1_HUMAN         39          R           G           3e3r        B           40.5                37.3
CBG_HUMAN           246         S           A           2vdy        A           94.1                94.1
CBL_HUMAN           904         V           I           2juj        A           127.3               127.3
CBPA1_HUMAN         208         A           T           3fju        A           46.1                46.1
CBPA1_HUMAN         276         H           R           2v77        A           13.2                13.2
CBPA4_HUMAN         157         P           T           2boa        A           26.2                26.2
CBPA4_HUMAN         303         G           C           2boa        A           0                   0
CBPA4_HUMAN         183         R           L           2bo9        A           15                  0
CBPA4_HUMAN         27          L           F           2boa        A           0                   0
CBPB1_HUMAN         208         D           N           1zli        A           41.5                41.5
CBPB2_HUMAN         169         A           T           3d68        A           52.8                52.8
CBPM_HUMAN          24          R           H           1uwy        A           36.8                36.8
CBPM_HUMAN          133         V           I           1uwy        A           4.5                 4.5
CBR1_HUMAN          131         P           S           1wma        A           54.9                54.9
CBR1_HUMAN          88          V           I           1wma        A           0                   0
CBR3_HUMAN          84          L           V           2hrb        A           0                   0
CBR3_HUMAN          93          V           I           2hrb        A           21.3                21.3
CBR3_HUMAN          131         P           S           2hrb        A           56.5                56.5
CBR3_HUMAN          244         V           M           2hrb        A           8.6                 8.6
CBS_HUMAN           69          A           P           1m54        B           69.3                69.3
CC14B_HUMAN         302         I           T           1ohc        B           11.7                11.7
CC14B_HUMAN         341         I           T           1ohc        B           0                   0
CCL13_HUMAN         29          N           S           2ra4        F           95                  9
CCL14_HUMAN         61          K           E           2q8r        B           32.4                32.4
CCL17_HUMAN         67          V           M           1nr4        F           56.1                56.1
CCL20_HUMAN         47          V           M           2hci        F           60.2                4.5
CCL24_HUMAN         29          I           L           1eig        A           13.7                13.7
CCL24_HUMAN         31          S           F           1eih        A           21.5                21.5
CCL27_HUMAN         78          I           V           2kum        A           0                   0
CCL27_HUMAN         96          L           F           2kum        A           5.4                 5.4
CCL3_HUMAN          78          E           D           1b50        B           18.7                18.7
CCL5_HUMAN          24          S           F           1u4p        A           88.1                87.9
CCL8_HUMAN          69          K           Q           1esr        B           61.1                61.1
CCND3_HUMAN         134         P           S           3g33        H           32                  31.4
CCND3_HUMAN         253         E           D           3g33        D           88.6                87
CCNH_HUMAN          28          R           L           1kxu        D           53.2                53.2
CCNH_HUMAN          54          M           V           1kxu        D           31.6                31.6
CCNH_HUMAN          138         K           R           1kxu        D           54.2                48.6
CCNH_HUMAN          270         V           A           1jkw        D           4.3                 4.3
CCR5_HUMAN          12          I           L           2l87        A           49.6                49.6
CCR5_HUMAN          20          C           S           2l87        A           72                  72
CD180_HUMAN         53          N           K           3b2d        A           57.9                57.9
CD180_HUMAN         99          S           R           3b2d        B           42                  42
CD180_HUMAN         430         T           A           3b2d        A           0                   0
CD1D_HUMAN          64          T           S           2po6        A           42.8                42.8
CD1E_HUMAN          106         Q           R           3s6c        A           69.7                69.7
CD1E_HUMAN          164         R           W           3s6c        A           32.4                32.4
CD1E_HUMAN          194         L           P           3s6c        A           8.3                 8.3
CD1E_HUMAN          102         H           R           3s6c        A           78                  78
CD1E_HUMAN          149         S           N           3s6c        A           29.2                29.2
CD209_HUMAN         382         A           S           2it6        A           49.6                49.6
CD2A1_HUMAN         49          I           T           1dc2        A           0                   0
CD2A1_HUMAN         56          S           I           1bi7        B           12.6                1.4
CD2A1_HUMAN         60          A           T           1bi7        B           0                   0
CD2A1_HUMAN         68          A           V           1dc2        A           7.1                 7.1
CD2A1_HUMAN         71          N           S           1dc2        A           40.1                40.1
CD2A1_HUMAN         85          A           T           1bi7        B           0                   0
CD2A1_HUMAN         100         A           P           1bi7        B           34.7                34.7
CD2A1_HUMAN         107         R           H           1bi7        B           53.8                53.8
CD2A1_HUMAN         58          R           Q           1bi7        B           61.4                44.9
CD2A1_HUMAN         83          H           Q           1bi7        B           0                   0
CD2A1_HUMAN         99          R           W           1dc2        A           69.2                69.2
CD2A1_HUMAN         102         A           T           1bi7        B           0.2                 0.2
CD2A1_HUMAN         124         R           C           1bi7        B           62.9                62.9
CD2A1_HUMAN         148         A           T           1dc2        A           48.1                48.1
CD38_HUMAN          140         R           W           3ofs        A           34.8                34.8
CD40L_HUMAN         219         G           R           1aly        B           16.3                1
CD48_HUMAN          102         E           Q           2edo        A           64.2                64.2
CD4_HUMAN           191         K           E           3cd4        A           30.2                30.2
CD4_HUMAN           265         R           W           1wio        A           22.8                22.8
CD4_HUMAN           227         F           S           1wiq        A           76.4                76.4
CDD_HUMAN           27          K           Q           1mq0        D           50.3                50.3
CDK2_HUMAN          15          Y           S           2b54        A           3.2                 3.2
CDK2_HUMAN          290         T           S           1w98        A           32.7                32.7
CDK2_HUMAN          18          V           L           1pxm        A           3.9                 3.9
CDK4_HUMAN          82          R           Q           2w9z        B           80.5                37
CDK4_HUMAN          122         R           H           2w9z        B           20.8                20.8
CDK5_HUMAN          225         E           D           1ung        A           86.4                86.4
CDK6_HUMAN          110         D           N           1bi7        A           80.1                37.1
CDK7_HUMAN          163         G           A           1ua2        B           38.1                38.1
CDK7_HUMAN          285         T           M           1ua2        B           26                  26
CDK9_HUMAN          231         G           A           3blh        A           2                   2
CDK9_HUMAN          59          F           L           3blq        A           28.9                0.6
CDKL1_HUMAN         66          L           P           4agu        A           8                   8
CDKL1_HUMAN         274         Q           E           4agu        A           60.2                60.2
CDKL2_HUMAN         197         M           T           4aaa        A           31.8                31.8
CDKL2_HUMAN         77          Y           S           4aaa        A           11.1                11.1
CDKL2_HUMAN         132         I           T           4aaa        A           0                   0
CDKN3_HUMAN         159         S           F           1fpz        A           10.5                10.5
CDN1A_HUMAN         149         D           G           2zvw        D           67.3                67.3
CDN2C_HUMAN         126         T           M           1mx2        A           21                  21
CDO1_HUMAN          45          T           I           2ic1        A           84.8                84.8
CDT1_HUMAN          172         R           C           2wvr        C           39.5                21.2
CEAM1_HUMAN         35          Q           K           2gk2        B           81.4                60.5
CEAM1_HUMAN         83          A           V           2gk2        F           26.7                6
CEAM1_HUMAN         123         Q           H           2gk2        B           15.8                0
CEAM5_HUMAN         137         Q           P           2ver        B           25.4                25.4
CEAM8_HUMAN         114         R           K           2dks        A           74.5                74.5
CEAM8_HUMAN         45          A           V           2dks        A           6.8                 6.8
CECR1_HUMAN         335         H           R           3lgd        A           62.3                53.6
CETP_HUMAN          331         G           S           2obd        A           75.1                75.1
CETP_HUMAN          390         A           P           2obd        A           29.8                29.8
CETP_HUMAN          422         V           I           2obd        A           7.4                 7.4
CETP_HUMAN          468         R           Q           2obd        A           42.6                42.6
CETP_HUMAN          486         V           M           2obd        A           42.9                42.9
CETP_HUMAN          385         V           M           2obd        A           21.5                21.5
CETP_HUMAN          455         V           M           2obd        A           16.6                16.6
CETP_HUMAN          154         R           W           2obd        A           34.4                34.4
CFAB_HUMAN          736         A           S           2xwj        C           60.1                29.6
CFAB_HUMAN          565         K           E           1dle        B           67.1                44.7
CFAB_HUMAN          651         D           E           2xwj        C           93.3                45.1
CFAD_HUMAN          248         I           M           1dfp        A           0                   0
CFAH_HUMAN          402         Y           H           2ic4        A           34.5                34.5
CFAH_HUMAN          493         T           R           2v8e        B           26.8                26.8
CFAH_HUMAN          62          V           I           2rlp        A           0.5                 0.5
CFAH_HUMAN          936         E           D           2qfh        A           43.8                43.8
CFAH_HUMAN          997         N           T           2qfh        A           25.6                25.6
CFTR_HUMAN          467         L           F           1xmi        B           0                   0
CFTR_HUMAN          470         V           M           2bbo        A           1.5                 1.5
CFTR_HUMAN          506         I           V           2pze        A           0.2                 0.2
CFTR_HUMAN          507         I           V           2pzg        B           11.2                1.7
CFTR_HUMAN          508         F           C           1xmi        H           30.9                3.3
CFTR_HUMAN          562         V           I           2pzf        A           2.1                 2.1
CFTR_HUMAN          576         G           A           2bbo        A           5.9                 5.9
CFTR_HUMAN          668         R           C           1xmi        B           23.9                23.7
CFTR_HUMAN          506         I           M           2pze        A           0.2                 0.2
CFTR_HUMAN          654         S           G           2bbo        A           41.2                41.2
CFTR_HUMAN          532         K           E           2pzf        B           41.2                32
CFTR_HUMAN          605         S           F           2bbo        A           5.2                 5.2
CGHB_HUMAN          22          K           R           1qfw        B           47.4                46.3
CGHB_HUMAN          35          T           I           1hcn        D           47.5                47.5
CGHB_HUMAN          97          N           D           1qfw        B           61.2                0.7
CGHB_HUMAN          28          R           W           1hrp        D           62.3                14.2
CGHB_HUMAN          30          R           H           1hcn        D           32.1                30.9
CH3L1_HUMAN         145         R           G           1nwu        A           36.5                36.5
CH3L1_HUMAN         311         I           T           1nwr        A           10.8                10.8
CHFR_HUMAN          497         A           V           2xoy        B           75.3                75.3
CHFR_HUMAN          580         V           M           2xoc        D           30.9                30.9
CHIA_HUMAN          324         V           G           3fxy        A           0                   0
CHIA_HUMAN          102         G           R           3rme        A           17.5                17.5
CHIA_HUMAN          339         I           V           3rme        A           30.3                30.3
CHIA_HUMAN          354         F           S           3fxy        B           0.6                 0.6
CHIA_HUMAN          377         F           L           3rm4        A           4.5                 4.5
CHID1_HUMAN         331         R           Q           3bxw        B           84.4                84.4
CHID1_HUMAN         338         A           V           3bxw        A           5.7                 5.7
CHIO_HUMAN          438         P           S           1xa6        A           33.3                33.3
CHIT1_HUMAN         102         G           S           1guv        A           19.4                19.4
CHIT1_HUMAN         40          R           H           1wb0        A           40.4                40.4
CHIT1_HUMAN         171         Q           H           1hki        A           65.4                65.4
CHK1_HUMAN          156         R           Q           2x8i        A           22.6                22.6
CHK1_HUMAN          223         E           V           2x8e        A           35.2                35.2
CHK2_HUMAN          157         I           T           3i6w        B           30.9                1.9
CHK2_HUMAN          436         L           M           2xk9        B           37.5                7.6
CHK2_HUMAN          446         N           K           2cn5        B           27                  27
CHK2_HUMAN          447         F           I           2w0j        B           40.9                40.9
CHK2_HUMAN          448         I           S           2cn5        B           24.5                24.5
CHK2_HUMAN          501         E           K           2xm8        B           51.9                51.9
CHK2_HUMAN          406         R           H           2cn8        B           34.6                34.6
CHK2_HUMAN          347         D           N           2xm8        B           10.4                10.4
CHK2_HUMAN          500         S           C           2wtj        A           54.8                54.8
CHK2_HUMAN          512         L           V           2wtj        A           81.3                81.3
CHKA_HUMAN          220         S           G           2ckq        A           33.3                33.3
CHKA_HUMAN          422         L           Q           2cko        A           0                   0
CHLE_HUMAN          283         E           D           3o9m        D           88.5                88.5
CHM4C_HUMAN         232         A           T           3c3r        B           69.5                14
CHP2_HUMAN          127         R           P           2bec        A           74.1                74.1
CIB1_HUMAN          44          S           T           1xo5        B           49                  43.2
CIB1_HUMAN          106         I           T           2l4i        A           1.3                 1.3
CK067_HUMAN         92          V           M           2q4q        A           12.2                12.2
CLAT_HUMAN          392         A           G           2fy4        A           46.8                46.8
CLAT_HUMAN          222         R           P           2fy3        A           52.2                52.2
CLAT_HUMAN          243         L           F           2fy3        A           3.5                 3.5
CLAT_HUMAN          299         P           L           2fy4        A           15.8                15.8
CLAT_HUMAN          400         D           N           2fy2        A           42.7                42.7
CLC4K_HUMAN         213         P           S           3c22        H           44.9                27.8
CLC4K_HUMAN         278         V           A           3p7h        C           57.6                57.6
CLC4K_HUMAN         288         N           D           3p5e        D           13                  13
CLC4M_HUMAN         291         D           N           1xar        D           43.1                43.1
CLC4M_HUMAN         251         Y           C           1sl6        F           55.3                55.3
CLC5A_HUMAN         141         R           H           2yhf        A           15.7                15.7
CLIC3_HUMAN         38          P           H           3kjy        A           49                  49
CLIP4_HUMAN         486         R           L           2z0w        B           88.1                84.1
CLK1_HUMAN          440         M           T           1z57        A           11.3                11.3
CLK1_HUMAN          459         E           G           1z57        A           31.9                31.9
CLK3_HUMAN          486         R           C           2eu9        B           15.9                5.3
CLK3_HUMAN          607         Q           R           2exe        A           57                  57
CLK3_HUMAN          628         R           W           2wu6        B           40.6                40.6
CLM8_HUMAN          111         R           Q           2q87        B           28.9                1.1
CMA1_HUMAN          46          G           R           3s0n        A           45.4                45.4
CMA1_HUMAN          66          H           R           1pjp        A           40.7                22.9
CMA1_HUMAN          98          R           H           1klt        A           42.8                42.8
CMGA_HUMAN          382         G           S           1lv4        A           71.5                71.5
CMGA_HUMAN          388         P           L           1lv4        A           34.8                34.8
CN37_HUMAN          207         Q           R           1woj        A           38.6                38.6
CNOT4_HUMAN         7           A           G           1e4u        A           69.5                69.5
CNTF_HUMAN          182         H           R           1cnt        A           47.1                47.1
CNTN1_HUMAN         824         E           G           2ee2        A           31.6                31.6
CNTN2_HUMAN         145         A           T           2om5        A           4.1                 4.1
CNTN2_HUMAN         366         P           L           2om5        A           71.2                71.2
CO2_HUMAN           533         F           L           2odq        A           3.7                 3.7
CO2_HUMAN           318         E           D           2i6q        A           35.9                35.9
CO2_HUMAN           734         R           C           2odq        A           37.9                37.9
CO3_HUMAN           102         R           G           2wii        A           86.1                45.5
CO3_HUMAN           314         P           L           3ohx        A           33.3                33.3
CO3_HUMAN           469         E           D           3nms        B           44.9                26.5
CO3_HUMAN           863         R           K           2hr0        B           6                   6
CO8A_HUMAN          485         R           L           2qqh        H           55.6                6.9
CO8A_HUMAN          458         D           N           2rd7        A           14                  14
CO8A_HUMAN          407         T           I           3ojy        A           42.5                25.8
CO8A_HUMAN          93          Q           K           3ojy        A           64.8                64.8
CO8A_HUMAN          561         E           Q           3ojy        A           63.5                63.5
CO8A_HUMAN          575         P           L           3ojy        A           79.5                33.1
CO8B_HUMAN          117         R           G           3ojy        B           69.7                69.7
CO8B_HUMAN          108         E           K           3ojy        B           46.3                42.8
CO8B_HUMAN          261         P           L           3ojy        B           81.9                81.9
CO8G_HUMAN          69          R           Q           3ojy        C           59                  59
CO8G_HUMAN          124         H           N           3ojy        C           36.6                36.6
CO8G_HUMAN          118         D           G           2rd7        B           50.1                50.1
COAA1_HUMAN         603         V           M           1gr3        B           0.2                 0.2
COMP_HUMAN          285         R           P           3fby        A           47.9                47.9
COMP_HUMAN          381         R           C           3fby        A           59.9                59.9
COMT_HUMAN          158         V           M           3a7e        A           6.2                 6.2
COMT_HUMAN          72          A           S           3bwy        A           9.4                 9.4
COMT_HUMAN          102         A           T           3bwy        A           38.1                38.1
COMT_HUMAN          146         A           V           3bwy        A           1.7                 1.7
COPG_HUMAN          681         M           T           1r4x        A           2.6                 2.6
CP11A_HUMAN         314         E           K           3n9y        A           49.9                49.9
CP19A_HUMAN         264         R           C           3eqm        A           58.6                58.6
CP19A_HUMAN         201         T           M           3eqm        A           32.8                32.8
CP19A_HUMAN         375         R           L           3eqm        A           1.2                 1.2
CP1A2_HUMAN         348         D           N           2hi4        A           50.4                50.4
CP1A2_HUMAN         386         I           F           2hi4        A           13.3                13.3
CP1A2_HUMAN         406         C           Y           2hi4        A           6.9                 6.9
CP1A2_HUMAN         431         R           W           2hi4        A           9.8                 9.8
CP1A2_HUMAN         83          T           M           2hi4        A           33                  33
CP1A2_HUMAN         168         E           Q           2hi4        A           8.6                 8.6
CP1A2_HUMAN         186         F           L           2hi4        A           5.3                 5.3
CP1A2_HUMAN         212         S           C           2hi4        A           86.8                86.8
CP1A2_HUMAN         299         G           S           2hi4        A           78                  78
CP1A2_HUMAN         438         T           I           2hi4        A           59.9                59.9
CP1A2_HUMAN         298         S           R           2hi4        A           77.8                77.8
CP1A2_HUMAN         314         I           V           2hi4        A           4.7                 4.7
CP1A2_HUMAN         42          P           R           2hi4        A           6.3                 6.3
CP1A2_HUMAN         73          G           R           2hi4        A           27.4                27.4
CP1A2_HUMAN         104         D           N           2hi4        A           11.6                11.6
CP1A2_HUMAN         111         L           F           2hi4        A           14.2                14.2
CP1A2_HUMAN         205         F           V           2hi4        A           0                   0
CP1A2_HUMAN         281         R           W           2hi4        A           80.6                80.6
CP1A2_HUMAN         377         R           Q           2hi4        A           0                   0
CP1A2_HUMAN         456         R           H           2hi4        A           9.2                 9.2
CP1A2_HUMAN         457         R           W           2hi4        A           37.8                37.8
CP1B1_HUMAN         432         L           V           3pm0        A           93.2                93.2
CP1B1_HUMAN         379         P           L           3pm0        A           11.2                11.2
CP1B1_HUMAN         453         N           S           3pm0        A           26.5                26.5
CP1B1_HUMAN         119         A           S           3pm0        A           86.3                86.3
CP1B1_HUMAN         206         S           N           3pm0        A           0                   0
CP1B1_HUMAN         266         R           L           3pm0        A           53.9                53.9
CP1B1_HUMAN         441         D           H           3pm0        A           31.8                31.8
CP1B1_HUMAN         449         D           E           3pm0        A           78.3                78.3
CP1B1_HUMAN         144         Q           H           3pm0        A           9.6                 9.6
CP1B1_HUMAN         184         G           S           3pm0        A           46.5                46.5
CP1B1_HUMAN         422         V           G           3pm0        A           0.1                 0.1
CP1B1_HUMAN         518         V           A           3pm0        A           0.3                 0.3
CP2A6_HUMAN         160         L           H           2fdy        B           0                   0
CP2A6_HUMAN         479         G           V           2fdu        B           0.6                 0.6
CP2A6_HUMAN         128         R           Q           3ebs        A           15.7                15.7
CP2A6_HUMAN         471         I           T           2fdu        B           2.4                 2.4
CP2A6_HUMAN         485         R           L           3t3r        A           37                  37
CP2A6_HUMAN         194         K           E           2fdu        B           84.8                84.8
CP2A6_HUMAN         203         R           S           2fdy        B           65.1                44.4
CP2A6_HUMAN         419         E           D           2fdy        B           83.2                83.2
CP2A6_HUMAN         118         F           L           2fdy        B           8.6                 8.6
CP2A6_HUMAN         224         S           P           2fdu        B           17.5                17.5
CP2A6_HUMAN         365         V           M           3t3q        A           7.8                 7.8
CP2A6_HUMAN         418         N           D           3t3r        A           25.3                25.3
CP2A6_HUMAN         476         K           R           2fdy        B           28.9                28.9
CP2A6_HUMAN         294         T           S           2fdv        A           0                   0
CP2A6_HUMAN         203         R           C           2fdy        B           65.1                44.4
CP2A6_HUMAN         110         V           L           2fdu        A           0.9                 0.9
CP2A6_HUMAN         128         R           L           3ebs        A           15.7                15.7
CP2A6_HUMAN         131         S           A           3ebs        A           0                   0
CP2A6_HUMAN         438         N           Y           1z10        A           28.6                28.6
CP2AD_HUMAN         257         R           C           2pg5        A           67.3                67.3
CP2AD_HUMAN         101         R           Q           3t3s        A           5.1                 5.1
CP2AD_HUMAN         158         D           E           2pg7        A           61                  61
CP2AD_HUMAN         453         F           Y           2p85        A           0.4                 0.4
CP2AD_HUMAN         494         R           C           2p85        A           37.9                37.9
CP2AD_HUMAN         323         V           L           2pg6        A           5                   5
CP2B6_HUMAN         167         P           A           3qoa        A           0.2                 0.2
CP2B6_HUMAN         172         Q           H           3qoa        A           2.1                 2.1
CP2B6_HUMAN         262         K           R           3ibd        A           43.4                43.4
CP2B6_HUMAN         259         S           R           3qoa        A           86.4                86.4
CP2B6_HUMAN         487         R           C           3qu8        A           32.4                32.4
CP2B6_HUMAN         139         K           E           3ibd        A           21.8                21.8
CP2B6_HUMAN         46          M           V           3qu8        A           12.7                12.7
CP2B6_HUMAN         99          G           E           3qoa        A           3.9                 3.9
CP2B6_HUMAN         140         R           Q           3ibd        A           45.7                45.7
CP2B6_HUMAN         391         I           N           3ibd        A           0                   0
CP2B6_HUMAN         328         I           T           3qu8        A           0                   0
CP2B6_HUMAN         289         N           K           3qu8        A           17.3                17.3
CP2B6_HUMAN         306         T           S           3ibd        A           2.8                 2.8
CP2C8_HUMAN         264         I           M           2nnh        A           0                   0
CP2C8_HUMAN         139         R           K           2vn0        A           29.5                29.5
CP2C8_HUMAN         269         I           F           2nnh        A           11.2                11.2
CP2C8_HUMAN         399         K           R           2nni        A           80.1                80.1
CP2C8_HUMAN         390         L           S           2nnj        A           0                   0
CP2C8_HUMAN         244         I           V           2nnh        A           0.5                 0.5
CP2C9_HUMAN         144         R           C           1og5        A           1.6                 1.6
CP2C9_HUMAN         358         Y           C           1og5        A           9.7                 9.7
CP2C9_HUMAN         359         I           L           1og5        A           1.1                 1.1
CP2C9_HUMAN         417         G           D           1r9o        A           47.5                47.5
CP2C9_HUMAN         359         I           T           1og5        A           1.1                 1.1
CP2C9_HUMAN         360         D           E           1r9o        A           2.3                 2.3
CP2C9_HUMAN         150         R           H           1r9o        A           54.2                54.2
CP2C9_HUMAN         251         H           R           1og5        A           12.1                12.1
CP2C9_HUMAN         272         E           G           1r9o        A           34.8                34.8
CP2C9_HUMAN         335         R           W           1og5        A           44.6                44.6
CP2C9_HUMAN         489         P           S           1og5        A           46.4                46.4
CP2C9_HUMAN         413         L           P           1og2        A           4.7                 4.7
CP2D6_HUMAN         34          P           S           2f9q        D           33.6                25.9
CP2D6_HUMAN         107         T           I           2f9q        A           22.9                22.9
CP2D6_HUMAN         169         G           R           2f9q        D           24.5                24.5
CP2D6_HUMAN         212         G           E           2f9q        A           0                   0
CP2D6_HUMAN         296         R           C           2f9q        C           23.3                23.3
CP2D6_HUMAN         486         S           T           2f9q        A           36.1                36.1
CP2D6_HUMAN         324         H           P           2f9q        D           29.1                29.1
CP2D6_HUMAN         85          A           V           2f9q        D           44.6                44.6
CP2D6_HUMAN         237         A           S           2f9q        A           20.1                0.4
CP2D6_HUMAN         297         I           L           2f9q        C           3.4                 3.4
CP2D6_HUMAN         343         R           G           2f9q        C           38.8                38.8
CP2D6_HUMAN         369         I           T           2f9q        B           11.1                11.1
CP2D6_HUMAN         410         E           K           2f9q        D           66.9                66.9
CP2D6_HUMAN         311         S           L           2f9q        C           4.4                 4.4
CP2D6_HUMAN         91          L           M           2f9q        D           1.4                 1.4
CP2D6_HUMAN         94          H           R           2f9q        D           18.2                7.6
CP2D6_HUMAN         120         F           I           2f9q        D           34.5                34.5
CP2D6_HUMAN         155         E           K           2f9q        D           39.3                39.3
CP2D6_HUMAN         418         E           K           2f9q        B           40.2                40.2
CP2D6_HUMAN         469         P           A           2f9q        D           5.2                 5.2
CP2D6_HUMAN         478         H           Y           2f9q        B           71.7                71.7
CP2D6_HUMAN         231         L           P           2f9q        C           35.9                35.9
CP2D6_HUMAN         300         A           G           2f9q        D           3.7                 3.7
CP2D6_HUMAN         365         R           H           2f9q        A           0                   0
CP2E1_HUMAN         76          R           H           3koh        B           22.9                22.9
CP2E1_HUMAN         179         V           I           3lc4        A           0.6                 0.6
CP2E1_HUMAN         389         V           I           3e4e        A           0                   0
CP2E1_HUMAN         457         H           L           3t3z        A           10.9                10.9
CP2E1_HUMAN         219         N           D           3e4e        A           15.2                15.2
CP2E1_HUMAN         366         S           C           3t3z        B           15.6                15.6
CP3A4_HUMAN         222         S           P           2v0m        A           35.9                0
CP3A4_HUMAN         445         M           T           2v0m        D           26.2                26.2
CP3A4_HUMAN         56          G           D           1w0e        D           3.1                 3.1
CP3A4_HUMAN         118         I           V           1w0g        D           3.3                 3.3
CP3A4_HUMAN         130         R           Q           1w0e        D           12.3                12.3
CP3A4_HUMAN         162         R           Q           1w0f        B           40.8                40.8
CP3A4_HUMAN         170         V           I           3ua1        D           0.4                 0.4
CP3A4_HUMAN         174         D           H           1tqn        D           49.1                49.1
CP3A4_HUMAN         185         T           S           2j0d        D           0                   0
CP3A4_HUMAN         218         P           R           2v0m        D           64.4                31.4
CP3A4_HUMAN         363         T           M           2v0m        A           0                   0
CP3A4_HUMAN         373         L           F           2v0m        A           8                   8
CP3A4_HUMAN         416         P           L           1w0g        D           2                   2
CP3A4_HUMAN         189         F           S           2v0m        A           0.3                 0.3
CP3A4_HUMAN         293         L           P           2v0m        A           35.9                35.9
CP3A4_HUMAN         467         P           S           1w0g        D           31.9                31.9
CP3A4_HUMAN         96          K           E           1w0e        D           52.7                52.7
CP3A4_HUMAN         252         S           A           3nxu        A           0.9                 0.9
CP3A4_HUMAN         349         T           N           1tqn        D           13                  13
CP3A4_HUMAN         431         I           T           1w0e        D           0                   0
CP7A1_HUMAN         100         F           S           3dax        A           14.8                14.8
CP7A1_HUMAN         233         N           S           3dax        A           52.3                52.3
CP7A1_HUMAN         347         D           N           3dax        B           13.4                13.4
CPIN1_HUMAN         34          A           E           2ld4        A           56.8                56.8
CPIN1_HUMAN         52          Q           E           2ld4        A           82                  82
CPNS1_HUMAN         224         M           V           1kfu        B           0                   0
CPSF3_HUMAN         142         E           G           2i7t        A           33.1                33.1
CRBA4_HUMAN         36          V           M           3lwk        B           0.6                 0.6
CRBB2_HUMAN         65          A           S           1ytq        B           34.1                34.1
CRBB3_HUMAN         105         R           Q           3qk3        A           21.2                7.9
CRBB3_HUMAN         159         V           I           3qk3        A           0                   0
CRGB_HUMAN          73          S           I           2jdg        A           35.6                35.6
CRGB_HUMAN          90          R           T           2jdg        A           37.6                37.6
CRGD_HUMAN          102         M           V           2klj        A           27.5                27.5
CRTAM_HUMAN         78          A           D           3rbg        A           49.9                49.9
CSF1R_HUMAN         920         E           D           2i1m        A           62.5                62.5
CSF1R_HUMAN         921         R           Q           3bea        B           67.1                67.1
CSF2_HUMAN          117         I           T           2gmf        B           60.8                60.8
CSF2_HUMAN          115         T           I           2gmf        A           41.3                41.3
CSF3R_HUMAN         231         M           T           2d9q        D           50.8                50.8
CSF3R_HUMAN         320         D           N           2d9q        D           66.1                66.1
CSF3_HUMAN          157         L           M           1cd9        A           39                  8.9
CSF3_HUMAN          174         A           T           1pgr        C           72                  72
CSK22_HUMAN         188         E           A           3e3b        B           55.6                10.4
CSK_HUMAN           287         G           D           3d7t        A           45.4                35.7
CSK_HUMAN           398         R           Q           3d7t        A           41.7                41.7
CSK_HUMAN           442         H           R           3d7u        A           48.5                48.5
CSK_HUMAN           45          P           L           1csk        A           81.7                81.7
CTBP2_HUMAN         47          E           D           2ome        B           0                   0
CTDSL_HUMAN         121         S           P           2hhl        A           26.1                26.1
CTDSL_HUMAN         127         N           S           2hhl        A           64.6                64.6
CTDSL_HUMAN         132         V           G           2hhl        A           2.6                 2.6
CTND1_HUMAN         464         R           C           3l6y        A           91.9                91.9
CUL4A_HUMAN         644         K           R           2hye        A           86.7                86.7
CXB2_HUMAN          27          V           I           2zw3        D           59.9                10.1
CXB2_HUMAN          34          M           T           2zw3        F           57.6                19.8
CXB2_HUMAN          83          F           L           2zw3        K           39.6                20.3
CXB2_HUMAN          160         G           S           2zw3        K           56.6                56.6
CXB2_HUMAN          169         C           Y           2zw3        B           0                   0
CXB2_HUMAN          203         I           T           2zw3        K           16.8                16.8
CXB2_HUMAN          191         F           L           2zw3        B           20.4                0.9
CXB2_HUMAN          127         R           H           3iz1        D           22.7                22.7
CXB2_HUMAN          165         R           W           3iz2        B           27.4                27.4
CXB2_HUMAN          32          R           L           2zw3        K           0.6                 0.6
CXL11_HUMAN         55          N           S           1rjt        A           79.1                79.1
CY24B_HUMAN         517         D           E           3a1f        A           40.6                40.6
CY24B_HUMAN         472         G           S           3a1f        A           59.3                59.3
CYC_HUMAN           56          K           R           3nwv        B           32                  32
CYTA_HUMAN          96          T           M           1gd4        A           8.7                 8.7
CYTD_HUMAN          46          C           R           1rn7        A           36.5                36.5
CYTIP_HUMAN         83          Q           E           2z17        B           67.9                67.9
DAF_HUMAN           52          R           L           2c8i        E           35                  35
DAPK2_HUMAN         60          R           W           2a2a        A           86.8                43.4
DAPK2_HUMAN         271         R           W           2cke        A           85.3                85.3
DCC_HUMAN           759         I           M           2edb        A           7                   7
DCDC2_HUMAN         221         S           G           2dnf        A           46.7                46.7
DCDC2_HUMAN         152         P           A           2dnf        A           66.1                66.1
DCE1_HUMAN          474         V           G           2okj        B           60.3                28.7
DCE1_HUMAN          532         R           Q           2okj        A           15.6                15.6
DCE1_HUMAN          565         F           L           2okj        A           0.1                 0.1
DCE1_HUMAN          228         I           L           2okj        B           57.1                8.7
DCE2_HUMAN          124         K           N           2okk        B           24.8                24.8
DCE2_HUMAN          286         K           R           2okk        B           31                  25.3
DCE2_HUMAN          375         R           Q           2okk        B           77.7                77.7
DCE2_HUMAN          153         P           Q           2okk        B           80.6                45.9
DCE2_HUMAN          232         G           E           2okk        B           80.2                80.2
DCE2_HUMAN          326         G           A           2okk        B           68.4                68.4
DD19B_HUMAN         149         V           L           3fmo        B           0                   0
DDB1_HUMAN          427         L           F           2b5n        A           0                   0
DDC_HUMAN           210         P           L           3rbf        A           56.8                56.8
DDC_HUMAN           217         M           V           3rbf        A           0                   0
DDC_HUMAN           61          E           D           3rbf        B           35.1                35.1
DDC_HUMAN           239         M           I           3rbf        B           0                   0
DDC_HUMAN           239         M           L           3rbf        B           0                   0
DDC_HUMAN           462         R           Q           3rbf        B           43.4                43.4
DDX53_HUMAN         381         M           I           3iuy        A           0                   0
DDX53_HUMAN         391         R           M           3iuy        A           58.4                21.5
DDX58_HUMAN         580         D           E           3tmi        A           10                  10
DDX59_HUMAN         107         I           V           2yqp        A           46.6                46.6
DEFB1_HUMAN         48          A           V           2nle        A           58.1                58.1
DEFB1_HUMAN         67          C           S           2nle        B           0                   0
DEFB1_HUMAN         38          V           I           2nlc        A           45.4                45.4
DEN1B_HUMAN         216         V           M           3tw8        A           0.8                 0.8
DHB14_HUMAN         31          N           D           1yde        A           71.8                71.8
DHB14_HUMAN         130         R           W           1yde        C           36.3                23.8
DHB1_HUMAN          238         A           V           1fdv        B           0                   0
DHB4_HUMAN          687         T           I           1ikt        A           14.6                14.6
DHB4_HUMAN          728         M           V           1ikt        A           57.1                57.1
DHB4_HUMAN          511         W           R           1s9c        A           56.1                33.5
DHB4_HUMAN          559         I           V           1s9c        B           0.1                 0.1
DHB4_HUMAN          427         A           V           1s9c        A           0.5                 0.5
DHB4_HUMAN          491         A           T           1s9c        B           21                  21
DHB4_HUMAN          606         A           S           1s9c        B           58.4                58.4
DHB4_HUMAN          106         R           H           1zbq        B           42.1                42.1
DHB4_HUMAN          292         T           S           1zbq        B           44.7                29.3
DHB4_HUMAN          90          F           L           1zbq        B           23.9                23.9
DHB4_HUMAN          140         K           N           1zbq        B           46.8                46.8
DHB8_HUMAN          190         H           R           2pd6        B           46.2                39
DHPR_HUMAN          51          S           T           1hdr        B           27.8                27.8
DHRS1_HUMAN         241         T           I           2qq5        D           40.7                40.7
DHYS_HUMAN          174         E           D           1rlz        D           58.8                25.4
DLDH_HUMAN          331         L           V           2f5z        B           38.8                38.8
DLG1_HUMAN          278         R           Q           3rl7        A           30.1                30.1
DLRB1_HUMAN         13          S           R           2hz5        A           72.5                1.2
DLRB1_HUMAN         71          I           F           1z09        A           43.7                0.1
DMC1_HUMAN          200         M           V           2zjb        F           17.2                17.2
DNLI1_HUMAN         267         N           S           1x9n        D           35.7                35.7
DNLI1_HUMAN         409         R           H           1x9n        D           20.4                20.4
DNLI1_HUMAN         614         T           I           1x9n        D           50.3                50.3
DNLI1_HUMAN         349         V           M           1x9n        D           12.7                3.7
DNLI1_HUMAN         369         V           I           1x9n        D           0.1                 0.1
DNLI1_HUMAN         677         R           L           1x9n        D           46.3                46.3
DNLI3_HUMAN         986         P           S           1in1        A           57.3                57.3
DNLI4_HUMAN         658         I           V           3ii6        C           24                  24
DNLI4_HUMAN         857         A           T           3ii6        C           42.6                42.6
DNM3L_HUMAN         278         R           G           2pvc        A           14.2                14.2
DOCK2_HUMAN         1558        D           A           2yin        A           54.9                54.9
DOK2_HUMAN          152         A           P           2dlw        A           80.4                80.4
DP13A_HUMAN         108         A           V           2q12        B           22.2                22.2
DPOD2_HUMAN         303         N           S           3e0j        A           32.8                32.8
DPOG2_HUMAN         169         A           T           2g4c        B           58.2                58.2
DPOG2_HUMAN         416         G           A           3ikl        B           0                   0
DPOLB_HUMAN         242         P           R           8icf        C           54.9                54.9
DPOLL_HUMAN         438         R           W           2bcr        D           15.3                15.3
DPOLM_HUMAN         107         E           D           2htf        A           50.9                50.9
DPP2_HUMAN          89          A           G           3n0t        A           14                  14
DPP3_HUMAN          678         R           H           3fvy        A           21.8                21.8
DPP3_HUMAN          76          R           H           3fvy        A           22.2                22.2
DPP3_HUMAN          145         Q           H           3fvy        A           61.1                61.1
DPP3_HUMAN          690         E           K           3fvy        A           57.5                57.5
DPYL2_HUMAN         118         A           T           2gse        A           49.4                49.4
DSG2_HUMAN          89          Y           C           2yqg        A           2.8                 2.8
DSS1_HUMAN          17          D           G           1iyj        A           72.6                2.9
DTX3L_HUMAN         668         K           M           3pg6        B           84.2                84.2
DUPD1_HUMAN         137         S           R           2y96        B           78.2                78.2
DUPD1_HUMAN         66          D           N           2y96        D           5.9                 3.8
DUS13_HUMAN         156         C           Y           2gwo        B           14.5                14.5
DUS13_HUMAN         62          R           Q           2pq5        C           41.8                22.3
DUS13_HUMAN         190         R           G           2pq5        C           84.5                56.9
DUS16_HUMAN         23          T           M           2vsw        D           67.8                67.8
DUS22_HUMAN         119         R           H           1wrm        A           41.4                41.4
DUS23_HUMAN         131         G           S           2img        A           60.3                60.3
DUS23_HUMAN         124         E           V           2img        A           29.8                29.8
DUS6_HUMAN          114         V           L           1hzm        A           32.9                32.9
DUS6_HUMAN          144         S           A           1hzm        A           37.6                37.6
DUS6_HUMAN          313         N           I           1mkp        B           88                  51.9
DYN1_HUMAN          744         D           N           3zyc        B           50.7                50.7
DYR1A_HUMAN         415         Y           F           2vx3        D           28.7                25.8
DYRK2_HUMAN         245         H           N           3k2l        A           51                  51
DYRK2_HUMAN         295         N           S           3k2l        A           43                  43
DYRK2_HUMAN         451         R           Q           3kvw        A           31.8                31.8
DYRK2_HUMAN         455         F           Y           3k2l        A           11.8                11.8
E2AK2_HUMAN         428         V           E           2a19        B           0.6                 0.6
E2AK2_HUMAN         506         I           V           2a19        B           55.7                55.7
E2F1_HUMAN          252         R           H           2aze        D           22.4                22.4
E2F1_HUMAN          276         V           M           2aze        D           35.7                15.7
ECE1_HUMAN          341         T           I           3dwb        A           78.4                78.4
ECE1_HUMAN          630         W           R           3dwb        A           8.6                 8.6
ECE2_HUMAN          101         H           Y           2pxx        A           5.7                 5.7
ECH1_HUMAN          217         G           R           2vre        B           85.2                14.9
ECHD3_HUMAN         162         D           N           2vx2        C           33.1                0.7
ECHM_HUMAN          75          T           I           2hw5        E           42.8                42.8
ECP_HUMAN           124         T           R           1h1h        A           41.2                41.2
ECP_HUMAN           72          R           C           2kb5        A           29.7                29.7
ECP_HUMAN           130         G           R           1qmt        A           32.6                32.6
EFNA5_HUMAN         55          N           K           2x11        B           54.3                54.3
EGFR_HUMAN          98          R           Q           1mox        A           31.8                31.8
EGFR_HUMAN          266         P           R           1ivo        A           49.7                27.2
EGFR_HUMAN          521         R           K           1nql        A           15.8                15.8
EGFR_HUMAN          962         R           G           2rfd        D           60.8                14
EGFR_HUMAN          988         H           P           2jiu        B           13.8                13.8
EGFR_HUMAN          674         V           I           2ks1        B           56.6                56.6
EGF_HUMAN           981         D           E           1ivo        D           65.7                50.4
EHMT2_HUMAN         1165        Y           F           3rjw        A           60.5                60.5
EI2BE_HUMAN         587         I           V           3jui        A           1.2                 1.2
ELAV4_HUMAN         166         D           G           1g2e        B           33.5                33.5
ELNE_HUMAN          219         V           I           1ppg        A           22.4                0.2
ELNE_HUMAN          98          V           L           1ppg        A           51.1                51.1
ELNE_HUMAN          101         V           L           1hne        A           3.8                 3.8
EM55_HUMAN          448         E           Q           3ney        A           61.3                61.3
EME1_HUMAN          350         I           T           2ziu        D           0.7                 0.7
EME1_HUMAN          347         V           I           2ziv        B           0.8                 0.8
EMIL1_HUMAN         903         E           K           2ka3        C           38.9                38.9
ENOA_HUMAN          177         N           K           3b97        B           25.3                25.3
ENOA_HUMAN          325         P           Q           2psn        B           25.4                25.4
ENOB_HUMAN          71          S           N           2xsx        A           56.3                56.3
ENOB_HUMAN          85          A           V           2xsx        A           22                  22
ENOF1_HUMAN         31          D           E           4a35        B           71.6                48.4
ENOF1_HUMAN         145         M           T           4a35        B           30.5                30.5
ENOF1_HUMAN         428         Y           S           4a35        B           30.9                30.9
ENOG_HUMAN          264         P           A           1te6        B           86.1                86.1
ENOG_HUMAN          395         T           A           1te6        A           0                   0
ENPP1_HUMAN         173         K           Q           2ys0        A           93.1                93.1
ENPP1_HUMAN         179         N           S           2ys0        A           17.4                17.4
EPHA2_HUMAN         876         R           H           1mqb        A           91.9                91.9
EPHA2_HUMAN         631         M           T           1mqb        A           19.9                19.9
EPHA2_HUMAN         391         G           R           3mx0        A           47.1                47.1
EPHA2_HUMAN         511         T           M           2x10        A           4.9                 4.9
EPHA2_HUMAN         99          K           N           3hpn        A           31.2                12.3
EPHA5_HUMAN         672         A           T           2r2p        B           49.6                49.6
EPHA5_HUMAN         673         S           T           2r2p        B           87.5                87.5
EPHA7_HUMAN         138         I           V           3nru        B           9.6                 9.6
EPHA8_HUMAN         444         V           M           1x5l        A           69                  69
EPHB1_HUMAN         485         R           S           2djs        A           59.6                59.6
EPHB1_HUMAN         912         A           T           2eao        A           63.8                63.8
EPHB1_HUMAN         981         T           M           2eao        A           94.7                94.7
EPHB1_HUMAN         973         R           W           2eao        A           45.6                45.6
EPHB4_HUMAN         67          P           L           2bba        A           21.3                21.3
EPHB4_HUMAN         113         V           I           2bba        A           0                   0
EPHB4_HUMAN         678         R           H           2vwv        A           25                  25
EPHB4_HUMAN         882         A           T           2vwu        A           63.2                63.2
EPS8_HUMAN          761         D           E           2e8m        A           72.8                72.8
ERAP1_HUMAN         127         R           P           3qnf        A           38.2                38.2
ERAP1_HUMAN         276         I           M           2yd0        A           13.7                13.7
ERAP1_HUMAN         346         G           D           3mdj        A           33.6                33.6
ERAP1_HUMAN         349         M           V           3qnf        A           10.5                10.5
ERAP1_HUMAN         528         K           R           3qnf        A           14                  14
ERAP1_HUMAN         730         Q           E           3rjo        A           36.3                36.3
ERAP1_HUMAN         575         D           N           2yd0        A           74.5                74.5
ERAP1_HUMAN         725         R           Q           3mdj        A           16                  16
ERAP1_HUMAN         56          E           K           3qnf        A           85.2                85.2
ERAP1_HUMAN         575         D           G           2yd0        A           74.5                74.5
ERAP2_HUMAN         214         P           L           3se6        A           1.3                 1.3
ERAP2_HUMAN         392         K           N           3se6        A           1.2                 1.2
ERAP2_HUMAN         669         L           Q           3se6        A           0                   0
ERAP2_HUMAN         411         L           R           3se6        A           6.2                 6.2
ERBB2_HUMAN         452         W           C           3mzw        A           23.2                1.8
ERBB2_HUMAN         655         I           V           1qr1        C           90.6                1.5
ERBB2_HUMAN         768         L           S           3rcd        A           59.7                10.9
ERBB3_HUMAN         30          P           L           1m6b        D           65.8                57.1
ERBB3_HUMAN         204         T           I           1m6b        B           76.5                76.5
ERBB3_HUMAN         385         N           S           1m6b        D           37.5                37.5
ERBB3_HUMAN         717         S           L           3lmg        A           71                  71
ERBB3_HUMAN         744         I           T           3lmg        A           0                   0
ERCC1_HUMAN         266         A           T           1z00        A           0                   0
ERCC8_HUMAN         200         Y           C           4a11        D           24.1                24.1
ERCC8_HUMAN         150         S           C           4a11        D           4.9                 4.9
ERG7_HUMAN          642         L           V           1w6j        A           19                  19
ERG7_HUMAN          175         R           Q           1w6k        A           38.7                38.7
ERG7_HUMAN          310         H           R           1w6j        A           70.2                70.2
ERG7_HUMAN          614         R           W           1w6k        A           37.8                37.8
ERG7_HUMAN          688         P           L           1w6j        A           31.4                31.4
ERN1_HUMAN          700         N           S           3p23        A           54.5                54.5
ERP27_HUMAN         52          F           L           2l4c        A           45.2                45.2
EST1_HUMAN          75          S           N           1mx9        J           70.3                26.4
EST1_HUMAN          199         R           H           3k9b        C           45.8                45.8
EST1_HUMAN          203         D           E           2h7c        G           49.1                49.1
ESTD_HUMAN          190         G           E           3fcx        B           30.4                30.4
ESTD_HUMAN          257         G           D           3fcx        B           87.3                65.5
ETFA_HUMAN          171         T           I           2a1u        A           35.4                35.4
ETFB_HUMAN          154         T           M           1efv        B           29.2                29.2
EXO1_HUMAN          27          V           A           3qe9        A           0                   0
EXO1_HUMAN          76          V           I           3qeb        A           0.2                 0.2
EXO1_HUMAN          93          R           G           3qe9        A           55.2                55.2
EXO1_HUMAN          137         A           S           3qe9        A           0                   0
EXO1_HUMAN          279         N           S           3qeb        A           11.8                11.8
EXO1_HUMAN          299         N           S           3qea        A           25.7                25.7
EXOS3_HUMAN         225         Y           H           2nn6        G           82.3                82.3
EXOS5_HUMAN         33          C           W           2nn6        D           16.8                3.2
EXOS7_HUMAN         169         R           Q           2nn6        E           24                  24
EZRI_HUMAN          180         R           C           1ni2        A           90.3                90.3
F13A_HUMAN          565         P           L           1evu        B           49.4                40.9
F13A_HUMAN          651         V           I           1fie        A           0.9                 0.9
F13A_HUMAN          652         Q           E           1ex0        B           18.3                18.3
F13A_HUMAN          551         T           I           1fie        B           10.5                10.5
F13A_HUMAN          589         L           Q           1ex0        A           40.5                40.5
F13A_HUMAN          205         Y           F           1ex0        B           1.2                 1.2
F13A_HUMAN          351         M           K           1ggt        B           6.9                 6.9
F13A_HUMAN          35          V           L           1ex0        B           47.8                47.8
F13A_HUMAN          40          V           I           1f13        A           61.3                61.3
F16P1_HUMAN         325         V           A           1fta        A           0                   0
F16P1_HUMAN         233         F           I           3a29        A           67.4                39.8
F16P1_HUMAN         255         R           L           2wbb        C           14.1                2.8
F16P2_HUMAN         86          V           L           3ifc        F           0.3                 0.3
FA10_HUMAN          152         A           T           1iqf        B           13.8                0.9
FA11_HUMAN          399         W           R           1zsl        A           4.2                 4.2
FA11_HUMAN          308         I           F           2f83        B           49.1                0.6
FA11_HUMAN          339         C           F           2j8j        B           54.9                9.2
FA7_HUMAN           413         R           Q           1kli        D           84.8                37.1
FA7_HUMAN           352         A           T           2b7d        B           66.8                66.8
FA7_HUMAN           445         E           K           2f9b        B           38.7                38.7
FA7_HUMAN           295         V           D           1qfk        D           56.3                20.3
FA7_HUMAN           367         T           S           1jbu        A           0.8                 0.8
FABD_HUMAN          303         A           G           2c2n        B           2.8                 2.8
FABP6_HUMAN         33          R           H           1o1u        A           41.7                41.7
FABP6_HUMAN         55          S           Y           1o1v        A           13.4                13.4
FABP6_HUMAN         79          T           M           1o1u        A           44.9                44.9
FABP7_HUMAN         61          T           M           1jjx        A           28.9                28.9
FABPI_HUMAN         55          A           T           3ifb        A           64.4                64.4
FABPL_HUMAN         54          A           T           2l67        A           1.3                 1.3
FABPL_HUMAN         94          T           A           2py1        A           49                  49
FAHD1_HUMAN         110         D           N           1saw        B           48.4                48.4
FAIM1_HUMAN         117         A           T           2kw1        A           70.5                70.5
FAIM1_HUMAN         127         L           S           2kw1        A           18.7                18.7
FAK2_HUMAN          970         E           K           3gm2        D           34.6                34.6
FANCE_HUMAN         340         G           R           2ilr        B           0                   0
FANCE_HUMAN         343         R           Q           2ilr        B           36.6                36.6
FANCE_HUMAN         502         A           T           2ilr        B           97.3                46.6
FANCF_HUMAN         320         P           L           2iqc        A           81.4                81.4
FANCF_HUMAN         295         V           I           2iqc        A           21                  21
FANCL_HUMAN         144         S           F           3zqs        D           39.9                39.9
FBW1A_HUMAN         543         A           S           1p22        A           73.2                73.2
FBXW7_HUMAN         668         S           G           2ovr        B           56.8                56.8
FCAR_HUMAN          113         D           N           1ovz        D           35.7                22.4
FCER2_HUMAN         284         R           Q           2h2t        A           25.3                25.3
FCERA_HUMAN         84          K           R           2y7q        A           22.8                22.8
FCERA_HUMAN         101         S           N           1f6a        A           1.5                 1.5
FCG2A_HUMAN         167         H           R           3ry6        C           49.8                6.8
FCG2A_HUMAN         63          Q           R           3ry4        B           45.2                45.2
FCG2A_HUMAN         140         M           V           3ry6        C           43.3                43.3
FCG2B_HUMAN         205         Y           F           2fcb        A           23.1                23.1
FCG3A_HUMAN         176         F           V           3ay4        C           12.9                0
FCG3A_HUMAN         66          L           R           3sgj        C           62                  16.9
FCG3A_HUMAN         66          L           H           3sgj        C           62                  16.9
FCG3A_HUMAN         147         G           D           3ay4        C           40.4                3.3
FCG3A_HUMAN         158         Y           H           3ay4        C           57.7                57.7
FCG3B_HUMAN         36          S           R           1t89        C           1.8                 1.8
FCG3B_HUMAN         82          N           D           1t83        C           82.6                82.6
FCG3B_HUMAN         65          S           N           1e4k        C           41                  41
FCG3B_HUMAN         106         I           V           1t89        C           58.6                40.8
FCG3B_HUMAN         78          A           D           1e4j        A           46.4                46.4
FCN1_HUMAN          126         Y           H           2d39        A           44.5                36.8
FCN2_HUMAN          113         H           Y           2j3o        B           39.2                31.7
FCN2_HUMAN          117         G           S           2j3f        C           25.2                0
FCN2_HUMAN          236         T           M           2j2p        A           34.9                34.9
FCN2_HUMAN          258         A           S           2j3f        B           0                   0
FDFT_HUMAN          45          K           R           1ezf        A           51.1                51.1
FER_HUMAN           507         I           T           2kk6        A           2.3                 2.3
FGF13_HUMAN         197         K           Q           3hbw        A           40.2                40.2
FGF1_HUMAN          21          G           E           1ry7        A           36.1                3.5
FGF20_HUMAN         116         G           R           3f1r        F           38.6                38.6
FGF20_HUMAN         175         P           A           3f1r        E           40.9                40.9
FGF20_HUMAN         206         D           N           3f1r        B           56.2                56.2
FGF9_HUMAN          94          I           V           1g82        D           0                   0
FGFR1_HUMAN         213         W           G           1fq9        B           11.6                11.6
FGFR1_HUMAN         769         L           V           3gql        A           14.4                14.4
FGFR2_HUMAN         186         M           T           1wvz        A           44.8                44.8
FGFR2_HUMAN         613         G           R           1gjo        D           0                   0
FGFR3_HUMAN         338         T           M           1ry7        B           4.2                 4.2
FHL5_HUMAN          243         S           R           1x68        A           24.1                24.1
FIBA_HUMAN          66          S           T           2a45        A           53.8                29.9
FIBB_HUMAN          478         R           K           1re3        B           23                  23
FIBB_HUMAN          265         P           L           2hpc        E           25.4                6.2
FIBB_HUMAN          100         P           S           2a45        E           83.9                78.3
FIBG_HUMAN          191         G           R           1fic        A           0                   0
FIBG_HUMAN          410         M           V           1fzg        C           0                   0
FIBG_HUMAN          140         Y           H           1ltj        C           64                  7.9
FKBP2_HUMAN         97          C           Y           2pbc        B           26.2                15.3
FKBP8_HUMAN         87          A           V           2jwx        A           68.2                68.2
FLT3_HUMAN          227         T           M           3qs7        D           53                  53
FLT3_HUMAN          158         V           A           3qs9        D           12.3                12.3
FLT3_HUMAN          324         D           N           3qs9        C           20.2                20.2
FLT3_HUMAN          358         D           V           3qs9        C           58.9                58.9
FLT3_HUMAN          194         V           M           3qs7        C           16.9                16.9
FOLH1_HUMAN         75          Y           H           3iww        B           45.3                45.3
FOLH1_HUMAN         627         V           L           2c6c        B           4.8                 4.8
FPPS_HUMAN          391         I           V           3n3l        B           0                   0
FRDA_HUMAN          202         S           C           3t3x        D           68.7                67.3
FST_HUMAN           152         E           Q           2b0u        D           43.5                28.6
FTO_HUMAN           405         A           V           3lfm        A           56.8                56.8
FUBP1_HUMAN         399         I           K           1j4w        B           16.6                1
FUT8_HUMAN          267         T           K           2de0        B           63.7                63.7
FYN_HUMAN           445         I           F           2dq7        A           19.8                19.8
FYN_HUMAN           506         D           E           2dq7        A           49.4                49.4
G3PT_HUMAN          110         D           N           3h9e        D           46.2                26.4
G3P_HUMAN           22          A           G           1znq        D           0.5                 0.5
G3P_HUMAN           251         K           N           1u8f        C           52.4                52.4
G6PD_HUMAN          68          V           M           1qki        B           0                   0
G6PD_HUMAN          126         N           D           2bh9        B           40.1                40.1
G6PI_HUMAN          208         I           T           1iat        B           0                   0
G6PI_HUMAN          308         R           H           1nuh        B           30                  30
GA45G_HUMAN         112         G           S           3ffm        B           82.5                82.5
GAK_HUMAN           144         S           L           3ll6        B           38.5                38.5
GALE_HUMAN          180         A           V           1ek5        B           0                   0
GALK1_HUMAN         184         I           M           1wuu        B           16.2                16.2
GALK1_HUMAN         274         G           D           1wuu        B           4.2                 4.2
GALK1_HUMAN         338         V           A           1wuu        A           13.7                13.7
GALK2_HUMAN         182         I           V           2a2d        A           0.9                 0.9
GALM_HUMAN          190         N           Y           1so0        A           45.7                45.7
GALT2_HUMAN         554         V           M           2ffv        D           48.8                18.7
GALT2_HUMAN         245         R           H           2ffv        B           42.7                42.7
GAMT_HUMAN          209         T           M           3orh        A           33.8                33.8
GAS6_HUMAN          390         V           M           2c5d        A           0.1                 0.1
GAS6_HUMAN          623         S           L           1h30        D           19                  19
GAS6_HUMAN          655         E           K           2c5d        A           21.9                21.9
GAS6_HUMAN          659         R           Q           2c5d        A           51.7                51.7
GATM_HUMAN          110         Q           H           6jdw        B           34.6                34.6
GBA3_HUMAN          106         D           N           2zox        A           3                   3
GBA3_HUMAN          213         R           P           2zox        A           23.2                23.2
GBA3_HUMAN          354         C           R           2zox        A           5.1                 5.1
GBA3_HUMAN          172         M           I           2e9l        A           18.2                18.2
GBP1_HUMAN          78          I           V           2b8w        A           0                   0
GBP1_HUMAN          166         E           D           1f5n        A           75.1                75.1
GCDH_HUMAN          298         A           T           1siq        D           0.2                 0.2
GCDH_HUMAN          298         A           V           1siq        D           0.2                 0.2
GELS_HUMAN          129         A           T           1c0f        A           31                  0
GELS_HUMAN          668         R           L           3ffn        A           17.4                17.4
GGH_HUMAN           151         T           I           1l9x        B           22.5                22.5
GHRHR_HUMAN         57          A           T           2xdg        A           17.2                17.2
GHRHR_HUMAN         121         E           D           2xdg        B           52.6                52.6
GHR_HUMAN           179         R           H           1hwg        B           43                  43
GHR_HUMAN           162         V           F           1hwg        C           21.7                18.5
GIMA2_HUMAN         161         H           R           3p1j        A           46.2                46.2
GIMA2_HUMAN         74          V           F           2xtn        B           0.5                 0.5
GIMA2_HUMAN         152         N           S           2xtm        B           93.2                93.2
GIMA4_HUMAN         128         E           D           3lxx        B           45.3                45.3
GLCM_HUMAN          509         L           P           2j25        B           2.2                 2.2
GLCM_HUMAN          92          M           T           3keh        B           44.7                44.7
GLCM_HUMAN          310         S           G           2nt1        K           13.8                13.8
GLCM_HUMAN          368         R           H           1ogs        D           71.9                27.5
GLIP1_HUMAN         211         R           Q           3q2r        B           14.4                14.4
GLP1R_HUMAN         44          R           H           3iol        A           48.3                48.3
GLP1R_HUMAN         131         R           Q           3c5t        A           57.4                57.4
GLRX1_HUMAN         47          D           Y           1b4q        A           28.6                28.6
GLRX2_HUMAN         95          K           E           2cq9        A           32.5                32.5
GLRX3_HUMAN         21          Q           H           2wz9        A           54.6                54.6
GLRX3_HUMAN         123         P           S           2wz9        A           99.8                99.8
GLRX5_HUMAN         146         A           T           2wul        A           42.7                42.7
GLSK_HUMAN          254         A           P           3uo9        A           39.3                39.3
GLUC_HUMAN          115         A           V           3iol        B           66.1                40.1
GLYC_HUMAN          474         L           F           1bj4        C           73.4                73.4
GMFG_HUMAN          122         E           K           3l50        A           50.8                50.8
GMFG_HUMAN          136         E           K           3l50        A           84                  84
GMPR1_HUMAN         234         A           T           2bwg        B           10.5                1
GMPR1_HUMAN         256         F           I           2bwg        A           24.9                24.9
GMPR2_HUMAN         242         G           D           2a7r        A           10.9                10.9
GNLY_HUMAN          119         T           I           1l9l        A           1.2                 1.2
GP1BA_HUMAN         161         T           M           1gwb        D           75.5                35.3
GP1BA_HUMAN         72          R           H           3p72        A           50.6                50.6
GP1BA_HUMAN         254         A           S           1sq0        B           36.6                1.9
GP1BA_HUMAN         86          L           F           1gwb        F           2.2                 2.2
GPD1L_HUMAN         178         L           F           2pla        A           17.5                17.5
GPDA_HUMAN          54          I           V           1wpq        A           0.5                 0.5
GPDA_HUMAN          113         A           P           1wpq        B           0.5                 0.5
GPDA_HUMAN          197         V           A           1wpq        A           0                   0
GPX2_HUMAN          176         I           M           2he3        D           22                  22
GPX2_HUMAN          126         P           L           2he3        D           8.3                 0.9
GPX2_HUMAN          146         R           C           2he3        D           78                  52
GPX3_HUMAN          128         F           L           2r37        B           9                   9
GPX5_HUMAN          85          L           V           2i3y        D           0                   0
GRAB_HUMAN          94          P           A           1iau        A           30.7                30.7
GRAH_HUMAN          84          R           Q           3tju        A           98.7                98.7
GRAN_HUMAN          80          S           A           1f4q        A           15.1                15.1
GRB10_HUMAN         558         D           H           1nrv        A           14.8                14.8
GRHPR_HUMAN         170         R           Q           2wwr        A           43.1                34.5
GRIK1_HUMAN         757         I           V           3fvg        B           0.4                 0.4
GRIK2_HUMAN         766         V           I           3qxm        A           0                   0
GRK6_HUMAN          73          T           M           2acx        B           55.2                47.8
GRM1_HUMAN          285         R           K           3ks9        B           31.6                31.6
GRM7_HUMAN          495         I           V           3mq4        B           0.6                 0.6
GSHB_HUMAN          236         R           Q           2hgs        A           18.9                18.9
GSHB_HUMAN          437         K           E           2hgs        A           86.4                86.4
GSHR_HUMAN          314         P           H           1bwc        B           65.5                65.5
GSHR_HUMAN          153         R           C           1k4q        B           54.8                45.5
GSHR_HUMAN          232         G           S           3djg        B           52.1                52.1
GSHR_HUMAN          261         I           V           3grt        B           0                   0
GSHR_HUMAN          297         E           D           1grt        B           17                  17
GSHR_HUMAN          232         G           R           3djg        B           52.1                52.1
GSTA1_HUMAN         19          T           I           1ydk        A           0.1                 0.1
GSTA1_HUMAN         113         P           Q           1gsd        A           36                  36
GSTA1_HUMAN         117         K           Q           1k3y        B           29.6                29.6
GSTA2_HUMAN         112         S           T           4acs        B           12.6                12.6
GSTA2_HUMAN         210         E           A           1ags        A           41.5                41.5
GSTA2_HUMAN         110         P           S           2wju        A           27                  27
GSTA2_HUMAN         149         V           A           2wju        B           2.9                 2.9
GSTA3_HUMAN         71          I           L           1tdi        B           0                   0
GSTA3_HUMAN         73          N           D           2vcv        F           38.5                11.2
GSTA4_HUMAN         100         L           P           3ik7        A           5.9                 5.9
GSTA4_HUMAN         163         T           A           1gul        A           0                   0
GSTM1_HUMAN         173         K           N           2f3m        B           73.5                73.5
GSTM1_HUMAN         210         S           T           1xwk        B           4.3                 4.3
GSTM2_HUMAN         173         S           N           1hnb        B           48.4                48.4
GSTM3_HUMAN         224         V           I           3gtu        D           44.6                44.6
GSTM4_HUMAN         2           S           P           4gtu        A           91.2                91.2
GSTM4_HUMAN         160         A           V           4gtu        A           1.2                 1.2
GSTM4_HUMAN         208         L           V           4gtu        B           3.4                 3.4
GSTM4_HUMAN         209         Y           F           4gtu        B           8                   8
GSTM4_HUMAN         211         R           K           4gtu        B           24.8                24.8
GSTM4_HUMAN         212         V           M           4gtu        B           45.6                45.6
GSTO1_HUMAN         140         A           D           1eem        B           50.7                50.7
GSTO1_HUMAN         208         E           K           3lfl        B           81.5                81.5
GSTO1_HUMAN         236         A           V           1eem        B           0                   0
GSTO1_HUMAN         86          S           C           1eem        B           5.6                 5.6
GSTO2_HUMAN         142         N           D           3q18        A           76.4                76.4
GSTO2_HUMAN         130         C           Y           3q18        A           0                   0
GSTP1_HUMAN         105         I           V           1aqx        A           29                  16.6
GSTP1_HUMAN         114         A           V           1gss        C           64.1                64.1
GSTP1_HUMAN         169         G           D           2pgt        A           33.8                33.8
GSTT1_HUMAN         21          A           T           2c3n        A           0                   0
GSTT1_HUMAN         141         D           N           2c3n        D           46.2                46.2
GSTT1_HUMAN         169         V           I           2c3n        A           1.5                 1.5
GSTT1_HUMAN         173         E           K           2c3t        A           0                   0
GSTT2_HUMAN         139         M           I           3ljr        B           1.6                 1.6
GTF2I_HUMAN         174         L           V           2d9b        A           16.3                16.3
GUC1C_HUMAN         72          V           I           2ggz        A           1.4                 1.4
GUC1C_HUMAN         85          M           V           2ggz        A           40                  40
GUC1C_HUMAN         119         A           V           2ggz        A           4.5                 4.5
GUC1C_HUMAN         159         M           V           2ggz        A           1.8                 1.8
HASP_HUMAN          706         M           V           3dlz        A           89.7                89.7
HBA_HUMAN           45          P           L           2h35        C           20.7                20.7
HBA_HUMAN           60          G           D           1a00        A           0                   0
HBA_HUMAN           61          K           N           1a9w        A           20.7                20.7
HBA_HUMAN           69          N           K           1z8u        D           53.8                24.6
HBA_HUMAN           92          L           P           3ia3        B           45.9                22.1
HBA_HUMAN           103         S           R           2hbs        A           4.9                 4.9
HBA_HUMAN           11          V           F           1a01        A           0                   0
HBA_HUMAN           92          L           F           3ia3        B           45.9                22.1
HBB_HUMAN           3           H           L           3d17        H           48.7                37.8
HBB_HUMAN           3           H           Q           3d17        H           48.7                37.8
HBB_HUMAN           6           P           R           1b86        B           54.4                54.4
HBB_HUMAN           7           E           V           6hbw        D           56                  56
HBB_HUMAN           8           E           G           1m9p        D           9.2                 7.2
HBB_HUMAN           9           K           E           1hbs        D           18.4                18.4
HBB_HUMAN           12          V           D           1aby        C           0                   0
HBB_HUMAN           14          A           D           1cbl        D           45.4                45.4
HBB_HUMAN           16          W           G           2dxm        B           8.9                 8.9
HBB_HUMAN           18          K           E           2w6v        G           57.9                12.9
HBB_HUMAN           19          V           M           2h35        B           3.2                 3.2
HBB_HUMAN           68          V           G           3s65        D           15.7                15.7
HBB_HUMAN           82          L           V           1abw        C           0                   0
HBD_HUMAN           5           T           I           1shr        D           33.7                33.7
HBG1_HUMAN          76          I           T           1i3d        D           7.5                 7.5
HBG2_HUMAN          76          I           T           1fdh        B           9.5                 9.5
HCDH_HUMAN          152         Q           H           2hdh        A           37.8                37.8
HCK_HUMAN           502         P           Q           2hck        B           5.6                 5.6
HCK_HUMAN           105         M           L           1bu1        A           0                   0
HDAC2_HUMAN         230         R           C           3max        A           39.3                39.3
HDAC2_HUMAN         315         Y           H           3max        A           17.3                17.3
HDHD2_HUMAN         85          R           Q           3hlt        B           45.6                37.2
HDHD3_HUMAN         146         G           E           3k1z        A           50                  50
HEBP2_HUMAN         140         R           Q           3r8j        B           21.8                21.8
HEBP2_HUMAN         191         E           A           3r8j        B           2.1                 2.1
HEM2_HUMAN          59          K           N           1e51        F           29.3                29.3
HEM4_HUMAN          124         K           R           1jr2        A           64.3                64.3
HEM4_HUMAN          171         V           G           1jr2        A           25.9                25.9
HEM6_HUMAN          272         N           H           2aex        B           46.3                46.3
HEM6_HUMAN          294         V           I           2aex        B           38.9                38.9
HEM6_HUMAN          352         R           C           2aex        B           48.8                48.8
HEMH_HUMAN          96          R           Q           2po5        B           35.4                35.4
HEP2_HUMAN          237         K           R           1jmo        C           20.8                20.8
HEP2_HUMAN          442         T           M           1jmj        A           10.4                10.4
HEP2_HUMAN          87          S           N           1jmo        C           35.2                35.2
HEP2_HUMAN          129         L           V           1jmo        C           1.1                 1.1
HERP1_HUMAN         50          R           H           1wgd        A           58.7                58.7
HESX1_HUMAN         125         N           S           2k40        A           46.7                46.7
HEXA_HUMAN          399         N           D           2gk1        D           44.5                44.5
HEXA_HUMAN          293         S           I           2gjx        A           11.8                11.8
HEXB_HUMAN          207         I           V           1o7a        B           0.4                 0.4
HFE_HUMAN           53          V           M           1de4        B           0                   0
HFE_HUMAN           59          V           M           1a6z        A           0.1                 0.1
HFE_HUMAN           277         E           K           1a6z        A           5.2                 5.2
HFE_HUMAN           217         T           I           1a6z        A           38.4                38.4
HGFA_HUMAN          509         R           H           2wuc        A           41.7                41.7
HGFA_HUMAN          644         R           Q           2wuc        A           38.9                20.6
HGFL_HUMAN          676         E           K           2asu        B           1.3                 1.3
HGF_HUMAN           153         S           I           1gmn        A           68.5                68.5
HGS_HUMAN           7           T           S           3zyq        A           46.2                46.2
HHIP_HUMAN          341         V           I           3ho4        A           36.5                36.5
HIBCH_HUMAN         46          T           A           3bpt        A           0.4                 0.4
HIF1A_HUMAN         796         T           A           2ilm        D           93.6                15.2
HIF1N_HUMAN         41          P           A           2cgo        B           38.1                38.1
HIP1R_HUMAN         782         V           M           1r0d        B           29.2                0.3
HIP1R_HUMAN         943         N           S           1r0d        B           47.7                47.7
HLAE_HUMAN          104         G           R           1kpr        F           54.4                54.4
HLAE_HUMAN          128         R           G           2esv        A           35.2                35.2
HLAE_HUMAN          178         R           G           1kpr        B           16.3                16.3
HMDH_HUMAN          638         I           V           3bgl        D           34.6                2.2
HMGB1_HUMAN         156         E           Q           2yrq        A           46.9                46.9
HMGB3_HUMAN         51          T           A           2eqz        A           83.8                83.8
HMHA1_HUMAN         139         R           H           3d25        C           77                  5.6
HMOX1_HUMAN         106         P           L           1ni6        A           29                  9.3
HMOX1_HUMAN         7           D           H           1ni6        B           83.3                83.3
HMOX2_HUMAN         137         R           Q           2rgz        A           19.1                19.1
HMOX2_HUMAN         146         P           L           2q32        A           15.1                15.1
HNF1A_HUMAN         98          A           V           1ic8        C           50.5                50.5
HNF1A_HUMAN         254         L           M           1ic8        C           5.1                 5.1
HNF1A_HUMAN         27          I           L           2gyp        D           58.8                48.2
HNF4G_HUMAN         190         M           I           1lv2        D           61.6                61.6
HNMT_HUMAN          105         T           I           2aou        A           34.5                34.5
HNRPF_HUMAN         87          K           R           2kfy        A           18.1                18.1
HOME3_HUMAN         342         S           R           3cvf        A           38                  7.7
HPPD_HUMAN          33          A           T           3isq        B           7.6                 7.6
HPPD_HUMAN          267         I           F           3isq        B           0                   0
HPPD_HUMAN          340         V           L           3isq        B           21.2                2.9
HPPD_HUMAN          113         R           Q           3isq        B           40.9                40.9
HS3S1_HUMAN         295         K           R           1zrh        A           47.8                47.8
HS3S5_HUMAN         247         I           N           3bd9        A           31.6                31.6
HS71L_HUMAN         8           A           P           3gdq        A           3                   3
HS71L_HUMAN         268         A           T           3gdq        A           15.2                15.2
HS71L_HUMAN         294         D           G           3gdq        A           57.3                57.3
HSC20_HUMAN         73          Y           C           3bvo        A           20.5                20.5
HSC20_HUMAN         163         I           M           3bvo        A           54.2                54.2
HSP71_HUMAN         110         E           D           3d2f        B           53.6                53.6
HSP71_HUMAN         95          I           V           2e88        A           25.1                25.1
HSP76_HUMAN         198         L           F           3fe1        A           0                   0
HSP76_HUMAN         150         A           T           3fe1        A           23.2                23.2
HSP76_HUMAN         153         N           S           3fe1        A           56.7                56.7
HSP76_HUMAN         154         D           N           3fe1        A           79.2                79.2
HSP76_HUMAN         170         N           K           3fe1        A           59.6                59.6
HSP76_HUMAN         173         R           P           3fe1        A           73.9                73.9
HSP76_HUMAN         178         P           A           3fe1        A           6.8                 6.8
HSP76_HUMAN         194         E           K           3fe1        A           49.5                49.5
HSP76_HUMAN         260         R           H           3fe1        A           39.3                39.3
HSP7C_HUMAN         32          D           Y           3ldq        A           73.2                73.2
HTRA2_HUMAN         141         A           S           1lcy        B           75.1                75.1
HUS1_HUMAN          147         Q           K           3ggr        B           26.5                26.5
HUS1_HUMAN          126         S           G           3a1j        B           21.4                10.8
HUS1_HUMAN          221         D           E           3ggr        B           46.2                46.2
HXK1_HUMAN          776         L           M           1hkc        A           0.2                 0.2
HXK2_HUMAN          142         Q           H           2nzt        A           89.5                89.5
HXK2_HUMAN          148         L           F           2nzt        A           10.4                10.4
HXK2_HUMAN          314         A           V           2nzt        A           0.1                 0.1
HXK2_HUMAN          353         R           C           2nzt        B           37.2                37.2
HXK2_HUMAN          497         R           Q           2nzt        A           34.1                34.1
HXK2_HUMAN          775         R           Q           2nzt        A           41.7                41.7
HXK2_HUMAN          844         R           K           2nzt        B           8.6                 8.6
HXK2_HUMAN          274         R           C           2nzt        B           12.1                12.1
HXK2_HUMAN          314         A           P           2nzt        A           0.1                 0.1
HXK2_HUMAN          331         T           I           2nzt        A           67.7                30.7
HXK2_HUMAN          387         A           S           2nzt        A           0                   0
HXK2_HUMAN          801         R           Q           2nzt        B           7.3                 7.3
HXK2_HUMAN          881         D           N           2nzt        A           60.4                60.4
HXK4_HUMAN          107         M           T           4dch        A           46.4                46.4
HXK4_HUMAN          11          A           T           4dch        A           53.7                53.7
HYES_HUMAN          287         R           Q           3otq        B           28.3                0.5
HYES_HUMAN          103         R           C           3i28        B           47.4                47.4
HYES_HUMAN          55          K           R           1zd3        B           22.1                21.8
HYES_HUMAN          21          G           A           1zd5        B           39.3                39.3
HYES_HUMAN          52          R           Q           1s8o        B           35.2                32.8
HYES_HUMAN          154         C           Y           3koo        B           5.4                 0.9
HYES_HUMAN          225         P           L           3i1y        A           73.5                73.5
HYES_HUMAN          369         M           V           3ans        A           30.6                30.6
HYES_HUMAN          470         E           G           1zd5        B           38.7                38.7
I10R1_HUMAN         61          L           V           1y6k        D           5.9                 5.9
I10R1_HUMAN         113         V           I           1j7v        D           32.5                26.9
I10R1_HUMAN         159         S           G           1j7v        D           43.8                43.8
I10R1_HUMAN         212         R           Q           1lqs        A           42.4                11.9
I10R1_HUMAN         224         I           V           1y6m        D           10.3                10.3
I10R2_HUMAN         47          K           E           3lqm        B           61.5                61.5
I13R2_HUMAN         111         W           R           3lb6        B           58.1                58.1
I22R1_HUMAN         130         S           P           3dlq        B           24.8                24.8
I22R1_HUMAN         205         V           I           3dlq        B           0                   0
I22R1_HUMAN         209         A           S           3dlq        B           92                  26.7
I22R1_HUMAN         222         L           P           3dlq        B           47.3                47.3
I22R2_HUMAN         190         E           K           3g9v        A           71.7                71.7
IAPP_HUMAN          53          S           G           3g7w        B           53.1                53.1
IBP1_HUMAN          183         V           I           2dsq        C           18.7                18.7
IBP1_HUMAN          253         I           M           2dsq        C           36.5                36.5
IBP4_HUMAN          42          V           G           1wqj        A           89.3                89.3
IBP6_HUMAN          217         R           Q           1rmj        A           60.2                60.2
IC1_HUMAN           474         Q           E           2oay        A           6.7                 6.7
IC1_HUMAN           480         V           M           2oay        A           0.4                 0.4
IC1_HUMAN           308         T           S           2oay        A           25                  25
ICAM1_HUMAN         56          K           M           1d3l        A           36                  36
ICAM1_HUMAN         155         K           N           1d3l        A           34.5                34.5
ICAM1_HUMAN         34          S           C           1ic1        A           54.6                54.6
ICAM1_HUMAN         241         G           R           2oz4        B           30.7                30.7
ICAM1_HUMAN         469         K           E           1p53        A           61.1                61.1
ICAM1_HUMAN         315         V           M           1p53        A           2.6                 2.6
ICAM1_HUMAN         352         P           L           2oz4        B           32.6                32.6
ICAM1_HUMAN         397         R           Q           1p53        B           36.3                31.4
ICAM2_HUMAN         37          A           T           1zxq        A           10.5                10.5
ICAM2_HUMAN         199         R           H           1zxq        A           23.1                23.1
ICAM3_HUMAN         63          I           V           1t0p        B           19.9                19.9
IDE_HUMAN           612         E           K           3e50        A           55.4                52.8
IDHC_HUMAN          178         V           I           1t09        B           67.4                0
IF16_HUMAN          202         K           E           2oq0        B           68                  68
IF16_HUMAN          723         T           S           3b6y        A           36.7                36.7
IF4A2_HUMAN         93          Q           H           3bor        A           15.1                15.1
IFIH1_HUMAN         946         A           T           2rqb        A           76.5                76.5
IFIH1_HUMAN         460         H           R           3b6e        B           35.1                35.1
IFNG_HUMAN          29          K           Q           1hig        C           30                  30
IFNG_HUMAN          160         R           Q           1eku        B           73.5                65.1
IFNW1_HUMAN         95          R           S           3se4        B           11.5                11.5
IF_HUMAN            255         N           S           2pmv        A           57.1                57.1
IF_HUMAN            65          G           R           3kq4        A           12.3                12.3
IGF1R_HUMAN         388         V           M           1igr        A           0.2                 0.2
IGF1R_HUMAN         437         R           H           1igr        A           19.4                19.4
IGHA1_HUMAN         176         E           D           1iga        B           32.8                32.8
IGHE_HUMAN          359         W           L           1o0v        B           0.1                 0.1
IGLL1_HUMAN         120         P           L           2h32        D           40.8                9.5
IKKB_HUMAN          710         A           T           3brt        C           48.6                48.6
IKKB_HUMAN          734         F           L           3brv        A           75.5                3.4
IKKB_HUMAN          736         A           T           3brv        A           82.3                82.3
IL12B_HUMAN         33          V           I           1f42        A           0                   0
IL12B_HUMAN         298         V           F           3duh        D           6.4                 6.4
IL13_HUMAN          144         R           Q           3lb6        A           57.9                57.9
IL17F_HUMAN         126         E           G           3jvf        A           72.9                18.2
IL17F_HUMAN         155         V           I           3jvf        A           36.7                0
IL17F_HUMAN         161         H           R           3jvf        A           78.7                50.2
IL19_HUMAN          175         F           S           1n1f        A           57                  57
IL1A_HUMAN          138         D           N           2kki        A           0                   0
IL1A_HUMAN          125         N           D           2ila        A           31.8                31.8
IL1A_HUMAN          176         D           H           2l5x        D           24.2                24.2
IL1R1_HUMAN         124         A           G           1g0y        A           49.7                30.4
IL1R2_HUMAN         181         E           K           3o4o        B           90                  90
IL1R2_HUMAN         292         E           K           3o4o        B           21.1                10.2
IL1RA_HUMAN         124         A           T           1ira        A           2.1                 2.1
IL22_HUMAN          158         S           G           1ykb        A           30.4                30.4
IL29_HUMAN          188         N           D           3og6        A           72.1                72.1
IL2RB_HUMAN         83          S           F           2b5i        B           18.3                18.3
IL2RG_HUMAN         109         E           K           3bpl        C           84.1                84.1
IL33_HUMAN          263         I           M           2kll        A           1.4                 1.4
IL3RB_HUMAN         249         E           Q           2gys        A           42.2                34.2
IL4RA_HUMAN         75          I           V           3bpl        B           48.1                48.1
IL4RA_HUMAN         492         A           T           1irs        B           74.6                13.9
IL4RA_HUMAN         492         A           V           1irs        B           74.6                13.9
IL4_HUMAN           27          C           R           1iar        A           22                  22
IL5RA_HUMAN         129         I           V           3qt2        A           3.3                 3.3
IL5RA_HUMAN         262         V           A           3qt2        A           26.6                26.6
IL6RB_HUMAN         148         G           R           1bqu        A           18.2                18.2
IL6RB_HUMAN         397         L           V           3l5j        A           33.9                33.9
IL6RB_HUMAN         454         I           T           3l5i        A           0                   0
IL6RB_HUMAN         499         V           I           3l5i        A           5.4                 5.4
IL6_HUMAN           162         D           V           1p9m        D           66.3                66.3
IL6_HUMAN           162         D           E           1p9m        D           66.3                66.3
IL7RA_HUMAN         113         E           D           3di2        B           64.2                64.2
IMPA1_HUMAN         109         I           V           1awb        B           0                   0
IMPA2_HUMAN         88          A           T           2czh        A           45.7                45.7
INADL_HUMAN         744         C           R           2d92        A           79.9                79.9
INADL_HUMAN         1282        R           H           2daz        A           53.5                53.5
INADL_HUMAN         303         G           R           2dlu        A           61.4                61.4
INADL_HUMAN         1504        A           P           2dm8        A           4.8                 4.8
INADL_HUMAN         362         E           A           2dmz        A           21.5                21.5
INADL_HUMAN         400         I           V           2dmz        A           21.8                21.8
INAR1_HUMAN         168         V           L           3s98        A           9.9                 9.9
INAR1_HUMAN         307         V           I           3s98        A           0                   0
INAR2_HUMAN         196         I           V           3s8w        A           50.4                1.1
INGR1_HUMAN         61          V           I           1fyh        B           0                   0
INMT_HUMAN          205         M           V           2a14        A           23.1                23.1
INMT_HUMAN          219         E           G           2a14        A           54.3                54.3
INMT_HUMAN          28          D           N           2a14        A           73.4                73.4
INMT_HUMAN          246         N           S           2a14        A           21.4                21.4
INMT_HUMAN          254         F           C           2a14        A           0.2                 0.2
INMT_HUMAN          258         R           H           2a14        A           32                  32
INSL3_HUMAN         43          V           L           2h8b        A           37.2                37.2
INSL3_HUMAN         49          P           S           2k6t        B           79.6                60.5
INSR_HUMAN          448         I           T           2hr7        A           0.6                 0.6
INSR_HUMAN          492         Q           K           2hr7        A           63.5                63.5
INSR_HUMAN          171         Y           H           2hr7        A           37.8                37.8
IPSP_HUMAN          55          A           V           1lq8        A           18.6                18.6
IPSP_HUMAN          105         K           E           2ol2        A           63.8                63.8
IPSP_HUMAN          94          G           V           3dy0        A           0                   0
IPSP_HUMAN          115         L           P           2hi9        A           2.7                 2.7
IPSP_HUMAN          217         G           R           2hi9        A           16.2                16.2
IPSP_HUMAN          121         P           A           1lq8        A           66.2                66.2
IQUB_HUMAN          126         V           M           2daf        A           74.7                74.7
IRAK2_HUMAN         47          S           Y           3mop        M           56.7                36.5
IRAK2_HUMAN         43          R           Q           3mop        K           58.3                18.4
IRAK4_HUMAN         390         H           R           2nru        B           90.7                39.1
IRAK4_HUMAN         428         A           T           2nru        C           29.2                29.2
IRAK4_HUMAN         355         M           V           2nru        D           8.1                 8.1
IRAK4_HUMAN         391         R           H           2nru        A           16.7                11.1
IRAK4_HUMAN         98          S           R           3mop        I           35.5                16.6
IRAK4_HUMAN         5           I           V           3mop        G           27.6                27.6
IRF3_HUMAN          377         E           K           1zoq        A           42.8                33.1
IRF3_HUMAN          96          R           Q           2pi0        C           10.6                10.6
IRF3_HUMAN          107         Y           F           3qu6        B           1.1                 1.1
IRS1_HUMAN          158         P           R           1irs        A           65.9                65.9
IRS1_HUMAN          209         M           T           1irs        A           49.8                23.3
ISK1_HUMAN          55          P           S           1cgj        B           45.1                3.4
ISK1_HUMAN          67          R           H           1cgj        B           36.8                36.8
ISK5_HUMAN          420         K           E           1h0z        A           65                  65
ISK5_HUMAN          368         S           N           1h0z        A           47                  47
ISK5_HUMAN          386         D           N           1h0z        A           54.5                54.5
ISK5_HUMAN          395         V           M           1h0z        A           71.9                71.9
ITA2B_HUMAN         40          T           I           3fcs        A           0.6                 0.6
ITA2B_HUMAN         313         G           A           3nig        A           9.1                 9.1
ITA2B_HUMAN         989         A           T           3fcs        A           45.3                28.8
ITA2B_HUMAN         968         Y           N           3fcs        A           26.9                26.9
ITA2B_HUMAN         649         V           L           3fcs        A           20.2                20.2
ITAL_HUMAN          214         R           W           1lfa        A           48.8                48.8
ITAM_HUMAN          1146        P           S           2lke        A           12.4                12.4
ITAV_HUMAN          405         I           V           1jv2        A           0                   0
ITAV_HUMAN          783         V           I           3ije        A           8.5                 7.8
ITAV_HUMAN          548         S           A           1u8c        A           25.2                25.2
ITAX_HUMAN          251         A           T           1n3y        A           17.2                17.2
ITAX_HUMAN          201         F           L           1n3y        A           0.3                 0.3
ITB2_HUMAN          354         Q           H           3k72        B           62.9                62.9
ITB3_HUMAN          169         R           Q           3fcu        E           44.4                44.4
ITB3_HUMAN          453         V           I           1jv2        B           0                   0
ITB3_HUMAN          59          L           P           2q6w        C           103.2               8.7
ITB3_HUMAN          66          L           R           2vc2        D           14.2                2.8
ITB3_HUMAN          515         R           Q           3fcs        B           73.5                71.3
ITB4_HUMAN          1216        H           Q           1qg3        B           51.3                51.3
ITK_HUMAN           581         R           W           1snx        B           77                  77
ITK_HUMAN           587         V           I           1snu        A           2.5                 2.5
ITK_HUMAN           193         R           Q           2yuq        A           62.3                62.3
JAK2_HUMAN          1063        R           H           3tjd        A           46.5                46.5
JUN_HUMAN           297         T           M           1jnm        D           42.8                28.2
KAD1_HUMAN          123         E           Q           1z83        B           55.5                55.5
KAD2_HUMAN          209         A           T           2c9y        A           54.4                54.4
KALM_HUMAN          534         V           I           1zlg        A           40.2                40.2
KALM_HUMAN          666         K           M           1zlg        A           40.9                40.9
KALM_HUMAN          668         R           H           1zlg        A           31.6                31.6
KAPCA_HUMAN         41          L           V           3mvj        A           6.3                 6.3
KAPCA_HUMAN         46          R           Q           3amb        A           32.2                32.2
KAPCA_HUMAN         264         S           C           3mvj        A           68.5                68.5
KC1G1_HUMAN         206         R           K           2cmw        A           59.4                59.4
KC1G1_HUMAN         329         V           I           2cmw        A           58.7                58.7
KC1G2_HUMAN         189         F           L           2c47        B           0.3                 0.3
KC1G2_HUMAN         194         E           G           2c47        B           34.2                34.2
KC1G2_HUMAN         196         I           T           2c47        A           27.1                27.1
KC1G2_HUMAN         206         Y           C           2c47        B           44.4                16.7
KC1G2_HUMAN         206         Y           H           2c47        B           44.4                16.7
KC1G2_HUMAN         207         R           S           2c47        B           22.3                22.3
KC1G2_HUMAN         208         E           Q           2c47        B           46.5                33.5
KC1G2_HUMAN         217         R           C           2c47        B           27.4                27.4
KC1G2_HUMAN         223         T           M           2c47        A           3.2                 3.2
KCAB2_HUMAN         88          E           K           1zsx        H           4.3                 4.3
KCC1D_HUMAN         66          I           M           2jc6        A           36.4                36.4
KCC1G_HUMAN         259         E           Q           2jam        A           28.4                28.4
KCC2D_HUMAN         167         D           E           2vn9        A           84.3                84.3
KCC2D_HUMAN         463         Q           E           2w2c        E           18.2                18.2
KCC2G_HUMAN         36          S           P           2v7o        A           64.5                64.5
KCC4_HUMAN          178         D           N           2w4o        A           87.2                87.2
KCNE1_HUMAN         38          S           G           2k21        A           93.5                93.5
KCNE1_HUMAN         85          D           N           2k21        A           96.4                96.4
KCNE1_HUMAN         52          G           A           2k21        A           59.2                59.2
KCRB_HUMAN          177         K           R           3dre        A           78.4                78.4
KCRB_HUMAN          309         S           L           3b6r        A           57.8                57.8
KCRB_HUMAN          360         L           F           3b6r        A           0                   0
KCRM_HUMAN          83          E           G           1i0e        A           43.4                43.4
KCRM_HUMAN          127         L           V           1i0e        A           51.7                51.7
KCRM_HUMAN          243         G           A           1i0e        A           32.5                32.5
KCRM_HUMAN          166         T           M           1i0e        A           72.4                72.4
KDEL1_HUMAN         114         I           V           2di7        A           0                   0
KDM4C_HUMAN         206         E           D           2xml        A           50.1                50.1
KEAP1_HUMAN         349         D           N           2flu        B           63.4                63.4
KHK_HUMAN           49          V           I           2hlz        A           0                   0
KHK_HUMAN           159         R           G           3nca        B           67                  67
KI18A_HUMAN         334         P           S           3lre        A           0                   0
KI2L1_HUMAN         37          P           R           1nkr        A           26.1                26.1
KI2L1_HUMAN         135         P           L           1nkr        A           60                  60
KI2L1_HUMAN         175         P           T           1nkr        A           88.8                88.8
KI2L1_HUMAN         184         D           N           1nkr        A           51.5                51.5
KI2L1_HUMAN         203         H           R           1nkr        A           68.3                68.3
KI2L1_HUMAN         66          F           Y           1nkr        A           56.9                56.9
KI2L2_HUMAN         37          R           P           2dli        A           22                  22
KI2L3_HUMAN         32          L           R           1b6u        B           39.9                13.9
KI2L3_HUMAN         56          Q           E           1b6u        B           28.6                28.6
KI2L3_HUMAN         71          H           R           1b6u        B           53.9                53.9
KI2L3_HUMAN         34          H           Q           1b6u        B           45.8                38.6
KI2L3_HUMAN         37          P           R           1b6u        B           35.1                35.1
KI2L3_HUMAN         66          F           Y           1b6u        B           60.7                60.7
KI2S4_HUMAN         65          K           M           3h8n        A           97.8                97.8
KI2S4_HUMAN         68          N           D           3h8n        A           37.5                37.5
KI2S4_HUMAN         71          H           R           3h8n        A           42.3                42.3
KI2S4_HUMAN         89          P           R           3h8n        A           55.3                55.3
KI2S4_HUMAN         92          P           H           3h8n        A           50.1                50.1
KI2S4_HUMAN         93          V           D           3h8n        A           48.6                48.6
KI2S4_HUMAN         103         S           C           3h8n        A           1.5                 1.5
KIF2C_HUMAN         449         I           L           2heh        B           6.8                 6.8
KIF9_HUMAN          96          G           A           3nwn        B           45                  45
KIF9_HUMAN          78          V           I           3nwn        B           0                   0
KIME_HUMAN          52          S           N           2r3v        B           13.5                13.5
KIME_HUMAN          335         G           S           2r3v        B           0.3                 0.3
KIME_HUMAN          356         T           M           2r3v        A           0                   0
KIT_HUMAN           691         C           S           3g0e        A           34.4                34.4
KKCC2_HUMAN         363         R           C           2zv2        A           82.6                82.6
KLK1_HUMAN          77          R           H           1spj        A           8                   8
KLK1_HUMAN          193         V           E           1spj        A           8                   8
KLK3_HUMAN          32          E           K           2zch        B           81.9                31.5
KLK3_HUMAN          132         L           I           2zck        A           51.3                51.3
KLK3_HUMAN          179         I           T           2zch        B           18.3                1.3
KLK4_HUMAN          159         G           D           2bdh        B           43.8                43.8
KLKB1_HUMAN         442         Q           P           2anw        A           35.8                35.8
KLKB1_HUMAN         560         R           Q           2any        A           25.2                25.2
KPCA_HUMAN          489         M           V           3iw4        A           16                  16
KPCB_HUMAN          588         P           H           2i0e        B           90.2                90.2
KPCD2_HUMAN         496         A           V           2coa        A           51.5                51.5
KPCL_HUMAN          19          A           V           2fk9        A           0.5                 0.5
KPCL_HUMAN          65          K           R           2fk9        A           68.4                68.4
KPCL_HUMAN          374         V           I           3txo        B           12.5                12.5
KPCL_HUMAN          359         R           Q           3txo        B           37.6                37.6
KPCL_HUMAN          612         P           S           3txo        B           43.6                43.6
KPCL_HUMAN          645         D           V           3txo        B           39.4                39.4
KPYM_HUMAN          204         G           V           3bjt        A           1.3                 1.3
KPYR_HUMAN          506         V           I           2vgf        A           5.7                 5.7
KS6A1_HUMAN         335         K           T           2z7r        A           76.7                76.7
KS6A5_HUMAN         190         H           R           1vzo        A           6.4                 6.4
KS6A5_HUMAN         554         D           N           3kn6        A           75.6                75.6
KS6A5_HUMAN         599         Y           C           3kn6        A           20.4                20.4
KS6B1_HUMAN         225         M           I           3a61        A           18.3                18.3
KS6B1_HUMAN         272         R           C           3a60        B           21.9                21.9
KS6B1_HUMAN         276         W           C           3a60        A           0                   0
KSYK_HUMAN          45          R           H           1a81        A           19.8                15.7
KYNU_HUMAN          412         K           E           3e9k        B           24.6                24.6
KYNU_HUMAN          188         R           Q           3e9k        B           30.6                30.6
LAIR1_HUMAN         63          E           D           3kgr        A           51.5                51.5
LALBA_HUMAN         46          I           V           1a4v        A           0.1                 0.1
LA_HUMAN            48          P           S           1s7a        A           19.3                19.3
LCK_HUMAN           201         G           S           1bhh        B           7.9                 7.9
LDB3_HUMAN          55          V           I           1rgw        A           83.8                83.8
LDHA_HUMAN          222         K           E           1i10        G           73.9                73.9
LDHB_HUMAN          175         M           V           1i0z        B           0                   0
LDLR_HUMAN          391         A           T           1n7d        A           10.2                10.2
LDLR_HUMAN          468         V           I           1ijq        A           7.9                 7.9
LEG2_HUMAN          119         V           I           1hlc        A           1.5                 1.5
LEG3_HUMAN          183         R           K           3aye        A           65.8                65.8
LEG9_HUMAN          5           G           S           2zhn        A           60.2                60.2
LEP_HUMAN           94          V           M           1ax8        B           2.9                 2.9
LEP_HUMAN           110         V           M           1ax8        B           45.2                45.2
LGUL_HUMAN          111         E           A           1bh5        B           90.1                90.1
LGUL_HUMAN          19          C           Y           1qip        B           78.5                17.3
LHPP_HUMAN          94          Q           R           2x4d        A           52.5                52.5
LIFR_HUMAN          116         H           Y           3e0g        A           66.2                66.2
LIGO1_HUMAN         183         S           F           2id5        A           11.9                11.9
LIMK1_HUMAN         422         R           Q           3s95        A           15.6                15.6
LIMK1_HUMAN         580         F           Y           3s95        A           2.8                 2.8
LIPG_HUMAN          161         T           A           1hlg        A           21.3                21.3
LIPG_HUMAN          224         F           I           1hlg        B           86.5                39.1
LIPG_HUMAN          348         P           T           1hlg        C           36.3                36.3
LIPR1_HUMAN         461         L           P           2ppl        A           47.5                47.5
LIPR1_HUMAN         271         A           V           2ppl        A           63.2                63.2
LIPR1_HUMAN         414         E           D           2ppl        A           62.6                62.6
LIPR1_HUMAN         61          N           D           2ppl        A           25.9                25.9
LIRA3_HUMAN         107         L           R           3q2c        B           64.3                64.3
LIRB1_HUMAN         68          L           P           1ufu        A           59.6                59.6
LIRB1_HUMAN         142         I           T           1ufu        A           29.9                29.9
LIRB1_HUMAN         155         S           I           1vdg        A           0                   0
LIRB1_HUMAN         93          A           T           1vdg        A           9.1                 9.1
LITD1_HUMAN         246         V           A           3soo        D           33.7                15
LKHA4_HUMAN         131         Y           H           1gw6        A           1                   1
LMBL1_HUMAN         479         I           M           1oyx        A           0                   0
LMBL2_HUMAN         300         R           W           3f70        B           38.7                38.7
LMNB1_HUMAN         501         A           V           2kpw        A           27.7                27.7
LOX12_HUMAN         298         A           T           3d3l        A           0.4                 0.4
LOX12_HUMAN         261         Q           R           3d3l        A           53                  53
LOX12_HUMAN         322         N           S           3d3l        B           47.4                47.4
LOX12_HUMAN         430         R           H           3d3l        A           47.3                47.3
LOX12_HUMAN         259         E           K           3d3l        A           72.8                72.8
LOX5_HUMAN          254         E           K           3o8y        A           96.2                96.2
LRP6_HUMAN          817         S           C           3s2k        A           0.6                 0.6
LRP6_HUMAN          483         V           I           3s94        A           47.3                47.3
LTC4S_HUMAN         142         R           Q           2pno        F           24.8                24.8
LXN_HUMAN           53          H           R           2bo9        B           36.9                36.9
LY86_HUMAN          160         M           V           3b2d        C           51.2                51.2
LY86_HUMAN          93          S           P           3b2d        D           60.1                60.1
LY86_HUMAN          121         Y           C           3b2d        D           66.5                16.4
LY96_HUMAN          157         P           S           3fxi        G           36.8                36.8
LYAM1_HUMAN         193         F           L           3cfw        A           68.9                68.9
LYAM2_HUMAN         149         S           R           1esl        A           48                  48
LYAM2_HUMAN         130         C           W           1g1t        A           10.8                10.8
LYAM2_HUMAN         31          M           I           1esl        A           8.2                 8.2
LYAM3_HUMAN         179         G           R           1g1s        A           26.2                26.2
LYPL1_HUMAN         131         I           M           3u0v        A           0                   0
LYSC_HUMAN          88          T           N           1lhi        A           5.2                 5.2
M3K2_HUMAN          110         I           V           2npt        B           98.6                37.1
MAAI_HUMAN          32          K           E           1fw1        B           50.8                50.8
MAAI_HUMAN          42          R           G           1fw1        B           37.1                37.1
MAAI_HUMAN          133         N           H           1fw1        B           50.6                50.6
MAEL_HUMAN          41          S           A           2cto        A           75.6                75.6
MAGIX_HUMAN         173         V           L           2djt        A           30.5                30.5
MALT1_HUMAN         641         I           V           3uo8        A           24.4                24.4
MAOM_HUMAN          114         P           L           1pj2        B           25.6                25.6
MAOM_HUMAN          450         G           E           1pjl        C           55                  55
MAPK2_HUMAN         173         A           G           2onl        B           0                   0
MAPK2_HUMAN         361         A           S           2oza        A           50.3                29.4
MAPK3_HUMAN         276         D           Y           3fhr        A           40.6                40.6
MARH8_HUMAN         92          P           S           2d8s        A           32.2                32.2
MASP1_HUMAN         568         V           A           3gov        B           0                   0
MASP1_HUMAN         679         G           R           3gov        B           4.3                 4.3
MASP2_HUMAN         377         V           A           1q3x        A           32.2                32.2
MASP2_HUMAN         439         R           H           1zjk        A           15.8                15.8
MASP2_HUMAN         155         H           R           1szb        D           37.2                15.1
MAST3_HUMAN         203         R           Q           1v9v        A           50.9                50.9
MAT2B_HUMAN         293         A           T           2ydy        B           3.9                 3.9
MAVS_HUMAN          79          C           F           2vgq        A           11.7                11.7
MAVS_HUMAN          93          Q           E           2vgq        A           98.9                98.9
MBD4_HUMAN          568         D           H           3iho        A           53.7                53.7
MBL2_HUMAN          214         N           Y           1hup        B           57.2                57.2
MCEE_HUMAN          104         R           L           3rmu        A           99.5                99.5
MCEE_HUMAN          76          A           V           3rmu        A           47                  47
MCL1_HUMAN          173         E           D           3kj1        A           28.3                28.3
MCL1_HUMAN          227         A           V           3d7v        D           47.6                15
MCL1_HUMAN          231         M           L           2pqk        D           42.9                0
MCM6_HUMAN          806         E           K           2klq        A           42.9                42.9
MCPH1_HUMAN         682         T           N           3szm        A           31.9                31.9
MCPH1_HUMAN         761         V           A           3shv        A           20.6                20.6
MCPH1_HUMAN         828         P           S           3t1n        A           18.1                18.1
MCP_HUMAN           59          R           Q           3inb        D           1.3                 1.3
MCR_HUMAN           826         F           Y           2oax        A           33.7                33.7
MCTS1_HUMAN         106         L           H           3r90        E           36.6                0.5
MD1L1_HUMAN         500         T           M           1go4        H           48.1                48.1
MD1L1_HUMAN         511         E           K           1go4        G           43.3                24.3
MECP2_HUMAN         86          S           C           1qk9        A           78.5                78.5
MECR_HUMAN          227         R           K           1zsy        B           41.5                41.5
MECR_HUMAN          258         R           L           1zsy        B           35.8                35.8
MERTK_HUMAN         466         R           K           2dbj        A           88.4                88.4
MERTK_HUMAN         452         V           L           2dbj        A           22.9                22.9
MERTK_HUMAN         823         E           Q           2p0c        A           102.8               31.1
MERTK_HUMAN         662         Q           E           3brb        B           59.5                59.5
METK1_HUMAN         119         Q           H           2obv        D           59.2                37.1
MET_HUMAN           320         A           V           2uzx        B           8.9                 8.9
MET_HUMAN           238         L           S           1shy        B           23.2                23.2
MET_HUMAN           316         I           M           2uzy        B           3.2                 3.2
MET_HUMAN           375         N           S           1shy        B           65.2                65.2
MET_HUMAN           143         R           Q           2uzy        B           7.6                 7.6
MET_HUMAN           156         S           L           1shy        B           70.5                70.5
MET_HUMAN           168         E           D           1shy        B           61.6                61.6
MGA_HUMAN           404         Q           H           3l4t        A           58.4                58.4
MGA_HUMAN           542         S           L           2qmj        A           88.8                88.8
MGA_HUMAN           858         N           D           3l4t        A           29.9                29.9
MGA_HUMAN           1638        L           I           3top        A           0.9                 0.9
MGMT_HUMAN          30          E           K           1t38        C           32.9                32.9
MGMT_HUMAN          84          L           F           1t39        C           14.6                14.6
MGMT_HUMAN          143         I           V           1eh6        A           0                   0
MGMT_HUMAN          160         G           R           1qnt        A           33.6                33.6
MGMT_HUMAN          166         E           D           1eh8        A           24.9                24.9
MGMT_HUMAN          178         K           R           1eh6        A           51.7                51.7
MGMT_HUMAN          65          W           C           1qnt        A           6.3                 6.3
MGMT_HUMAN          58          P           S           1t38        C           3                   3
MGMT_HUMAN          53          L           F           1qnt        A           77.2                77.2
MGMT_HUMAN          112         I           V           1eh6        A           6.6                 6.6
MICA_HUMAN          29          R           P           1b3j        B           48.4                5.1
MICA_HUMAN          37          W           G           1hyr        C           54.3                54.1
MICA_HUMAN          47          T           A           1hyr        C           1.6                 1.6
MICA_HUMAN          49          V           G           1hyr        C           0.2                 0.2
MICA_HUMAN          59          C           Y           1b3j        B           1.4                 1.4
MICA_HUMAN          114         Q           R           1b3j        B           18.3                18.3
MICA_HUMAN          128         R           K           1hyr        C           51.5                51.5
MICA_HUMAN          137         G           R           1b3j        B           56.5                56.5
MICA_HUMAN          145         L           V           1hyr        C           1.3                 1.3
MICA_HUMAN          147         T           S           1hyr        C           53.2                53.2
MICA_HUMAN          148         K           E           1hyr        C           29.2                29.2
MICA_HUMAN          152         M           V           1hyr        C           31.3                31.3
MICA_HUMAN          165         V           I           1b3j        B           0.2                 0.2
MICA_HUMAN          174         M           V           1hyr        C           67.1                50.3
MICA_HUMAN          196         K           E           1b3j        B           76.9                76.9
MICA_HUMAN          198         G           S           1b3j        B           34.7                33.5
MICA_HUMAN          199         V           I           1b3j        B           2.2                 0.2
MICA_HUMAN          204         T           R           1b3j        B           30.4                30.4
MICA_HUMAN          229         G           S           1hyr        C           25.6                25.6
MICA_HUMAN          231         Y           C           1b3j        B           33                  5.3
MICA_HUMAN          233         W           R           1b3j        B           56.5                10
MICA_HUMAN          236         T           I           1b3j        B           43.5                43.5
MICA_HUMAN          238         S           T           1hyr        C           13.8                13.8
MICA_HUMAN          244         V           L           1hyr        C           70.6                70.6
MICA_HUMAN          274         Q           R           1hyr        C           53                  53
MICA_HUMAN          279         R           S           1b3j        B           42.7                42.7
MICA_HUMAN          291         S           G           1hyr        C           24.9                24.9
MICA_HUMAN          294         P           A           1hyr        C           58.6                58.6
MICA_HUMAN          253         W           S           1hyr        C           38.6                38.6
MICA_HUMAN          179         H           L           1hyr        C           45.1                12.1
MICB_HUMAN          39          E           G           1je6        D           39.2                39.2
MICB_HUMAN          68          P           H           2wy3        A           19.9                19.9
MICB_HUMAN          75          D           N           1je6        D           80.3                30.6
MICB_HUMAN          80          K           E           1je6        D           73.7                55.4
MICB_HUMAN          88          D           G           2wy3        A           33                  20.4
MICB_HUMAN          105         D           G           2wy3        A           33.9                33.9
MICB_HUMAN          121         I           M           2wy3        A           18.3                0
MICB_HUMAN          136         D           N           1je6        D           45.6                16.1
MICB_HUMAN          212         T           I           1je6        D           38.5                38.3
MICB_HUMAN          215         E           K           1je6        D           79.5                47.4
MICB_HUMAN          279         R           K           1je6        D           40.9                40.9
MICB_HUMAN          291         G           S           1je6        D           26.3                26.3
MK03_HUMAN          323         E           K           2zoq        A           47.1                47.1
MK06_HUMAN          290         L           V           2i6l        B           7.1                 7.1
MK08_HUMAN          365         E           K           2xs0        A           83                  83
MK09_HUMAN          268         G           A           3npc        B           26.9                26.9
MK09_HUMAN          246         A           T           3e7o        A           61.5                61.5
MK11_HUMAN          275         R           H           3gp0        A           74.7                74.7
MK12_HUMAN          244         T           M           1cm8        A           20.5                20.5
MK12_HUMAN          103         T           M           1cm8        A           55.9                55.9
MK12_HUMAN          230         D           N           1cm8        A           42.3                42.3
MK13_HUMAN          41          S           L           3coi        A           5.4                 5.4
MK13_HUMAN          282         A           V           3coi        A           11.3                11.3
MK13_HUMAN          300         A           T           3coi        A           44.1                44.1
MK14_HUMAN          343         D           G           3c5u        B           46.4                30.3
MKNK1_HUMAN         49          K           Q           2hw6        A           57.5                33.9
MKNK1_HUMAN         158         L           V           2hw6        A           0                   0
MKNK2_HUMAN         73          D           N           2ac5        B           44.7                44.7
MLH1_HUMAN          219         I           V           3na3        B           26                  26
MLH1_HUMAN          213         V           M           3na3        B           37                  37
MLH1_HUMAN          265         R           H           3na3        B           45.9                45.9
MLH1_HUMAN          32          I           V           3na3        B           0                   0
MLH1_HUMAN          217         R           G           3na3        B           58.6                58.6
MLH1_HUMAN          22          G           A           3na3        B           0                   0
MLH1_HUMAN          729         L           V           3rbn        B           17.6                17.6
MLH1_HUMAN          716         V           M           3rbn        A           0.3                 0.3
MLH1_HUMAN          659         R           Q           3rbn        A           30.1                30.1
MMAA_HUMAN          363         Q           H           2www        A           45.3                26.8
MMAB_HUMAN          186         R           W           2idx        A           24.1                19.1
MMAB_HUMAN          239         M           K           2idx        B           90                  69.2
MMP10_HUMAN         226         F           L           1q3a        A           59.9                59.9
MMP12_HUMAN         357         N           S           3ba0        A           77.4                77.4
MMP12_HUMAN         469         G           R           2jxy        A           69.4                69.4
MMP13_HUMAN         390         D           G           1pex        B           77.5                77.5
MMP14_HUMAN         233         I           V           1bqq        A           0                   0
MMP14_HUMAN         273         D           N           3ma2        A           58.5                58.5
MMP14_HUMAN         355         M           I           3c7x        A           14.8                14.8
MMP14_HUMAN         431         R           H           3c7x        A           30.1                30.1
MMP1_HUMAN          252         D           G           2clt        A           1.1                 1.1
MMP1_HUMAN          191         I           V           1hfc        A           43.3                43.3
MMP1_HUMAN          262         R           S           2j0t        A           19                  19
MMP1_HUMAN          405         R           Q           2clt        A           33.5                33.5
MMP1_HUMAN          406         S           T           2clt        A           44                  44
MMP20_HUMAN         139         D           N           2jsd        A           21.7                21.7
MMP20_HUMAN         169         I           L           2jsd        A           0.3                 0.3
MMP2_HUMAN          447         A           V           1gxd        A           38.9                38.9
MMP2_HUMAN          621         V           L           1gxd        A           0.9                 0.9
MMP2_HUMAN          210         D           Y           1ck7        B           19.8                15.9
MMP3_HUMAN          45          K           E           1slm        A           66.3                66.3
MMP7_HUMAN          137         G           D           1mmq        A           13.9                13.9
MMP7_HUMAN          241         P           L           1mmp        A           14.8                14.8
MMP8_HUMAN          154         G           E           1i73        A           43.1                43.1
MMP8_HUMAN          193         D           V           3dpe        A           3.1                 3.1
MMP8_HUMAN          246         N           Y           3dpf        A           69.4                69.4
MMP9_HUMAN          127         N           K           2ow2        B           36.5                3.3
MMP9_HUMAN          668         R           Q           1itv        A           40.7                40.7
MMP9_HUMAN          571         F           V           1itv        A           8                   8
MMP9_HUMAN          82          E           K           1l6j        A           55.1                55.1
MMP9_HUMAN          279         Q           R           1l6j        A           39.4                39.4
MMP9_HUMAN          239         R           H           1l6j        A           59.6                59.6
MMP9_HUMAN          38          N           S           1l6j        A           88.9                88.9
MOCS3_HUMAN         429         S           A           3i2v        A           15.8                15.8
MP2K7_HUMAN         259         L           F           2dyl        A           0                   0
MP2K7_HUMAN         118         N           S           2dyl        A           74                  74
MP2K7_HUMAN         138         R           C           2dyl        A           35.1                35.1
MP2K7_HUMAN         195         A           T           2dyl        A           0                   0
MPIP2_HUMAN         548         E           K           1cwt        A           75                  75
MPIP3_HUMAN         297         G           R           3op3        B           38.8                38.8
MRP1_HUMAN          671         G           V           2cbz        A           27.7                27.7
MRP1_HUMAN          723         R           Q           2cbz        A           31.4                31.4
MRP1_HUMAN          861         A           T           2cbz        A           32                  32
MS3L1_HUMAN         199         K           Q           2y0n        B           68.8                68.8
MS3L1_HUMAN         251         V           I           2y0n        A           34                  34
MSH2_HUMAN          96          R           H           3thx        A           32.7                32.7
MSH2_HUMAN          322         G           D           2o8b        C           59.8                59.8
MSH2_HUMAN          641         C           G           2o8e        C           0.2                 0.2
MSH2_HUMAN          770         I           V           3thy        A           0.2                 0.2
MSH2_HUMAN          8           T           M           2o8e        C           48.6                48.6
MSH2_HUMAN          43          Y           C           3thy        A           7.3                 7.3
MSH2_HUMAN          106         R           K           2o8c        C           53.7                53.7
MSH2_HUMAN          670         P           L           2o8e        C           7.9                 5.8
MSH2_HUMAN          779         M           I           3thx        A           0                   0
MSH2_HUMAN          807         T           S           3thw        A           42.3                42.3
MSH2_HUMAN          835         N           H           3thw        A           59.7                32.2
MSH2_HUMAN          272         A           V           3thx        A           0                   0
MSH2_HUMAN          911         L           R           3thx        A           2.1                 2.1
MSH3_HUMAN          709         F           L           3thy        B           5                   5
MSH3_HUMAN          789         Y           F           3thx        B           10.8                10.8
MSH6_HUMAN          144         S           I           2gfu        A           2.2                 2.2
MSH6_HUMAN          1213        D           V           2o8b        D           3.9                 3.9
MSH6_HUMAN          1260        V           I           2o8b        D           67.6                67.6
MSH6_HUMAN          396         L           V           2o8d        D           0.3                 0.3
MSH6_HUMAN          800         V           L           2o8c        D           79.6                79.6
MSH6_HUMAN          886         I           V           2o8f        D           20.8                20.8
MSH6_HUMAN          623         P           A           2o8f        D           46.5                46.5
MSH6_HUMAN          468         R           H           2o8e        D           69.8                20.8
MSH6_HUMAN          503         S           C           2o8c        D           45.6                45.6
MSH6_HUMAN          538         Y           S           2o8f        D           5                   5
MSH6_HUMAN          580         S           L           2o8d        D           16.1                16.1
MSH6_HUMAN          509         V           A           2o8d        D           12.7                1.9
MSH6_HUMAN          854         K           M           2o8b        D           12.2                12.2
MSMB_HUMAN          25          I           M           2iz3        A           24.8                24.8
MSMB_HUMAN          52          W           R           2iz3        A           8.1                 8.1
MSMB_HUMAN          53          Q           R           3ix0        A           58.5                58.5
MSMB_HUMAN          80          D           A           2iz3        A           42.4                42.4
MSMB_HUMAN          87          I           T           3ix0        B           32.2                32.2
MSMB_HUMAN          91          E           G           3ix0        B           78.3                78.3
MSMB_HUMAN          92          D           G           2iz3        A           58.8                58.8
MSMB_HUMAN          98          V           L           3ix0        A           1.7                 1.7
MST4_HUMAN          45          R           C           3ggf        B           74.7                74.7
MTAP_HUMAN          56          V           I           3oze        C           0                   0
MTER1_HUMAN         396         E           G           3m66        A           60.3                60.3
MTERF_HUMAN         294         A           T           3mvb        A           33.2                33.2
MTERF_HUMAN         231         A           T           3n6s        A           27.5                27.5
MTHSD_HUMAN         296         S           C           2e5j        A           59.1                59.1
MTHSD_HUMAN         315         G           R           2e5j        A           83.5                83.5
MTMR2_HUMAN         545         N           S           1m7r        A           7.4                 7.4
MTMR6_HUMAN         131         A           T           2yf0        B           43.9                43.9
MTRR_HUMAN          360         L           V           2qtl        A           11                  11
MTRR_HUMAN          622         H           Y           2qtz        A           32.9                32.9
MTRR_HUMAN          284         S           T           2qtl        A           99.1                99.1
MTRR_HUMAN          377         K           R           2qtl        A           45.3                45.3
MTRR_HUMAN          442         R           C           2qtz        A           58.1                58.1
MTRR_HUMAN          477         P           R           2qtz        A           25                  25
MTSS1_HUMAN         725         T           A           2d1k        C           96.7                63.7
MUS81_HUMAN         481         Q           H           2zix        A           75.9                7.3
MUS81_HUMAN         350         R           W           2zix        A           78                  36.9
MUTA_HUMAN          532         R           H           2xiq        B           60                  60
MUTA_HUMAN          499         A           T           2xij        B           51                  51
MUTA_HUMAN          69          I           V           2xij        B           5.4                 0
MUTA_HUMAN          598         T           A           2xiq        A           31.6                31.6
MUTYH_HUMAN         370         A           V           1x51        A           0                   0
MUTYH_HUMAN         335         Q           H           3n5n        A           53.3                53.3
MX1_HUMAN           381         A           V           3szr        B           24.5                24.5
MX1_HUMAN           611         Q           H           3ljb        B           35.9                35.9
MX1_HUMAN           379         V           I           3ljb        B           0                   0
MYC_HUMAN           322         A           V           1ee4        B           99.9                30.5
MYG_HUMAN           55          E           K           3rgk        A           41.6                41.6
MYG_HUMAN           134         K           N           3rgk        A           42.7                42.7
MYG_HUMAN           140         R           Q           3rgk        A           18.7                18.7
MYG_HUMAN           140         R           W           3rgk        A           18.7                18.7
MYH7_HUMAN          107         D           E           4db1        B           41                  41
MYH7_HUMAN          3           D           A           4db1        A           45.5                30.8
MYH7_HUMAN          466         E           Q           4db1        A           15.7                15.7
MYLK4_HUMAN         126         T           M           2x4f        A           63.5                63.5
MYLK4_HUMAN         318         C           Y           2x4f        A           21.4                21.4
MYLK4_HUMAN         373         Q           R           2x4f        A           97.7                97.7
MYPC1_HUMAN         481         H           Q           2yuz        A           39.7                39.7
MYPC2_HUMAN         52          G           S           2edn        A           42.5                42.5
MYPC3_HUMAN         382         R           W           1pd6        A           51.5                51.5
MYPC3_HUMAN         383         L           V           1pd6        A           0.1                 0.1
MYPC3_HUMAN         415         G           S           1pd6        A           84.9                84.9
MYPC3_HUMAN         158         V           M           2avg        A           48.1                48.1
MYPC3_HUMAN         236         S           G           2v6h        B           59.3                32.3
MYPC3_HUMAN         189         V           I           2avg        A           10                  10
MZF1_HUMAN          51          R           H           2fi2        A           65.6                63.3
MZF1_HUMAN          103         R           H           2fi2        B           60.2                60.2
NADC_HUMAN          158         A           V           2jbm        A           27                  8
NAGK_HUMAN          38          W           R           2ch5        B           60.6                9.9
NAGK_HUMAN          60          A           V           2ch5        B           15.5                15.5
NAL12_HUMAN         39          G           V           2l6a        A           62.2                62.2
NALD2_HUMAN         101         V           I           3fec        B           13.4                13.4
NALD2_HUMAN         446         I           V           3fec        B           0                   0
NANOG_HUMAN         82          K           N           2kt0        A           40.1                40.1
NB5R3_HUMAN         117         T           S           1umk        A           72.8                72.8
NB5R3_HUMAN         66          S           P           1umk        A           24.5                24.5
NCAM1_HUMAN         679         E           D           2vkx        C           45.9                6.8
NCAM2_HUMAN         350         L           P           2jll        A           98.1                98.1
NCAM2_HUMAN         347         D           N           2xy1        A           37.3                37.3
NCF1_HUMAN          90          R           H           1o7k        A           15.3                15.3
NCF1_HUMAN          160         T           S           1ov3        B           50.7                8.4
NCF1_HUMAN          262         G           S           1ng2        B           17.5                0.3
NCF1_HUMAN          308         A           V           1uec        B           64.3                44.9
NCF1_HUMAN          258         K           E           1uec        B           27.1                21.6
NCF2_HUMAN          181         K           R           1wm5        A           28.3                28.3
NCF2_HUMAN          395         R           W           1oey        A           43.2                33.6
NCF2_HUMAN          389         H           Q           1oey        A           52.8                52.8
NCF2_HUMAN          279         T           M           2dmo        A           26.4                26.4
NCF2_HUMAN          297         V           A           2dmo        A           47.6                47.6
NCF4_HUMAN          147         L           I           2dyb        B           70.9                0
NCOA1_HUMAN         685         E           A           3bej        C           82.5                32.7
NCPR_HUMAN          225         P           L           3qfr        A           53.7                53.7
NCPR_HUMAN          500         A           V           3qfs        A           66.6                66.6
NCPR_HUMAN          551         R           Q           3qfs        A           40.8                40.8
NCPR_HUMAN          252         D           N           3qft        A           92.5                92.5
NCTR1_HUMAN         82          K           Q           1p6f        A           51.9                51.9
NCTR2_HUMAN         75          M           V           1hkf        A           90.8                90.8
NCTR3_HUMAN         103         A           T           3pv6        B           42.1                42.1
NDRG2_HUMAN         48          G           V           2xms        B           32.1                32.1
NDRG2_HUMAN         45          T           S           2xmr        A           11.8                11.8
NED4L_HUMAN         497         S           R           2laj        A           96.7                96.7
NEIL1_HUMAN         252         D           N           1tdh        A           31.3                31.3
NEK7_HUMAN          35          R           G           2wqm        A           62.7                62.7
NEO1_HUMAN          534         P           L           1x5g        A           72.2                72.2
NEUR2_HUMAN         11          S           R           2f26        B           28.4                28.4
NEUR2_HUMAN         41          R           Q           1vcu        A           0.3                 0.3
NEUR2_HUMAN         145         A           T           1snt        A           58.3                58.3
NEUR2_HUMAN         168         H           N           2f11        A           56.9                56.9
NEUR2_HUMAN         182         R           Q           2f26        B           26.1                3.1
NFAC2_HUMAN         446         H           R           2o93        C           22.6                22.6
NFASC_HUMAN         159         T           M           3p3y        A           30.5                30.5
NH2L1_HUMAN         19          T           N           2jnb        A           8.1                 8.1
NHEJ1_HUMAN         14          A           T           2qm4        A           7.8                 7.8
NHEJ1_HUMAN         89          H           R           3rwr        C           18.1                18.1
NKG2D_HUMAN         177         N           S           1kcg        B           67.5                67.5
NMRL1_HUMAN         23          T           I           3dxf        A           11.5                11.5
NMRL1_HUMAN         252         P           L           2exx        A           97.5                12.3
NOS2_HUMAN          221         R           W           1nsi        F           52.9                52.9
NOS2_HUMAN          608         S           L           3hr4        C           28.2                28.2
NOS3_HUMAN          298         E           D           1m9k        B           49.6                49.6
NPC1_HUMAN          151         S           G           3gki        A           50.5                50.5
NQO1_HUMAN          187         P           S           2f1o        A           5.4                 5.4
NQO1_HUMAN          139         R           W           1kbo        A           51.4                51.4
NQO1_HUMAN          269         Q           H           1d4a        A           0                   0
NQO2_HUMAN          16          K           R           3nhp        A           92                  57.2
NQO2_HUMAN          29          E           G           3fw1        B           5.4                 5.4
NQO2_HUMAN          58          G           D           3nhf        B           38.3                38.3
NQO2_HUMAN          184         V           A           3nfr        A           0.9                 0.9
NR1I2_HUMAN         148         R           Q           3hvl        B           38.9                38.9
NR1I2_HUMAN         381         R           W           1skx        B           7.1                 7.1
NR1I2_HUMAN         403         I           V           3hvl        B           0                   0
NR1I2_HUMAN         370         A           T           1nrl        A           10.5                10.5
NR1I3_HUMAN         133         V           G           1xvp        B           22.7                22.7
NRP1_HUMAN          561         F           L           2qqm        A           10.2                10.2
NRP1_HUMAN          179         V           A           2qqm        A           9.6                 9.6
NRP2_HUMAN          123         R           K           2qqk        B           19.2                19.2
NSE1_HUMAN          38          T           R           3nw0        B           29.7                29.7
NSUN5_HUMAN         183         P           S           2b9e        A           19.9                19.9
NT5C_HUMAN          68          P           L           2i7d        B           73.4                73.4
NTAQ1_HUMAN         32          I           V           3c9q        A           3.4                 3.4
NTAQ1_HUMAN         93          N           S           3c9q        A           3.4                 3.4
NTAQ1_HUMAN         116         F           I           3c9q        A           0.6                 0.6
NTAQ1_HUMAN         134         R           C           3c9q        A           45.7                45.7
NTRK1_HUMAN         85          R           S           2ifg        B           61.6                61.6
NTRK1_HUMAN         80          Q           R           2ifg        B           45.2                45.2
NTRK1_HUMAN         237         T           M           2ifg        A           31.8                31.8
NTRK1_HUMAN         238         V           G           2ifg        B           54.7                54.7
NTRK1_HUMAN         260         R           G           2ifg        A           34.7                34.7
NTRK2_HUMAN         338         N           Y           1wwb        D           61.4                25.5
NTRK2_HUMAN         309         G           R           1wwb        D           17.1                0.2
NTRK3_HUMAN         306         R           C           1wwc        B           71.8                48.7
NTRK3_HUMAN         678         R           Q           3v5q        B           51.7                51.7
NTRK3_HUMAN         768         K           R           3v5q        B           56.1                56.1
NTRK3_HUMAN         781         E           K           3v5q        A           52.1                52.1
NU133_HUMAN         106         T           P           1xks        A           23.2                23.2
NU133_HUMAN         294         I           V           1xks        A           0                   0
NU133_HUMAN         406         Q           R           1xks        A           48.5                48.5
NU153_HUMAN         821         P           L           2ebv        A           69.4                69.4
NUDC3_HUMAN         235         R           C           1wgv        A           65.2                65.2
NUDT5_HUMAN         123         I           T           2dsb        B           33                  33
NUDT6_HUMAN         114         C           R           3fxt        A           65.4                40
NUDT6_HUMAN         209         R           Q           3h95        B           35                  18.6
OAT_HUMAN           437         L           F           2byl        B           54.8                54.8
ODBA_HUMAN          151         T           M           2j9f        A           32.1                32.1
ODP2_HUMAN          313         D           V           1y8p        D           53.3                53.3
ODP2_HUMAN          98          S           F           2dne        A           47.7                47.7
ODP2_HUMAN          99          L           F           2dne        A           24.2                24.2
ODP2_HUMAN          451         D           N           3b8k        A           26.6                26.6
ODPA_HUMAN          282         M           L           3exe        C           0                   0
ODPA_HUMAN          333         E           D           1ni4        A           60.7                60.7
ODPB_HUMAN          31          L           V           1ni4        D           43.3                43.3
ODPX_HUMAN          101         T           A           2dnc        A           37.9                37.9
OGG1_HUMAN          229         R           Q           1yqm        C           23.7                23.7
OGG1_HUMAN          320         S           T           1lww        C           0.5                 0.5
OGG1_HUMAN          288         A           V           2nol        C           35.7                13.3
OGG1_HUMAN          322         D           N           1lwv        C           9.7                 9.7
OLR1_HUMAN          167         K           N           1ypo        A           37.7                37.7
ORC6_HUMAN          138         P           Q           3m03        A           29.4                29.4
OSTF1_HUMAN         48          N           S           1zlm        A           64                  64
OSTF1_HUMAN         159         L           F           3ehq        A           0.1                 0.1
OTC_HUMAN           43          L           F           1c9y        B           10.2                10.2
OTC_HUMAN           46          K           R           1c9y        A           39.7                39.7
OTC_HUMAN           101         F           L           1ep9        A           0.9                 0.9
OTC_HUMAN           111         L           P           1oth        B           19.4                0.4
OTC_HUMAN           270         Q           R           1c9y        C           45.7                45.7
OTC_HUMAN           333         T           A           1c9y        C           0.5                 0.5
P53_HUMAN           217         V           M           2bip        A           0                   0
P53_HUMAN           360         G           A           2foo        B           93.4                24.6
P53_HUMAN           47          P           S           2l14        B           74.9                52.2
P5CR1_HUMAN         189         A           V           2izz        H           0.3                 0.1
P5CS_HUMAN          372         S           Y           2h5g        B           40                  40
P63_HUMAN           603         D           H           2y9u        A           43.2                43.2
P85A_HUMAN          326         M           I           2iuh        A           46.6                46.6
P85A_HUMAN          451         E           K           4a55        B           56.3                56.3
PA21B_HUMAN         16          D           A           3elo        B           137.7               83.9
PA21B_HUMAN         89          N           T           3elo        B           37.8                5.5
PA21B_HUMAN         89          N           K           3elo        B           37.8                5.5
PA24A_HUMAN         224         V           I           1cjy        B           0                   0
PA24A_HUMAN         103         G           R           1cjy        B           14                  14
PACN2_HUMAN         294         M           I           3haj        B           55.1                21.6
PACN2_HUMAN         175         N           S           3haj        A           60.6                60.6
PADI4_HUMAN         275         S           F           1wd9        B           32.7                32.7
PADI4_HUMAN         89          D           N           3apm        B           34.7                34.7
PADI4_HUMAN         102         P           T           3b1u        B           76                  76
PADI4_HUMAN         8           R           H           2dw5        B           64.5                13.9
PADI4_HUMAN         79          T           M           3apm        B           30.1                30.1
PADI4_HUMAN         260         D           N           1wda        B           80.4                61.1
PADI4_HUMAN         164         M           T           2dew        B           20.3                20.3
PAFA_HUMAN          92          R           H           3d5e        A           65.5                65.5
PAFA_HUMAN          198         I           T           3f97        A           78.2                78.2
PAFA_HUMAN          379         V           A           3d5e        A           41.8                41.8
PAFA_HUMAN          191         K           N           3f96        A           65.7                65.7
PAHX_HUMAN          215         G           S           2a1x        B           44.8                44.8
PAI1_HUMAN          25          H           P           3q03        B           81.7                23.2
PAI1_HUMAN          209         R           H           1dvn        A           54.6                54.6
PAI1_HUMAN          255         T           N           3q03        B           27.3                8.8
PAI2_HUMAN          404         N           K           2arr        A           15                  15
PAI2_HUMAN          413         S           C           1jrr        A           0.5                 0.5
PAI2_HUMAN          229         R           H           1by7        B           59.5                26
PAI2_HUMAN          120         N           D           1jrr        A           49.7                49.7
PAI2_HUMAN          374         G           A           1jrr        B           86.1                0
PAK1_HUMAN          515         L           V           1f3m        G           0                   0
PAK6_HUMAN          475         E           K           2c30        A           35.3                35.3
PAK7_HUMAN          511         S           N           2f57        A           19.2                19.2
PAK7_HUMAN          555         A           S           2f57        A           0                   0
PALB2_HUMAN         864         P           S           2w18        B           82.3                82.3
PAPD1_HUMAN         221         Y           H           3pq1        B           30.3                4.5
PAPS1_HUMAN         587         S           L           2qjf        A           48.7                48.7
PAPS1_HUMAN         270         L           F           1xnj        B           1                   1
PAR12_HUMAN         620         A           V           2pqf        A           0.1                 0.1
PAR15_HUMAN         606         G           R           3blj        A           4.5                 4.5
PAR15_HUMAN         499         A           T           3blj        B           46.8                46.8
PAR15_HUMAN         315         R           K           3kh6        A           43.9                43.9
PARK7_HUMAN         98          R           Q           1j42        B           29.6                29.6
PARK7_HUMAN         150         G           S           2or3        B           55.8                55.8
PARK7_HUMAN         171         A           S           1pdw        B           40.3                40.3
PARK7_HUMAN         163         E           K           2r1u        A           40.3                26.2
PARP1_HUMAN         762         V           A           1wok        A           1.1                 1.1
PARP1_HUMAN         940         K           R           1uk1        A           57.8                57.8
PARP1_HUMAN         188         A           T           2l31        A           36.9                36.9
PARP1_HUMAN         54          F           L           3oda        A           12.7                12.7
PARP1_HUMAN         334         V           I           2riq        B           46.6                46.6
PARP2_HUMAN         235         D           G           3kjd        A           42.5                42.5
PARP2_HUMAN         285         I           V           3kcz        A           0                   0
PARP2_HUMAN         296         R           Q           3kjd        A           76.5                76.5
PARP2_HUMAN         331         I           T           3kjd        A           1.4                 1.4
PARP3_HUMAN         100         H           R           2eoc        A           10.7                10.7
PARP3_HUMAN         91          S           N           2eoc        A           94.8                94.8
PARP3_HUMAN         269         Q           R           3fhb        A           53                  53
PCKGC_HUMAN         267         I           V           1khe        A           0                   0
PCKGC_HUMAN         55          R           Q           2gmv        A           39.6                39.6
PCKGC_HUMAN         60          M           T           2gmv        B           0.4                 0.4
PCKGC_HUMAN         138         T           I           1khe        A           21.7                21.7
PCKGC_HUMAN         184         V           L           1khe        A           6.7                 6.7
PCKGC_HUMAN         276         E           K           1nhx        A           38.4                38.4
PCKGC_HUMAN         368         V           I           2gmv        B           6.5                 6.5
PCKGC_HUMAN         427         P           S           1khg        A           27.6                27.6
PCKGC_HUMAN         586         E           D           2gmv        B           33.7                33.7
PCP_HUMAN           112         E           D           3n2z        F           62.9                30.8
PCP_HUMAN           444         T           S           3n2z        F           23.5                23.5
PCSK9_HUMAN         425         N           S           3p5c        B           54.3                54.3
PCSK9_HUMAN         443         A           T           3bps        B           8                   8
PCSK9_HUMAN         553         H           R           2qtw        B           65.3                65.3
PCSK9_HUMAN         619         Q           P           3p5c        B           34.1                34.1
PCSK9_HUMAN         237         R           W           2xtj        A           38.5                16.1
PCSK9_HUMAN         253         L           F           2p4e        B           7.9                 0
PCSK9_HUMAN         391         H           N           2p4e        B           0                   0
PCSK9_HUMAN         417         H           Q           3p5b        B           31.2                31.2
PCSK9_HUMAN         469         R           W           3m0c        B           40.1                40.1
PCSK9_HUMAN         482         E           G           3h42        B           27.9                27.9
PCSK9_HUMAN         515         F           L           2pmw        B           30.1                30.1
PCSK9_HUMAN         554         Q           E           2pmw        B           39.1                39.1
PCSK9_HUMAN         157         N           K           2w2o        A           0.4                 0.4
PCSK9_HUMAN         219         Q           E           2pmw        B           87.3                87.3
PCSK9_HUMAN         239         A           D           2w2p        A           5.3                 0.8
PCSK9_HUMAN         522         A           T           2p4e        B           0                   0
PCSK9_HUMAN         616         P           L           2p4e        B           55.9                55.9
PCSK9_HUMAN         77          T           I           2w2q        C           11.4                11.1
PCSK9_HUMAN         93          R           C           3bps        A           53.4                53.4
PCSK9_HUMAN         106         G           R           3p5c        A           81                  81
PCSK9_HUMAN         114         V           A           2qtw        A           18.6                17.7
PDC10_HUMAN         102         D           A           3rqf        D           34.6                34.6
PDC6I_HUMAN         309         A           T           3c3q        A           50.1                50.1
PDC6I_HUMAN         378         V           I           2r05        A           10.3                10.3
PDC6I_HUMAN         550         N           S           2ojq        A           47.8                47.8
PDC6I_HUMAN         638         K           E           2oev        A           69.4                69.4
PDE10_HUMAN         706         R           K           2oun        B           31                  31
PDE10_HUMAN         707         D           N           2ouv        B           78                  71.6
PDE10_HUMAN         303         L           P           2zmf        B           0.5                 0.5
PDE2A_HUMAN         224         T           I           3ibj        B           56.4                33.2
PDE4C_HUMAN         344         R           Q           2qym        B           24.3                24.3
PDE5A_HUMAN         181         S           A           3lfv        A           45.6                45.6
PDGFB_HUMAN         88          I           V           3mjg        A           82.1                81.4
PDIA3_HUMAN         415         K           R           3f8u        A           35.5                35.5
PDIA4_HUMAN         173         T           M           3idv        A           74.1                74.1
PDIA6_HUMAN         214         K           R           1x5d        A           17.3                17.3
PDK1_HUMAN          412         N           T           2q8f        B           59.4                59.4
PDK1_HUMAN          134         A           T           2q8f        B           1.6                 1.6
PDK4_HUMAN          109         D           G           2zdx        A           24.3                24.3
PEBP1_HUMAN         9           S           N           2l7w        A           42.1                42.1
PECR_HUMAN          149         E           K           1yxm        B           52.1                52.1
PECR_HUMAN          297         F           L           1yxm        D           26.6                26.6
PEDF_HUMAN          132         P           R           1imv        B           97.2                97.2
PEPD_HUMAN          435         L           F           2iw2        A           6.7                 6.7
PEPD_HUMAN          388         R           H           2okn        A           46                  46
PERM_HUMAN          717         I           V           3f9p        B           8.1                 0
PERM_HUMAN          604         R           C           3zs0        E           55                  32.6
PERM_HUMAN          683         E           Q           1myp        D           54                  54
PESC_HUMAN          370         D           H           2ep8        A           18.1                18.1
PESC_HUMAN          411         A           T           2ep8        A           72.2                72.2
PEX3_HUMAN          82          Q           R           3ajb        A           53                  53
PGDH_HUMAN          217         Y           C           2gdz        B           50.1                13.9
PGFRB_HUMAN         180         S           F           3mjg        D           28.6                28.6
PGFRB_HUMAN         282         E           K           3mjg        C           54.4                54.4
PGK1_HUMAN          352         T           N           2wzb        A           0                   0
PGRP4_HUMAN         213         V           I           2eax        C           24                  18.6
PGRP4_HUMAN         301         D           N           2eax        C           24.3                6.8
PH4H_HUMAN          274         K           E           1mmk        A           28.3                28.3
PHF2_HUMAN          56          T           P           3kqi        A           84.9                84.9
PHKG2_HUMAN         247         E           G           2y7j        D           40.4                40.4
PHYD1_HUMAN         222         R           W           3obz        B           24.4                24.4
PI42A_HUMAN         251         N           S           2ybx        A           30.8                30.8
PI42C_HUMAN         84          V           A           2gk9        B           17.6                5.6
PI42C_HUMAN         241         K           R           2gk9        A           53.6                53.6
PIGR_HUMAN          580         A           V           2ocw        A           74.1                74.1
PIGR_HUMAN          365         G           S           2ocw        A           18.4                18.4
PIGR_HUMAN          555         T           I           2ocw        A           34.4                34.4
PIM1_HUMAN          215         E           Q           2o65        A           51.6                51.6
PIM1_HUMAN          226         E           K           3jy0        A           68.6                68.6
PIM1_HUMAN          233         E           D           3bgp        A           30.5                30.5
PIM2_HUMAN          138         G           D           2iwi        A           51.9                51.9
PIM2_HUMAN          280         I           V           2iwi        A           0                   0
PIR_HUMAN           228         V           A           1j1l        A           1.7                 1.7
PJA1_HUMAN          606         E           D           2l0b        A           29.1                29.1
PK3CA_HUMAN         391         I           M           2enq        A           8.6                 8.6
PK3CA_HUMAN         332         S           R           2enq        A           30.9                30.9
PKN1_HUMAN          197         A           E           1urf        A           39.3                39.3
PLCB2_HUMAN         324         N           I           2fju        B           0.7                 0.7
PLCB2_HUMAN         598         R           H           2zkm        A           20.7                20.7
PLCB2_HUMAN         664         P           L           2zkm        A           90                  90
PLCB2_HUMAN         712         G           R           2fju        B           67.1                67.1
PLCG2_HUMAN         883         D           Y           2w2w        E           39.4                20.3
PLK1_HUMAN          463         L           H           3p34        A           10                  10
PLK1_HUMAN          518         R           H           3mq8        A           35                  35
PLK1_HUMAN          595         S           L           1umw        A           42.4                42.4
PLK1_HUMAN          261         L           F           2rku        B           49.2                12.4
PLK1_HUMAN          297         N           D           2v5q        A           40.9                40.9
PLK1_HUMAN          599         R           H           3fvh        A           81.5                81.5
PLK4_HUMAN          232         S           T           3cok        B           78.7                78.7
PLK4_HUMAN          86          Y           C           3cok        A           4.2                 4.2
PLK4_HUMAN          146         R           H           3cok        B           33.8                33.8
PLK4_HUMAN          226         A           T           3cok        B           63.1                63.1
PLMN_HUMAN          261         R           H           2doh        A           21.9                21.9
PLMN_HUMAN          676         V           D           1bui        A           61                  61
PLMN_HUMAN          133         H           Q           1pkr        A           8                   8
PLMN_HUMAN          134         R           K           2doh        A           70.4                70.4
PLMN_HUMAN          453         K           I           1pk4        A           34.7                34.7
PLMN_HUMAN          408         R           W           2pk4        A           27.1                27.1
PLMN_HUMAN          494         A           V           5hpg        B           32                  32
PLMN_HUMAN          523         R           W           5hpg        A           60.3                60.3
PLS1_HUMAN          262         H           Y           1y2a        B           80.4                40
PLSL_HUMAN          544         P           A           2d85        A           68                  68
PMM2_HUMAN          37          Q           L           2q4r        B           81                  81
PMM2_HUMAN          42          G           R           2amy        B           0                   0
PMS1_HUMAN          632         N           S           2cs1        A           48.4                48.4
PMS2_HUMAN          277         T           K           1ea6        A           47.6                47.6
PMVK_HUMAN          125         V           M           3ch4        A           25.1                25.1
PMYT1_HUMAN         140         R           C           3p1a        A           37.3                37.3
PMYT1_HUMAN         103         E           Q           3p1a        A           45                  45
PMYT1_HUMAN         246         R           H           3p1a        A           47.6                47.6
PMYT1_HUMAN         351         E           K           3p1a        A           66.5                66.5
PNKP_HUMAN          20          P           S           2w3o        B           60.7                60.7
PNKP_HUMAN          63          A           V           2brf        A           33.9                33.9
PNMT_HUMAN          276         W           R           2g72        A           6.3                 6.3
PNMT_HUMAN          98          T           A           1n7j        B           0                   0
PNMT_HUMAN          112         R           C           2g70        A           26                  26
PNMT_HUMAN          175         A           T           1hnn        A           0                   0
PNMT_HUMAN          188         S           C           1n7i        A           0                   0
PNMT_HUMAN          211         L           H           1n7j        A           0                   0
PNMT_HUMAN          217         L           Q           2g70        B           6.1                 6.1
PNMT_HUMAN          254         R           H           1n7i        B           27.5                27.5
PNPH_HUMAN          51          G           S           3bgs        F           40.5                7.8
PNPO_HUMAN          50          E           K           3hy8        B           33.4                33.4
PNPO_HUMAN          116         R           Q           3hy8        B           58.5                32.7
PNPT1_HUMAN         590         N           D           3u1k        B           33.4                33.4
PNPT1_HUMAN         230         E           Q           3u1k        B           17.2                17.2
POLH_HUMAN          647         M           L           2i5o        A           13.4                13.4
POLH_HUMAN          209         G           V           3mr6        A           58.5                58.5
POLH_HUMAN          334         R           W           3tq1        A           11.9                11.9
POLK_HUMAN          423         S           R           3in5        A           90                  58.7
PP1G_HUMAN          152         F           S           1it6        B           0                   0
PP2AA_HUMAN         52          V           A           2nyl        C           4.5                 1.7
PPA5_HUMAN          148         V           M           2bq8        B           3.5                 3.5
PPA5_HUMAN          200         V           M           1war        A           0                   0
PPA5_HUMAN          221         V           I           2bq8        B           15.1                15.1
PPAC_HUMAN          106         Q           R           5pnt        A           67.8                67.8
PPAC_HUMAN          7           K           N           1xww        A           7.2                 7.2
PPAC_HUMAN          137         S           F           3n8i        A           59.7                59.7
PPAP_HUMAN          124         F           V           2hpa        A           3.7                 3.7
PPAP_HUMAN          226         W           R           2hpa        A           15.2                15.2
PPAP_HUMAN          330         Y           H           2hpa        B           19.7                16.4
PPAP_HUMAN          360         V           A           2hpa        C           2.2                 2.2
PPARA_HUMAN         227         V           A           3kdu        A           37.8                37.8
PPARA_HUMAN         268         A           V           1kkq        A           2.7                 2.7
PPARA_HUMAN         304         D           N           1k7l        A           0                   0
PPARA_HUMAN         409         R           T           3kdt        A           31.4                31.4
PPARA_HUMAN         395         G           R           3g8i        A           36.4                36.4
PPB1_HUMAN          25          P           L           3mk0        B           9.8                 7.6
PPB1_HUMAN          89          I           L           1zeb        B           18.4                18.4
PPB1_HUMAN          231         R           P           3mk2        B           58.6                58.6
PPB1_HUMAN          263         R           H           1zef        D           13.5                13.5
PPB1_HUMAN          451         E           G           3mk2        B           59.4                59.4
PPCE_HUMAN          351         L           V           3ddu        A           0                   0
PPCE_HUMAN          706         V           I           3ddu        A           12.4                12.4
PPCT_HUMAN          10          E           A           1ln2        A           51                  51
PPIB_HUMAN          60          V           L           3ich        A           0.1                 0.1
PPIC_HUMAN          190         N           S           2esl        E           32.7                32.7
PPIC_HUMAN          86          K           R           2esl        F           28                  28
PPIL1_HUMAN         36          C           S           2x7k        A           0                   0
PPIL3_HUMAN         146         D           E           1xyh        A           43.2                43.2
PPM1K_HUMAN         94          N           K           4da1        A           50.6                50.6
PPM1K_HUMAN         321         E           K           2iq1        A           44.3                44.3
PPOX_HUMAN          168         R           C           3nks        B           5.5                 5.5
PPOX_HUMAN          304         R           H           3nks        B           63.1                63.1
PPOX_HUMAN          256         P           R           3nks        B           44.3                44.3
PPT1_HUMAN          134         I           T           3gro        B           21                  21
PRDX1_HUMAN         62          R           G           2rii        A           28.3                28.3
PRDX2_HUMAN         153         D           E           1qmv        A           63.5                55.4
PREX1_HUMAN         696         R           C           3qik        B           36.6                36.6
PRGR_HUMAN          865         S           L           1e3k        B           26.1                26.1
PRGR_HUMAN          625         R           I           2c7a        A           30.8                30.8
PRIO_HUMAN          129         M           V           2lej        A           30                  30
PRIO_HUMAN          171         N           S           3hjx        B           55.7                17.5
PRIO_HUMAN          219         E           K           1qlz        A           28.8                28.8
PRIO_HUMAN          188         T           R           1qm0        A           16.1                16.1
PRKN2_HUMAN         339         A           S           2jmo        A           8.3                 8.3
PRKN2_HUMAN         366         R           W           2jmo        A           17.5                17.5
PRKN2_HUMAN         380         V           L           2jmo        A           98.4                98.4
PRLR_HUMAN          100         I           V           3ncb        B           7.1                 2.3
PRND_HUMAN          56          P           L           1lg4        A           47.7                47.7
PRND_HUMAN          70          F           L           1lg4        A           19                  19
PRND_HUMAN          149         L           S           1lg4        A           67.9                67.9
PROC_HUMAN          43          A           T           1lqv        B           34.2                34.2
PROP_HUMAN          53          V           M           1w0r        A           48.3                48.3
PROP_HUMAN          204         P           L           1w0r        A           55.4                55.4
PROP_HUMAN          250         G           S           1w0r        A           72.2                72.2
PROX1_HUMAN         584         H           R           2lmd        A           28.7                28.7
PROZ_HUMAN          295         R           H           3h5c        B           46.5                46.5
PRPF3_HUMAN         12          K           N           1x4q        A           32.5                32.5
PRTN3_HUMAN         119         V           I           1fuj        A           0                   0
PRTN3_HUMAN         135         A           T           1fuj        A           25.3                25.3
PRTN3_HUMAN         136         T           S           1fuj        A           27.9                27.9
PSF1_HUMAN          97          V           I           2q9q        C           79.6                79.6
PSME1_HUMAN         55          S           N           1avo        I           77.6                64.1
PSN1_HUMAN          318         E           G           2kr6        A           90.1                90.1
PSPB_HUMAN          272         R           H           1rg3        A           39.7                39.7
PTCRA_HUMAN         106         V           I           3of6        C           14.9                14.9
PTGDS_HUMAN         56          R           Q           3o2y        A           14.3                14.3
PTGIS_HUMAN         38          P           L           3b6h        A           84.3                84.3
PTGIS_HUMAN         118         S           R           3b6h        A           37.9                37.9
PTGIS_HUMAN         379         R           S           2iag        A           66.5                66.5
PTGIS_HUMAN         154         E           A           2iag        A           73.2                73.2
PTGIS_HUMAN         171         F           L           2iag        A           1.7                 1.7
PTGIS_HUMAN         236         R           C           3b6h        A           45.5                45.5
PTGIS_HUMAN         500         P           S           2iag        A           51.4                51.4
PTGR1_HUMAN         27          A           S           1zsv        D           42                  42
PTN18_HUMAN         193         M           V           2oc3        A           22.3                22.3
PTN3_HUMAN          763         D           N           2b49        A           61.3                61.3
PTPA_HUMAN          28          K           R           2hv7        A           27                  27
PTPA_HUMAN          208         R           Q           2g62        A           43                  43
PTPRJ_HUMAN         1235        I           T           2nz6        B           5.4                 5.4
PTPRJ_HUMAN         372         V           I           2dle        A           15.2                15.2
PTPRM_HUMAN         39          S           R           2c9a        A           43.1                43.1
PTPRR_HUMAN         386         V           I           2a8b        A           6                   6
PTPRR_HUMAN         439         V           I           2a8b        A           49.7                49.7
PUR2_HUMAN          21          L           F           2qk4        A           0.1                 0.1
PUR2_HUMAN          421         V           I           2qk4        A           0                   0
PUR2_HUMAN          752         D           G           2v9y        B           10.8                10.8
PUR2_HUMAN          510         D           G           2v9y        B           67.5                67.5
PUR2_HUMAN          641         P           A           2v9y        B           82.4                82.4
PUR6_HUMAN          201         K           N           2h31        H           43.5                43.5
PUR8_HUMAN          31          S           N           2vd6        A           26.6                0.7
PUR8_HUMAN          147         K           M           2j91        A           57.4                57.4
PUR9_HUMAN          116         T           S           1p4r        A           39.9                39.9
PURA2_HUMAN         179         L           F           2v40        B           0.3                 0.3
PVR_HUMAN           67          A           T           3uro        B           12.9                12.9
PYGL_HUMAN          222         V           I           3cej        B           4.9                 4.9
PYGL_HUMAN          231         V           E           3cej        A           1.7                 1.7
PYGL_HUMAN          715         R           S           3cej        B           32.2                32.2
PYGL_HUMAN          425         R           P           1l5q        B           4.6                 4.6
PYGL_HUMAN          698         V           G           1fa9        B           14.4                14.4
PYGL_HUMAN          806         I           L           1em6        A           0.4                 0.4
QORX_HUMAN          223         E           K           2oby        B           49.2                49.2
QOR_HUMAN           66          P           S           1yb5        B           45.7                45.7
QOR_HUMAN           176         I           V           1yb5        D           0                   0
QOR_HUMAN           183         E           K           1yb5        B           64.9                64.9
QPCTL_HUMAN         214         P           L           3pb6        A           68.1                68.1
QPCT_HUMAN          71          Q           R           3si0        B           40.5                40.5
QPCT_HUMAN          54          R           W           3si0        B           42.8                42.8
QPCT_HUMAN          360         H           P           3pbb        F           42.7                42.7
QSOX1_HUMAN         294         A           S           3llk        A           28.8                28.8
QSOX1_HUMAN         444         H           R           3lli        A           47.9                47.9
RAB3D_HUMAN         64          V           I           2gf9        A           6                   6
RAB7A_HUMAN         32          K           E           1t91        A           60.9                60.9
RABE1_HUMAN         640         E           G           1x79        B           78.7                78.7
RAC1_HUMAN          26          N           D           2yin        D           93.4                7.2
RAC1_HUMAN          28          F           L           2yin        C           71.8                6.3
RAC1_HUMAN          59          A           T           3sua        A           0.9                 0.9
RAC1_HUMAN          63          D           G           2p2l        C           46.7                2.8
RAC1_HUMAN          93          V           I           1e96        A           0                   0
RAC1_HUMAN          93          V           G           1e96        A           0                   0
RAC1_HUMAN          108         T           I           2rmk        A           8.9                 8.9
RAC1_HUMAN          130         K           R           3ryt        B           36.8                36.8
RAC1_HUMAN          133         K           E           3ryt        B           45.2                45.2
RAC1_HUMAN          135         T           I           3bji        B           45.2                45.2
RAC1_HUMAN          180         P           S           2rmk        A           48.5                48.5
RAC1_HUMAN          182         V           E           2rmk        A           13.6                13.6
RAD1_HUMAN          33          A           G           3a1j        C           0                   0
RAD1_HUMAN          104         T           S           3a1j        C           37.9                37.9
RAD1_HUMAN          114         G           D           3a1j        C           11.1                11.1
RAD1_HUMAN          39          H           Q           3g65        B           26.2                26.1
RAD52_HUMAN         70          R           W           1kn0        F           25                  14.9
RAD9A_HUMAN         3           C           F           3a1j        A           0                   0
RAD9A_HUMAN         100         S           A           3g65        A           20.5                20.5
RAD9A_HUMAN         239         H           R           3g65        A           9.9                 9.9
RAD9A_HUMAN         71          L           Q           3a1j        A           7.1                 7.1
RAGE_HUMAN          100         Q           R           2e5e        A           16.1                16.1
RAGE_HUMAN          82          G           S           3cjj        B           0                   0
RANG_HUMAN          145         A           V           1k5d        B           29.3                29.3
RAN_HUMAN           95          R           I           1i2m        A           47.3                9.2
RB27B_HUMAN         92          A           T           2f7s        A           13.7                13.7
RBBP6_HUMAN         43          D           H           2c7h        A           27.7                27.7
RBM12_HUMAN         572         N           S           2cpy        A           82.2                82.2
RBM12_HUMAN         921         P           L           2ek6        A           45.9                45.9
RBM23_HUMAN         184         D           N           2cq4        A           65.6                65.6
RBM41_HUMAN         376         H           Y           2cpx        A           58.4                58.4
RB_HUMAN            436         Q           K           2r7g        A           51.1                51.1
RB_HUMAN            525         A           G           1o9k        A           8.8                 8.8
RB_HUMAN            746         E           G           1n4m        A           63.8                63.8
RB_HUMAN            569         L           F           1gh6        B           0                   0
RB_HUMAN            697         D           E           1gh6        B           27.2                27.2
RB_HUMAN            133         N           H           2qdj        B           17.5                17.5
RCD1_HUMAN          143         I           T           2fv2        B           0                   0
RD23A_HUMAN         200         T           M           1ify        A           80.6                80.6
RD23A_HUMAN         179         R           Q           1oqy        A           50.1                50.1
RD23A_HUMAN         131         T           A           1oqy        A           93.6                93.6
RECQ1_HUMAN         487         K           T           2v1x        B           30.1                30.1
RECQ1_HUMAN         495         D           H           2v1x        B           16                  16
RECQ1_HUMAN         102         V           I           2v1x        A           0                   0
RECQ1_HUMAN         372         V           I           2wwy        B           70.1                37.1
REG4_HUMAN          135         N           H           2kv3        A           93.1                93.1
REL2_HUMAN          28          M           K           6rlx        B           66.2                18.5
RENI_HUMAN          217         G           R           2v0z        D           14.3                14.3
RENI_HUMAN          160         Q           K           3d91        B           16.6                16.6
RET5_HUMAN          70          E           Q           1ggl        A           51.9                51.9
RET5_HUMAN          115         M           L           1ggl        A           29                  29
RET5_HUMAN          19          D           N           1ggl        A           52.7                52.7
RET_HUMAN           982         R           C           2ivs        A           18.9                18.9
RET_HUMAN           922         S           Y           2x2m        A           0.6                 0.6
RET_HUMAN           749         R           T           2ivs        A           20.2                20.2
RET_HUMAN           826         Y           S           2ivs        A           33                  33
REV1_HUMAN          373         N           S           3gqc        A           34.2                34.2
REV1_HUMAN          656         M           V           3gqc        A           17.2                12.6
REV1_HUMAN          660         L           W           3gqc        A           0                   0
REV1_HUMAN          700         D           N           3gqc        A           82.4                82.4
REV1_HUMAN          704         R           Q           3gqc        A           23.8                23.8
RFA1_HUMAN          351         T           A           1jmc        B           32.4                32.4
RFA2_HUMAN          203         N           S           1dpu        A           59.9                59.9
RGS10_HUMAN         94          A           V           2ihb        B           13.5                4.7
RHCG_HUMAN          202         R           C           3hd6        B           82.8                82.8
RHG01_HUMAN         369         R           C           1grn        B           25.9                25.9
RHG09_HUMAN         370         S           A           2p0f        A           51.1                51.1
RHG20_HUMAN         522         A           T           3msx        B           103                 103
RHOC_HUMAN          120         D           H           2gcp        A           28.6                28.6
RHOD_HUMAN          134         C           R           2j1l        A           28                  28
RHOU_HUMAN          121         T           A           2q3h        A           4                   4
RILP_HUMAN          281         R           Q           1yhn        D           75.3                74.6
RIMB2_HUMAN         593         P           R           2csp        A           72.8                72.8
RIMB2_HUMAN         888         D           N           2csq        A           72.9                72.9
RINI_HUMAN          170         P           L           1a4y        A           56.4                17.8
RIR1_HUMAN          590         K           Q           3hnf        A           35.2                35.2
RMI1_HUMAN          100         Y           H           3nbi        A           28.1                28.1
RN5A_HUMAN          59          G           S           1wdy        A           2.9                 2.9
RN5A_HUMAN          97          I           L           1wdy        A           1.6                 1.6
RN5A_HUMAN          289         A           T           1wdy        A           0.5                 0.5
RND1_HUMAN          44          P           R           2cls        B           62.3                50.5
RNH2A_HUMAN         202         L           S           3puf        A           78.4                78.4
RNLS_HUMAN          37          E           D           3qj4        A           68.7                68.7
RNZ1_HUMAN          355         M           V           3zwf        B           25.6                25.6
ROA1_HUMAN          73          N           S           1l3k        A           78.3                78.3
ROCK1_HUMAN         108         S           N           3ncz        A           2.8                 2.8
ROR2_HUMAN          490         G           A           3zzw        A           0                   0
ROR2_HUMAN          530         R           Q           3zzw        A           64.2                64.2
ROR2_HUMAN          548         P           S           3zzw        A           38.1                38.1
ROR2_HUMAN          557         S           L           3zzw        B           47.6                47.6
ROR2_HUMAN          644         D           N           3zzw        B           13.6                13.6
ROR2_HUMAN          672         D           N           3zzw        B           16.4                16.4
ROR2_HUMAN          695         G           R           3zzw        A           105                 105
ROR2_HUMAN          738         R           C           3zzw        A           36.6                36.6
RPC3_HUMAN          243         H           R           2xub        A           19.2                19.2
RPGP1_HUMAN         107         A           T           3brw        A           90.6                90.6
RRP8_HUMAN          329         P           S           2zfu        A           48.1                48.1
RSMB_HUMAN          79          S           P           2y9c        A           48.9                0.6
RSSA_HUMAN          117         R           W           3bch        A           32.3                32.3
RXRA_HUMAN          336         S           I           1xv9        A           0.5                 0.5
RXRA_HUMAN          327         A           S           1fm9        A           2.9                 2.9
RXRA_HUMAN          398         A           V           1xvp        A           35.6                9
RXRA_HUMAN          261         P           L           1k74        A           27.2                27.2
S10A5_HUMAN         54          D           G           2kax        A           51.5                51.5
S10A6_HUMAN         27          H           R           1k9k        D           59.8                27.3
S10A6_HUMAN         69          N           S           1k9k        B           21.4                21.4
S10A6_HUMAN         83          I           T           1k8u        B           20.9                20.9
S10A6_HUMAN         90          G           D           1k9k        D           148.4               66.8
S10A7_HUMAN         28          E           D           1psr        A           12.5                12.5
S10A9_HUMAN         20          H           R           1irj        B           39.3                39.3
S14L2_HUMAN         11          R           K           1o6u        A           83.9                83.9
SAE2_HUMAN          307         L           R           3kyc        B           59.4                8.4
SAHH_HUMAN          86          D           N           1li4        D           23.2                23.2
SAHH_HUMAN          38          R           W           1a7a        D           55.5                55.5
SAMP_HUMAN          155         E           G           3kqr        D           0.5                 0.5
SAMP_HUMAN          158         S           G           3d5o        G           12.5                12.5
SAP3_HUMAN          59          I           V           2ag9        A           29.6                29.6
SAP3_HUMAN          69          M           V           1tjj        B           26.4                14.8
SAT2_HUMAN          126         R           C           2q4v        A           43                  4.6
SC22B_HUMAN         108         R           Q           3egd        C           78.5                43.3
SC24A_HUMAN         396         T           M           2nup        B           25.7                25.7
SC24C_HUMAN         934         L           P           3eh2        A           12.6                12.6
SC24D_HUMAN         496         F           I           3efo        A           0                   0
SCF_HUMAN           54          T           A           1exz        D           47.7                47.7
SCLY_HUMAN          52          K           E           3gzd        B           53                  53
SCLY_HUMAN          175         A           T           3gzc        B           0                   0
SCLY_HUMAN          276         F           S           3gzd        B           77.7                77.7
SCO2_HUMAN          259         A           V           2rli        A           67.6                67.6
SCOT1_HUMAN         58          T           M           3dlx        B           24.5                24.5
SEC13_HUMAN         172         S           L           3bg1        A           72.3                72.3
SEM4D_HUMAN         72          A           T           3ol2        B           0.5                 0.5
SEM4D_HUMAN         327         A           T           1olz        A           0.3                 0.3
SEM7A_HUMAN         115         S           T           3nvq        C           24.4                24.4
SEM7A_HUMAN         207         R           Q           3nvq        A           49.2                49.2
SEM7A_HUMAN         207         R           W           3nvq        A           49.2                49.2
SEM7A_HUMAN         460         R           H           3nvq        C           59.5                59.5
SEM7A_HUMAN         461         R           C           3nvq        A           36.2                36.2
SEN15_HUMAN         59          Q           H           2gw6        A           9.1                 9.1
SENP8_HUMAN         207         T           A           1xt9        A           45.5                45.5
SERC_HUMAN          87          P           A           3e77        A           0.1                 0.1
SETB1_HUMAN         236         N           S           3dlm        A           57.6                57.6
SETD3_HUMAN         278         N           D           3smt        B           13.3                13.3
SFTPD_HUMAN         290         S           T           1pw9        A           0                   0
SFTPD_HUMAN         309         E           K           1b08        B           34.9                34.9
SGK1_HUMAN          219         V           I           2r5t        B           23.1                23.1
SGK1_HUMAN          342         A           V           3hdn        B           24.1                24.1
SHBG_HUMAN          185         P           L           1lho        A           49.5                49.5
SHC1_HUMAN          205         A           V           1shc        A           36.9                36.9
SHIP2_HUMAN         721         V           M           3nr8        A           0                   0
SHPS1_HUMAN         40          D           E           2jjs        A           32.4                32.4
SHPS1_HUMAN         61          I           N           2wng        A           59.6                59.6
SHPS1_HUMAN         68          W           R           2uv3        D           0.2                 0.2
SHPS1_HUMAN         77          E           K           2jjt        B           46.9                17
SHPS1_HUMAN         81          N           H           2jjt        B           7.2                 2.4
SHPS1_HUMAN         125         R           Q           2uv3        B           45.3                45.3
SIGL5_HUMAN         72          V           A           2zg1        A           0                   0
SIGL5_HUMAN         215         M           V           2zg2        A           3.2                 3.2
SIRB1_HUMAN         53          R           H           2jju        B           48.3                48.3
SIRT3_HUMAN         208         V           I           3gls        A           21.7                21.7
SIRT3_HUMAN         369         G           S           3glu        B           0.6                 0.6
SIRT5_HUMAN         285         F           L           3rig        A           3.1                 3.1
SIRT6_HUMAN         46          S           N           3pki        E           3.6                 3.2
SKP1_HUMAN          14          F           L           2ovp        D           9.8                 9.8
SL9A1_HUMAN         682         N           K           2ygg        B           62.4                62.4
SLIT2_HUMAN         636         S           P           2v70        A           4.1                 4.1
SMYD2_HUMAN         165         G           E           3rib        A           53.8                53.8
SMYD2_HUMAN         430         I           M           3rib        A           7.5                 7.5
SNN_HUMAN           17          V           I           1zza        A           62.1                62.1
SNN_HUMAN           88          G           S           1zza        A           77.7                77.7
SOCS2_HUMAN         52          S           N           2c9w        A           87.2                87.2
SODE_HUMAN          58          A           T           2jlp        A           27.1                27.1
SODE_HUMAN          91          A           T           2jlp        A           10.4                10.4
SODM_HUMAN          82          I           T           1msd        D           58.8                1
SODM_HUMAN          66          E           V           1ap5        D           27                  0.6
SODM_HUMAN          156         R           W           2p4k        D           67                  15.5
SODM_HUMAN          76          G           R           1var        D           58.3                15.2
SOMA_HUMAN          105         S           C           1a22        B           0                   0
SOMA_HUMAN          136         V           I           1a22        B           0                   0
SORT_HUMAN          358         D           Y           3f6k        A           75                  75
SOS1_HUMAN          977         Q           R           1xd2        C           24                  8.2
SOS1_HUMAN          655         P           L           1xd4        A           45.9                45.9
SPB5_HUMAN          319         I           V           1xu8        A           0.5                 0.5
SPB5_HUMAN          176         S           P           1xu8        A           36.9                36.9
SPB5_HUMAN          187         V           L           1wz9        A           22.5                1.1
SPEE_HUMAN          149         L           V           2o06        A           18.3                18.3
SPG7_HUMAN          503         T           A           2qz4        B           59.5                59.5
SPIN1_HUMAN         221         A           P           2ns2        A           68.2                68.2
SPON2_HUMAN         122         E           A           3d34        B           32.3                32.3
SPON2_HUMAN         242         V           L           3d34        A           42.4                42.4
SPON2_HUMAN         38          R           G           3d34        A           44.3                44.3
SPYA_HUMAN          11          P           L           3r9a        C           45.5                3
SPYA_HUMAN          340         I           M           3r9a        A           27.2                27.2
SPYA_HUMAN          22          N           S           1h0c        B           62.2                59.8
SPYA_HUMAN          295         A           T           3r9a        A           3.1                 3.1
SRC_HUMAN           237         A           T           1a1e        A           24                  24
SRC_HUMAN           176         L           F           1a07        A           0                   0
SRP14_HUMAN         68          S           I           1e8o        H           12.9                8.5
SRPK1_HUMAN         72          I           T           3beg        A           54.8                54.8
SSDH_HUMAN          180         H           Y           2w8n        C           96.5                38.8
SSDH_HUMAN          182         P           L           2w8n        D           97.6                42.4
SSDH_HUMAN          406         V           I           2w8n        D           47.3                47.3
ST1A1_HUMAN         213         R           H           3u3k        A           39                  39
ST1A1_HUMAN         37          R           Q           1z28        A           43.7                43.7
ST1A1_HUMAN         235         N           T           3u3m        A           11.2                11.2
ST1A1_HUMAN         151         E           D           2d06        A           66.7                66.7
ST1A1_HUMAN         151         E           Q           2d06        A           66.7                66.7
ST1A2_HUMAN         19          P           L           1z29        A           3                   3
ST1A2_HUMAN         62          Y           F           1z29        A           17.7                17.7
ST1A2_HUMAN         239         N           S           1z29        A           7.8                 7.8
ST1C2_HUMAN         128         Y           H           3bfx        A           0.1                 0.1
ST1C3_HUMAN         148         Y           C           2reo        A           1.4                 1.4
ST1C3_HUMAN         179         G           R           2reo        A           32.5                32.5
ST1C3_HUMAN         194         M           T           2h8k        A           72.3                72.3
ST1E1_HUMAN         22          D           Y           1hy3        A           44.3                44.3
ST2A1_HUMAN         63          A           P           1j99        A           10.8                10.8
ST2A1_HUMAN         261         A           T           1ov4        A           54.2                54.2
ST2B1_HUMAN         51          L           S           1q1q        A           34.5                34.5
ST2B1_HUMAN         240         V           I           1q1q        A           0                   0
STAR5_HUMAN         74          G           S           2r55        B           68.7                68.7
STAR_HUMAN          203         A           D           3p0l        A           27                  27
STAR_HUMAN          121         R           W           3p0l        A           10.6                10.6
STAT2_HUMAN         826         Q           H           2ka4        B           91.4                89.5
STEA3_HUMAN         184         A           T           2vq3        B           40.1                40.1
STK10_HUMAN         268         R           C           3zz2        B           35.5                35.5
STK16_HUMAN         41          H           R           2buj        D           50.3                27.1
STK16_HUMAN         55          E           K           2buj        B           63.1                26.7
STK16_HUMAN         77          I           V           2buj        B           3.6                 3.6
STK16_HUMAN         266         R           W           2buj        B           23.3                23.3
STK16_HUMAN         277         P           L           2buj        B           20.2                20.2
STK25_HUMAN         64          Q           H           2xik        A           27.1                27.1
STK4_HUMAN          162         H           N           3com        B           45.6                45.6
STON2_HUMAN         307         S           P           2jxc        B           40.7                40.7
STRAA_HUMAN         60          S           I           3gni        B           90.1                90.1
STRAA_HUMAN         64          P           S           3gni        B           53.2                15.6
SUH_HUMAN           291         K           E           3nbn        A           24.6                24.6
SUH_HUMAN           334         D           H           3nbn        D           10.8                10.8
SUH_HUMAN           419         R           Q           3nbn        D           49.8                49.8
SUH_HUMAN           425         P           S           2f8x        C           26.7                26.7
SUH_HUMAN           296         M           K           2f8x        C           23.7                23.7
SUH_HUMAN           408         I           V           3nbn        A           4.8                 4.8
SUMO2_HUMAN         16          D           N           2awt        A           40.2                40.2
SUMO3_HUMAN         38          P           S           1u4a        A           24.3                24.3
SYFA_HUMAN          341         Q           R           3l4g        A           54.7                54.7
SYFM_HUMAN          57          S           C           3tup        A           49.5                49.5
SYFM_HUMAN          280         N           S           3tup        A           20.6                20.6
SYG_HUMAN           268         T           I           2q5h        B           51.5                51.5
SYG_HUMAN           388         R           Q           2q5i        B           44.4                44.4
SYJ2B_HUMAN         9           V           I           2jik        A           30.7                30.7
SYK_HUMAN           179         G           A           3bju        A           0                   0
SYWC_HUMAN          54          A           S           1r6t        A           19.4                19.4
SYYC_HUMAN          170         Q           H           1q11        B           9.9                 9.9
SYYM_HUMAN          191         G           V           3zxi        A           68.1                34.3
T2EB_HUMAN          133         I           T           1d8k        A           57.8                57.8
TAB1_HUMAN          224         D           E           2pop        C           54.3                54.3
TAD2A_HUMAN         115         M           V           1x41        A           47.5                47.5
TAF11_HUMAN         155         S           F           1bh9        B           15.2                15.2
TAF4_HUMAN          651         P           L           2p6v        F           82.5                11.5
TAGL2_HUMAN         69          L           Q           1wym        A           6.4                 6.4
TAP1_HUMAN          697         D           G           1jj7        A           63.8                63.8
TAP1_HUMAN          578         V           I           1jj7        A           31.4                31.4
TAP1_HUMAN          708         R           Q           1jj7        A           17.9                17.9
TAP1_HUMAN          768         Q           R           1jj7        A           43.5                43.5
TARB1_HUMAN         1461        I           V           2ha8        A           71.6                71.6
TBCC_HUMAN          279         A           T           2yuh        A           0                   0
TBG1_HUMAN          413         M           V           1z5w        A           10.9                10.9
TCL1A_HUMAN         56          V           I           1jsg        D           37.8                26.4
TCO2_HUMAN          198         M           T           2bb5        A           0.6                 0.6
TCO2_HUMAN          219         I           L           2bb5        A           2.6                 2.6
TCO2_HUMAN          259         R           P           2bb5        A           43.6                43.6
TCO2_HUMAN          376         L           S           2bb5        A           16.3                16.3
TCO2_HUMAN          23          I           V           2bb5        A           4.3                 4.3
TCO2_HUMAN          89          F           L           2bb5        A           102.4               102.4
TCO2_HUMAN          215         R           W           2bb5        A           30                  30
TCO2_HUMAN          227         R           Q           2bb5        A           11.1                11.1
TCO2_HUMAN          348         S           F           2bb5        A           57.8                57.8
TCO2_HUMAN          399         R           Q           2bb5        A           37.8                37.8
TCTP_HUMAN          146         V           F           2hr9        A           0                   0
TDG_HUMAN           199         G           S           2rba        C           15.9                4
TE2IP_HUMAN         324         K           E           3k6g        A           60.5                60.5
TELT_HUMAN          74          L           H           2f8v        C           57.2                23.6
TETN_HUMAN          55          A           S           1htn        B           52.5                27.1
TETN_HUMAN          58          V           M           1htn        B           49.8                0
TF2B_HUMAN          19          P           S           1rly        A           61.3                61.3
TFR1_HUMAN          142         G           S           1cx8        B           44                  44
TFR1_HUMAN          212         L           V           3kas        B           61.9                4.1
TFR1_HUMAN          420         G           S           1cx8        A           0                   0
TFR1_HUMAN          677         R           H           3kas        B           7.5                 7.1
TF_HUMAN            163         R           W           2a2q        C           71.8                29.8
TF_HUMAN            36          T           A           1z6j        C           68.5                68.5
TF_HUMAN            145         I           V           1boy        B           5.5                 5.5
TF_HUMAN            281         G           E           2ceh        A           75.5                75.5
TGFR1_HUMAN         291         Y           C           1ias        A           15.6                15.6
TGM1_HUMAN          755         S           L           2xzz        X           39.9                39.9
TGM2_HUMAN          76          R           H           1kv3        A           52.9                52.9
TGM2_HUMAN          536         P           S           3ly6        A           31.4                31.4
TGM2_HUMAN          214         R           H           1kv3        A           3.7                 3.7
TGM2_HUMAN          324         Q           R           1kv3        A           37.7                37.7
TGM2_HUMAN          436         R           W           3ly6        A           34                  34
TGM3_HUMAN          13          T           K           1l9n        A           27.9                27.9
TGM3_HUMAN          163         I           L           1nuf        A           0.4                 0.4
TGM3_HUMAN          249         S           N           1nuf        A           6.2                 6.2
TGM3_HUMAN          562         K           R           1nug        A           63.7                63.7
TGM3_HUMAN          654         G           R           1l9m        A           57.7                57.7
TGM3_HUMAN          687         L           M           1l9n        A           23.9                23.9
TGS1_HUMAN          754         F           C           3gdh        A           88.4                18.3
THBG_HUMAN          191         D           N           2ceo        A           81.3                81.3
THBG_HUMAN          211         A           T           2xn5        B           47.2                42.4
THBG_HUMAN          303         L           F           2ceo        A           0                   0
THB_HUMAN           337         T           I           1n46        A           15.6                15.6
THB_HUMAN           216         D           G           1nuo        A           64                  64
THG1_HUMAN          232         L           P           3otb        D           46.9                46.9
THIC_HUMAN          211         K           R           1wl5        D           94.8                94.8
THIK_HUMAN          172         E           D           2iik        B           73.2                73.2
THRB_HUMAN          386         P           T           1jmo        B           74                  17.5
TIAM1_HUMAN         844         Q           H           3kze        A           33.5                33.5
TIE2_HUMAN          148         I           T           2gy7        B           65                  65
TIE2_HUMAN          226         A           V           2gy7        B           45.2                45.2
TIE2_HUMAN          346         Q           P           2gy7        B           64.2                64.2
TIE2_HUMAN          391         T           I           2gy5        A           16.5                16.5
TIF1B_HUMAN         794         T           M           2ro1        A           54                  54
TIGIT_HUMAN         33          I           V           3q0h        B           24.9                2.5
TIRAP_HUMAN         96          D           N           2y92        B           17.9                17.9
TIRAP_HUMAN         180         S           L           2y92        B           27.1                27.1
TKT_HUMAN           181         I           V           3mos        B           0                   0
TLR10_HUMAN         736         Y           C           2j67        A           89.1                89.1
TLR10_HUMAN         775         I           L           2j67        B           2.3                 2.3
TLR1_HUMAN          631         L           R           1fyv        D           19.2                19.2
TLR1_HUMAN          733         P           L           1fyv        D           79.8                79.2
TLR1_HUMAN          118         H           Y           2z7x        B           18.2                18.2
TLR1_HUMAN          80          R           T           2z7x        B           37.3                37.3
TLR1_HUMAN          305         H           L           2z7x        B           38.3                38.3
TLR1_HUMAN          315         P           L           2z7x        B           53.7                19.8
TLR2_HUMAN          677         R           W           1o77        C           34.9                34.9
TLR2_HUMAN          753         R           Q           1fyw        B           18                  18
TLR2_HUMAN          715         Y           N           1o77        A           0                   0
TLR2_HUMAN          411         T           I           2z7x        A           27.3                27.3
TLR3_HUMAN          412         L           F           1ziw        A           0                   0
TLR3_HUMAN          284         N           I           1ziw        A           1                   1
TLR3_HUMAN          307         Y           D           1ziw        A           32.4                32.4
TLR4_HUMAN          188         Q           R           2z65        A           48.3                48.3
TLR4_HUMAN          175         T           A           2z62        A           52.5                52.5
TLR4_HUMAN          299         D           G           2z63        A           17.4                17.4
TLR4_HUMAN          399         T           I           3fxi        A           47.2                47.2
TLR4_HUMAN          246         C           S           3fxi        A           0.2                 0.2
TLR4_HUMAN          329         N           S           3fxi        C           54.5                54.5
TLR4_HUMAN          443         F           L           3fxi        A           0.2                 0.2
TLR4_HUMAN          474         E           K           3fxi        A           33.6                33.6
TLR4_HUMAN          510         Q           H           2z63        A           40.9                40.9
TLR4_HUMAN          342         F           Y           2z63        A           0.7                 0.7
TLR4_HUMAN          400         S           N           2z66        A           26.7                26.7
TLR4_HUMAN          385         L           F           3fxi        A           0                   0
TLR4_HUMAN          306         C           W           2z63        A           15.9                15.9
TLR4_HUMAN          310         V           G           3fxi        A           2.1                 2.1
TLR5_HUMAN          592         N           S           3j0a        A           66.7                66.7
TLR5_HUMAN          616         F           L           3j0a        B           67.6                67.6
TLR5_HUMAN          82          T           I           3j0a        B           35.9                35.9
TLR5_HUMAN          112         P           A           3j0a        A           63.5                63.5
TLR5_HUMAN          822         F           L           3j0a        A           93.9                93.9
TNAP3_HUMAN         766         A           P           2eqf        A           90.4                90.4
TNAP3_HUMAN         125         A           V           3dkb        A           1.7                 1.7
TNAP3_HUMAN         127         F           C           3dkb        A           29.1                29.1
TNF14_HUMAN         120         L           V           3ugn        C           71.4                22.8
TNF15_HUMAN         110         F           L           2re9        B           22.3                22.3
TNFA_HUMAN          94          A           T           2tun        A           0.2                 0.2
TNFA_HUMAN          84          P           L           1a8m        C           59.5                15.4
TNFB_HUMAN          125         T           P           1tnr        B           37.1                37.1
TNNI3_HUMAN         79          R           C           1j1d        C           76.4                36.1
TNNT2_HUMAN         263         K           R           1j1d        B           56.9                47
TNNT2_HUMAN         249         S           T           1j1d        B           45.3                32.6
TNNT2_HUMAN         279         N           Y           1j1d        B           66.8                66.8
TNNT2_HUMAN         221         I           T           1j1d        B           48.2                48.2
TNNT2_HUMAN         231         I           T           1j1d        B           29.2                0
TNPO1_HUMAN         34          D           E           2h4m        A           17.4                17.4
TNR14_HUMAN         117         A           T           2aw2        B           9.2                 9.2
TNR1B_HUMAN         196         M           R           3alq        L           66.5                21
TNR1B_HUMAN         187         V           M           3alq        H           62.6                62.6
TNR5_HUMAN          124         S           L           3qd6        D           90.6                90.6
TNR6_HUMAN          305         T           I           3ezq        Q           44.3                28
TOM1_HUMAN          84          R           H           1elk        A           45.5                45.5
TOM1_HUMAN          264         M           V           1wrd        R           12.4                1.4
TOP1_HUMAN          214         G           S           1seu        D           35.4                35.4
TOPB1_HUMAN         955         N           S           3pd7        A           27.1                27.1
TPMT_HUMAN          49          L           S           2bzg        A           0                   0
TPMT_HUMAN          180         Y           F           2bzg        A           0                   0
TPMT_HUMAN          179         Q           H           2h11        A           15.5                15.5
TPP1_HUMAN          175         R           H           3edy        A           6.3                 6.3
TPP1_HUMAN          100         Q           R           3edy        A           50.9                50.9
TPP1_HUMAN          62          S           L           3edy        A           25.1                25.1
TPP1_HUMAN          185         R           C           3edy        A           38.3                38.3
TPPC4_HUMAN         78          D           A           2zmv        F           57.5                57.5
TPSN_HUMAN          260         R           T           3f8u        B           69.8                69.8
TRBM_HUMAN          473         A           V           1dx5        J           26.4                26.4
TRDMT_HUMAN         101         H           Y           1g55        A           20                  20
TREM1_HUMAN         25          T           S           1smo        A           36.4                0.1
TREM1_HUMAN         135         K           T           1smo        B           87.5                87.5
TREX2_HUMAN         180         R           C           1y97        A           81.1                81.1
TRFE_HUMAN          296         D           G           2hau        A           87.3                87.3
TRFE_HUMAN          319         H           R           1dtg        A           21.8                21.8
TRFE_HUMAN          142         G           S           3s9l        D           4.3                 4.3
TRFE_HUMAN          277         G           S           1btj        A           0                   0
TRFE_HUMAN          55          S           R           3s9m        D           9.3                 9.3
TRFE_HUMAN          42          R           L           3s9n        D           9.9                 9.9
TRFE_HUMAN          76          A           V           1a8e        A           0                   0
TRFE_HUMAN          377         W           C           2hav        A           0                   0
TRFE_HUMAN          589         P           S           2hau        A           37.2                37.2
TRFE_HUMAN          645         T           P           2hav        A           55.4                55.4
TRFE_HUMAN          646         K           E           3s9l        D           34.5                34.5
TRFE_HUMAN          671         G           E           3s9n        D           32.2                32.2
TRFE_HUMAN          562         G           V           2hau        A           70.7                70.7
TRFL_HUMAN          29          A           T           1fck        A           0                   0
TRFL_HUMAN          47          K           R           1h45        A           39.7                39.7
TRFL_HUMAN          148         I           T           1lcf        A           0                   0
TRFL_HUMAN          422         G           C           1sqy        A           3.6                 3.6
TRFL_HUMAN          579         E           D           1lfi        A           34.3                34.3
TRI31_HUMAN         17          P           R           2ysj        A           32.7                32.7
TRI33_HUMAN         961         V           M           3u5o        A           34.4                34.4
TRI45_HUMAN         413         R           Q           2ds4        A           37.8                37.8
TRI45_HUMAN         496         M           T           2ds4        A           68.4                68.4
TRIM5_HUMAN         43          H           Y           2ecv        A           14.2                14.2
TRIM5_HUMAN         112         V           F           2yrg        A           44.5                44.5
TRIP6_HUMAN         296         L           F           1x61        A           37.6                37.6
TRXR1_HUMAN         365         D           G           2j3n        B           39                  39
TRY3_HUMAN          188         T           A           1h4w        A           45.7                45.7
TRY3_HUMAN          232         Y           C           2r9p        B           0.9                 0.9
TRYB1_HUMAN         85          A           T           2f9o        C           25                  25
TRYB1_HUMAN         141         T           A           2zeb        A           48.4                48.4
TRYB1_HUMAN         162         D           N           4a6l        D           5                   5
TRYB1_HUMAN         170         P           S           2f9p        E           53.3                17.2
TRYB1_HUMAN         215         T           S           4a6l        A           37.1                37.1
TRYB1_HUMAN         216         R           Q           4a6l        C           57.8                57.8
TRYB1_HUMAN         132         N           K           2zeb        A           57.8                57.8
TRYB1_HUMAN         136         H           R           2zec        A           36.8                36.8
TSG6_HUMAN          144         Q           R           2wno        B           33.5                29
TSHR_HUMAN          52          P           T           2xwt        C           68.8                68.8
TSHR_HUMAN          34          E           K           2xwt        C           33                  33
TSP1_HUMAN          523         T           A           3r6b        A           45.3                45.3
TTHY_HUMAN          94          D           H           2try        B           4.3                 4.3
TTHY_HUMAN          110         H           N           3ozk        B           26.8                7.6
TTHY_HUMAN          121         G           S           3kgs        D           19.8                19.8
TTHY_HUMAN          122         P           R           1rlb        A           17.8                12.8
TTHY_HUMAN          124         R           C           1tta        D           4.4                 4.4
TTHY_HUMAN          33          M           I           1bzd        D           1.3                 1.3
TTHY_HUMAN          124         R           H           1tta        D           4.4                 4.4
TTHY_HUMAN          26          G           S           1ttb        D           8.7                 8.7
TTK_HUMAN           758         D           N           3h9f        D           57.5                57.5
TTPA_HUMAN          172         T           S           1r5l        A           40.7                40.7
TWF2_HUMAN          72          R           C           2vac        A           9.1                 9.1
TWF2_HUMAN          76          Q           R           2vac        A           66.7                66.7
TY3H_HUMAN          499         V           M           2xsn        D           17.3                13.8
TYDP1_HUMAN         187         D           G           1rg1        B           28.6                28.6
TYDP1_HUMAN         304         R           Q           1qzq        A           47.3                47.3
TYDP1_HUMAN         569         T           A           1nop        B           29.2                29.2
TYK2_HUMAN          928         A           V           3lxp        A           5.4                 5.4
TYPH_HUMAN          471         S           L           2wk5        B           47.8                47.8
UAP1_HUMAN          418         P           H           1jvg        A           2.9                 2.9
UB2V2_HUMAN         36          E           G           1zgu        A           43                  35.2
UB2V2_HUMAN         40          D           H           1j7d        A           8                   6.4
UB2V2_HUMAN         78          P           Q           1j7d        A           4.5                 4.5
UBE2U_HUMAN         90          I           T           1yrv        A           5.4                 5.4
UBE3A_HUMAN         44          C           Y           2kr1        A           30.7                30.7
UBE3A_HUMAN         62          R           H           2kr1        A           90.2                90.2
UBIM_HUMAN          53          T           I           2l7r        A           13.7                13.7
UBP16_HUMAN         141         Q           H           2i50        A           42.5                42.5
UBP2_HUMAN          383         N           S           3nhe        A           41.2                41.2
UBP8_HUMAN          827         A           G           2gfo        A           0                   0
UBQL3_HUMAN         624         R           Q           2dah        A           53.9                53.9
UBS3A_HUMAN         28          L           F           2crn        A           0                   0
UBS3B_HUMAN         68          A           T           2cpw        A           60.5                60.5
UBTD2_HUMAN         129         M           I           2ksn        A           52.6                52.6
UCHL1_HUMAN         18          S           Y           3kw5        A           48.2                48.2
UCHL5_HUMAN         197         I           F           3rii        B           2.3                 2.3
UD2B7_HUMAN         378         N           S           2o6l        B           85.2                85.2
UFC1_HUMAN          90          Y           C           2k07        A           0.4                 0.4
UFD1_HUMAN          130         P           A           2yuj        A           72.3                72.3
UFO_HUMAN           112         T           M           2c5d        C           41.3                41.3
UHRF1_HUMAN         240         D           H           2l3r        A           2.7                 2.7
UHRF1_HUMAN         713         L           F           3fl2        A           43.6                43.6
ULA1_HUMAN          101         S           F           3dbr        A           51.5                51.5
UPAR_HUMAN          55          E           G           3bt1        B           33.3                23.4
UPAR_HUMAN          86          T           A           2i9b        B           4.7                 0.6
UPAR_HUMAN          220         K           R           2i9b        B           22.6                22.6
UPAR_HUMAN          281         N           K           3bt1        B           10.3                10.3
UPAR_HUMAN          297         D           A           2i9b        B           79.5                79.5
UPAR_HUMAN          105         R           Q           2i9b        B           95.2                95.2
UPP2_HUMAN          78          M           L           3p0e        A           0                   0
UROK_HUMAN          214         I           M           1o5b        B           5.1                 5
UROK_HUMAN          231         K           Q           3ig6        H           50.3                28.2
UROK_HUMAN          141         P           L           3bt1        A           12.5                12.5
VAPA_HUMAN          104         P           L           2rr3        A           80.1                80.1
VASP_HUMAN          104         A           T           1egx        A           38.2                38.2
VAV_HUMAN           739         T           M           2ror        A           36.3                36.3
VDR_HUMAN           230         L           V           3m7r        A           11                  11
VDR_HUMAN           362         T           I           1db1        A           0                   0
VGFR1_HUMAN         144         E           K           1qsz        A           32.2                32.2
VGFR2_HUMAN         848         V           E           2qu5        A           7.9                 7.9
VGFR2_HUMAN         297         V           I           2x1x        D           0.1                 0.1
VGFR2_HUMAN         136         V           M           2x1x        D           3.3                 3.3
VGFR2_HUMAN         689         T           M           3kvq        B           41                  41
VGFR2_HUMAN         814         D           N           3vhe        A           19.9                19.9
VHL_HUMAN           110         H           Y           1lm8        C           72.5                23.3
VIGLN_HUMAN         418         N           S           2ctf        A           44.4                44.4
VINC_HUMAN          234         V           L           2ibf        C           4.3                 4.3
VPREB_HUMAN         76          D           N           2h32        B           37.3                34.1
VPREB_HUMAN         122         S           L           2h32        B           79.7                48.1
VPS25_HUMAN         76          I           V           3cuq        C           37.6                37.6
VPS35_HUMAN         602         V           D           2r17        B           16.1                16.1
VPS4B_HUMAN         58          I           M           1wr0        A           5.1                 5.1
VRK2_HUMAN          167         I           V           2v62        A           0.1                 0.1
VRK2_HUMAN          50          N           D           2v62        A           91.4                91.4
VRK2_HUMAN          157         I           M           2v62        A           0.1                 0.1
VRK2_HUMAN          211         N           S           2v62        A           61.6                58.8
VRK3_HUMAN          171         F           L           2jii        A           47.9                47.9
VRK3_HUMAN          268         S           L           2jii        A           37.5                37.5
VRK3_HUMAN          288         C           Y           2jii        A           0                   0
VRK3_HUMAN          370         R           C           2jii        A           19.9                19.9
VRK3_HUMAN          371         S           G           2jii        A           1.6                 1.6
VRK3_HUMAN          170         S           P           2jii        A           35.2                35.2
VRK3_HUMAN          304         H           L           2jii        A           0                   0
VSIG4_HUMAN         108         R           W           2icc        A           48.5                48.5
VTDB_HUMAN          432         D           E           1j78        B           102.9               34.6
VTDB_HUMAN          436         K           T           1kw2        B           65.8                6.8
VTDB_HUMAN          445         R           C           1j7e        A           3.6                 3.6
VTDB_HUMAN          445         R           H           1j7e        A           3.6                 3.6
WDR92_HUMAN         241         M           V           3i2n        A           3                   3
WEE1_HUMAN          472         S           I           1x8b        A           13.3                13.3
WRN_HUMAN           114         V           I           2fbv        A           3.9                 3.9
WWOX_HUMAN          98          P           L           1wmv        A           62.5                62.5
WWP1_HUMAN          852         G           V           1nd7        A           21.6                21.6
XIAP_HUMAN          133         S           F           1c9q        A           60.3                60.3
XIAP_HUMAN          242         D           E           1g3f        A           44.9                44.9
XIAP_HUMAN          423         Q           P           2kna        A           65.7                65.7
XPF_HUMAN           875         E           G           2a1j        B           24.7                24.7
XPF_HUMAN           912         G           E           2aq0        A           39.8                36
XPF_HUMAN           873         I           V           1z00        B           23.8                0
XPF_HUMAN           860         A           D           2aq0        A           63.3                63.3
XRCC1_HUMAN         559         R           Q           1cdz        A           41.5                41.5
XRCC1_HUMAN         560         R           W           1cdz        A           77.2                77.2
XRCC1_HUMAN         7           R           L           3lqc        A           14.8                14.8
XRCC1_HUMAN         10          V           M           3lqc        A           20.5                20.5
XRCC1_HUMAN         72          V           A           1xna        A           0                   0
XRCC1_HUMAN         107         R           H           3lqc        A           37                  37
XRCC1_HUMAN         399         R           Q           2d8m        A           71.7                71.7
XRCC1_HUMAN         309         P           S           2d8m        A           97.7                97.7
XRCC4_HUMAN         12          S           C           3rwr        A           32.4                20.7
XRCC4_HUMAN         56          A           T           3sr2        B           0.1                 0.1
XRCC4_HUMAN         134         I           T           3ii6        B           38.8                6.1
XRCC4_HUMAN         142         E           Q           1fu1        D           46.5                46.5
XRP2_HUMAN          282         R           W           3bh6        B           49.3                49.3
XRP2_HUMAN          338         D           Y           2bx6        A           62.2                62.2
XRP2_HUMAN          144         K           R           3bh7        B           30.2                30.2
ZADH2_HUMAN         323         C           F           2x7h        A           12.3                12.3
ZAP70_HUMAN         175         R           L           2oq1        A           55.3                55.3
ZAP70_HUMAN         191         P           L           2oq1        A           26.4                26.4
ZAP70_HUMAN         523         W           L           2ozo        A           1.3                 1.3
ZBP1_HUMAN          154         D           H           2l4m        A           34.9                34.9
ZBP1_HUMAN          17          R           I           2lnb        A           7.3                 7.3
ZBP1_HUMAN          70          G           R           2lnb        A           86.4                86.4
ZC3H4_HUMAN         464         M           V           2cqe        A           41.4                41.4
ZCCHV_HUMAN         851         T           I           2x5y        A           19.6                19.6
ZFP28_HUMAN         620         A           V           2emj        A           89.9                89.9
ZG16_HUMAN          32          S           G           3apa        A           25.7                25.7
ZN224_HUMAN         438         K           N           2em8        A           84                  84
ZN224_HUMAN         506         H           D           2yth        A           28.6                28.6
ZN473_HUMAN         654         T           I           2emc        A           30.7                30.7
ZN473_HUMAN         662         S           A           2emc        A           49.2                49.2
ZN484_HUMAN         502         G           D           2emh        A           71.7                71.7
ZO1_HUMAN           790         I           V           3shw        A           0                   0
ZO1_HUMAN           471         N           S           3tsw        D           25.7                18.7
ZPI_HUMAN           61          S           G           3f1s        A           39.3                39.3
ZPI_HUMAN           161         T           S           3f1s        A           24                  24
ZPI_HUMAN           139         G           R           3h5c        A           23.6                23.6
ZPI_HUMAN           271         G           S           3f1s        A           3.7                 3.7
ZPI_HUMAN           384         Q           P           3f1s        A           0.2                 0.2
ZPI_HUMAN           158         L           Q           3h5c        A           1.3                 1.3
ZPI_HUMAN           196         R           H           3h5c        A           37.2                37.2
ZPI_HUMAN           384         Q           R           3f1s        A           0.2                 0.2
ZWILC_HUMAN         344         S           G           3if8        D           78.2                78.2
