# Supplementary material for: The Role of Balanced Training and Testing Data Sets for Binary Classifiers in Bioinformatics
Source: PLoS One. 2013 Jul 9;8(7):e67863. doi: 10.1371/journal.pone.0067863 (PMC3706434; doi:10.1371/journal.pone.0067863)
Supplement: Data S1 — (ZIP) [file pone.0067863.s001.zip › SupplementalData/humanPolyStr_new.txt]

Uniprot_Human    Res_number   Wildtype    Mutant        PDBID    ChainID     Monomer_surface      BA_surface
1B08_HUMAN          87          N           K           1agf        A           10.7                0.2
1B08_HUMAN          98          D           Y           1agb        A           9.7                 0.2
1B08_HUMAN          48          S           A           3ffc        A           6.1                 0.1
1B08_HUMAN          48          S           P           3ffc        A           6.1                 0.1
1B08_HUMAN          48          S           T           3ffc        A           6.1                 0.1
1C04_HUMAN          40          G           S           1qqd        A           109.9               109.9
1C07_HUMAN          10          L           I           3bzf        C           100.5               48.7
2B11_HUMAN          210         T           I           3pgc        I           106.2               51.6
2B13_HUMAN          55          Y           F           1a6a        D           0.1                 0.1
2B13_HUMAN          106         N           T           1a6a        D           70                  49.3
2B13_HUMAN          164         G           S           1a6a        D           86                  86
2B13_HUMAN          169         T           A           1a6a        D           97                  76.7
2B1F_HUMAN          59          Y           H           2wbj        F           8.7                 1.2
2B1F_HUMAN          96          I           F           2wbj        F           27.9                12.2
2B1F_HUMAN          115         V           G           2wbj        B           38                  1.2
2B1F_HUMAN          55          F           Y           2wbj        B           5.4                 1.1
2B1F_HUMAN          106         T           N           2wbj        B           67.7                4.4
2B1F_HUMAN          164         G           S           2wbj        B           76.5                76.5
2B1F_HUMAN          169         A           T           2wbj        B           78.4                78.4
3HAO_HUMAN          37          I           V           2qnk        A           13.8                13.8
A1AT_HUMAN          63          R           C           1d5s        A           22.7                22.7
A1AT_HUMAN          65          L           P           3dru        A           2.1                 2.1
A1AT_HUMAN          77          S           F           1d5s        A           13.4                0
A1AT_HUMAN          91          G           E           1atu        A           0                   0
A1AT_HUMAN          116         I           N           1ezx        A           0                   0
A1AT_HUMAN          247         R           C           1atu        A           4.1                 4.1
A1AT_HUMAN          280         D           V           1oph        B           35.2                20.3
A1AT_HUMAN          366         E           K           3t1p        B           2.5                 2.5
A4_HUMAN            713         A           V           3gci        B           139.9               7.3
AACT_HUMAN          78          L           P           1as4        A           20.8                1
AACT_HUMAN          252         P           A           1as4        A           5.9                 5.9
AADAT_HUMAN         243         V           I           3ue8        B           12                  12
ADA_HUMAN           8           D           N           3iar        A           100.2               100.2
ADA_HUMAN           152         L           M           3iar        A           0                   0
ADA_HUMAN           233         T           I           3iar        A           7                   7
ADH4_HUMAN          309         I           V           3cos        A           38.1                0.5
ADH4_HUMAN          374         V           I           3cos        B           5.7                 5.7
ADH7_HUMAN          92          G           A           1agn        E           39.8                39.8
ADRB2_HUMAN         27          E           Q           3p0g        A           55.4                55.4
ADSV_HUMAN          443         A           P           3fg6        A           34.2                34.2
AK1BA_HUMAN         313         N           D           1zua        A           86.3                86.3
AK1C3_HUMAN         5           H           Q           1ry0        A           48.2                48.2
AK1C3_HUMAN         77          E           G           2f38        A           70.1                70.1
AK1C4_HUMAN         250         Q           R           2fvl        A           29.8                29.8
AL1L1_HUMAN         254         L           P           2cfi        A           22.6                22.6
AL1L1_HUMAN         330         V           F           2cq8        A           11.5                11.5
AL3A1_HUMAN         134         S           A           3sza        A           0                   0
AL7A1_HUMAN         412         T           A           2j6l        E           0.3                 0.3
AL7A1_HUMAN         439         K           Q           2j6l        E           59.3                59.3
ALR_HUMAN           166         F           L           3mbg        B           0.5                 0.5
ANGT_HUMAN          281         Y           C           2x0b        B           0.9                 0.9
ANM3_HUMAN          508         S           N           2fyt        B           27.2                27.2
AOFA_HUMAN          188         E           K           2z5x        D           28                  28
APOA1_HUMAN         197         R           C           2a01        A           35.5                35.5
APOA1_HUMAN         34          R           L           2a01        A           27.7                27.7
ARHGG_HUMAN         681         E           K           1x6b        A           50.1                50.1
ARHGP_HUMAN         253         C           Y           2rgn        B           7.1                 0.2
ARK72_HUMAN         180         E           K           2bp1        A           49                  12
ARSB_HUMAN          358         V           L           1fsu        A           1.5                 1.5
ARY2_HUMAN          280         V           M           2pfr        A           53.7                53.7
ASPG_HUMAN          149         T           S           1apy        C           77.2                77.2
ASPG_HUMAN          322         T           I           1apz        B           90.6                90.6
ATG4B_HUMAN         354         L           Q           2cy7        B           60.4                60.4
ATS13_HUMAN         475         P           S           3ghn        A           46.9                46.9
ATS13_HUMAN         618         P           A           3ghm        A           37.3                37.3
AURKA_HUMAN         373         M           V           2xru        A           32.3                32.3
B2CL2_HUMAN         133         Q           R           1o0l        A           35.6                35.6
BACE1_HUMAN         265         V           A           3ivi        A           3                   3
BGAL_HUMAN          436         L           F           3thc        D           81.1                81.1
BHMT1_HUMAN         199         G           S           1lt8        D           13.7                13.7
BID_HUMAN           194         M           T           2bid        A           20                  20
BIRC5_HUMAN         129         K           E           4a0n        D           32                  32
BLM_HUMAN           1213        E           K           2kv2        A           61.5                61.5
BMP7_HUMAN          321         N           S           1m4u        B           102                 102
BRCA1_HUMAN         1652        M           I           1jnx        A           0                   0
BRCA1_HUMAN         1713        V           G           1n5o        A           0                   0
BRCA1_HUMAN         1665        V           M           1jnx        A           0                   0
BRCA1_HUMAN         1662        F           C           1t2v        B           35.1                2.6
BRD9_HUMAN          170         A           T           3hme        B           5.7                 5.7
C43BP_HUMAN         599         K           R           3h3q        A           41.1                41.1
CAC1S_HUMAN         1539        R           C           2vay        B           61.6                41.9
CAH13_HUMAN         68          N           S           3da2        A           12.1                12.1
CAH6_HUMAN          58          R           W           3fe4        A           53.1                53.1
CAN2_HUMAN          22          D           E           1kfx        A           81.1                81.1
CAPG_HUMAN          335         H           R           1j72        B           82.7                82.7
CASQ2_HUMAN         244         H           R           2vaf        B           55.8                55.8
CASQ2_HUMAN         335         N           K           2vaf        B           51.2                51.2
CATE_HUMAN          82          I           V           1tzs        A           1.6                 1.6
CBPA2_HUMAN         82          E           G           1aye        A           59.8                59.8
CBPB2_HUMAN         347         I           T           3lms        A           16.4                16.4
CBR3_HUMAN          235         M           L           2hrb        A           103.1               103.1
CCL23_HUMAN         106         V           M           1g91        A           16.9                16.9
CCL4_HUMAN          80          S           T           2x6l        I           60.8                60.8
CD180_HUMAN         259         D           N           3b2d        B           100.5               100.5
CD180_HUMAN         356         V           M           3b2d        A           57.1                57.1
CD1A_HUMAN          30          T           I           1onq        A           22.8                1.9
CD1A_HUMAN          68          C           W           1onq        A           31.2                31.2
CDT1_HUMAN          234         C           R           2wvr        C           56.7                56.7
CEAM5_HUMAN         80          I           V           2qst        B           4.3                 4.3
CEAM5_HUMAN         83          V           A           2qsq        A           30.6                7
CFAH_HUMAN          1143        Q           E           2bzm        A           30.3                30.3
CFAH_HUMAN          1007        V           I           2qfh        A           33.5                33.5
CFAH_HUMAN          1017        T           I           2qfh        A           42.2                42.2
CFAH_HUMAN          1050        N           Y           2qfh        A           41.7                41.7
CFAH_HUMAN          1059        I           T           2qfh        A           31.9                31.9
CFAH_HUMAN          1007        V           L           2qfh        A           33.5                33.5
CFAH_HUMAN          1010        A           T           2qfh        A           51.3                51.3
CHIA_HUMAN          45          N           D           3fxy        A           40.2                40.2
CHIA_HUMAN          47          D           N           3rme        A           43.8                43.8
CHIA_HUMAN          61          R           M           3fxy        A           5.6                 5.6
CHIA_HUMAN          125         K           R           3rm4        A           51                  51
CHK2_HUMAN          117         R           G           1gxc        A           33.9                1.6
CHK2_HUMAN          428         S           F           3i6u        A           33.2                17.8
CK068_HUMAN         154         Q           R           1ztp        B           47.1                47.1
CLAT_HUMAN          461         V           M           2fy2        A           21.4                21.4
CLC4K_HUMAN         300         A           P           3kqg        D           22.8                3.7
CLCKA_HUMAN         683         P           L           2pfi        A           64.2                64.2
CNDP1_HUMAN         113         I           V           3dlj        B           2.3                 2.3
CNTN1_HUMAN         798         V           L           2ee2        A           104.7               104.7
CO3_HUMAN           1224        G           D           3oed        A           49.6                49.6
CO3_HUMAN           1367        I           T           2hr0        B           1.6                 1.6
CO3_HUMAN           1619        S           R           3l3o        G           2.2                 2.2
CO3_HUMAN           1521        Q           R           2a73        B           27                  27
CO3_HUMAN           1601        H           N           2a74        C           6.9                 6.9
CO4A_HUMAN          1073        D           G           1hzf        A           69.7                69.7
CO4A_HUMAN          1176        N           S           1hzf        A           4.8                 4.8
CO4A_HUMAN          1201        S           T           1hzf        A           1.2                 1.2
CO4A_HUMAN          1207        V           A           1hzf        A           65.7                65.7
CO4A_HUMAN          1210        L           R           1hzf        A           21.6                21.6
CO4A_HUMAN          1286        S           A           1hzf        A           6.5                 6.5
COL12_HUMAN         606         G           S           2ox8        A           112.7               112.7
CP1B1_HUMAN         68          Q           R           3pm0        A           116.2               116.2
CP2A6_HUMAN         392         F           Y           1z10        A           5.9                 5.9
CP2A6_HUMAN         292         V           M           1z10        A           6.3                 6.3
CP2D6_HUMAN         329         R           L           2f9q        B           63.1                63.1
CP2D6_HUMAN         373         G           S           2f9q        B           6.2                 6.2
CP7A1_HUMAN         86          H           N           3sn5        A           44.2                44.2
CPSM_HUMAN          1376        G           S           2yvq        B           54                  54
CPSM_HUMAN          1406        T           N           2yvq        B           36.7                36.7
CRBB3_HUMAN         113         H           D           3qk3        C           24.8                24.8
CRGB_HUMAN          111         I           L           2jdf        A           52.3                52.3
CTNB1_HUMAN         34          G           V           1p22        C           89.9                5.3
DAF_HUMAN           199         S           L           1h2p        A           15.5                15.5
DAF_HUMAN           227         A           P           2c8i        E           72.9                72.9
DCC_HUMAN           679         L           R           2ed9        A           31.8                31.8
DCC_HUMAN           1017        M           V           2ede        A           22.7                22.7
DCPS_HUMAN          73          G           E           1st4        A           103.3               103.3
DCR1B_HUMAN         510         N           Y           3bua        C           120.9               90.5
DCUP_HUMAN          15          K           E           3gw3        B           78.9                78.9
DCUP_HUMAN          106         P           L           1r3r        B           26.5                26.5
DCUP_HUMAN          113         R           T           2q71        B           27.4                27.4
DCUP_HUMAN          303         G           V           1jpk        B           0                   0
DDC_HUMAN           17          M           V           3rbf        B           29.1                0.3
DEF5_HUMAN          71          R           H           1zmp        F           84.4                18.5
DEK_HUMAN           140         V           A           2jx3        A           103.5               103.5
DHRS4_HUMAN         31          A           T           3o4r        A           39.9                39.9
DHRS4_HUMAN         202         P           S           3o4r        D           86.4                71
DHSO_HUMAN          239         Q           L           1pl6        D           33.2                33.2
DHSO_HUMAN          269         N           T           1pl8        D           9.9                 9.9
DHX8_HUMAN          1069        A           G           3i4u        B           21.6                21.6
DLDH_HUMAN          104         K           T           1zmc        B           75.9                75.9
DMA_HUMAN           162         H           Q           1hdm        B           23.5                2.4
DMA_HUMAN           163         D           H           1hdm        B           31.9                31.9
DMA_HUMAN           166         V           I           2bc4        A           57                  57
DMA_HUMAN           181         G           A           2bc4        C           70.3                58.3
DMA_HUMAN           210         R           C           1hdm        B           40.6                6.7
DMA_HUMAN           210         R           H           1hdm        B           40.6                6.7
DMB_HUMAN           45          S           F           1hdm        D           10.6                0.5
DMB_HUMAN           162         A           E           2bc4        D           22.9                22.9
DMB_HUMAN           162         A           V           2bc4        D           22.9                22.9
DMB_HUMAN           197         I           T           2bc4        B           64.4                64.4
DMB_HUMAN           28          T           A           2bc4        D           44.3                21.9
DMB_HUMAN           49          D           V           2bc4        B           23.6                23.6
DMB_HUMAN           71          S           N           2bc4        D           64.3                64.3
DMC1_HUMAN          150         G           D           1v5w        D           84.3                84.3
DPA1_HUMAN          42          A           T           3lqz        A           31.1                1.7
DPA1_HUMAN          42          A           V           3lqz        A           31.1                1.7
DPA1_HUMAN          62          M           L           3lqz        A           19                  0.6
DPA1_HUMAN          81          Q           R           3lqz        A           83.1                83.1
DPA1_HUMAN          97          L           S           3lqz        A           32                  0
DPA1_HUMAN          114         T           A           3lqz        A           83.6                83.6
DPA1_HUMAN          142         K           R           3lqz        A           45.3                44.6
DPA1_HUMAN          191         F           V           3lqz        A           41.5                41.5
DPA1_HUMAN          49          P           T           3lqz        A           19.9                19.9
DPA1_HUMAN          54          M           T           3lqz        A           0.4                 0.4
DPA1_HUMAN          59          E           D           3lqz        A           50.8                32.2
DPA1_HUMAN          62          M           K           3lqz        A           19                  0.6
DPA1_HUMAN          74          W           C           3lqz        A           19.3                17.5
DPA1_HUMAN          82          A           T           3lqz        A           59.3                44
DPA1_HUMAN          100         N           D           3lqz        A           47.4                1.4
DPA1_HUMAN          103         T           I           3lqz        A           45.9                6.8
DPA1_HUMAN          127         P           A           3lqz        A           79.4                17.6
DPA1_HUMAN          158         L           P           3lqz        A           65.6                65.6
DPB1_HUMAN          38          F           Y           3lqz        B           54.7                0.6
DPB1_HUMAN          40          G           V           3lqz        B           34.5                0
DPB1_HUMAN          62          E           Q           3lqz        B           36                  36
DPB1_HUMAN          64          F           Y           3lqz        B           5                   0.6
DPB1_HUMAN          65          A           V           3lqz        B           0                   0
DPB1_HUMAN          85          A           E           3lqz        B           13.8                13.8
DPB1_HUMAN          86          E           D           3lqz        B           65.5                65.5
DPB1_HUMAN          98          K           E           3lqz        B           3.4                 3.4
DPB1_HUMAN          98          K           R           3lqz        B           3.4                 3.4
DPB1_HUMAN          105         M           V           3lqz        B           9.5                 4.2
DPB1_HUMAN          105         M           I           3lqz        B           9.5                 4.2
DPB1_HUMAN          114         G           E           3lqz        B           9.7                 9.7
DPB1_HUMAN          115         P           A           3lqz        B           61.1                58.6
DPB1_HUMAN          116         M           V           3lqz        B           76.5                25.1
DPB1_HUMAN          207         L           M           3lqz        B           9.9                 9.9
DPB1_HUMAN          84          A           D           3lqz        B           5.9                 0.7
DPB1_HUMAN          84          A           V           3lqz        B           5.9                 0.7
DPB1_HUMAN          94          I           F           3lqz        B           21.5                21.5
DPB1_HUMAN          94          I           L           3lqz        B           21.5                21.5
DPB1_HUMAN          33          P           A           3lqz        B           93.8                63.5
DPB1_HUMAN          37          L           V           3lqz        B           53.3                1.2
DPB1_HUMAN          38          F           L           3lqz        B           54.7                0.6
DPB1_HUMAN          41          R           L           3lqz        B           47.1                4.8
DPB1_HUMAN          44          C           G           3lqz        B           44.7                9.4
DPB1_HUMAN          46          A           P           3lqz        B           41                  2.7
DPB1_HUMAN          46          A           T           3lqz        B           41                  2.7
DPB1_HUMAN          57          Y           D           3lqz        B           2.2                 1.2
DPB1_HUMAN          61          R           P           3lqz        B           98                  31.4
DPB1_HUMAN          64          F           L           3lqz        B           5                   0.6
DPB1_HUMAN          68          D           Y           3lqz        B           11.2                11.2
DPB1_HUMAN          72          G           W           3lqz        B           18.4                18.4
DPB1_HUMAN          84          A           E           3lqz        B           5.9                 0.7
DPB1_HUMAN          86          E           V           3lqz        B           65.5                65.5
DPB1_HUMAN          89          N           H           3lqz        B           26.7                26.7
DPB1_HUMAN          93          D           H           3lqz        B           46.8                46.8
DPB1_HUMAN          94          I           N           3lqz        B           21.5                21.5
DPB1_HUMAN          99          R           W           3lqz        B           52.4                52.4
DPB1_HUMAN          101         V           L           3lqz        B           1.8                 1.8
DPB1_HUMAN          102         P           L           3lqz        B           11.2                11.2
DPB1_HUMAN          113         G           V           3lqz        B           9.9                 4.3
DPB1_HUMAN          113         G           D           3lqz        B           9.9                 4.3
DPB1_HUMAN          120         R           H           3lqz        B           28.6                10.5
DPB1_HUMAN          125         R           K           3lqz        B           72.2                69.9
DPB1_HUMAN          199         T           I           3lqz        B           15.3                15.3
DPEP1_HUMAN         351         E           K           1itq        B           27.9                27.9
DPEP1_HUMAN         351         E           Q           1itq        B           27.9                27.9
DQA1_HUMAN          57          Q           E           1jk8        A           5.3                 0
DQA1_HUMAN          41          S           F           2nna        A           66.7                34.1
DQA1_HUMAN          48          Y           F           2nna        A           3.8                 0.1
DQA1_HUMAN          49          T           S           1s9v        A           0                   0
DQA1_HUMAN          70          C           Y           1jk8        A           36.5                32.1
DQA1_HUMAN          73          V           L           1jk8        A           60                  29.4
DQA1_HUMAN          73          V           D           1jk8        A           60                  29.4
DQA1_HUMAN          78          R           S           1jk8        A           73.8                50.4
DQA1_HUMAN          86          T           R           1s9v        A           50.8                50.8
DQA1_HUMAN          88          I           M           1s9v        A           8.5                 8.5
DQA1_HUMAN          91          L           V           1jk8        A           29.1                0
DQA1_HUMAN          64          R           K           2nna        A           64.8                64.8
DQA1_HUMAN          102         S           Y           1s9v        A           33.6                10.7
DQA1_HUMAN          129         I           T           1jk8        A           16                  16
DQA1_HUMAN          151         H           Q           2nna        A           59.6                59.6
DQA1_HUMAN          34          Y           C           1jk8        A           62.9                0
DQA1_HUMAN          44          P           L           1s9v        A           62.7                62.7
DQA1_HUMAN          63          G           E           2nna        A           81.3                81.3
DQA1_HUMAN          67          T           A           2nna        A           21.5                21.5
DQA1_HUMAN          68          V           A           2nna        A           33.5                33.5
DQA1_HUMAN          70          C           R           1jk8        A           36.5                32.1
DQA1_HUMAN          71          L           W           1s9v        A           51.8                3.1
DQA1_HUMAN          73          V           E           1jk8        A           60                  29.4
DQA1_HUMAN          74          L           F           1jk8        A           18.6                0
DQA1_HUMAN          75          R           H           1jk8        A           52.8                52.8
DQA1_HUMAN          75          R           S           1jk8        A           52.8                52.8
DQA1_HUMAN          76          Q           K           1s9v        A           73.2                61.6
DQA1_HUMAN          76          Q           R           1s9v        A           73.2                61.6
DQA1_HUMAN          77          F           L           1jk8        A           36.6                0.3
DQA1_HUMAN          81          P           R           1s9v        A           18.3                18.3
DQA1_HUMAN          97          S           I           2nna        A           42.5                12.4
DQA1_HUMAN          98          L           M           1jk8        A           44.6                0
DQA1_HUMAN          98          L           V           1jk8        A           44.6                0
DQA1_HUMAN          101         R           C           2nna        A           75.5                26.9
DQA1_HUMAN          124         L           V           1jk8        A           60.8                60.8
DQA1_HUMAN          152         S           A           1s9v        A           62.9                62.9
DQA1_HUMAN          160         T           I           1jk8        A           18.7                10.9
DQA1_HUMAN          161         S           R           2nna        A           13.1                13.1
DQA1_HUMAN          161         S           I           2nna        A           13.1                13.1
DQA1_HUMAN          175         Y           H           2nna        A           30.1                12
DQA1_HUMAN          178         L           F           2nna        A           9.4                 9.4
DQA1_HUMAN          182         A           D           1jk8        A           85.2                85.2
DQA1_HUMAN          182         A           S           1jk8        A           85.2                85.2
DQA1_HUMAN          183         E           D           1jk8        A           83.9                83.9
DQA1_HUMAN          185         S           I           1s9v        A           28.1                28.1
DQA1_HUMAN          197         K           E           2nna        A           72.3                72.3
DQA1_HUMAN          197         K           Q           2nna        A           72.3                72.3
DQA1_HUMAN          25          D           G           2nna        A           133.5               133.5
DQB1_HUMAN          148         V           I           1s9v        B           16.7                16.7
DQB1_HUMAN          194         E           D           1jk8        B           47.1                47.1
DQB1_HUMAN          197         P           L           1jk8        B           32.8                32.8
DQB1_HUMAN          45          A           G           1jk8        B           69.5                0
DQB1_HUMAN          46          M           L           1jk8        B           37.1                13.3
DQB1_HUMAN          35          S           P           1jk8        B           137                 95.9
DQB1_HUMAN          41          Y           F           1jk8        B           56.9                0
DQB1_HUMAN          43          F           L           1jk8        B           56.7                0.3
DQB1_HUMAN          55          R           L           1s9v        B           65.5                65.5
DQB1_HUMAN          59          V           L           1jk8        B           0                   0
DQB1_HUMAN          60          T           S           1jk8        B           7.5                 2.6
DQB1_HUMAN          62          Y           H           1jk8        B           16.2                0.7
DQB1_HUMAN          62          Y           S           1jk8        B           16.2                0.7
DQB1_HUMAN          69          Y           D           1jk8        B           12.3                0
DQB1_HUMAN          70          A           T           1jk8        B           0.1                 0.1
DQB1_HUMAN          70          A           V           1jk8        B           0.1                 0.1
DQB1_HUMAN          77          E           G           1jk8        B           15.1                15.1
DQB1_HUMAN          78          V           E           1jk8        B           25.8                25.8
DQB1_HUMAN          79          Y           F           1jk8        B           5.8                 2.8
DQB1_HUMAN          81          A           V           1s9v        B           29.5                29.5
DQB1_HUMAN          84          P           L           1s9v        B           84.2                84.2
DQB1_HUMAN          85          L           Q           1jk8        B           49.6                12.8
DQB1_HUMAN          87          P           L           1jk8        B           36.2                36.2
DQB1_HUMAN          87          P           Q           1jk8        B           36.2                36.2
DQB1_HUMAN          87          P           R           1jk8        B           36.2                36.2
DQB1_HUMAN          88          P           L           1jk8        B           73.5                48.2
DQB1_HUMAN          89          D           A           1jk8        B           14.6                0
DQB1_HUMAN          89          D           V           1jk8        B           14.6                0
DQB1_HUMAN          92          Y           N           1jk8        B           64.1                33.9
DQB1_HUMAN          94          N           K           1s9v        B           19.4                19.4
DQB1_HUMAN          95          S           R           1s9v        B           59.1                59.1
DQB1_HUMAN          98          E           D           1s9v        B           44.3                44.3
DQB1_HUMAN          99          V           D           1jk8        B           22.5                13.9
DQB1_HUMAN          99          V           I           1jk8        B           22.5                13.9
DQB1_HUMAN          102         R           G           1jk8        B           59.7                53.9
DQB1_HUMAN          103         T           A           1jk8        B           5.1                 3.8
DQB1_HUMAN          103         T           K           1jk8        B           5.1                 3.8
DQB1_HUMAN          106         E           A           1s9v        B           7.8                 6.7
DQB1_HUMAN          107         L           V           1s9v        B           11                  11
DQB1_HUMAN          109         T           R           1s9v        B           62.5                54.4
DQB1_HUMAN          116         Q           E           1s9v        B           51.8                51.8
DQB1_HUMAN          117         L           V           1jk8        B           48.4                3.8
DQB1_HUMAN          118         E           A           1jk8        B           40.6                0
DQB1_HUMAN          118         E           G           1jk8        B           40.6                0
DQB1_HUMAN          119         L           F           1jk8        B           43.8                43.8
DQB1_HUMAN          122         T           I           1s9v        B           26                  0.9
DQB1_HUMAN          157         A           G           1s9v        B           26.2                26.2
DQB1_HUMAN          157         A           S           1s9v        B           26.2                26.2
DQB1_HUMAN          158         Q           H           1s9v        B           59.5                58.9
DQB1_HUMAN          162         R           Q           1s9v        B           31.3                31.3
DQB1_HUMAN          165         R           W           1s9v        B           25.6                25.6
DQB1_HUMAN          165         R           Q           1s9v        B           25.6                25.6
DQB1_HUMAN          167         D           G           1s9v        B           46.5                46.5
DQB1_HUMAN          168         Q           E           1s9v        B           63.2                63.2
DQB1_HUMAN          172         T           A           1jk8        B           72.4                72.4
DQB1_HUMAN          199         H           R           1jk8        B           78.3                78.3
DQB1_HUMAN          202         V           I           1jk8        B           30.5                30.5
DQB1_HUMAN          214         N           S           1s9v        B           56.5                56.5
DQB1_HUMAN          217         T           I           1jk8        B           54.1                54.1
DQB1_HUMAN          218         V           A           1jk8        B           26.4                26.4
DRB3_HUMAN          40          R           C           3c5j        D           50.7                0.7
DRB3_HUMAN          102         G           A           3c5j        D           24.6                24.6
DRB3_HUMAN          114         V           A           3c5j        D           59.5                11.6
DRB3_HUMAN          37          L           S           2q6w        B           57.6                0.2
DRB3_HUMAN          38          E           Q           2q6w        B           63.3                2.2
DRB3_HUMAN          40          R           L           3c5j        D           50.7                0.7
DRB3_HUMAN          40          R           S           3c5j        D           50.7                0.7
DRB3_HUMAN          41          K           T           2q6w        B           40.5                0.4
DRB3_HUMAN          55          Y           F           2q6w        B           0.6                 0
DRB3_HUMAN          57          D           E           2q6w        B           0                   0
DRB3_HUMAN          57          D           N           2q6w        B           0                   0
DRB3_HUMAN          58          R           I           2q6w        B           18.7                10.4
DRB3_HUMAN          59          Y           H           2q6w        B           19.4                1.2
DRB3_HUMAN          66          F           S           3c5j        D           12.2                0
DRB3_HUMAN          66          F           L           3c5j        D           12.2                0
DRB3_HUMAN          66          F           Y           3c5j        D           12.2                0
DRB3_HUMAN          67          L           V           2q6w        B           0.2                 0
DRB3_HUMAN          68          R           S           2q6w        B           23.8                23.8
DRB3_HUMAN          80          T           R           3c5j        D           30.9                30.9
DRB3_HUMAN          84          R           L           2q6w        B           15.5                15.5
DRB3_HUMAN          86          V           A           2q6w        B           29.2                0
DRB3_HUMAN          86          V           D           2q6w        B           29.2                0
DRB3_HUMAN          87          A           E           3c5j        D           6.6                 6.6
DRB3_HUMAN          89          S           Y           2q6w        B           42.4                29.6
DRB3_HUMAN          96          L           F           2q6w        B           23.2                11.1
DRB3_HUMAN          96          L           I           2q6w        B           23.2                11.1
DRB3_HUMAN          103         R           Q           3c5j        D           20.6                7.6
DRB3_HUMAN          106         N           T           2q6w        B           58.8                38.4
DRB3_HUMAN          113         G           R           2q6w        B           58.7                58.7
DRB3_HUMAN          115         G           A           2q6w        B           10                  0.5
DRB3_HUMAN          115         G           V           2q6w        B           10                  0.5
DRB3_HUMAN          169         A           T           2q6w        B           77.7                77.7
DRB3_HUMAN          178         Q           H           2q6w        B           71.1                18.4
DRB3_HUMAN          193         V           F           3c5j        D           37.6                37.6
DRB3_HUMAN          212         A           P           2q6w        B           31.5                31.5
DRB3_HUMAN          218         R           S           3c5j        D           68.5                25.7
DRB5_HUMAN          154         G           A           1fv1        B           14.4                14.4
DRB5_HUMAN          33          R           Q           1h15        E           63.4                50.9
DRB5_HUMAN          41          K           T           1h15        E           44.2                1.5
DRB5_HUMAN          62          N           H           1zgl        B           43.8                7.5
DRB5_HUMAN          106         T           N           1hqr        F           75.8                4.6
DRB5_HUMAN          35          R           C           1fv1        B           63.8                2.8
DRB5_HUMAN          57          H           Q           1h15        E           6.2                 1.7
DRB5_HUMAN          59          D           G           1h15        B           18.1                0.3
DRB5_HUMAN          59          D           H           1h15        B           18.1                0.3
DRB5_HUMAN          66          D           N           1h15        B           6                   0
DRB5_HUMAN          66          D           Y           1h15        B           6                   0
DRB5_HUMAN          67          L           V           1h15        E           1.7                 1
DRB5_HUMAN          87          A           E           1h15        E           3.5                 3.5
DRB5_HUMAN          89          Y           S           1h15        E           53.1                33.6
DRB5_HUMAN          96          F           L           1hqr        F           17.4                10.3
DRB5_HUMAN          96          F           I           1hqr        F           17.4                10.3
DRB5_HUMAN          99          D           E           1hqr        F           66.3                34.6
DRB5_HUMAN          99          D           G           1hqr        F           66.3                34.6
DRB5_HUMAN          99          D           H           1hqr        F           66.3                34.6
DRB5_HUMAN          99          D           N           1hqr        F           66.3                34.6
DRB5_HUMAN          100         R           G           1h15        E           24.8                3.7
DRB5_HUMAN          100         R           T           1h15        E           24.8                3.7
DRB5_HUMAN          103         A           E           1hqr        F           5.9                 0.8
DRB5_HUMAN          114         V           A           1hqr        F           60.6                2.2
DRB5_HUMAN          115         G           V           1fv1        B           14.9                0.9
DRB5_HUMAN          164         S           G           1hqr        F           81.1                54.2
DRB5_HUMAN          186         T           I           1h15        E           3.5                 3.5
DSG2_HUMAN          158         V           G           2yqg        A           121.1               121.1
DUS5_HUMAN          220         A           T           2g6z        B           29                  0.7
DUS5_HUMAN          220         A           V           2g6z        B           29                  0.7
ECHD3_HUMAN         69          A           T           2vx2        C           10                  10
ECHD3_HUMAN         151         A           T           2vx2        C           10.8                10.8
ECI2_HUMAN          47          M           I           2cqu        A           33.1                33.1
ECI2_HUMAN          344         A           V           2f6q        A           50.7                0
EGFR_HUMAN          719         G           C           2jiv        A           4                   4
EIF1A_HUMAN         23          D           N           2dgy        A           108.3               108.3
EIF3J_HUMAN         141         A           T           3bpj        A           134.1               134.1
ELNE_HUMAN          71          C           R           2z7f        A           4.8                 0.2
ELNE_HUMAN          101         V           M           1hne        A           3.8                 3.8
ELNE_HUMAN          139         P           L           1b0f        A           2.7                 2.7
ERBB2_HUMAN         654         I           V           1qr1        C           130.7               17
EXOS7_HUMAN         274         V           L           2nn6        E           3.5                 3.5
F13A_HUMAN          650         T           I           1ggt        D           1.7                 1.7
F16P1_HUMAN         218         R           K           3kc0        B           91.9                37.2
FA11_HUMAN          66          P           L           2f83        B           102.9               102.9
FA9_HUMAN           461         T           P           3kcg        B           112.7               112.7
FABPH_HUMAN         53          K           R           1hmt        A           24.3                24.3
FAK1_HUMAN          1030        D           E           1k04        B           17.9                17.9
FCG2B_HUMAN         83          Q           P           2fcb        A           44.2                44.2
FGD5_HUMAN          941         E           K           3mpx        A           40.7                40.7
FGFR1_HUMAN         77          N           K           2cr3        A           101.7               101.7
FIBA_HUMAN          35          R           C           1ycp        D           102.8               2.1
FIBA_HUMAN          35          R           H           1ycp        D           102.8               2.1
FLT3_HUMAN          417         I           L           3qs9        D           35.4                35.4
FPPS_HUMAN          364         V           A           3n6k        B           7.6                 7.6
FTM_HUMAN           647         V           I           2yrb        A           54.3                54.3
G6PD_HUMAN          181         D           V           2bhl        B           22.3                22.3
G6PD_HUMAN          188         S           F           1qki        B           38.6                38.6
G6PD_HUMAN          335         A           T           2bhl        B           6.3                 6.3
GBP1_HUMAN          349         T           S           1f5n        A           38.7                38.7
GBP1_HUMAN          409         A           G           1dg3        A           40.4                40.4
GELS_HUMAN          231         N           D           1kcq        B           70.9                13.5
GGH_HUMAN           31          A           T           1l9x        A           138.1               122.2
GHR_HUMAN           242         E           D           1hwg        C           61.8                61.8
GHR_HUMAN           229         R           H           1kf9        C           15.3                15.3
GLCM_HUMAN          497         V           L           1ogs        B           0                   0
GLIP1_HUMAN         163         D           E           3q2r        B           86.1                73.6
GLYC_HUMAN          340         E           Q           1bj4        D           56.2                56.2
GLYR1_HUMAN         459         H           Q           2uyy        A           58                  58
GLYR1_HUMAN         531         Y           C           2uyy        A           0                   0
GPX1_HUMAN          194         A           T           2f8a        B           64.8                64.8
GPX5_HUMAN          85          L           P           2i3y        D           0                   0
GPX8_HUMAN          182         K           R           3cyn        B           40                  21.4
GRAA_HUMAN          121         M           T           1op8        B           45.5                45.5
GRAB_HUMAN          55          R           Q           1fq3        A           39.1                39.1
GRAB_HUMAN          247         Y           H           1fq3        A           111.3               111.3
GRAM_HUMAN          221         R           G           2zgc        A           0                   0
GRM3_HUMAN          475         G           D           3sm9        B           100.6               100.6
GRN_HUMAN           376         D           N           2jyt        A           17.9                17.9
GRN_HUMAN           398         S           L           2jyu        A           25.9                25.9
GSTA3_HUMAN         36          G           E           1tdi        A           73.1                73.1
GSTA3_HUMAN         113         R           Q           1tdi        B           56.3                56.1
GSTA3_HUMAN         208         A           T           1tdi        A           47.7                47.7
GSTO1_HUMAN         32          C           Y           1eem        B           9.7                 9.7
H32_HUMAN           128         A           V           2iij        B           33.2                27.7
HBA_HUMAN           3           L           R           3d17        B           5.4                 3.2
HBA_HUMAN           6           A           D           3ovu        C           61.3                32.5
HBA_HUMAN           6           A           P           3ovu        C           61.3                32.5
HBA_HUMAN           7           D           A           1mko        C           13.2                1.5
HBA_HUMAN           7           D           N           1mko        C           13.2                1.5
HBA_HUMAN           8           K           E           3ovu        C           25.6                6.2
HBA_HUMAN           13          A           D           3ovu        C           44.3                26.2
HBA_HUMAN           15          W           R           3hxn        C           3.6                 3.6
HBA_HUMAN           16          G           R           3ovu        C           66.7                16.5
HBA_HUMAN           17          K           M           1y01        B           23.3                23.3
HBA_HUMAN           17          K           N           1y01        B           23.3                23.3
HBA_HUMAN           19          G           D           1z8u        B           8.8                 8.8
HBA_HUMAN           19          G           R           1z8u        B           8.8                 8.8
HBA_HUMAN           20          A           E           1hbs        A           74.4                74.4
HBA_HUMAN           21          H           Q           2w6v        A           47.9                30.1
HBA_HUMAN           21          H           R           2w6v        A           47.9                30.1
HBA_HUMAN           22          A           D           3ia3        B           1                   1
HBA_HUMAN           22          A           P           3ia3        B           1                   1
HBA_HUMAN           23          G           D           1yvq        C           7.3                 7.3
HBA_HUMAN           24          E           G           1a9w        A           37.5                37.5
HBA_HUMAN           14          A           P           1mko        A           0                   0
HBB_HUMAN           3           H           R           3d17        H           48.7                37.8
HBB_HUMAN           3           H           Y           3d17        H           48.7                37.8
HBB_HUMAN           7           E           Q           6hbw        D           56                  56
HBB_HUMAN           8           E           K           1m9p        D           9.2                 7.2
HBB_HUMAN           9           K           Q           1hbs        D           18.4                18.4
HBB_HUMAN           10          S           C           1hgb        D           36.1                36.1
HBB_HUMAN           11          A           D           1hbs        D           12.1                12.1
HBB_HUMAN           15          L           R           2h35        B           1.3                 1.3
HBB_HUMAN           16          W           R           2dxm        B           8.9                 8.9
HBB_HUMAN           18          K           N           2w6v        G           57.9                12.9
HBB_HUMAN           18          K           Q           2w6v        G           57.9                12.9
HBB_HUMAN           20          N           D           1qxe        H           44.1                8.6
HBB_HUMAN           20          N           S           1qxe        H           44.1                8.6
HBB_HUMAN           21          V           M           1hbs        D           16.6                16.6
HBB_HUMAN           22          D           G           1qxd        H           61                  28.2
HBB_HUMAN           22          D           H           1qxd        H           61                  28.2
HBB_HUMAN           23          E           A           1qxe        H           52.6                16.1
HBB_HUMAN           2           V           A           1yzi        D           44.2                11.3
HBD_HUMAN           2           V           A           1shr        B           32.2                22.1
HBD_HUMAN           3           H           R           1si4        D           69.9                69.9
HBD_HUMAN           13          N           K           1shr        D           46.1                46.1
HBD_HUMAN           17          G           R           1shr        B           76.2                76.2
HBD_HUMAN           21          V           E           1shr        D           32.8                32.8
HBD_HUMAN           23          A           E           1si4        D           43.8                43.8
HBD_HUMAN           25          G           D           1si4        D           0.2                 0.2
HBD_HUMAN           26          G           D           1si4        B           7.7                 7.7
HBD_HUMAN           27          E           D           1shr        D           11.7                11.6
HBD_HUMAN           28          A           S           1si4        D           2.1                 2.1
HBD_HUMAN           44          E           G           1shr        D           72                  62.3
HBD_HUMAN           44          E           K           1shr        D           72                  62.3
HBD_HUMAN           48          D           V           1si4        B           51                  51
HBD_HUMAN           52          P           R           1shr        B           58.7                35.1
HBD_HUMAN           70          G           R           1si4        B           39.7                39.7
HBD_HUMAN           76          L           V           1shr        B           7.7                 7.7
HBD_HUMAN           91          E           V           1si4        D           43.7                43.7
HBD_HUMAN           99          V           M           1shr        B           9.4                 9.4
HBD_HUMAN           100         D           N           1si4        B           60                  22.1
HBD_HUMAN           117         R           C           1si4        B           57.2                23
HBD_HUMAN           117         R           H           1si4        B           57.2                23
HBD_HUMAN           118         N           D           1shr        D           43.8                43.8
HBD_HUMAN           122         E           V           1shr        D           43.5                43.5
HBD_HUMAN           126         Q           E           1si4        D           74                  49.2
HBD_HUMAN           94          C           G           1si4        B           2                   2
HBD_HUMAN           12          V           G           1si4        B           0.2                 0.2
HBD_HUMAN           37          P           H           1shr        B           53.1                22.8
HBD_HUMAN           58          N           K           1si4        B           6.4                 6.4
HBD_HUMAN           86          F           S           1si4        D           0.9                 0.9
HBD_HUMAN           89          L           V           1shr        D           30.9                30.9
HBD_HUMAN           105         R           S           1shr        B           50.7                35.2
HBG1_HUMAN          3           H           Q           1i3e        B           73                  58.2
HBG1_HUMAN          6           E           K           1i3d        B           72.6                72.6
HBG1_HUMAN          7           E           G           1i3e        B           64.5                64.5
HBG1_HUMAN          7           E           Q           1i3e        B           64.5                64.5
HBG1_HUMAN          13          T           R           1i3d        D           53                  53
HBG1_HUMAN          23          D           G           1i3d        B           50                  50
HBG1_HUMAN          26          G           R           1i3e        B           8                   8
HBG1_HUMAN          37          P           R           1i3d        B           49.7                27.5
HBG1_HUMAN          38          W           G           1i3e        B           53                  9.6
HBG1_HUMAN          40          Q           R           1i3e        D           25.2                14.2
HBG1_HUMAN          41          R           K           1i3e        B           55.5                10.3
HBG1_HUMAN          44          D           N           1i3e        D           74.5                74.5
HBG1_HUMAN          54          A           D           1i3d        B           17.5                17.5
HBG1_HUMAN          62          K           E           1i3e        D           40.7                40.7
HBG2_HUMAN          121         K           Q           1fdh        B           95.7                92.4
HBG2_HUMAN          147         H           Y           1fdh        B           109.1               73
HCDH_HUMAN          86          L           P           1lsj        A           56                  56
HCN2_HUMAN          527         R           Q           3u10        D           34.8                34.8
HDHD1_HUMAN         165         P           A           3l5k        A           61.9                61.9
HDHD1_HUMAN         88          T           M           3l5k        A           45                  45
HEXA_HUMAN          436         I           V           2gk1        D           56.9                56.9
HFE_HUMAN           63          H           D           1de4        B           26.5                26.5
HFE_HUMAN           224         R           Q           1de4        B           32.9                4.8
HGD_HUMAN           80          Q           H           1ey2        F           49.6                49.6
HGFL_HUMAN          551         S           G           2asu        B           24.4                24.4
HLAE_HUMAN          98          N           K           1kpr        B           31.2                0
HMGB3_HUMAN         56          E           Q           2eqz        A           46.9                46.9
HSP72_HUMAN         191         C           S           3i33        A           102.1               102.1
HSP76_HUMAN         336         V           F           3fe1        A           0                   0
HSP76_HUMAN         65          P           T           3fe1        A           18.4                18.4
HSP76_HUMAN         95          R           Q           3fe1        A           21.2                21.2
HSP76_HUMAN         159         A           V           3fe1        A           7.3                 7.3
HSP76_HUMAN         297         T           K           3fe1        A           19                  19
HTAI2_HUMAN         197         S           R           2bka        B           45.1                45.1
HXK4_HUMAN          342         T           P           1v4t        A           74.6                74.6
HYES_HUMAN          369         M           V           3ans        A           30.6                30.6
HYES_HUMAN          470         E           G           1zd5        B           38.7                38.7
I10R1_HUMAN         61          L           V           1y6k        D           5.9                 5.9
I10R1_HUMAN         113         V           I           1j7v        D           32.5                26.9
I10R1_HUMAN         159         S           G           1j7v        D           43.8                43.8
I10R1_HUMAN         212         R           Q           1lqs        A           42.4                11.9
IAPP_HUMAN          53          S           G           3g7w        B           53.1                53.1
IBP6_HUMAN          236         T           P           1rmj        A           114.4               114.4
IF4G1_HUMAN         1257        N           S           1ug3        A           50.3                50.3
IFNA2_HUMAN         46          K           R           3se3        B           30.3                30.3
IGF1_HUMAN          115         A           T           1b9g        A           28.8                28.8
IGLL1_HUMAN         142         P           L           2h3n        D           6                   0.7
IGLL1_HUMAN         189         R           H           2h32        C           36.8                36.8
IL16_HUMAN          1147        N           K           1x6d        A           95.1                95.1
IL16_HUMAN          1176        H           R           1x6d        A           74.3                74.3
IL28B_HUMAN         70          K           R           3hhc        A           52.5                2.7
IL4RA_HUMAN         75          I           F           3bpl        B           48.1                48.1
IL4RA_HUMAN         75          I           L           3bpl        B           48.1                48.1
IL7RA_HUMAN         66          T           I           3up1        B           4.4                 4.4
IL7RA_HUMAN         138         I           V           3up1        B           50.6                50.6
INMT_HUMAN          214         V           M           2a14        A           8.8                 8.8
INSR_HUMAN          1012        V           M           1irk        A           12.7                12.7
INSR_HUMAN          1023        I           F           3eta        A           7.8                 7.8
INSR_HUMAN          1065        L           V           2b4s        B           76.7                1.3
INSR_HUMAN          1282        T           A           2auh        A           44.1                44.1
INS_HUMAN           68          L           M           1t0c        A           30                  30
IPSP_HUMAN          64          S           N           3dy0        A           69                  26.7
IPSP_HUMAN          44          S           G           2hi9        A           151.3               151.3
IRF3_HUMAN          427         S           T           1qwt        F           128.4               96.1
ISG15_HUMAN         83          S           N           3phx        B           31.4                31.4
ITSN2_HUMAN         1287        I           T           3gf9        A           0.8                 0.8
JAK1_HUMAN          973         N           K           3eyh        B           110.4               110.4
K1C10_HUMAN         487         H           Y           3asw        B           130.4               18.3
KAD5_HUMAN          465         R           Q           2bwj        B           35.7                7
KAT5_HUMAN          78          P           T           2eko        A           89.7                89.7
KD4DL_HUMAN         26          A           T           2w2i        A           58.4                58.4
KD4DL_HUMAN         42          Q           R           2w2i        A           27.8                27.8
KD4DL_HUMAN         113         Q           R           2w2i        A           49.2                49.2
KD4DL_HUMAN         258         F           S           2w2i        A           28.6                28.6
KDM7_HUMAN          392         D           Y           3u78        B           33.5                33.5
KDM8_HUMAN          302         E           D           3uyj        A           63.1                63.1
KI2L1_HUMAN         111         V           L           1nkr        A           50.4                50.4
KI2L2_HUMAN         66          F           Y           2dli        A           55.3                55.3
KI2S2_HUMAN         66          Y           F           1m4k        A           48.5                48.5
KI2S4_HUMAN         178         N           H           3h8n        A           86.4                86.4
KI2S4_HUMAN         205         A           S           3h8n        A           14.9                14.9
KIBRA_HUMAN         735         S           A           2z0u        B           39.5                39.5
KIF3C_HUMAN         370         Q           R           3b6v        B           20.4                20.4
KIF7_HUMAN          52          D           N           2xt3        A           53.8                53.8
KLHL7_HUMAN         423         H           Y           3ii7        A           7.8                 7.8
KLK1_HUMAN          145         E           Q           1spj        A           74.6                74.6
KLK1_HUMAN          186         K           E           1spj        A           49.6                49.6
KLK4_HUMAN          197         H           Q           2bdg        D           83.2                16
KLK5_HUMAN          153         N           D           2psx        A           2.9                 1.3
KLK6_HUMAN          78          R           W           1gvl        A           42                  42
KPCA_HUMAN          568         V           I           3iw4        A           0                   0
KPCD3_HUMAN         445         L           I           2d9z        A           0                   0
KPCL_HUMAN          497         D           Y           3txo        B           23.9                23.9
KS6A5_HUMAN         574         P           L           3kn5        A           132.2               132.2
LCN15_HUMAN         152         S           A           2xst        A           18.8                18.8
LCN15_HUMAN         164         K           E           2xst        A           34.7                34.7
LDHA_HUMAN          315         R           C           1i10        J           31.1                31.1
LDHA_HUMAN          161         S           R           1i10        G           2.1                 2.1
LDLR_HUMAN          523         V           M           1ijq        A           15.9                15.9
LDLR_HUMAN          546         G           D           1ijq        A           0                   0
LDLR_HUMAN          549         G           D           1ijq        A           20.9                20.9
LDLR_HUMAN          565         G           V           1n7d        A           1.3                 1.3
LDLR_HUMAN          306         S           L           1n7d        A           14.6                14.6
LDLR_HUMAN          105         P           S           1n7d        A           56.4                56.4
LEG8_HUMAN          184         R           S           2yro        A           70.9                70.9
LEG8_HUMAN          36          R           C           2yxs        A           28.2                28.2
LEG8_HUMAN          19          F           Y           3apb        B           13.5                13.5
LEG8_HUMAN          56          M           V           3ap9        A           80.3                80.3
LMBL2_HUMAN         337         V           A           3cey        A           7.8                 7.8
LPPL_HUMAN          28          A           V           1lcl        B           46.2                5.3
LRP6_HUMAN          1062        V           I           3s8z        A           0.9                 0.9
LXN_HUMAN           134         T           M           2bo9        B           30.8                30.8
LY96_HUMAN          56          R           G           3fxi        E           22.3                22.3
LYPA1_HUMAN         153         P           S           1fj2        A           40                  40
LYPL1_HUMAN         197         L           V           3u0v        A           18.3                18.3
MAAI_HUMAN          82          M           T           1fw1        B           42.4                32.6
MASP2_HUMAN         371         D           Y           1q3x        A           79.9                79.9
MASP2_HUMAN         99          R           Q           1szb        B           30.8                22.1
MASP2_HUMAN         118         R           C           1szb        B           29.1                29.1
MAST1_HUMAN         1048        A           S           3ps4        A           19.8                19.8
MAVS_HUMAN          79          C           S           2vgq        A           11.7                11.7
MECR_HUMAN          96          F           L           1zsy        B           37.3                37.3
MICB_HUMAN          136         D           H           1je6        D           45.6                16.1
MLH1_HUMAN          132         D           H           3na3        B           49.7                49.7
MLH1_HUMAN          655         I           V           3rbn        B           9.3                 9.3
MMP9_HUMAN          574         R           P           1itv        A           27.5                27.5
MSH3_HUMAN          949         Q           R           3thw        B           25.7                25.7
MSH3_HUMAN          1054        T           A           3thx        B           19.3                11.1
MSH6_HUMAN          1232        V           L           2o8b        D           0                   0
MSH6_HUMAN          1234        E           Q           2o8e        D           37.3                7.8
MSH6_HUMAN          1321        R           G           2o8f        D           60.9                60.9
MSH6_HUMAN          728         K           T           2o8e        D           104.5               104.5
MTMR6_HUMAN         319         I           V           2yf0        B           17.3                17.3
MUC1_HUMAN          1117        V           M           2acm        B           6.4                 0
MUC1_HUMAN          1142        S           N           2acm        B           63.1                33.2
MUTA_HUMAN          671         I           V           2xiq        A           0.6                 0.6
MVD1_HUMAN          278         N           H           3d4j        B           18.6                18.6
MYOM1_HUMAN         1453        M           T           2y25        D           21.5                21.5
MYOM1_HUMAN         1408        D           N           2y25        D           69.7                69.7
NADC_HUMAN          195         T           A           3lar        B           61.2                5.4
NBR1_HUMAN          923         H           R           2cp8        A           46.5                46.5
NCF1_HUMAN          99          G           S           1kq6        B           53.2                53.2
NCF1_HUMAN          166         N           D           1ng2        B           68.7                62.3
NCF2_HUMAN          79          M           V           1e96        B           4.4                 4.4
NCF2_HUMAN          369         G           R           1oey        A           60.5                60.5
NCF4_HUMAN          153         R           H           2dyb        B           113.3               73.5
NEIL1_HUMAN         82          S           C           1tdh        A           28.9                28.9
NEIL1_HUMAN         83          G           D           1tdh        A           7.4                 7.4
NEIL1_HUMAN         136         C           R           1tdh        A           4                   4
NEIL1_HUMAN         182         I           M           1tdh        A           0                   0
NEIL1_HUMAN         159         R           Q           1tdh        A           39.4                39.4
NOSTN_HUMAN         473         G           E           2yun        A           82.5                82.5
NPC1_HUMAN          215         H           R           3gki        A           102.5               102.5
NQO2_HUMAN          47          L           F           3tzb        A           3.8                 2
NSE1_HUMAN          47          N           S           3nw0        B           100.2               100.2
NTF4_HUMAN          114         R           G           1hcf        B           69.7                59.6
NTF4_HUMAN          133         R           H           1b98        A           19.1                18.8
NTF4_HUMAN          140         R           C           1b98        B           34.4                34.4
NTF4_HUMAN          207         T           I           1hcf        B           50.3                50.3
NTF4_HUMAN          207         T           S           1hcf        B           50.3                50.3
NTF4_HUMAN          88          A           V           1hcf        A           46                  42.1
NTF4_HUMAN          89          S           N           1hcf        A           89.9                67
NTF4_HUMAN          90          R           C           1hcf        A           66.1                24.6
NTNG2_HUMAN         346         T           A           3tbd        A           45.3                45.3
OGG1_HUMAN          46          R           Q           2noh        C           12.1                12.1
OGG1_HUMAN          154         R           H           1m3h        D           39.9                7.1
OGG1_HUMAN          85          A           S           2xhi        A           50.4                50.4
P3C2A_HUMAN         1415        T           A           2iwl        V           73.9                73.9
P3C2G_HUMAN         1290        V           G           2wwe        A           27.4                27.4
P85B_HUMAN          234         S           R           2xs6        B           60.5                60.5
PA24A_HUMAN         651         R           K           1cjy        B           23.9                23.9
PA24A_HUMAN         637         I           V           1cjy        B           0                   0
PADI4_HUMAN         82          V           A           1wd8        B           51.3                51.3
PADI4_HUMAN         112         G           A           1wd8        B           0                   0
PALB2_HUMAN         917         V           A           2w18        B           7.7                 7.7
PALB2_HUMAN         932         V           M           2w18        B           1.8                 1.8
PALB2_HUMAN         966         I           V           2w18        B           3.4                 3.4
PALB2_HUMAN         1025        A           T           3eu7        B           5.1                 0.6
PALB2_HUMAN         1075        S           G           3eu7        B           14                  14
PALB2_HUMAN         1105        V           A           2w18        B           57.6                16.3
PALB2_HUMAN         1114        Q           H           3eu7        B           35.5                35.5
PALB2_HUMAN         1170        H           Y           2w18        B           21.7                21.7
PASK_HUMAN          1210        V           M           3dls        C           40.8                37.7
PASK_HUMAN          1266        F           C           3dls        C           10                  10
PAXI1_HUMAN         1013        M           V           3sqd        A           39.5                39.5
PB1_HUMAN           678         R           C           3g0j        A           36.6                36.6
PCSK9_HUMAN         670         G           E           2p4e        B           44.6                44.6
PCSK9_HUMAN         474         V           I           2pmw        B           24.7                24.7
PCSK9_HUMAN         668         S           R           2p4e        B           140.8               140.8
PCSK9_HUMAN         452         G           D           2pmw        B           152.2               152.2
PDE4C_HUMAN         344         R           W           2qym        B           24.3                24.3
PEDF_HUMAN          72          T           M           1imv        B           39                  39
PGRP1_HUMAN         34          V           G           1yck        A           9                   9
PHF1_HUMAN          42          T           S           2e5p        A           121.5               121.5
PIMT_HUMAN          120         V           I           1i1n        A           25                  25
PKP1_HUMAN          463         A           V           1xm9        A           79.5                79.5
PLAK_HUMAN          142         R           H           3ifq        A           63                  54.6
PLAK_HUMAN          648         V           I           3ifq        A           0                   0
PLEK_HUMAN          340         R           K           1xx0        A           49.7                49.7
PLSL_HUMAN          533         K           E           2d85        A           86.5                86.5
POLI_HUMAN          96          R           G           3ngd        C           17.9                17.9
POLI_HUMAN          261         I           M           1t3n        C           0                   0
POLI_HUMAN          276         E           K           3h40        A           32                  32
POLI_HUMAN          731         A           T           2l0f        B           43.6                37.4
PPIC_HUMAN          160         H           L           2esl        B           16.8                2.5
PRDM1_HUMAN         203         D           E           3dal        B           24.6                24.6
PREX1_HUMAN         659         V           M           3qik        B           74.5                74.5
PRG2_HUMAN          206         H           Y           2brs        B           41.4                41.4
PRI2_HUMAN          287         C           Y           3l9q        B           7.3                 7.3
PRI2_HUMAN          435         D           G           3l9q        D           91.8                91.8
PRI2_HUMAN          446         Q           H           3l9q        D           27.6                1.9
PTN5_HUMAN          561         H           R           2bv5        A           103.7               103.7
PTPA_HUMAN          357         S           L           2hv7        A           128.7               128.7
PTPRB_HUMAN         1934        G           A           2i4g        A           6.2                 6.2
PTPRD_HUMAN         447         Q           E           2dlh        A           102.5               102.5
PTPRS_HUMAN         1457        C           R           2fh7        A           49.3                49.3
PYGM_HUMAN          414         R           G           1z8d        B           41.9                41.9
PYY_HUMAN           37          R           G           2dez        A           72                  72
RAB18_HUMAN         113         N           S           1x3s        A           106.4               106.4
RBFA_HUMAN          122         V           M           2e7g        A           8.9                 8.9
RBM4B_HUMAN         93          E           V           2dgt        A           41.7                41.7
RECQ4_HUMAN         54          Q           R           2kmu        A           115.5               115.5
RGS16_HUMAN         137         H           R           2bt2        A           12.5                12.5
RGS7_HUMAN          409         Q           H           2a72        A           41.6                41.6
RHG07_HUMAN         1199        E           V           3kuq        A           56.2                56.2
RHG07_HUMAN         1209        S           C           3kuq        A           28.5                28.5
RNAS2_HUMAN         100         H           Q           1hi2        A           26.6                26.6
RNAS7_HUMAN         103         A           P           2hky        A           74.3                74.3
RNAS7_HUMAN         116         H           Y           2hky        A           33.9                33.9
RNH2A_HUMAN         258         A           G           3puf        A           145.5               145.5
RON_HUMAN           1335        R           G           3pls        A           77.2                77.2
RON_HUMAN           1304        R           G           3pls        A           65.5                65.5
RON_HUMAN           1195        S           G           3pls        A           0                   0
RWDD3_HUMAN         86          N           K           2ebk        A           23.4                23.4
RWDD3_HUMAN         47          V           A           2ebk        A           35.6                35.6
S10A3_HUMAN         3           R           K           3nsi        B           34                  28.8
SC22B_HUMAN         71          D           Y           3egx        C           0.8                 0.8
SC22B_HUMAN         82          T           K           2nut        C           75.5                75.5
SC22B_HUMAN         130         C           R           3egd        C           88.1                19.5
SETD6_HUMAN         185         R           S           3qxy        A           31.2                31.2
SETD6_HUMAN         206         R           G           3rc0        A           72.7                72.7
SETD6_HUMAN         340         D           N           3rc0        A           55.3                55.3
SETD6_HUMAN         426         T           A           3qxy        A           49.3                49.3
SETD6_HUMAN         445         A           V           3rc0        A           64.3                64.3
SFSWA_HUMAN         512         G           S           2e5z        A           74.8                74.8
SHPS1_HUMAN         44          L           S           2uv3        B           52.1                52.1
SHPS1_HUMAN         50          T           S           2wng        A           48.1                48.1
SHPS1_HUMAN         52          T           I           2uv3        B           45.6                26
SHPS1_HUMAN         54          R           H           2uv3        D           35.7                7.6
SHPS1_HUMAN         57          A           V           2uv3        B           6.2                 2.1
SHPS1_HUMAN         75          G           A           2jjt        B           97.7                23
SHPS1_HUMAN         95          D           E           2uv3        D           96.4                10.5
SHPS1_HUMAN         96          L           S           2jjs        A           18.9                2.8
SHPS1_HUMAN         107         R           S           2jjt        B           13.6                13.6
SHPS1_HUMAN         109         G           S           2jjt        B           26.2                26.2
SHPS1_HUMAN         134         F           L           2uv3        D           22.5                22.5
SHPS1_HUMAN         181         T           S           2wng        A           44.4                44.4
SHPS1_HUMAN         190         E           Q           2wng        A           62                  62
SHPS1_HUMAN         214         K           N           2wng        A           47.5                47.5
SHPS1_HUMAN         220         E           G           2wng        A           61.2                61.2
SHPS1_HUMAN         222         V           I           2wng        A           6.1                 6.1
SHPS1_HUMAN         236         Q           R           2wng        A           60.8                60.8
SHPS1_HUMAN         251         R           Q           2wng        A           13.9                13.9
SHPS1_HUMAN         261         Q           L           2wng        A           53.2                53.2
SHPS1_HUMAN         263         V           M           2wng        A           27.6                27.6
SHPS1_HUMAN         271         V           I           2wng        A           0                   0
SHPS1_HUMAN         276         R           T           2wng        A           44.6                44.6
SHPS1_HUMAN         302         V           L           2wng        A           25.4                25.4
SHPS1_HUMAN         339         P           S           2wng        A           82.2                82.2
SIRBL_HUMAN         51          T           I           2jjv        B           23.8                14.5
SKAP1_HUMAN         161         G           S           1u5d        D           43.2                43.2
SLAP1_HUMAN         15          P           T           2cud        A           100                 100
SMG5_HUMAN          1004        N           D           2hwy        A           11.8                11.8
SOS1_HUMAN          569         L           V           2ii0        A           36.5                36.5
SOS1_HUMAN          708         A           T           1xd4        B           67.5                67.5
SOS1_HUMAN          1011        N           S           1xd4        A           54.4                12.5
SOS1_HUMAN          37          T           A           1q9c        A           67.2                67.2
SPD2A_HUMAN         1073        L           P           2egc        A           102.3               102.3
SPG7_HUMAN          486         R           Q           2qz4        B           23.3                23.3
SPG7_HUMAN          545         F           L           2qz4        B           29.4                29.4
SPON2_HUMAN         40          L           P           3d34        B           49.1                49.1
SPRC_HUMAN          70          N           S           1nub        B           101                 101
SPYA_HUMAN          279         I           T           1h0c        B           6.6                 6.6
SPYA_HUMAN          280         A           V           1j04        B           48.9                3
SPYA_HUMAN          326         V           I           3r9a        C           19.7                19.7
ST1A1_HUMAN         223         V           M           1ls6        A           0                   0
ST1A1_HUMAN         282         E           K           3qvu        A           75.5                75.5
ST1A2_HUMAN         235         N           T           1z29        A           28.5                28.5
ST1A2_HUMAN         282         K           E           1z29        A           78.5                78.5
ST1C2_HUMAN         282         R           T           3bfx        A           59.4                59.4
ST1C4_HUMAN         68          I           M           2ad1        A           0                   0
SUIS_HUMAN          231         T           A           3lpp        A           0.2                 0.2
SUMF2_HUMAN         51          D           E           1y4j        A           2.5                 2.5
SUN2_HUMAN          671         G           S           3unp        F           67.8                67.8
SWP70_HUMAN         230         R           G           2dn6        A           17.3                17.3
SYTL4_HUMAN         420         I           V           3fdw        A           17.5                17.5
TAF1L_HUMAN         1540        A           T           3hmh        B           62.4                62.4
TAF1_HUMAN          1383        V           I           1eqf        A           3.2                 3.2
TBCC_HUMAN          65          V           A           2l3l        A           36.2                36.2
TBCD4_HUMAN         1147        T           M           3qyb        A           42.9                42.9
TBCD4_HUMAN         1119        V           A           3qyb        A           0.1                 0.1
TDT_HUMAN           112         R           G           2coe        A           87                  87
TETN_HUMAN          106         G           S           1htn        B           0                   0
THTPA_HUMAN         176         H           R           3bhd        A           48.5                48.5
TIF1A_HUMAN         1009        R           S           2yyn        D           82.3                82.3
TIRAP_HUMAN         197         V           I           2y92        B           3.7                 3.7
TLR10_HUMAN         775         I           F           2j67        B           2.3                 2.3
TLR10_HUMAN         775         I           V           2j67        B           2.3                 2.3
TLR1_HUMAN          674         V           A           1fyv        D           45                  45
TLR1_HUMAN          720         H           P           1fyv        D           61.9                61.9
TLR1_HUMAN          44          S           P           2z7x        B           35.1                35.1
TLR1_HUMAN          75          I           T           2z7x        B           20.4                20.4
TLR1_HUMAN          352         H           N           2z7x        B           34.2                34.2
TLR1_HUMAN          460         I           V           2z7x        B           0.9                 0.9
TLR2_HUMAN          636         S           R           1fyw        B           96.7                96.7
TLR2_HUMAN          89          N           D           2z7x        A           56.8                56.8
TLR5_HUMAN          143         N           T           3j0a        A           73.6                73.6
TLR5_HUMAN          181         Q           K           3j0a        A           41.7                41.7
TLR5_HUMAN          769         L           F           3j0a        A           37.2                37.2
TM11E_HUMAN         303         Y           C           2oq5        A           33.2                33.2
TNF14_HUMAN         214         K           E           3ugn        B           6.1                 6.1
TP53B_HUMAN         1488        G           W           3lgl        A           46.1                46.1
TRFE_HUMAN          448         I           V           2hau        A           0                   0
TRIM1_HUMAN         378         A           D           2dmk        A           40.5                40.5
TRIM5_HUMAN         31          G           S           2ecv        A           64.6                64.6
TRIM5_HUMAN         58          C           Y           2ecv        A           42.3                42.3
TRIM5_HUMAN         110         G           E           2yrg        A           47                  47
TRY3_HUMAN          224         T           S           1h4w        A           39.9                39.9
TRYB1_HUMAN         51          H           R           1lto        B           49.3                49.3
TRYB1_HUMAN         52          G           D           2zec        A           36.7                36.7
TRYB1_HUMAN         53          P           R           2f9p        A           91.9                42.9
TRYB1_HUMAN         76          V           L           1lto        D           2.7                 0
TRYB1_HUMAN         115         T           I           2f9p        C           61.2                3.6
TRYB1_HUMAN         118         I           T           2f9p        E           33.7                3.4
TRYB1_HUMAN         133         V           I           2f9n        A           42.6                42.6
TRYB1_HUMAN         141         T           M           2zeb        A           48.4                48.4
TRYB1_HUMAN         168         R           P           2f9n        B           63                  54.4
TRYB1_HUMAN         205         V           I           1lto        B           0                   0
TRYB1_HUMAN         221         Q           K           2f9n        A           60                  23
TRYB1_HUMAN         245         G           D           2f9n        A           31.5                0
TRYB1_HUMAN         263         Y           N           2zec        C           5                   5
TTHY_HUMAN          139         T           M           3gps        E           62.1                0
TYK2_HUMAN          1104        P           A           3lxn        A           0.4                 0.4
TYK2_HUMAN          1163        E           G           3nyx        A           64.4                64.4
TYW5_HUMAN          50          S           G           3al5        B           11.9                11.9
UB2E1_HUMAN         25          E           D           3bzh        B           43.5                26.9
UBP21_HUMAN         321         G           D           2y5b        C           121.9               121.9
UMPS_HUMAN          446         I           V           2eaw        A           0                   0
UMPS_HUMAN          30          S           G           2wns        B           36.1                36.1
VGFR2_HUMAN         1065        A           T           2xir        A           47.4                47.4
VPS35_HUMAN         737         A           V           2r17        B           29.2                29.2
VPS35_HUMAN         774         L           M           2r17        B           0                   0
WHRN_HUMAN          364         R           H           1uf1        A           88.3                88.3
WRN_HUMAN           1074        L           F           2axl        A           83.9                83.9
WRN_HUMAN           1079        S           L           2axl        A           100.6               100.6
WRN_HUMAN           1141        S           L           2dgz        A           87.3                87.3
XRCC1_HUMAN         576         N           S           1cdz        A           57.3                57.3
XRCC1_HUMAN         576         N           Y           1cdz        A           57.3                57.3
XRCC5_HUMAN         463         L           F           1jeq        B           39                  0
XRCC5_HUMAN         508         I           V           1jey        D           36.9                17.2
YTDC2_HUMAN         1409        L           Q           2yu6        A           74.6                74.6
ZBP1_HUMAN          166         R           H           2l4m        A           109.8               109.8
ZBP1_HUMAN          53          K           R           2lnb        A           38                  38
ZG16B_HUMAN         133         M           V           3aqg        A           0                   0
ZMYM5_HUMAN         231         T           A           2das        A           105.9               105.9
ZN224_HUMAN         447         Q           H           2em8        A           26.1                26.1
A1AT_HUMAN          63          R           C           1d5s        A           22.7                22.7
A1AT_HUMAN          65          L           P           3dru        A           2.1                 2.1
A1AT_HUMAN          77          S           F           1d5s        A           13.4                0
A1AT_HUMAN          91          G           E           1atu        A           0                   0
A1AT_HUMAN          116         I           N           1ezx        A           0                   0
A1AT_HUMAN          247         R           C           1atu        A           4.1                 4.1
A1AT_HUMAN          280         D           V           1oph        B           35.2                20.3
A1AT_HUMAN          366         E           K           1hp7        B           3                   3
A4_HUMAN            713         A           V           3gci        B           139.9               7.3
ADA_HUMAN           8           D           N           3iar        A           100.2               100.2
ADA_HUMAN           152         L           M           3iar        A           0                   0
ADA_HUMAN           233         T           I           3iar        A           7                   7
ADRB2_HUMAN         27          E           Q           3p0g        A           55.4                55.4
AK1C3_HUMAN         5           H           Q           1ry0        A           48.2                48.2
AK1C3_HUMAN         77          E           G           2f38        A           70.1                70.1
AK1C4_HUMAN         250         Q           R           2fvl        A           29.8                29.8
AL1L1_HUMAN         254         L           P           2cfi        A           22.6                22.6
AL1L1_HUMAN         330         V           F           2cq8        A           11.5                11.5
AL7A1_HUMAN         412         T           A           2j6l        E           0.3                 0.3
AL7A1_HUMAN         439         K           Q           2j6l        E           59.3                59.3
ALR_HUMAN           166         F           L           3mbg        B           0.5                 0.5
ANGT_HUMAN          281         Y           C           2x0b        B           0.9                 0.9
AOFA_HUMAN          188         E           K           2z5x        D           28                  28
APOA1_HUMAN         197         R           C           2a01        A           35.5                35.5
APOA1_HUMAN         34          R           L           2a01        A           27.7                27.7
ARHGP_HUMAN         253         C           Y           2rgn        B           7.1                 0.2
ARSB_HUMAN          358         V           L           1fsu        A           1.5                 1.5
ASPG_HUMAN          149         T           S           1apy        C           77.2                77.2
ASPG_HUMAN          322         T           I           1apz        B           90.6                90.6
ATS13_HUMAN         475         P           S           3ghn        A           46.9                46.9
ATS13_HUMAN         618         P           A           3ghm        A           37.3                37.3
BACE1_HUMAN         265         V           A           3ivi        A           3                   3
BHMT1_HUMAN         199         G           S           1lt8        D           13.7                13.7
BLM_HUMAN           1213        E           K           2kv2        A           61.5                61.5
BRCA1_HUMAN         1652        M           I           1jnx        A           0                   0
BRCA1_HUMAN         1713        V           G           1n5o        A           0                   0
BRCA1_HUMAN         1665        V           M           1jnx        A           0                   0
BRCA1_HUMAN         1662        F           C           1t2v        B           35.1                2.6
BRD9_HUMAN          170         A           T           3hme        B           5.7                 5.7
C43BP_HUMAN         599         K           R           3h3q        A           41.1                41.1
CAC1S_HUMAN         1539        R           C           2vay        B           61.6                41.9
CAH13_HUMAN         68          N           S           3da2        A           12.1                12.1
CAN2_HUMAN          22          D           E           1kfx        A           81.1                81.1
CAPG_HUMAN          335         H           R           1j72        B           82.7                82.7
CCL4_HUMAN          80          S           T           2x6l        I           60.8                60.8
CFAH_HUMAN          1143        Q           E           2bzm        A           30.3                30.3
CFAH_HUMAN          1007        V           I           2qfh        A           33.5                33.5
CFAH_HUMAN          1017        T           I           2qfh        A           42.2                42.2
CFAH_HUMAN          1050        N           Y           2qfh        A           41.7                41.7
CFAH_HUMAN          1059        I           T           2qfh        A           31.9                31.9
CFAH_HUMAN          1007        V           L           2qfh        A           33.5                33.5
CFAH_HUMAN          1010        A           T           2qfh        A           51.3                51.3
CHK2_HUMAN          117         R           G           1gxc        A           33.9                1.6
CLAT_HUMAN          461         V           M           2fy2        A           21.4                21.4
CLC4K_HUMAN         300         A           P           3kqg        D           22.8                3.7
CLCKA_HUMAN         683         P           L           2pfi        A           64.2                64.2
CNDP1_HUMAN         113         I           V           3dlj        B           2.3                 2.3
CNTN1_HUMAN         798         V           L           2ee2        A           104.7               104.7
CO3_HUMAN           1224        G           D           3oed        A           49.6                49.6
CO3_HUMAN           1367        I           T           2hr0        B           1.6                 1.6
CO3_HUMAN           1619        S           R           3l3o        G           2.2                 2.2
CO3_HUMAN           1521        Q           R           2a73        B           27                  27
CO3_HUMAN           1601        H           N           2a74        C           6.9                 6.9
CO4A_HUMAN          1073        D           G           1hzf        A           69.7                69.7
CO4A_HUMAN          1176        N           S           1hzf        A           4.8                 4.8
CO4A_HUMAN          1201        S           T           1hzf        A           1.2                 1.2
CO4A_HUMAN          1207        V           A           1hzf        A           65.7                65.7
CO4A_HUMAN          1210        L           R           1hzf        A           21.6                21.6
CO4A_HUMAN          1286        S           A           1hzf        A           6.5                 6.5
COL12_HUMAN         606         G           S           2ox8        A           112.7               112.7
CP1B1_HUMAN         68          Q           R           3pm0        A           116.2               116.2
CP2A6_HUMAN         392         F           Y           1z10        A           5.9                 5.9
CP2A6_HUMAN         292         V           M           1z10        A           6.3                 6.3
CP2D6_HUMAN         329         R           L           2f9q        B           63.1                63.1
CP2D6_HUMAN         373         G           S           2f9q        B           6.2                 6.2
CP7A1_HUMAN         86          H           N           3sn5        A           44.2                44.2
CPSM_HUMAN          1376        G           S           2yvq        B           54                  54
CPSM_HUMAN          1406        T           N           2yvq        B           36.7                36.7
CRBB3_HUMAN         113         H           D           3qk3        C           24.8                24.8
CRGB_HUMAN          111         I           L           2jdf        A           52.3                52.3
CTNB1_HUMAN         34          G           V           1p22        C           89.9                5.3
DAF_HUMAN           199         S           L           1h2p        A           15.5                15.5
DAF_HUMAN           227         A           P           2c8i        E           72.9                72.9
DCC_HUMAN           679         L           R           2ed9        A           31.8                31.8
DCC_HUMAN           1017        M           V           2ede        A           22.7                22.7
DCUP_HUMAN          15          K           E           3gw3        B           78.9                78.9
DCUP_HUMAN          106         P           L           1r3r        B           26.5                26.5
DCUP_HUMAN          113         R           T           2q71        B           27.4                27.4
DCUP_HUMAN          303         G           V           1jpk        B           0                   0
DHRS4_HUMAN         31          A           T           3o4r        A           39.9                39.9
DHRS4_HUMAN         202         P           S           3o4r        D           86.4                71
DHSO_HUMAN          239         Q           L           1pl6        D           33.2                33.2
DHSO_HUMAN          269         N           T           1pl8        D           9.9                 9.9
DHX8_HUMAN          1069        A           G           3i4u        B           21.6                21.6
DLDH_HUMAN          104         K           T           1zmc        B           75.9                75.9
DPEP1_HUMAN         351         E           K           1itq        B           27.9                27.9
DPEP1_HUMAN         351         E           Q           1itq        B           27.9                27.9
DQB1_HUMAN          148         V           I           1s9v        B           16.7                16.7
DQB1_HUMAN          194         E           D           1jk8        B           47.1                47.1
DQB1_HUMAN          197         P           L           1jk8        B           32.8                32.8
DQB1_HUMAN          45          A           G           1jk8        B           69.5                0
DQB1_HUMAN          46          M           L           1jk8        B           37.1                13.3
DQB1_HUMAN          41          Y           F           1jk8        B           56.9                0
DQB1_HUMAN          59          V           L           1jk8        B           0                   0
DQB1_HUMAN          69          Y           D           1jk8        B           12.3                0
DQB1_HUMAN          77          E           G           1jk8        B           15.1                15.1
DQB1_HUMAN          81          A           V           1s9v        B           29.5                29.5
DQB1_HUMAN          84          P           L           1s9v        B           84.2                84.2
DQB1_HUMAN          87          P           L           1jk8        B           36.2                36.2
DQB1_HUMAN          87          P           Q           1jk8        B           36.2                36.2
DQB1_HUMAN          87          P           R           1jk8        B           36.2                36.2
DQB1_HUMAN          89          D           A           1jk8        B           14.6                0
DQB1_HUMAN          89          D           V           1jk8        B           14.6                0
DQB1_HUMAN          92          Y           N           1jk8        B           64.1                33.9
DQB1_HUMAN          94          N           K           1s9v        B           19.4                19.4
DQB1_HUMAN          95          S           R           1s9v        B           59.1                59.1
DQB1_HUMAN          98          E           D           1s9v        B           44.3                44.3
DQB1_HUMAN          99          V           D           1jk8        B           22.5                13.9
DQB1_HUMAN          99          V           I           1jk8        B           22.5                13.9
DQB1_HUMAN          107         L           V           1s9v        B           11                  11
DQB1_HUMAN          109         T           R           1s9v        B           62.5                54.4
DQB1_HUMAN          117         L           V           1jk8        B           48.4                3.8
DQB1_HUMAN          118         E           A           1jk8        B           40.6                0
DQB1_HUMAN          118         E           G           1jk8        B           40.6                0
DQB1_HUMAN          122         T           I           1s9v        B           26                  0.9
DQB1_HUMAN          157         A           G           1s9v        B           26.2                26.2
DQB1_HUMAN          157         A           S           1s9v        B           26.2                26.2
DQB1_HUMAN          158         Q           H           1s9v        B           59.5                58.9
DQB1_HUMAN          162         R           Q           1s9v        B           31.3                31.3
DQB1_HUMAN          165         R           W           1s9v        B           25.6                25.6
DQB1_HUMAN          165         R           Q           1s9v        B           25.6                25.6
DQB1_HUMAN          167         D           G           1s9v        B           46.5                46.5
DQB1_HUMAN          168         Q           E           1s9v        B           63.2                63.2
DQB1_HUMAN          172         T           A           1jk8        B           72.4                72.4
DQB1_HUMAN          199         H           R           1jk8        B           78.3                78.3
DQB1_HUMAN          214         N           S           1s9v        B           56.5                56.5
DQB1_HUMAN          217         T           I           1jk8        B           54.1                54.1
DQB1_HUMAN          218         V           A           1jk8        B           26.4                26.4
DSG2_HUMAN          158         V           G           2yqg        A           121.1               121.1
DUS5_HUMAN          220         A           T           2g6z        B           29                  0.7
DUS5_HUMAN          220         A           V           2g6z        B           29                  0.7
EGFR_HUMAN          719         G           C           2jiv        A           4                   4
ELNE_HUMAN          71          C           R           2z7f        A           4.8                 0.2
ELNE_HUMAN          101         V           M           1hne        A           3.8                 3.8
ELNE_HUMAN          139         P           L           1b0f        A           2.7                 2.7
ERBB2_HUMAN         654         I           V           1qr1        C           130.7               17
F13A_HUMAN          650         T           I           1ggt        D           1.7                 1.7
F16P1_HUMAN         218         R           K           3kc0        B           91.9                37.2
FA11_HUMAN          66          P           L           2f83        B           102.9               102.9
FA9_HUMAN           461         T           P           3kcg        B           112.7               112.7
FCG2B_HUMAN         83          Q           P           2fcb        A           44.2                44.2
FGFR1_HUMAN         77          N           K           2cr3        A           101.7               101.7
FIBA_HUMAN          35          R           C           1ycp        D           102.8               2.1
FIBA_HUMAN          35          R           H           1ycp        D           102.8               2.1
FLT3_HUMAN          417         I           L           3qs9        D           35.4                35.4
FPPS_HUMAN          364         V           A           3n6k        B           7.6                 7.6
G6PD_HUMAN          181         D           V           2bhl        B           22.3                22.3
G6PD_HUMAN          188         S           F           1qki        B           38.6                38.6
G6PD_HUMAN          335         A           T           2bhl        B           6.3                 6.3
GBP1_HUMAN          349         T           S           1f5n        A           38.7                38.7
GBP1_HUMAN          409         A           G           1dg3        A           40.4                40.4
GELS_HUMAN          231         N           D           1kcq        B           70.9                13.5
GHR_HUMAN           242         E           D           1hwg        C           61.8                61.8
GHR_HUMAN           229         R           H           1kf9        C           15.3                15.3
GLCM_HUMAN          497         V           L           1ogs        B           0                   0
GLYC_HUMAN          340         E           Q           1bj4        D           56.2                56.2
GLYR1_HUMAN         459         H           Q           2uyy        A           58                  58
GLYR1_HUMAN         531         Y           C           2uyy        A           0                   0
GPX1_HUMAN          194         A           T           2f8a        B           64.8                64.8
GPX5_HUMAN          85          L           P           2i3y        D           0                   0
GRAA_HUMAN          121         M           T           1op8        B           45.5                45.5
GRN_HUMAN           376         D           N           2jyt        A           17.9                17.9
GRN_HUMAN           398         S           L           2jyu        A           25.9                25.9
GSTA3_HUMAN         36          G           E           1tdi        A           73.1                73.1
GSTA3_HUMAN         113         R           Q           1tdi        B           56.3                56.1
GSTA3_HUMAN         208         A           T           1tdi        A           47.7                47.7
GSTO1_HUMAN         32          C           Y           1eem        B           9.7                 9.7
H32_HUMAN           128         A           V           2iij        B           33.2                27.7
HBA_HUMAN           3           L           R           3d17        B           5.4                 3.2
HBA_HUMAN           6           A           D           1mko        C           58                  46.2
HBA_HUMAN           6           A           P           1mko        C           58                  46.2
HBA_HUMAN           7           D           A           1mko        C           13.2                1.5
HBA_HUMAN           7           D           N           1mko        C           13.2                1.5
HBA_HUMAN           8           K           E           2hhe        A           13.4                13.4
HBA_HUMAN           13          A           D           2h35        C           31.1                31.1
HBA_HUMAN           15          W           R           3hxn        C           3.6                 3.6
HBA_HUMAN           16          G           R           3qjb        B           32.2                32.2
HBA_HUMAN           17          K           M           1y01        B           23.3                23.3
HBA_HUMAN           17          K           N           1y01        B           23.3                23.3
HBA_HUMAN           19          G           D           1z8u        B           8.8                 8.8
HBA_HUMAN           19          G           R           1z8u        B           8.8                 8.8
HBA_HUMAN           20          A           E           1hbs        A           74.4                74.4
HBA_HUMAN           21          H           Q           2w6v        A           47.9                30.1
HBA_HUMAN           21          H           R           2w6v        A           47.9                30.1
HBA_HUMAN           22          A           D           3ia3        B           1                   1
HBA_HUMAN           22          A           P           3ia3        B           1                   1
HBA_HUMAN           23          G           D           1yvq        C           7.3                 7.3
HBA_HUMAN           24          E           G           1a9w        A           37.5                37.5
HBA_HUMAN           14          A           P           1mko        A           0                   0
HBB_HUMAN           3           H           R           3d17        H           48.7                37.8
HBB_HUMAN           3           H           Y           3d17        H           48.7                37.8
HBB_HUMAN           7           E           Q           6hbw        D           56                  56
HBB_HUMAN           8           E           K           1m9p        D           9.2                 7.2
HBB_HUMAN           9           K           Q           1hbs        D           18.4                18.4
HBB_HUMAN           10          S           C           1hgb        D           36.1                36.1
HBB_HUMAN           11          A           D           1hbs        D           12.1                12.1
HBB_HUMAN           15          L           R           2h35        B           1.3                 1.3
HBB_HUMAN           16          W           R           2dxm        B           8.9                 8.9
HBB_HUMAN           18          K           N           2w6v        G           57.9                12.9
HBB_HUMAN           18          K           Q           2w6v        G           57.9                12.9
HBB_HUMAN           20          N           D           1qxe        H           44.1                8.6
HBB_HUMAN           20          N           S           1qxe        H           44.1                8.6
HBB_HUMAN           21          V           M           1hbs        D           16.6                16.6
HBB_HUMAN           22          D           G           1qxd        H           61                  28.2
HBB_HUMAN           22          D           H           1qxd        H           61                  28.2
HBB_HUMAN           23          E           A           1qxe        H           52.6                16.1
HBB_HUMAN           2           V           A           1yzi        D           44.2                11.3
HBD_HUMAN           2           V           A           1shr        B           32.2                22.1
HBD_HUMAN           3           H           R           1si4        D           69.9                69.9
HBD_HUMAN           13          N           K           1shr        D           46.1                46.1
HBD_HUMAN           17          G           R           1shr        B           76.2                76.2
HBD_HUMAN           21          V           E           1shr        D           32.8                32.8
HBD_HUMAN           23          A           E           1si4        D           43.8                43.8
HBD_HUMAN           25          G           D           1si4        D           0.2                 0.2
HBD_HUMAN           26          G           D           1si4        B           7.7                 7.7
HBD_HUMAN           27          E           D           1shr        D           11.7                11.6
HBD_HUMAN           28          A           S           1si4        D           2.1                 2.1
HBD_HUMAN           44          E           G           1shr        D           72                  62.3
HBD_HUMAN           44          E           K           1shr        D           72                  62.3
HBD_HUMAN           48          D           V           1si4        B           51                  51
HBD_HUMAN           52          P           R           1shr        B           58.7                35.1
HBD_HUMAN           70          G           R           1si4        B           39.7                39.7
HBD_HUMAN           76          L           V           1shr        B           7.7                 7.7
HBD_HUMAN           91          E           V           1si4        D           43.7                43.7
HBD_HUMAN           99          V           M           1shr        B           9.4                 9.4
HBD_HUMAN           100         D           N           1si4        B           60                  22.1
HBD_HUMAN           117         R           C           1si4        B           57.2                23
HBD_HUMAN           117         R           H           1si4        B           57.2                23
HBD_HUMAN           118         N           D           1shr        D           43.8                43.8
HBD_HUMAN           122         E           V           1shr        D           43.5                43.5
HBD_HUMAN           126         Q           E           1si4        D           74                  49.2
HBD_HUMAN           94          C           G           1si4        B           2                   2
HBD_HUMAN           12          V           G           1si4        B           0.2                 0.2
HBD_HUMAN           37          P           H           1shr        B           53.1                22.8
HBD_HUMAN           58          N           K           1si4        B           6.4                 6.4
HBD_HUMAN           86          F           S           1si4        D           0.9                 0.9
HBD_HUMAN           89          L           V           1shr        D           30.9                30.9
HBD_HUMAN           105         R           S           1shr        B           50.7                35.2
HBG1_HUMAN          3           H           Q           1i3e        B           73                  58.2
HBG1_HUMAN          6           E           K           1i3d        B           72.6                72.6
HBG1_HUMAN          7           E           G           1i3e        B           64.5                64.5
HBG1_HUMAN          7           E           Q           1i3e        B           64.5                64.5
HBG1_HUMAN          13          T           R           1i3d        D           53                  53
HBG1_HUMAN          23          D           G           1i3d        B           50                  50
HBG1_HUMAN          26          G           R           1i3e        B           8                   8
HBG1_HUMAN          37          P           R           1i3d        B           49.7                27.5
HBG1_HUMAN          38          W           G           1i3e        B           53                  9.6
HBG1_HUMAN          40          Q           R           1i3e        D           25.2                14.2
HBG1_HUMAN          41          R           K           1i3e        B           55.5                10.3
HBG1_HUMAN          44          D           N           1i3e        D           74.5                74.5
HBG1_HUMAN          54          A           D           1i3d        B           17.5                17.5
HBG1_HUMAN          62          K           E           1i3e        D           40.7                40.7
HBG2_HUMAN          121         K           Q           1fdh        B           95.7                92.4
HBG2_HUMAN          147         H           Y           1fdh        B           109.1               73
HCDH_HUMAN          86          L           P           1lsj        A           56                  56
HEXA_HUMAN          436         I           V           2gk1        D           56.9                56.9
HFE_HUMAN           63          H           D           1de4        B           26.5                26.5
HFE_HUMAN           224         R           Q           1de4        B           32.9                4.8
HGD_HUMAN           80          Q           H           1ey2        F           49.6                49.6
HGFL_HUMAN          551         S           G           2asu        B           24.4                24.4
HMGB3_HUMAN         56          E           Q           2eqz        A           46.9                46.9
HSP72_HUMAN         191         C           S           3i33        A           102.1               102.1
HSP76_HUMAN         336         V           F           3fe1        A           0                   0
HSP76_HUMAN         65          P           T           3fe1        A           18.4                18.4
HSP76_HUMAN         95          R           Q           3fe1        A           21.2                21.2
HSP76_HUMAN         159         A           V           3fe1        A           7.3                 7.3
HSP76_HUMAN         297         T           K           3fe1        A           19                  19
HTAI2_HUMAN         197         S           R           2bka        B           45.1                45.1
IFNA2_HUMAN         46          K           R           1rh2        A           32.8                32.8
IGF1_HUMAN          115         A           T           1b9g        A           28.8                28.8
IGLL1_HUMAN         142         P           L           2h3n        D           6                   0.7
IGLL1_HUMAN         189         R           H           2h32        C           36.8                36.8
IL16_HUMAN          1147        N           K           1x6d        A           95.1                95.1
IL16_HUMAN          1176        H           R           1x6d        A           74.3                74.3
IL4RA_HUMAN         75          I           F           3bpl        B           48.1                48.1
IL4RA_HUMAN         75          I           L           3bpl        B           48.1                48.1
INSR_HUMAN          1012        V           M           1irk        A           12.7                12.7
INSR_HUMAN          1023        I           F           3eta        A           7.8                 7.8
INSR_HUMAN          1065        L           V           2b4s        B           76.7                1.3
INSR_HUMAN          1282        T           A           2auh        A           44.1                44.1
INS_HUMAN           68          L           M           1t0c        A           30                  30
IPSP_HUMAN          64          S           N           3dy0        A           69                  26.7
IPSP_HUMAN          44          S           G           2hi9        A           151.3               151.3
IRF3_HUMAN          427         S           T           1qwt        F           128.4               96.1
JAK1_HUMAN          973         N           K           3eyh        B           110.4               110.4
K1C10_HUMAN         487         H           Y           3asw        B           130.4               18.3
KAD5_HUMAN          465         R           Q           2bwj        B           35.7                7
KI2S2_HUMAN         66          Y           F           1m4k        A           48.5                48.5
KIBRA_HUMAN         735         S           A           2z0u        B           39.5                39.5
KIF3C_HUMAN         370         Q           R           3b6v        B           20.4                20.4
KLHL7_HUMAN         423         H           Y           3ii7        A           7.8                 7.8
KLK1_HUMAN          145         E           Q           1spj        A           74.6                74.6
KLK1_HUMAN          186         K           E           1spj        A           49.6                49.6
KPCA_HUMAN          568         V           I           3iw4        A           0                   0
KPCD3_HUMAN         445         L           I           2d9z        A           0                   0
KS6A5_HUMAN         574         P           L           3kn5        A           132.2               132.2
LDHA_HUMAN          315         R           C           1i10        J           31.1                31.1
LDHA_HUMAN          161         S           R           1i10        G           2.1                 2.1
LDLR_HUMAN          523         V           M           1ijq        A           15.9                15.9
LDLR_HUMAN          546         G           D           1ijq        A           0                   0
LDLR_HUMAN          549         G           D           1ijq        A           20.9                20.9
LDLR_HUMAN          565         G           V           1n7d        A           1.3                 1.3
LDLR_HUMAN          306         S           L           1n7d        A           14.6                14.6
LDLR_HUMAN          105         P           S           1n7d        A           56.4                56.4
LEG8_HUMAN          184         R           S           2yro        A           70.9                70.9
LEG8_HUMAN          36          R           C           2yxs        A           28.2                28.2
LEG8_HUMAN          19          F           Y           3apb        B           13.5                13.5
LEG8_HUMAN          56          M           V           3ap9        A           80.3                80.3
LMBL2_HUMAN         337         V           A           3cey        A           7.8                 7.8
LY96_HUMAN          56          R           G           3fxi        E           22.3                22.3
LYPA1_HUMAN         153         P           S           1fj2        A           40                  40
MAST1_HUMAN         1048        A           S           3ps4        A           19.8                19.8
MAVS_HUMAN          79          C           S           2vgq        A           11.7                11.7
MLH1_HUMAN          132         D           H           3na3        B           49.7                49.7
MLH1_HUMAN          655         I           V           3rbn        B           9.3                 9.3
MSH6_HUMAN          1232        V           L           2o8b        D           0                   0
MSH6_HUMAN          1234        E           Q           2o8e        D           37.3                7.8
MSH6_HUMAN          1321        R           G           2o8f        D           60.9                60.9
MSH6_HUMAN          728         K           T           2o8e        D           104.5               104.5
MTMR6_HUMAN         319         I           V           2yf0        B           17.3                17.3
MUTA_HUMAN          671         I           V           2xiq        A           0.6                 0.6
NBR1_HUMAN          923         H           R           2cp8        A           46.5                46.5
NCF1_HUMAN          99          G           S           1kq6        B           53.2                53.2
NCF1_HUMAN          166         N           D           1ng2        B           68.7                62.3
NCF2_HUMAN          79          M           V           1e96        B           4.4                 4.4
NCF2_HUMAN          369         G           R           1oey        A           60.5                60.5
NPC1_HUMAN          215         H           R           3gki        A           102.5               102.5
NQO2_HUMAN          47          L           F           3owh        A           4.1                 2.2
NSE1_HUMAN          47          N           S           3nw0        B           100.2               100.2
OGG1_HUMAN          46          R           Q           2noh        C           12.1                12.1
OGG1_HUMAN          154         R           H           1m3h        D           39.9                7.1
OGG1_HUMAN          85          A           S           2xhi        A           50.4                50.4
P3C2A_HUMAN         1415        T           A           2iwl        V           73.9                73.9
P3C2G_HUMAN         1290        V           G           2wwe        A           27.4                27.4
P85B_HUMAN          234         S           R           2xs6        B           60.5                60.5
PA24A_HUMAN         651         R           K           1cjy        B           23.9                23.9
PA24A_HUMAN         637         I           V           1cjy        B           0                   0
PASK_HUMAN          1210        V           M           3dls        C           40.8                37.7
PASK_HUMAN          1266        F           C           3dls        C           10                  10
PCSK9_HUMAN         670         G           E           2p4e        B           44.6                44.6
PCSK9_HUMAN         474         V           I           2pmw        B           24.7                24.7
PCSK9_HUMAN         668         S           R           2p4e        B           140.8               140.8
PCSK9_HUMAN         452         G           D           2pmw        B           152.2               152.2
PDE4C_HUMAN         344         R           W           2qym        B           24.3                24.3
PHF1_HUMAN          42          T           S           2e5p        A           121.5               121.5
PIMT_HUMAN          120         V           I           1i1n        A           25                  25
PKP1_HUMAN          463         A           V           1xm9        A           79.5                79.5
PLSL_HUMAN          533         K           E           2d85        A           86.5                86.5
POLI_HUMAN          96          R           G           3ngd        C           17.9                17.9
POLI_HUMAN          261         I           M           1t3n        C           0                   0
POLI_HUMAN          276         E           K           3h40        A           32                  32
POLI_HUMAN          731         A           T           2l0f        B           43.6                37.4
PREX1_HUMAN         659         V           M           3qik        B           74.5                74.5
PRG2_HUMAN          206         H           Y           2brs        B           41.4                41.4
PRI2_HUMAN          287         C           Y           3l9q        B           7.3                 7.3
PRI2_HUMAN          435         D           G           3l9q        D           91.8                91.8
PRI2_HUMAN          446         Q           H           3l9q        D           27.6                1.9
PTN5_HUMAN          561         H           R           2bv5        A           103.7               103.7
PTPA_HUMAN          357         S           L           2hv7        A           128.7               128.7
PTPRD_HUMAN         447         Q           E           2dlh        A           102.5               102.5
PTPRS_HUMAN         1457        C           R           2fh7        A           49.3                49.3
PYGM_HUMAN          414         R           G           1z8d        B           41.9                41.9
RBM4B_HUMAN         93          E           V           2dgt        A           41.7                41.7
RECQ4_HUMAN         54          Q           R           2kmu        A           115.5               115.5
RGS7_HUMAN          409         Q           H           2a72        A           41.6                41.6
RNAS2_HUMAN         100         H           Q           1hi2        A           26.6                26.6
RNH2A_HUMAN         258         A           G           3puf        A           145.5               145.5
RON_HUMAN           1335        R           G           3pls        A           77.2                77.2
RON_HUMAN           1304        R           G           3pls        A           65.5                65.5
RON_HUMAN           1195        S           G           3pls        A           0                   0
SC22B_HUMAN         71          D           Y           3egx        C           0.8                 0.8
SC22B_HUMAN         82          T           K           2nut        C           75.5                75.5
SC22B_HUMAN         130         C           R           3egd        C           88.1                19.5
SHPS1_HUMAN         44          L           S           2uv3        B           52.1                52.1
SHPS1_HUMAN         50          T           S           2wng        A           48.1                48.1
SHPS1_HUMAN         52          T           I           2uv3        B           45.6                26
SHPS1_HUMAN         54          R           H           2uv3        D           35.7                7.6
SHPS1_HUMAN         57          A           V           2uv3        B           6.2                 2.1
SHPS1_HUMAN         75          G           A           2jjt        B           97.7                23
SHPS1_HUMAN         95          D           E           2uv3        D           96.4                10.5
SHPS1_HUMAN         96          L           S           2jjs        A           18.9                2.8
SHPS1_HUMAN         107         R           S           2jjt        B           13.6                13.6
SHPS1_HUMAN         109         G           S           2jjt        B           26.2                26.2
SHPS1_HUMAN         134         F           L           2uv3        D           22.5                22.5
SHPS1_HUMAN         181         T           S           2wng        A           44.4                44.4
SHPS1_HUMAN         190         E           Q           2wng        A           62                  62
SHPS1_HUMAN         214         K           N           2wng        A           47.5                47.5
SHPS1_HUMAN         220         E           G           2wng        A           61.2                61.2
SHPS1_HUMAN         222         V           I           2wng        A           6.1                 6.1
SHPS1_HUMAN         236         Q           R           2wng        A           60.8                60.8
SHPS1_HUMAN         251         R           Q           2wng        A           13.9                13.9
SHPS1_HUMAN         261         Q           L           2wng        A           53.2                53.2
SHPS1_HUMAN         263         V           M           2wng        A           27.6                27.6
SHPS1_HUMAN         271         V           I           2wng        A           0                   0
SHPS1_HUMAN         276         R           T           2wng        A           44.6                44.6
SHPS1_HUMAN         302         V           L           2wng        A           25.4                25.4
SHPS1_HUMAN         339         P           S           2wng        A           82.2                82.2
SIRBL_HUMAN         51          T           I           2jjv        B           23.8                14.5
SPG7_HUMAN          486         R           Q           2qz4        B           23.3                23.3
SPG7_HUMAN          545         F           L           2qz4        B           29.4                29.4
SPRC_HUMAN          70          N           S           1nub        B           101                 101
SPYA_HUMAN          279         I           T           1h0c        B           6.6                 6.6
SPYA_HUMAN          280         A           V           1j04        B           48.9                3
SPYA_HUMAN          326         V           I           3r9a        C           19.7                19.7
ST1A1_HUMAN         223         V           M           1ls6        A           0                   0
ST1A1_HUMAN         282         E           K           1ls6        A           78.8                78.8
ST1A2_HUMAN         235         N           T           1z29        A           28.5                28.5
ST1A2_HUMAN         282         K           E           1z29        A           78.5                78.5
ST1C4_HUMAN         68          I           M           2ad1        A           0                   0
SUIS_HUMAN          231         T           A           3lpp        A           0.2                 0.2
SWP70_HUMAN         230         R           G           2dn6        A           17.3                17.3
TAF1L_HUMAN         1540        A           T           3hmh        B           62.4                62.4
TAF1_HUMAN          1383        V           I           1eqf        A           3.2                 3.2
TBCD4_HUMAN         1147        T           M           3qyb        A           42.9                42.9
TBCD4_HUMAN         1119        V           A           3qyb        A           0.1                 0.1
THTPA_HUMAN         176         H           R           3bhd        A           48.5                48.5
TIF1A_HUMAN         1009        R           S           2yyn        D           82.3                82.3
TLR10_HUMAN         775         I           F           2j67        B           2.3                 2.3
TLR10_HUMAN         775         I           V           2j67        B           2.3                 2.3
TP53B_HUMAN         1488        G           W           3lgl        A           46.1                46.1
TRFE_HUMAN          448         I           V           2hau        A           0                   0
TRIM1_HUMAN         378         A           D           2dmk        A           40.5                40.5
TRIM5_HUMAN         31          G           S           2ecv        A           64.6                64.6
TRIM5_HUMAN         58          C           Y           2ecv        A           42.3                42.3
TRIM5_HUMAN         110         G           E           2yrg        A           47                  47
TRY3_HUMAN          224         T           S           1h4w        A           39.9                39.9
TRYB1_HUMAN         51          H           R           1lto        B           49.3                49.3
TRYB1_HUMAN         52          G           D           2zec        A           36.7                36.7
TRYB1_HUMAN         53          P           R           2f9p        A           91.9                42.9
TRYB1_HUMAN         76          V           L           1lto        D           2.7                 0
TRYB1_HUMAN         115         T           I           2f9p        C           61.2                3.6
TRYB1_HUMAN         118         I           T           2f9p        E           33.7                3.4
TRYB1_HUMAN         133         V           I           2f9n        A           42.6                42.6
TRYB1_HUMAN         141         T           M           2zeb        A           48.4                48.4
TRYB1_HUMAN         168         R           P           2f9n        B           63                  54.4
TRYB1_HUMAN         205         V           I           1lto        B           0                   0
TRYB1_HUMAN         221         Q           K           2f9n        A           60                  23
TRYB1_HUMAN         245         G           D           2f9n        A           31.5                0
TRYB1_HUMAN         263         Y           N           2zec        C           5                   5
TTHY_HUMAN          139         T           M           3gps        E           62.1                0
TYK2_HUMAN          1104        P           A           3lxn        A           0.4                 0.4
TYK2_HUMAN          1163        E           G           3nyx        A           64.4                64.4
VGFR2_HUMAN         1065        A           T           2xir        A           47.4                47.4
WRN_HUMAN           1074        L           F           2axl        A           83.9                83.9
WRN_HUMAN           1079        S           L           2axl        A           100.6               100.6
WRN_HUMAN           1141        S           L           2dgz        A           87.3                87.3
XRCC1_HUMAN         576         N           S           1cdz        A           57.3                57.3
XRCC1_HUMAN         576         N           Y           1cdz        A           57.3                57.3
XRCC5_HUMAN         463         L           F           1jeq        B           39                  0
XRCC5_HUMAN         508         I           V           1jey        D           36.9                17.2
YTDC2_HUMAN         1409        L           Q           2yu6        A           74.6                74.6
ZMYM5_HUMAN         231         T           A           2das        A           105.9               105.9
ZN224_HUMAN         447         Q           H           2em8        A           26.1                26.1
