# Supplementary material for: The Role of Balanced Training and Testing Data Sets for Binary Classifiers in Bioinformatics
Source: PLoS One. 2013 Jul 9;8(7):e67863. doi: 10.1371/journal.pone.0067863 (PMC3706434; doi:10.1371/journal.pone.0067863)
Supplement: Data S1 — (ZIP) [file pone.0067863.s001.zip › SupplementalData/PrimateMut.txt]

UniProt_Human Res_number_HUman Wildtype   UniProt_Primate   Res_number_primate   Mutant
1B73_HUMAN          33          H           Q9MXI1_PANTR        142                 Y
1B73_HUMAN          48          T           Q9MXI1_PANTR        162                 S
1B73_HUMAN          76          I           Q9MXI1_PANTR        102                 M
1B73_HUMAN          114         D           Q9MXI1_PANTR        69                  A
1B73_HUMAN          127         M           Q9MXI1_PANTR        166                 V
1B73_HUMAN          155         R           Q9MXI1_PANTR        33                  S
1B73_HUMAN          263         G           Q9MXI1_PANTR        68                  R
1B73_HUMAN          76          I           Q9MXK3_PANTR        142                 R
1C01_HUMAN          243         W           Q85ZX4_PANTR        142                 R
1C01_HUMAN          272         M           Q85ZX4_PANTR        162                 V
1C01_HUMAN          299         E           Q85ZX4_PANTR        102                 G
1C01_HUMAN          312         V           Q85ZX4_PANTR        69                  A
1C01_HUMAN          202         S           Q9MXC9_PANTR        142                 T
1C01_HUMAN          138         D           Q9MXD0_PANTR        142                 G
1C01_HUMAN          62          S           Q9MXG6_PANTR        142                 N
1C01_HUMAN          350         S           1C04_GORGO          142                 C
1C01_HUMAN          148         I           Q9MXC7_PANTR        142                 L
1C01_HUMAN          48          S           Q9TPL2_PANTR        142                 A
1C01_HUMAN          231         G           Q9MXG9_PANTR        142                 A
1C17_HUMAN          45          R           Q9TPL4_PANTR        142                 H
1C17_HUMAN          277         Q           Q9TPL4_PANTR        162                 E
1C17_HUMAN          85          D           Q9MXL6_PANTR        142                 H
1C17_HUMAN          208         R           Q9MXL6_PANTR        162                 H
1C17_HUMAN          138         N           Q85ZX4_PANTR        142                 E
1C17_HUMAN          20          I           Q9MXD2_PANTR        142                 T
1C17_HUMAN          356         S           Q9MXD2_PANTR        162                 C
1C17_HUMAN          208         R           Q9MXG5_PANTR        142                 P
2A5G_HUMAN          276         E           Q5R4P5_PONAB        142                 G
2A5G_HUMAN          204         I           Q5R6S7_PONAB        142                 T
2A5G_HUMAN          235         F           Q5R6S7_PONAB        162                 S
2AAB_HUMAN          223         S           Q4R904_MACFA        142                 N
2AAB_HUMAN          278         R           Q4R904_MACFA        162                 K
2AAB_HUMAN          391         D           Q4R904_MACFA        102                 E
2AAB_HUMAN          471         R           Q4R904_MACFA        69                  Q
2AAB_HUMAN          160         C           Q5R5T7_PONAB        142                 R
2AAB_HUMAN          212         S           Q5R5T7_PONAB        162                 N
2AAB_HUMAN          333         I           Q5R5T7_PONAB        102                 M
3BHS1_HUMAN         40          G           Q2XQY4_MACFA        142                 R
3BHS1_HUMAN         79          I           Q2XQY4_MACFA        162                 V
3BHS1_HUMAN         157         H           Q2XQY4_MACFA        102                 Y
3BHS1_HUMAN         173         N           Q2XQY4_MACFA        69                  T
3BHS1_HUMAN         363         R           B0FPA1_PAPHU        142                 Q
3BHS2_HUMAN         13          L           Q2XQY4_MACFA        142                 F
3BHS2_HUMAN         33          A           Q2XQY4_MACFA        162                 V
3BHS2_HUMAN         52          R           Q2XQY4_MACFA        102                 K
3BHS2_HUMAN         152         T           Q2XQY4_MACFA        69                  A
3BHS2_HUMAN         249         R           Q2XQY4_MACFA        166                 Q
3BHS2_HUMAN         307         I           Q2XQY4_MACFA        33                  V
3BHS2_HUMAN         69          K           B0FPA1_PAPHU        142                 R
3BHS2_HUMAN         362         R           B0FPA1_PAPHU        162                 Q
5HT1A_HUMAN         33          V           5HT1A_GORGO         142                 F
5HT1A_HUMAN         248         P           5HT1A_PANTR         142                 Q
5HT1A_HUMAN         241         R           5HT1A_PONPY         142                 H
5HT1A_HUMAN         274         A           5HT1A_PONPY         162                 G
5HT1A_HUMAN         247         A           Q8SPT7_MACMU        142                 T
5HT1A_HUMAN         260         S           Q8SPT7_MACMU        162                 G
5HT1B_HUMAN         45          S           5HT1B_GORGO         142                 A
5HT1E_HUMAN         14          I           Q9N2B4_PONPY        142                 V
5HT1E_HUMAN         266         P           Q9N2B4_PONPY        162                 S
5HT2A_HUMAN         330         F           5HT2A_PONPY         142                 S
5HT2A_HUMAN         455         E           5HT2A_PONPY         162                 D
5HT2A_HUMAN         23          D           5HT2A_MACMU         142                 E
5HT2A_HUMAN         48          D           5HT2A_MACMU         162                 E
5HT2A_HUMAN         302         E           5HT2A_MACMU         102                 D
5HT2A_HUMAN         357         V           B3VRB2_PANTR        142                 I
5HT2B_HUMAN         216         D           B3VRC9_PONPY        142                 N
5HT2B_HUMAN         292         A           B3VRC6_PANPA        142                 V
5HT2C_HUMAN         62          I           5HT2C_PANTR         142                 V
5HT2C_HUMAN         33          I           Q5ISA4_9PRIM        142                 L
5HT2C_HUMAN         59          S           Q5ISA4_9PRIM        162                 A
5HT2C_HUMAN         329         I           Q5ISA4_9PRIM        102                 L
5HT2C_HUMAN         374         I           Q5ISA4_9PRIM        69                  V
5HT2C_HUMAN         389         V           Q5ISA4_9PRIM        166                 I
5HT2C_HUMAN         424         I           B3VRE3_9PRIM        142                 M
5HT2C_HUMAN         268         K           B3VRE1_PANPA        142                 R
5HT2C_HUMAN         198         E           B3VRE4_PONPY        142                 D
5HT2C_HUMAN         425         E           B3VRE4_PONPY        162                 K
5HT2C_HUMAN         277         S           Q5ISK5_MACFA        142                 A
5HT2C_HUMAN         290         K           Q5ISK5_MACFA        162                 R
5HT3A_HUMAN         394         F           B3VRG4_PONPY        142                 L
5HT3A_HUMAN         290         I           B3VRH3_9PRIM        142                 V
5HT3A_HUMAN         140         R           B3VRI3_9PRIM        142                 Q
5HT3A_HUMAN         222         S           B3VRH8_9PRIM        142                 T
5HT3A_HUMAN         198         S           B3VRH9_PONPY        142                 F
5HT3A_HUMAN         61          V           B3VRJ7_PANTR        142                 I
5HT3B_HUMAN         283         V           B3VRL7_PANTR        142                 I
5HT3B_HUMAN         271         I           B3VRL8_9PRIM        142                 V
5HT3B_HUMAN         331         Q           B3VRL4_PONPY        142                 R
5HT3B_HUMAN         347         D           B3VRL4_PONPY        162                 E
5HT3B_HUMAN         36          S           B3VRP4_PONPY        142                 G
5HT3B_HUMAN         195         Q           B3VRM4_PONPY        142                 K
5HT4R_HUMAN         288         T           Q5ISK7_MACFA        142                 S
A16L1_HUMAN         80          N           A16L1_PONAB         142                 S
A16L1_HUMAN         312         A           A16L1_PONAB         162                 T
A16L1_HUMAN         398         Y           A16L1_PONAB         102                 S
A16L1_HUMAN         434         L           A16L1_PONAB         69                  H
A16L1_HUMAN         560         I           A16L1_PONAB         166                 T
A16L1_HUMAN         590         S           A16L1_PONAB         33                  L
A1AT_HUMAN          116         I           A1AT_PONAB          142                 V
A1AT_HUMAN          165         E           A1AT_PONAB          162                 D
A1AT_HUMAN          304         D           A1AT_PONAB          102                 N
A1AT_HUMAN          325         S           A1AT_PONAB          69                  R
A1AT_HUMAN          129         Q           A1AT_PAPAN          162                 K
A1AT_HUMAN          348         E           A1AT_PAPAN          102                 D
A1AT_HUMAN          183         D           A1AT_CERAE          142                 N
A1CF_HUMAN          24          V           A1CF_PONAB          142                 I
A1CF_HUMAN          107         V           A1CF_PONAB          162                 L
A1CF_HUMAN          352         T           A1CF_PONAB          69                  A
A1CF_HUMAN          506         F           A1CF_PONAB          166                 Y
A2MG_HUMAN          91          V           A2MG_PONAB          142                 I
A2MG_HUMAN          141         G           A2MG_PONAB          162                 A
A2MG_HUMAN          213         G           A2MG_PONAB          102                 R
A2MG_HUMAN          277         D           A2MG_PONAB          69                  N
A2MG_HUMAN          323         E           A2MG_PONAB          166                 K
A2MG_HUMAN          355         V           A2MG_PONAB          33                  A
A2MG_HUMAN          424         N           A2MG_PONAB          68                  K
A2MG_HUMAN          581         S           A2MG_PONAB          168                 L
A2MG_HUMAN          594         V           A2MG_PONAB          221                 L
A2MG_HUMAN          688         M           A2MG_PONAB          300                 L
A2MG_HUMAN          749         A           A2MG_PONAB          345                 S
A2MG_HUMAN          807         A           A2MG_PONAB          33                  V
A2MG_HUMAN          860         V           A2MG_PONAB          129                 I
A2MG_HUMAN          1212        V           A2MG_PONAB          206                 A
A2MG_HUMAN          1288        S           A2MG_PONAB          54                  N
A2MG_HUMAN          1412        S           A2MG_PONAB          330                 N
A4_HUMAN            344         A           A4_PANTR            142                 V
A4_HUMAN            274         T           Q4R4R8_MACFA        142                 A
A4_HUMAN            195         N           A4_SAISC            142                 H
A4_HUMAN            591         D           Q5R477_PONAB        142                 E
A4GAT_HUMAN         151         R           A4GAT_PANTR         142                 Q
A4GAT_HUMAN         272         A           A4GAT_PANTR         162                 S
A4GAT_HUMAN         160         A           Q5R9S2_PONAB        142                 T
A4GAT_HUMAN         224         E           Q5R9S2_PONAB        162                 Q
A4GAT_HUMAN         308         L           A4GAT_GORGO         142                 F
AA1R_HUMAN          50          S           AA1R_PONAB          142                 L
AA1R_HUMAN          100         A           AA1R_PONAB          162                 T
AA1R_HUMAN          306         H           AA1R_PONAB          102                 N
AA1R_HUMAN          136         F           Q5ISN8_MACFA        142                 L
AA1R_HUMAN          150         S           Q5ISN8_MACFA        162                 N
AA3R_HUMAN          183         L           Q9BG26_HYLCO        142                 F
AA3R_HUMAN          254         Y           Q9BG27_MACMU        142                 H
AAAS_HUMAN          198         S           Q4R666_MACFA        142                 A
AAAS_HUMAN          341         S           Q4R666_MACFA        162                 N
AAAS_HUMAN          418         K           Q4R666_MACFA        102                 N
AAAS_HUMAN          432         R           Q4R666_MACFA        69                  C
AAAS_HUMAN          511         S           Q4R666_MACFA        166                 C
AAAT_HUMAN          64          A           AAAT_MACFA          142                 V
AAAT_HUMAN          148         G           AAAT_MACFA          162                 A
AAAT_HUMAN          207         T           AAAT_MACFA          69                  S
AAAT_HUMAN          406         Q           AAAT_MACFA          166                 E
AACS_HUMAN          76          V           AACS_MACFA          142                 A
AACS_HUMAN          118         I           AACS_MACFA          162                 V
AACS_HUMAN          218         N           AACS_MACFA          102                 S
AACS_HUMAN          247         N           AACS_MACFA          69                  K
AACS_HUMAN          333         V           AACS_MACFA          166                 A
AACS_HUMAN          344         L           AACS_MACFA          33                  I
AACS_HUMAN          505         N           AACS_MACFA          68                  S
AACS_HUMAN          535         V           AACS_MACFA          168                 I
AACS_HUMAN          578         Y           AACS_MACFA          221                 F
AACS_HUMAN          609         M           AACS_MACFA          300                 V
AACT_HUMAN          52          A           AACT_PONAB          142                 T
AACT_HUMAN          187         G           AACT_PONAB          162                 R
AACT_HUMAN          218         E           AACT_PONAB          102                 K
AACT_HUMAN          251         I           AACT_PONAB          69                  T
AACT_HUMAN          353         A           AACT_PONAB          166                 V
AAKG2_HUMAN         86          S           AAKG2_PONAB         142                 P
AAKG2_HUMAN         371         F           AAKG2_PONAB         162                 L
AAKG2_HUMAN         535         V           AAKG2_PONAB         102                 A
AAMP_HUMAN          268         A           AAMP_PONAB          142                 T
AAMP_HUMAN          417         T           A6MJZ9_CALJA        142                 A
AAPK1_HUMAN         23          K           AAPK1_PONAB         142                 R
AAPK2_HUMAN         163         M           AAPK2_PONAB         142                 I
AAT1_HUMAN          165         V           AAT1_MACFA          142                 I
AAT1_HUMAN          253         S           AAT1_MACFA          102                 T
AAT1_HUMAN          325         G           AAT1_MACFA          69                  A
AAT1_HUMAN          445         V           AAT1_MACFA          33                  I
AATC_HUMAN          333         T           AATC_PANTR          142                 S
AATC_HUMAN          174         F           AATC_PONAB          142                 L
AATC_HUMAN          199         I           AATC_PONAB          162                 T
AATC_HUMAN          375         V           AATC_PONAB          102                 I
AATC_HUMAN          187         V           AATC_MACFA          142                 I
AATC_HUMAN          283         Q           AATC_MACFA          162                 R
AATC_HUMAN          309         S           AATC_MACFA          102                 D
AATC_HUMAN          321         T           AATC_MACFA          69                  K
AATC_HUMAN          363         F           AATC_MACFA          166                 Y
AATM_HUMAN          161         T           AATM_PONAB          142                 S
AATM_HUMAN          11          P           AATM_MACFA          142                 S
AATM_HUMAN          395         I           AATM_MACFA          162                 T
AATM_HUMAN          416         S           AATM_MACFA          102                 G
ABC3G_HUMAN         61          E           ABC3G_PANTR         142                 K
ABC3G_HUMAN         104         M           ABC3G_PANTR         162                 V
ABC3G_HUMAN         227         M           ABC3G_PANTR         102                 L
ABC3G_HUMAN         274         D           ABC3G_PANTR         69                  H
ABC3G_HUMAN         330         E           ABC3G_PANTR         166                 K
ABC3G_HUMAN         22          Y           ABC3G_GORGO         142                 N
ABC3G_HUMAN         43          G           ABC3G_GORGO         162                 D
ABC3G_HUMAN         129         P           ABC3G_GORGO         102                 Q
ABC3G_HUMAN         183         I           ABC3G_GORGO         69                  M
ABC3G_HUMAN         352         D           ABC3G_GORGO         166                 Y
ABC3H_HUMAN         86          S           Q1WBT6_HYLSY        142                 P
ABC3H_HUMAN         140         K           Q1WBT6_HYLSY        162                 E
ABC3H_HUMAN         16          K           B7T0U6_PANTR        142                 R
ABC3H_HUMAN         121         K           B7T0U6_PANTR        162                 E
ABC3H_HUMAN         91          E           Q1WBT5_9PRIM        142                 K
ABC3H_HUMAN         105         G           Q1WBT5_9PRIM        162                 R
ABCA8_HUMAN         38          L           Q2PFR8_MACFA        142                 F
ABCA8_HUMAN         62          M           Q2PFR8_MACFA        162                 T
ABCA8_HUMAN         78          V           Q2PFR8_MACFA        102                 A
ABCA8_HUMAN         96          T           Q2PFR8_MACFA        69                  A
ABCA8_HUMAN         128         T           Q2PFR8_MACFA        166                 I
ABCA8_HUMAN         144         G           Q2PFR8_MACFA        33                  E
ABCA8_HUMAN         235         S           Q2PFR8_MACFA        68                  P
ABCA8_HUMAN         253         A           Q2PFR8_MACFA        168                 G
ABCA9_HUMAN         129         I           Q4R6K4_MACFA        142                 V
ABCA9_HUMAN         208         V           Q4R6K4_MACFA        162                 I
ABCA9_HUMAN         249         R           Q4R6K4_MACFA        102                 K
ABCA9_HUMAN         394         Q           Q4R6K4_MACFA        69                  H
ABCB7_HUMAN         23          H           Q2PFV1_MACFA        142                 Q
ABCB7_HUMAN         484         G           Q2PFV1_MACFA        162                 S
ABCB7_HUMAN         599         D           Q2PFV1_MACFA        102                 N
ABCB8_HUMAN         119         P           ABCB8_PONAB         142                 T
ABCB8_HUMAN         142         H           ABCB8_PONAB         162                 R
ABCB8_HUMAN         175         V           ABCB8_PONAB         102                 I
ABCB8_HUMAN         241         T           ABCB8_PONAB         69                  A
ABCB8_HUMAN         300         V           ABCB8_PONAB         166                 L
ABCB8_HUMAN         378         F           ABCB8_PONAB         33                  S
ABCB8_HUMAN         583         T           ABCB8_PONAB         68                  A
ABCB8_HUMAN         604         V           ABCB8_PONAB         168                 I
ABCB8_HUMAN         678         C           ABCB8_PONAB         221                 R
ABCBB_HUMAN         95          V           D2CFL3_MACFA        162                 I
ABCBB_HUMAN         122         N           D2CFL3_MACFA        102                 T
ABCBB_HUMAN         140         K           D2CFL3_MACFA        69                  R
ABCBB_HUMAN         171         I           D2CFL3_MACFA        166                 T
ABCBB_HUMAN         440         D           D2CFL3_MACFA        33                  N
ABCBB_HUMAN         471         F           D2CFL3_MACFA        68                  L
ABCBB_HUMAN         600         V           D2CFL3_MACFA        168                 A
ABCBB_HUMAN         621         R           D2CFL3_MACFA        221                 K
ABCBB_HUMAN         633         T           D2CFL3_MACFA        300                 A
ABCBB_HUMAN         680         R           D2CFL3_MACFA        345                 G
ABCBB_HUMAN         733         Q           D2CFL3_MACFA        33                  R
ABCBB_HUMAN         845         A           D2CFL3_MACFA        129                 G
ABCBB_HUMAN         879         I           D2CFL3_MACFA        206                 M
ABCBB_HUMAN         895         S           D2CFL3_MACFA        54                  Y
ABCBB_HUMAN         931         Q           D2CFL3_MACFA        330                 R
ABCBB_HUMAN         1008        S           D2CFL3_MACFA        243                 P
ABCBB_HUMAN         1034        A           D2CFL3_MACFA        140                 T
ABCBB_HUMAN         1053        Q           D2CFL3_MACFA        312                 E
ABCBB_HUMAN         1093        S           D2CFL3_MACFA        256                 T
ABCBB_HUMAN         1149        V           D2CFL3_MACFA        161                 I
ABCBB_HUMAN         1185        M           D2CFL3_MACFA        236                 V
ABCCD_HUMAN         117         I           Q7YR74_MACMU        142                 V
ABCCD_HUMAN         142         I           Q7YR74_MACMU        162                 M
ABCD1_HUMAN         231         R           Q5ISQ6_MACFA        142                 Q
ABCD1_HUMAN         308         R           Q5ISQ6_MACFA        162                 H
ABCD1_HUMAN         360         S           Q5ISQ6_MACFA        102                 T
ABCD1_HUMAN         482         V           Q5ISQ6_MACFA        69                  I
ABCD3_HUMAN         36          H           Q5RCT6_PONAB        142                 Q
ABCD3_HUMAN         68          I           Q5RCT6_PONAB        162                 T
ABCD3_HUMAN         127         L           Q5RCT6_PONAB        102                 F
ABCD3_HUMAN         139         V           Q5RCT6_PONAB        69                  A
ABCD3_HUMAN         511         R           Q5RCT6_PONAB        166                 K
ABCD3_HUMAN         572         S           Q5RCT6_PONAB        33                  C
ABCF1_HUMAN         108         T           ABCF1_PANTR         162                 A
ABCF1_HUMAN         329         G           ABCF1_PANTR         102                 S
ABCF1_HUMAN         635         Q           ABCF1_PANTR         69                  E
ABCF1_HUMAN         64          Q           Q5TM60_MACMU        142                 E
ABCF1_HUMAN         144         E           Q5TM60_MACMU        162                 D
ABCF1_HUMAN         172         A           Q5TM60_MACMU        102                 V
ABCF1_HUMAN         203         K           Q5TM60_MACMU        69                  E
ABCF1_HUMAN         396         R           Q5TM60_MACMU        166                 L
ABCF3_HUMAN         245         G           ABCF3_PONAB         142                 E
ABCF3_HUMAN         392         T           ABCF3_PONAB         162                 A
ABCF3_HUMAN         608         L           ABCF3_PONAB         102                 V
ABCG2_HUMAN         149         A           ABCG2_MACMU         142                 P
ABCG2_HUMAN         404         V           ABCG2_MACMU         162                 I
ABCG2_HUMAN         417         K           ABCG2_MACMU         102                 N
ABCG2_HUMAN         471         L           ABCG2_MACMU         69                  F
ABCG2_HUMAN         615         V           ABCG2_MACMU         166                 A
ABCG2_HUMAN         242         I           A9UKW2_MACMU        142                 T
ABEC1_HUMAN         20          P           ABEC1_PONPY         142                 S
ABEC1_HUMAN         36          A           ABEC1_PONPY         162                 T
ABEC1_HUMAN         106         R           ABEC1_PONPY         102                 Q
ABEC1_HUMAN         126         Q           ABEC1_PONPY         69                  R
ABEC1_HUMAN         204         T           ABEC1_PONPY         166                 A
ABHD2_HUMAN         412         L           ABHD2_MACFA         142                 S
ABHD3_HUMAN         251         T           Q4R3M4_MACFA        142                 A
ABHD3_HUMAN         316         Q           Q4R3M4_MACFA        162                 R
ABI1_HUMAN          214         M           Q5R783_PONAB        142                 V
ABI1_HUMAN          452         V           Q5R783_PONAB        162                 A
ABI3_HUMAN          52          A           Q5REM4_PONAB        142                 T
ABI3_HUMAN          67          N           Q5REM4_PONAB        162                 S
ABI3_HUMAN          226         P           Q5REM4_PONAB        69                  L
ABI3_HUMAN          255         R           Q5REM4_PONAB        166                 W
ABI3_HUMAN          321         S           Q5REM4_PONAB        33                  G
ABP1_HUMAN          16          T           Q5R5H9_PONAB        142                 M
ABP1_HUMAN          27          P           Q5R5H9_PONAB        162                 H
ABP1_HUMAN          60          S           Q5R5H9_PONAB        102                 R
ABP1_HUMAN          91          R           Q5R5H9_PONAB        69                  S
ABP1_HUMAN          183         A           Q5R5H9_PONAB        166                 T
ABP1_HUMAN          229         G           Q5R5H9_PONAB        33                  R
ABP1_HUMAN          251         R           Q5R5H9_PONAB        68                  Q
ABP1_HUMAN          274         D           Q5R5H9_PONAB        168                 E
ABP1_HUMAN          299         G           Q5R5H9_PONAB        221                 S
ABP1_HUMAN          575         K           Q5R5H9_PONAB        300                 R
ABP1_HUMAN          592         T           Q5R5H9_PONAB        345                 S
ABTB2_HUMAN         491         K           Q5R5Y6_PONAB        142                 R
ABTB2_HUMAN         589         R           Q5R5Y6_PONAB        162                 K
ABTB2_HUMAN         623         T           Q5R5Y6_PONAB        102                 A
ABTB2_HUMAN         732         T           Q5R5Y6_PONAB        69                  A
ABTB2_HUMAN         763         M           Q5R5Y6_PONAB        166                 V
ACAD8_HUMAN         218         I           Q4G3W2_MACMU        142                 V
ACAD8_HUMAN         300         N           Q4G3W2_MACMU        162                 K
ACADL_HUMAN         43          K           ACADL_MACFA         142                 N
ACADL_HUMAN         136         I           ACADL_MACFA         162                 V
ACADL_HUMAN         148         H           ACADL_MACFA         102                 Y
ACADL_HUMAN         175         P           ACADL_MACFA         69                  L
ACADL_HUMAN         208         S           ACADL_MACFA         166                 W
ACADL_HUMAN         228         H           ACADL_MACFA         33                  R
ACADL_HUMAN         266         I           ACADL_MACFA         68                  V
ACADM_HUMAN         19          H           ACADM_PANTR         142                 Q
ACADM_HUMAN         259         K           ACADM_PANTR         162                 R
ACADM_HUMAN         28          N           Q4R5B7_MACFA        142                 D
ACADM_HUMAN         89          T           Q4R5B7_MACFA        162                 P
ACADM_HUMAN         139         D           Q4R5B7_MACFA        102                 E
ACADM_HUMAN         199         N           Q4R5B7_MACFA        69                  S
ACADM_HUMAN         272         V           Q4R5B7_MACFA        166                 I
ACADM_HUMAN         314         V           Q4R5B7_MACFA        33                  I
ACADM_HUMAN         376         L           Q4R5B7_MACFA        68                  F
ACADM_HUMAN         258         P           ACADM_MACFA         142                 L
ACADS_HUMAN         51          K           Q5RBV2_PONAB        142                 E
ACADV_HUMAN         24          L           Q4R7S5_MACFA        142                 P
ACADV_HUMAN         76          G           Q4R7S5_MACFA        162                 A
ACADV_HUMAN         173         G           Q4R7S5_MACFA        102                 A
ACADV_HUMAN         211         V           Q4R7S5_MACFA        69                  L
ACADV_HUMAN         259         F           Q4R7S5_MACFA        166                 L
ACADV_HUMAN         291         I           Q4R7S5_MACFA        33                  V
ACADV_HUMAN         408         A           Q4R7S5_MACFA        68                  S
ACADV_HUMAN         524         L           Q4R7S5_MACFA        168                 I
ACADV_HUMAN         538         R           Q4R7S5_MACFA        221                 Q
ACADV_HUMAN         594         P           Q4R7S5_MACFA        300                 H
ACADV_HUMAN         311         F           ACADV_MACFA         142                 L
ACBD5_HUMAN         115         I           ACBD5_PONAB         162                 S
ACBD5_HUMAN         270         D           ACBD5_PONAB         102                 E
ACBD5_HUMAN         296         T           ACBD5_PONAB         69                  A
ACBD5_HUMAN         400         T           ACBD5_PONAB         166                 S
ACBD5_HUMAN         416         H           ACBD5_PONAB         33                  Y
ACBD5_HUMAN         519         Q           ACBD5_PONAB         68                  R
ACBD5_HUMAN         175         G           ACBD5_PONAB         142                 D
ACBG1_HUMAN         62          E           ACBG1_MACFA         142                 K
ACBG1_HUMAN         222         I           ACBG1_MACFA         162                 V
ACBG1_HUMAN         456         M           ACBG1_MACFA         102                 T
ACBG1_HUMAN         489         Y           ACBG1_MACFA         69                  C
ACBG1_HUMAN         512         A           ACBG1_MACFA         166                 T
ACBG2_HUMAN         576         F           Q4R967_MACFA        142                 L
ACBG2_HUMAN         645         M           Q4R967_MACFA        162                 T
ACBP_HUMAN          66          S           Q3I227_NOMGA        142                 T
ACBP_HUMAN          51          T           Q3I221_SAGLB        142                 K
ACCN4_HUMAN         205         L           B1MTK4_CALMO        142                 M
ACCN4_HUMAN         539         R           B1MTK4_CALMO        162                 Q
ACCN4_HUMAN         191         G           B0CM53_PAPAN        142                 R
ACCN4_HUMAN         316         A           B0CM53_PAPAN        162                 T
ACCN4_HUMAN         536         M           B0CM53_PAPAN        102                 I
ACCN4_HUMAN         567         L           B0CM53_PAPAN        69                  V
ACCN4_HUMAN         431         E           B0KWJ3_CALJA        142                 K
ACD11_HUMAN         446         H           ACD11_PONAB         33                  Q
ACD11_HUMAN         120         V           ACD11_PONAB         142                 I
ACD11_HUMAN         229         V           ACD11_PONAB         162                 I
ACD11_HUMAN         301         I           ACD11_PONAB         102                 S
ACD11_HUMAN         369         T           ACD11_PONAB         69                  A
ACD11_HUMAN         430         V           ACD11_PONAB         166                 A
ACD11_HUMAN         478         V           ACD11_PONAB         68                  I
ACD11_HUMAN         526         D           ACD11_PONAB         168                 E
ACD11_HUMAN         580         K           ACD11_PONAB         221                 E
ACDSB_HUMAN         20          L           ACDSB_PONAB         142                 P
ACDSB_HUMAN         160         A           ACDSB_PONAB         162                 G
ACDSB_HUMAN         273         A           ACDSB_PONAB         102                 T
ACDSB_HUMAN         93          V           Q4R4S2_MACFA        142                 I
ACDSB_HUMAN         110         E           Q4R4S2_MACFA        162                 K
ACDSB_HUMAN         123         L           Q4R4S2_MACFA        102                 I
ACDSB_HUMAN         320         I           Q4R4S2_MACFA        69                  M
ACDSB_HUMAN         339         V           Q4R4S2_MACFA        166                 M
ACDSB_HUMAN         189         K           Q5IFK6_MACFA        142                 N
ACE_HUMAN           108         I           ACE_PANTR           142                 V
ACE_HUMAN           410         R           ACE_PANTR           162                 G
ACE_HUMAN           561         R           ACE_PANTR           69                  Q
ACE_HUMAN           706         K           ACE_PANTR           166                 R
ACE_HUMAN           759         P           ACE_PANTR           33                  T
ACE_HUMAN           615         Q           Q6V8L3_MACMU        142                 R
ACE_HUMAN           629         H           Q6V8L3_MACMU        162                 R
ACE2_HUMAN          136         D           ACE2_PONAB          142                 N
ACE2_HUMAN          214         G           ACE2_PONAB          162                 S
ACE2_HUMAN          249         M           ACE2_PONAB          102                 I
ACE2_HUMAN          326         G           ACE2_PONAB          69                  R
ACE2_HUMAN          342         A           ACE2_PONAB          166                 V
ACE2_HUMAN          555         F           ACE2_PONAB          33                  L
ACE2_HUMAN          586         N           ACE2_PONAB          68                  D
ACE2_HUMAN          759         I           ACE2_PONAB          168                 V
ACE2_HUMAN          67          D           B6DUE7_MACMU        142                 E
ACE2_HUMAN          167         S           B6DUE7_MACMU        162                 G
ACE2_HUMAN          197         E           B6DUE7_MACMU        102                 K
ACE2_HUMAN          259         I           B6DUE7_MACMU        69                  T
ACE2_HUMAN          359         L           B6DUE7_MACMU        166                 I
ACE2_HUMAN          466         G           B6DUF3_MACMU        142                 D
ACE2_HUMAN          773         K           B6DUF1_MACMU        142                 Q
ACE2_HUMAN          787         S           B6DUF1_MACMU        162                 N
ACE2_HUMAN          526         Q           B6DUE8_MACMU        142                 R
ACE2_HUMAN          611         S           B6DUE1_MACMU        142                 G
ACE2_HUMAN          283         V           B6DUF2_MACMU        142                 A
ACE2_HUMAN          27          T           B6DUG2_MACMU        142                 A
ACE2_HUMAN          572         N           B6DUG2_MACMU        162                 Y
ACE2_HUMAN          496         T           B6DUF5_MACMU        142                 A
ACE2_HUMAN          525         F           B6DUF5_MACMU        162                 L
ACE2_HUMAN          617         S           B6DUF5_MACMU        102                 G
ACE2_HUMAN          623         S           B6DUG5_MACMU        142                 G
ACE2_HUMAN          182         E           B6DUF8_MACMU        142                 G
ACE2_HUMAN          401         H           B6DUF9_MACMU        142                 R
ACE2_HUMAN          378         H           B6DUG0_MACMU        142                 R
ACE2_HUMAN          322         N           B6DUE4_MACMU        142                 S
ACE2_HUMAN          407         I           B6DUE4_MACMU        162                 V
ACE2_HUMAN          421         I           B6DUE4_MACMU        102                 V
ACE2_HUMAN          440         L           B6DUE4_MACMU        69                  F
ACE2_HUMAN          610         W           B6DUE6_MACMU        142                 R
ACE2_HUMAN          529         L           B6DUF6_MACMU        142                 P
ACE2_HUMAN          577         K           B6DUF6_MACMU        162                 R
ACE2_HUMAN          612         P           B6DUF6_MACMU        102                 L
ACE2_HUMAN          87          E           Q1LZX8_CERAE        142                 A
ACE2_HUMAN          580         N           Q1LZX8_CERAE        162                 S
ACES_HUMAN          73          M           Q67BC1_MACMU        142                 T
ACES_HUMAN          315         H           Q67BC1_MACMU        162                 N
ACES_HUMAN          498         A           Q67BC1_MACMU        102                 T
ACES_HUMAN          369         F           Q2PFV0_MACFA        142                 S
ACES_HUMAN          528         A           Q2PFV0_MACFA        162                 G
ACES_HUMAN          427         E           Q2PG09_MACFA        142                 G
ACHA_HUMAN          46          R           A9X439_PONPY        142                 H
ACHA2_HUMAN         260         V           ACHA2_PANTR         162                 I
ACHA2_HUMAN         292         D           ACHA2_PANTR         102                 N
ACHA2_HUMAN         369         A           ACHA2_PANTR         69                  T
ACHA2_HUMAN         364         H           Q5IS97_9PRIM        142                 R
ACHA2_HUMAN         460         L           Q5IS97_9PRIM        162                 P
ACHA2_HUMAN         292         D           B6F058_MACMU        142                 E
ACHA2_HUMAN         406         S           Q9TUL7_MACMU        142                 T
ACHA2_HUMAN         465         H           Q9TUL7_MACMU        162                 R
ACHA4_HUMAN         410         V           ACHA4_PANTR         142                 I
ACHA4_HUMAN         431         P           ACHA4_PANTR         162                 A
ACHA4_HUMAN         444         P           ACHA4_PANTR         102                 A
ACHA4_HUMAN         482         V           ACHA4_PANTR         69                  I
ACHA4_HUMAN         525         Q           ACHA4_PANTR         166                 R
ACHA4_HUMAN         111         I           Q5ISB6_9PRIM        142                 V
ACHA4_HUMAN         193         N           Q5ISB6_9PRIM        162                 S
ACHA4_HUMAN         229         I           Q5ISB6_9PRIM        102                 V
ACHA4_HUMAN         248         I           Q5ISB6_9PRIM        69                  V
ACHA4_HUMAN         275         I           Q5ISB6_9PRIM        166                 V
ACHA4_HUMAN         325         V           Q5ISB6_9PRIM        33                  I
ACHA4_HUMAN         493         V           Q5ISB6_9PRIM        68                  A
ACHA4_HUMAN         342         T           B6F057_MACMU        142                 A
ACHA4_HUMAN         479         E           Q9TUL5_MACMU        142                 K
ACHA5_HUMAN         351         L           ACHA5_PANTR         142                 W
ACHA5_HUMAN         239         Y           Q5IS96_9PRIM        142                 H
ACHA6_HUMAN         110         V           ACHA6_PANTR         142                 I
ACHA6_HUMAN         414         Q           ACHA6_PANTR         162                 H
ACHA6_HUMAN         332         P           Q5ISB5_9PRIM        142                 L
ACHA6_HUMAN         347         K           Q5ISB5_9PRIM        162                 Q
ACHA6_HUMAN         333         T           Q9TUL3_MACMU        142                 A
ACHA6_HUMAN         398         C           Q9TUL3_MACMU        162                 Y
ACHB2_HUMAN         377         F           Q9TUL1_MACMU        142                 L
ACHB2_HUMAN         393         R           Q9TUL1_MACMU        162                 H
ACHB2_HUMAN         404         G           Q9TUL1_MACMU        102                 R
ACHB2_HUMAN         297         V           Q9TUK9_MACMU        142                 I
ACHB3_HUMAN         63          S           Q5ISB4_9PRIM        142                 T
ACHB3_HUMAN         358         S           Q5ISB4_9PRIM        162                 I
ACHB3_HUMAN         378         Q           Q5ISB4_9PRIM        102                 H
ACHB3_HUMAN         404         R           Q5ISB4_9PRIM        69                  S
ACHB3_HUMAN         358         S           Q9TUL0_MACMU        142                 F
ACHB3_HUMAN         374         E           Q9TUL0_MACMU        162                 K
ACHB4_HUMAN         276         F           Q9TUK9_MACMU        142                 V
ACHB4_HUMAN         421         R           Q9TUK9_MACMU        162                 Q
ACHE_HUMAN          402         Q           Q4R3J6_MACFA        142                 H
ACHE_HUMAN          453         A           Q8MI46_PONPY        142                 V
ACL7A_HUMAN         14          T           ACL7A_MACFA         142                 A
ACL7A_HUMAN         98          T           ACL7A_MACFA         162                 M
ACM3_HUMAN          34          V           ACM3_GORGO          142                 D
ACM3_HUMAN          564         D           ACM3_GORGO          162                 G
ACM3_HUMAN          31          P           ACM3_PONPY          142                 R
ACM3_HUMAN          303         S           ACM3_PONPY          162                 A
ACM3_HUMAN          406         D           ACM3_PONPY          102                 N
ACOC_HUMAN          69          T           Q5R5I1_PONAB        142                 M
ACOC_HUMAN          100         M           Q5R5I1_PONAB        162                 V
ACOC_HUMAN          381         A           Q5R5I1_PONAB        102                 T
ACOC_HUMAN          404         V           Q5R5I1_PONAB        69                  I
ACOC_HUMAN          580         K           Q5R5I1_PONAB        166                 R
ACOC_HUMAN          639         K           Q5R5I1_PONAB        33                  E
ACOC_HUMAN          768         V           Q5R5I1_PONAB        68                  I
ACOC_HUMAN          846         Q           Q5R5I1_PONAB        168                 R
ACOD_HUMAN          150         V           Q5RAH2_PONAB        142                 I
ACOD_HUMAN          224         M           Q5RAH2_PONAB        162                 L
ACOX1_HUMAN         199         C           ACOX1_PONAB         142                 G
ACOX1_HUMAN         245         H           ACOX1_PONAB         162                 Y
ACOX1_HUMAN         478         N           ACOX1_PONAB         102                 H
ACOX1_HUMAN         557         S           ACOX1_PONAB         69                  N
ACOX2_HUMAN         93          R           Q5R8P6_PONAB        142                 H
ACOX2_HUMAN         123         V           Q5R8P6_PONAB        162                 L
ACOX2_HUMAN         238         I           Q5R8P6_PONAB        102                 V
ACOX2_HUMAN         305         I           Q5R8P6_PONAB        69                  V
ACOX2_HUMAN         378         Q           Q5R8P6_PONAB        166                 R
ACOX2_HUMAN         471         S           Q5R8P6_PONAB        33                  P
ACOX2_HUMAN         508         V           Q5R8P6_PONAB        68                  A
ACOX2_HUMAN         522         T           Q5R8P6_PONAB        168                 M
ACOX2_HUMAN         545         V           Q5R8P6_PONAB        221                 A
ACOX2_HUMAN         600         A           Q5R8P6_PONAB        300                 D
ACOX3_HUMAN         18          R           ACOX3_PONAB         142                 G
ACOX3_HUMAN         43          G           ACOX3_PONAB         162                 D
ACOX3_HUMAN         83          K           ACOX3_PONAB         102                 R
ACOX3_HUMAN         214         C           ACOX3_PONAB         69                  Y
ACOX3_HUMAN         233         P           ACOX3_PONAB         166                 S
ACOX3_HUMAN         363         V           ACOX3_PONAB         33                  I
ACOX3_HUMAN         474         H           ACOX3_PONAB         68                  Q
ACOX3_HUMAN         579         S           ACOX3_PONAB         168                 C
ACOX3_HUMAN         650         V           ACOX3_PONAB         221                 I
ACPH_HUMAN          569         Q           A6MKE3_CALJA        142                 H
ACPH_HUMAN          580         H           A6MKE3_CALJA        162                 R
ACPH_HUMAN          658         R           A6MKE3_CALJA        102                 K
ACPH_HUMAN          718         S           A6MKE3_CALJA        69                  N
ACSF2_HUMAN         25          A           ACSF2_PONAB         142                 V
ACSF2_HUMAN         79          E           ACSF2_PONAB         102                 D
ACSF2_HUMAN         103         A           ACSF2_PONAB         69                  G
ACSF2_HUMAN         286         I           ACSF2_PONAB         166                 M
ACSF2_HUMAN         335         I           ACSF2_PONAB         33                  V
ACSF2_HUMAN         351         T           ACSF2_PONAB         68                  S
ACSF2_HUMAN         411         T           ACSF2_PONAB         168                 P
ACSF2_HUMAN         454         K           ACSF2_PONAB         221                 E
ACSF2_HUMAN         490         W           ACSF2_PONAB         300                 R
ACSF2_HUMAN         584         K           ACSF2_PONAB         345                 R
ACSF2_HUMAN         38          G           ACSF2_MACFA         142                 A
ACSF2_HUMAN         140         M           ACSF2_MACFA         162                 I
ACSF2_HUMAN         161         M           ACSF2_MACFA         102                 T
ACSF2_HUMAN         189         V           ACSF2_MACFA         69                  I
ACSF2_HUMAN         285         N           ACSF2_MACFA         166                 S
ACSF2_HUMAN         378         C           ACSF2_MACFA         33                  R
ACSF2_HUMAN         420         H           ACSF2_MACFA         68                  N
ACSF2_HUMAN         596         I           ACSF2_MACFA         168                 T
ACSL3_HUMAN         430         D           ACSL3_PONAB         142                 N
ACSL3_HUMAN         534         S           ACSL3_PONAB         162                 I
ACSL5_HUMAN         121         C           Q4R778_MACFA        142                 Y
ACSL5_HUMAN         173         H           Q4R778_MACFA        162                 Y
ACSL5_HUMAN         209         I           Q4R778_MACFA        102                 V
ACSL5_HUMAN         257         V           Q4R778_MACFA        69                  I
ACSL5_HUMAN         393         H           Q4R778_MACFA        166                 R
ACSM3_HUMAN         93          M           ACSM3_PONAB         142                 V
ACSM3_HUMAN         186         S           ACSM3_PONAB         162                 P
ACSM3_HUMAN         211         L           ACSM3_PONAB         102                 M
ACSM3_HUMAN         467         K           ACSM3_PONAB         69                  E
ACTA_HUMAN          91          S           ACTS_PONAB          162                 T
ACTA_HUMAN          301         L           ACTS_PONAB          102                 M
ACTA_HUMAN          360         S           ACTS_PONAB          69                  T
ACTA_HUMAN          78          I           ACTB_PONAB          142                 V
ACTA_HUMAN          178         M           ACTB_PONAB          69                  L
ACTA_HUMAN          367         A           ACTB_PONAB          68                  S
ACTA_HUMAN          239         E           Q4R4H6_MACFA        142                 G
ACTA_HUMAN          355         Q           Q4R4H6_MACFA        162                 R
ACTA_HUMAN          118         R           ACTB_CERPY          142                 L
ACTA_HUMAN          362         Q           Q4R7X5_MACFA        142                 P
ACTB_HUMAN          237         E           Q4R4H6_MACFA        142                 G
ACTB_HUMAN          353         Q           Q4R4H6_MACFA        162                 R
ACTB_HUMAN          76          V           Q5R5A2_PONAB        142                 I
ACTB_HUMAN          89          T           Q5R5A2_PONAB        162                 S
ACTB_HUMAN          176         L           Q5R5A2_PONAB        166                 M
ACTB_HUMAN          365         S           Q5R5A2_PONAB        168                 A
ACTB_HUMAN          116         R           ACTB_CERPY          162                 L
ACTB_HUMAN          144         A           Q9TT19_9PRIM        142                 G
ACTB_HUMAN          204         A           Q9TT19_9PRIM        162                 P
ACTB_HUMAN          217         C           Q9TT19_9PRIM        102                 S
ACTBM_HUMAN         28          Q           ACTB_PONAB          142                 R
ACTBM_HUMAN         103         I           ACTB_PONAB          162                 V
ACTBM_HUMAN         144         T           ACTB_PONAB          102                 A
ACTBM_HUMAN         265         C           ACTB_PONAB          69                  S
ACTBM_HUMAN         311         H           ACTB_PONAB          166                 D
ACTBM_HUMAN         353         Q           Q4R4H6_MACFA        142                 R
ACTBM_HUMAN         116         R           ACTB_CERPY          142                 L
ACTBM_HUMAN         144         T           Q9TT19_9PRIM        142                 G
ACTC_HUMAN          301         L           ACTS_PONAB          142                 M
ACTC_HUMAN          360         S           ACTS_PONAB          162                 T
ACTC_HUMAN          91          T           Q5R5A2_PONAB        162                 S
ACTC_HUMAN          78          I           ACTB_PONAB          142                 V
ACTC_HUMAN          178         M           ACTB_PONAB          69                  L
ACTC_HUMAN          367         A           ACTB_PONAB          68                  S
ACTC_HUMAN          239         E           Q4R4H6_MACFA        142                 G
ACTC_HUMAN          355         Q           Q4R4H6_MACFA        162                 R
ACTC_HUMAN          118         R           ACTB_CERPY          142                 L
ACTC_HUMAN          362         Q           Q4R7X5_MACFA        142                 P
ACTG_HUMAN          237         E           Q4R4H6_MACFA        142                 G
ACTG_HUMAN          353         Q           Q4R4H6_MACFA        162                 R
ACTG_HUMAN          76          V           Q5R5A2_PONAB        142                 I
ACTG_HUMAN          89          T           Q5R5A2_PONAB        162                 S
ACTG_HUMAN          176         L           Q5R5A2_PONAB        166                 M
ACTG_HUMAN          365         S           Q5R5A2_PONAB        168                 A
ACTG_HUMAN          116         R           ACTB_CERPY          162                 L
ACTG_HUMAN          144         A           Q9TT19_9PRIM        142                 G
ACTG_HUMAN          204         A           Q9TT19_9PRIM        162                 P
ACTG_HUMAN          217         C           Q9TT19_9PRIM        102                 S
ACTHR_HUMAN         117         S           ACTHR_PAPHA         142                 A
ACTN1_HUMAN         845         M           ACTN1_MACFA         142                 V
ACTN4_HUMAN         283         K           ACTN4_PONAB         142                 R
ACTN4_HUMAN         876         A           A6MKF8_CALJA        142                 G
ACTN4_HUMAN         897         D           A6MKF8_CALJA        162                 E
ACTS_HUMAN          91          T           Q5R5A2_PONAB        162                 S
ACTS_HUMAN          301         M           Q5R5A2_PONAB        102                 L
ACTS_HUMAN          360         T           Q5R5A2_PONAB        69                  S
ACTS_HUMAN          78          I           ACTB_PONAB          142                 V
ACTS_HUMAN          178         M           ACTB_PONAB          69                  L
ACTS_HUMAN          239         E           Q4R4H6_MACFA        142                 G
ACTS_HUMAN          118         R           ACTB_CERPY          142                 L
ACTT2_HUMAN         20          F           ACTT2_MACFA         142                 L
ACTT2_HUMAN         34          M           ACTT2_MACFA         162                 I
ACTT2_HUMAN         50          E           ACTT2_MACFA         102                 G
ACTT2_HUMAN         86          V           ACTT2_MACFA         69                  M
ACTT2_HUMAN         162         A           ACTT2_MACFA         166                 G
ACTT2_HUMAN         194         M           ACTT2_MACFA         33                  T
ACTT2_HUMAN         289         T           ACTT2_MACFA         68                  A
ACTY_HUMAN          45          M           ACTZ_MACFA          142                 V
ACTY_HUMAN          56          L           ACTZ_MACFA          162                 I
ACTY_HUMAN          296         A           ACTZ_MACFA          102                 S
ACV1B_HUMAN         364         T           Q5R5N7_PONAB        142                 I
ACVL1_HUMAN         42          K           ACVL1_PONAB         142                 R
ACVL1_HUMAN         108         P           ACVL1_PONAB         162                 S
ACVL1_HUMAN         303         A           ACVL1_PONAB         102                 T
ACVL1_HUMAN         324         P           P79232_PAPHA        162                 T
ACVL1_HUMAN         399         W           P79232_PAPHA        102                 S
ACVL1_HUMAN         411         R           P79232_PAPHA        69                  P
ACY2_HUMAN          242         I           ACY2_PONAB          142                 V
ACY2_HUMAN          153         Y           Q5R794_PONAB        142                 C
ADA18_HUMAN         18          E           ADA18_MACFA         142                 V
ADA18_HUMAN         61          G           ADA18_MACFA         102                 R
ADA18_HUMAN         155         V           ADA18_MACFA         69                  E
ADA18_HUMAN         309         G           ADA18_MACFA         166                 D
ADA18_HUMAN         374         T           ADA18_MACFA         33                  A
ADA18_HUMAN         410         N           ADA18_MACFA         68                  K
ADA18_HUMAN         470         N           ADA18_MACFA         168                 D
ADA18_HUMAN         481         R           ADA18_MACFA         221                 H
ADA18_HUMAN         527         R           ADA18_MACFA         300                 T
ADA18_HUMAN         649         R           ADA18_MACFA         345                 K
ADA1A_HUMAN         301         F           B0S4P2_MACMU        142                 I
ADA28_HUMAN         44          A           ADA28_MACFA         142                 V
ADA28_HUMAN         63          I           ADA28_MACFA         162                 V
ADA28_HUMAN         135         D           ADA28_MACFA         102                 N
ADA28_HUMAN         219         R           ADA28_MACFA         69                  K
ADA28_HUMAN         285         S           ADA28_MACFA         166                 P
ADA28_HUMAN         351         D           ADA28_MACFA         33                  N
ADA28_HUMAN         381         L           ADA28_MACFA         68                  V
ADA28_HUMAN         414         L           ADA28_MACFA         168                 M
ADA28_HUMAN         479         N           ADA28_MACFA         221                 D
ADA28_HUMAN         556         A           ADA28_MACFA         300                 T
ADA28_HUMAN         595         Q           ADA28_MACFA         345                 E
ADA28_HUMAN         608         D           ADA28_MACFA         33                  H
ADA28_HUMAN         652         I           ADA28_MACFA         129                 S
ADA28_HUMAN         732         P           ADA28_MACFA         206                 L
ADA29_HUMAN         22          D           Q4R6S3_MACFA        142                 V
ADA29_HUMAN         132         F           Q4R6S3_MACFA        162                 I
ADA29_HUMAN         155         E           Q4R6S3_MACFA        102                 K
ADA29_HUMAN         185         Q           Q4R6S3_MACFA        69                  L
ADA2B_HUMAN         142         V           Q0W9D5_ATEPA        142                 I
ADA2B_HUMAN         279         N           Q0W9D5_ATEPA        102                 K
ADA2B_HUMAN         317         V           Q0W9D5_ATEPA        69                  A
ADA2B_HUMAN         352         I           Q0W9D5_ATEPA        166                 M
ADA2B_HUMAN         81          R           Q0W9D7_CERSO        142                 W
ADA2B_HUMAN         240         V           Q0W9D7_CERSO        162                 L
ADA2B_HUMAN         279         N           Q0W9D7_CERSO        102                 D
ADA2B_HUMAN         354         G           Q0W9D8_MACMU        142                 A
ADA2B_HUMAN         328         Q           Q0W9D4_CALJA        142                 R
ADA2B_HUMAN         329         Q           Q0W9D3_PITPI        142                 P
ADA2B_HUMAN         142         V           Q0W9D2_MICMU        142                 A
ADA2B_HUMAN         175         A           Q0W9D2_MICMU        162                 S
ADA2B_HUMAN         203         N           Q0W9D2_MICMU        102                 H
ADA2B_HUMAN         31          A           Q2MDN3_LEPED        142                 S
ADA2B_HUMAN         71          A           Q2MDN3_LEPED        162                 S
ADA2B_HUMAN         131         C           Q2MDN3_LEPED        102                 S
ADA2B_HUMAN         295         D           Q2MDN7_HAPSI        142                 E
ADA2B_HUMAN         363         L           Q2MDN7_HAPSI        162                 M
ADA2B_HUMAN         225         H           Q0W9D6_CEBAP        142                 R
ADA2B_HUMAN         334         R           Q0W9D6_CEBAP        162                 Q
ADA2B_HUMAN         201         R           Q0W9D9_HYLLA        142                 H
ADA2B_HUMAN         268         R           Q0W9D9_HYLLA        162                 G
ADA2B_HUMAN         81          R           Q9GL11_NYCCO        142                 Q
ADA2B_HUMAN         155         G           Q9GL11_NYCCO        162                 R
ADA2B_HUMAN         364         T           Q9GL11_NYCCO        102                 S
ADAD2_HUMAN         82          R           ADAD2_MACFA         142                 Q
ADAD2_HUMAN         185         N           ADAD2_MACFA         162                 S
ADAD2_HUMAN         248         R           ADAD2_MACFA         102                 G
ADAD2_HUMAN         309         P           ADAD2_MACFA         69                  A
ADAD2_HUMAN         468         A           ADAD2_MACFA         166                 S
ADAD2_HUMAN         483         R           ADAD2_MACFA         33                  H
ADAD2_HUMAN         530         A           ADAD2_MACFA         68                  V
ADAM2_HUMAN         15          R           ADAM2_MACFA         142                 W
ADAM2_HUMAN         106         V           ADAM2_MACFA         162                 A
ADAM2_HUMAN         117         V           ADAM2_MACFA         102                 L
ADAM2_HUMAN         185         I           ADAM2_MACFA         69                  V
ADAM2_HUMAN         255         T           ADAM2_MACFA         166                 R
ADAM2_HUMAN         296         V           ADAM2_MACFA         33                  L
ADAM2_HUMAN         356         F           ADAM2_MACFA         68                  I
ADAM2_HUMAN         528         S           ADAM2_MACFA         168                 G
ADAM2_HUMAN         602         R           ADAM2_MACFA         221                 K
ADAM2_HUMAN         623         D           ADAM2_MACFA         300                 H
ADAM2_HUMAN         710         N           ADAM2_MACFA         345                 H
ADAM2_HUMAN         723         S           ADAM2_MACFA         33                  T
ADAM7_HUMAN         101         P           ADAM7_MACFA         142                 L
ADAM7_HUMAN         135         I           ADAM7_MACFA         162                 V
ADAM7_HUMAN         216         G           ADAM7_MACFA         102                 S
ADAM7_HUMAN         261         Y           ADAM7_MACFA         69                  H
ADAM7_HUMAN         421         A           ADAM7_MACFA         166                 P
ADAM7_HUMAN         464         K           ADAM7_MACFA         33                  E
ADAM7_HUMAN         568         S           ADAM7_MACFA         221                 Y
ADAM7_HUMAN         583         K           ADAM7_MACFA         300                 Q
ADAM7_HUMAN         612         E           ADAM7_MACFA         345                 D
ADAM7_HUMAN         706         T           ADAM7_MACFA         33                  I
ADAM7_HUMAN         723         I           ADAM7_MACFA         129                 M
ADDA_HUMAN          329         V           ADDA_PONAB          142                 A
ADDA_HUMAN          422         A           ADDA_PONAB          162                 T
ADDA_HUMAN          609         H           ADDA_PONAB          102                 Y
ADDA_HUMAN          697         V           ADDA_PONAB          69                  A
ADDA_HUMAN          367         P           Q3YAN5_MACMU        142                 L
ADDA_HUMAN          422         A           Q3YAN5_MACMU        162                 G
ADDB_HUMAN          341         E           ADDB_PONAB          142                 D
ADGB_HUMAN          1284        S           Q4R3W2_MACFA        142                 N
ADGB_HUMAN          1298        N           Q4R3W2_MACFA        162                 T
ADGB_HUMAN          1319        T           Q4R3W2_MACFA        102                 I
ADGB_HUMAN          1370        N           Q4R3W2_MACFA        69                  S
ADGB_HUMAN          1397        T           Q4R3W2_MACFA        166                 A
ADGB_HUMAN          1102        S           Q4R3W2_MACFA        142                 T
ADGB_HUMAN          1161        T           Q4R3W2_MACFA        162                 V
ADGB_HUMAN          1172        H           Q4R3W2_MACFA        102                 N
ADGB_HUMAN          1198        E           Q4R3W2_MACFA        69                  D
ADH1B_HUMAN         64          V           ADH1B_PANTR         142                 A
ADH1B_HUMAN         142         L           A2V9Z6_MACFA        142                 V
ADH1B_HUMAN         298         A           A2V9Z6_MACFA        102                 D
ADH1B_HUMAN         326         K           A2V9Z6_MACFA        69                  R
ADH1B_HUMAN         364         H           A2V9Z6_MACFA        166                 R
ADH1B_HUMAN         19          K           ADH1A_MACMU         142                 M
ADH1B_HUMAN         129         R           ADH1A_MACMU         162                 S
ADH1B_HUMAN         167         L           ADH1A_MACMU         69                  M
ADH1B_HUMAN         186         N           ADH1A_MACMU         166                 K
ADH1B_HUMAN         328         G           ADH1A_MACMU         33                  D
ADH1B_HUMAN         76          S           ADH1G_PAPHA         142                 G
ADH1B_HUMAN         276         M           ADH1G_PAPHA         162                 I
ADH1B_HUMAN         349         H           ADH1G_PAPHA         102                 N
ADH1B_HUMAN         144         T           ADH1A_PONAB         142                 I
ADH1B_HUMAN         168         E           ADH1A_PONAB         162                 A
ADH1B_HUMAN         208         A           ADH1A_PONAB         102                 V
ADH1B_HUMAN         248         K           ADH1A_PONAB         69                  N
ADH1B_HUMAN         358         E           ADH1A_PONAB         166                 D
ADH1G_HUMAN         64          V           ADH1B_PANTR         142                 A
ADH1G_HUMAN         103         I           ADH1B_PANTR         162                 V
ADH1G_HUMAN         186         K           ADH1B_PANTR         102                 N
ADH1G_HUMAN         208         V           ADH1B_PANTR         69                  A
ADH1G_HUMAN         298         D           ADH1B_PANTR         166                 A
ADH1G_HUMAN         364         R           ADH1B_PANTR         33                  H
ADH1G_HUMAN         18          L           ADH1G_PAPHA         142                 V
ADH1G_HUMAN         76          S           ADH1G_PAPHA         162                 G
ADH1G_HUMAN         183         S           ADH1G_PAPHA         102                 P
ADH1G_HUMAN         276         M           ADH1G_PAPHA         69                  I
ADH1G_HUMAN         307         M           ADH1G_PAPHA         166                 V
ADH1G_HUMAN         334         A           ADH1G_PAPHA         33                  S
ADH1G_HUMAN         350         I           ADH1G_PAPHA         68                  V
ADH1G_HUMAN         167         L           ADH1A_MACMU         142                 M
ADH1G_HUMAN         293         V           A2V9Z5_MACFA        162                 I
ADH1G_HUMAN         168         E           ADH1A_PONAB         142                 A
ADH1G_HUMAN         248         K           ADH1A_PONAB         162                 N
ADH1G_HUMAN         304         I           ADH1A_PONAB         102                 M
ADH6_HUMAN          120         K           ADH6_PONAB          142                 E
ADH6_HUMAN          206         L           ADH6_PONAB          162                 S
ADH6_HUMAN          218         A           ADH6_PONAB          102                 T
ADH6_HUMAN          234         Q           ADH6_PONAB          69                  R
ADH6_HUMAN          295         V           ADH6_PONAB          166                 L
ADH6_HUMAN          339         E           ADH6_PONAB          33                  K
ADHX_HUMAN          53          S           Q2VIM6_PANTR        142                 R
ADHX_HUMAN          73          V           Q2VIM6_PANTR        162                 E
ADHX_HUMAN          121         G           Q2VIM6_PANTR        102                 D
ADHX_HUMAN          219         I           Q2VIM6_PANTR        69                  T
ADHX_HUMAN          123         M           Q2VIM4_PONPY        142                 K
ADHX_HUMAN          169         V           Q2VIM4_PONPY        162                 G
ADHX_HUMAN          328         V           Q2VIM4_PONPY        102                 F
ADHX_HUMAN          141         M           Q2VIM5_9PRIM        142                 T
ADHX_HUMAN          282         C           Q2VIM5_9PRIM        162                 Y
ADIPO_HUMAN         52          A           Q95JD7_MACMU        142                 V
ADIPO_HUMAN         125         I           Q95JD7_MACMU        162                 V
ADO_HUMAN           265         I           Q5RAF7_PONAB        142                 V
ADO_HUMAN           469         A           Q5RAF7_PONAB        162                 T
ADO_HUMAN           552         A           Q5RAF7_PONAB        102                 S
ADO_HUMAN           648         S           Q5RAF7_PONAB        69                  G
ADO_HUMAN           861         N           Q5RAF7_PONAB        166                 D
ADO_HUMAN           1014        F           Q5RAF7_PONAB        33                  Y
ADO_HUMAN           1135        N           Q5RAF7_PONAB        68                  S
ADO_HUMAN           1157        Q           Q5RAF7_PONAB        168                 H
ADO_HUMAN           1184        R           Q5RAF7_PONAB        221                 G
ADO_HUMAN           1251        A           Q5RAF7_PONAB        300                 V
ADO_HUMAN           1301        T           Q5RAF7_PONAB        345                 S
ADO_HUMAN           64          K           D6BND8_MACFA        142                 N
ADO_HUMAN           84          A           D6BND8_MACFA        162                 T
ADO_HUMAN           166         K           D6BND8_MACFA        102                 E
ADO_HUMAN           184         G           D6BND8_MACFA        69                  R
ADO_HUMAN           230         S           D6BND8_MACFA        166                 P
ADO_HUMAN           422         W           D6BND8_MACFA        33                  L
ADO_HUMAN           661         K           D6BND8_MACFA        68                  E
ADO_HUMAN           692         R           D6BND8_MACFA        168                 Q
ADO_HUMAN           952         I           D6BND8_MACFA        221                 M
ADO_HUMAN           1085        I           D6BND8_MACFA        300                 V
ADO_HUMAN           1227        I           D6BND8_MACFA        345                 V
ADO_HUMAN           333         M           ADO_MACFA           142                 T
ADO_HUMAN           540         V           ADO_MACFA           162                 I
ADO_HUMAN           605         L           ADO_MACFA           102                 P
ADO_HUMAN           1105        T           ADO_MACFA           69                  I
ADO_HUMAN           1292        Q           ADO_MACFA           166                 R
ADR2_HUMAN          52          S           B1Q3K9_9PRIM        142                 T
ADR2_HUMAN          188         F           B1Q3K9_9PRIM        162                 I
ADRB1_HUMAN         26          A           ADRB1_MACMU         142                 V
ADRB1_HUMAN         49          S           ADRB1_MACMU         162                 G
ADRB1_HUMAN         385         K           ADRB1_MACMU         102                 N
ADRB1_HUMAN         404         T           ADRB1_MACMU         69                  A
ADRB1_HUMAN         440         P           ADRB1_MACMU         166                 Q
ADRB2_HUMAN         39          V           D3K5P1_PANTR        142                 F
ADRB2_HUMAN         391         Q           D3K5P1_PANTR        162                 E
ADRB2_HUMAN         187         N           ADRB2_MACMU         162                 K
ADRB2_HUMAN         242         V           ADRB2_MACMU         102                 A
ADRB2_HUMAN         368         V           ADRB2_MACMU         69                  L
ADRB2_HUMAN         225         E           Q8HZG2_9PRIM        142                 K
ADRB2_HUMAN         210         V           Q8HZG3_PANTR        142                 A
ADRB2_HUMAN         253         R           Q8HZG1_PONPY        142                 Q
ADRB2_HUMAN         289         F           Q8HZG1_PONPY        162                 S
ADRB2_HUMAN         92          A           Q8HZG0_SAGOE        142                 S
ADRB2_HUMAN         122         E           Q8HZG0_SAGOE        162                 G
ADRB2_HUMAN         214         I           Q8HZG0_SAGOE        102                 V
ADRB2_HUMAN         225         E           Q8HZG0_SAGOE        69                  V
ADRB2_HUMAN         343         R           Q8HZG0_SAGOE        166                 H
ADRB2_HUMAN         231         Q           Q9BFY2_HYLCO        142                 K
ADRB2_HUMAN         159         I           Q9BFY1_CALGO        142                 V
ADRB2_HUMAN         153         I           Q71BQ2_OTOGA        142                 V
ADRB2_HUMAN         254         T           Q71BQ2_OTOGA        162                 S
ADRB3_HUMAN         36          E           ADRB3_MACMU         142                 A
ADRB3_HUMAN         98          A           ADRB3_MACMU         162                 V
ADRB3_HUMAN         240         G           ADRB3_MACMU         102                 W
ADRB3_HUMAN         276         G           ADRB3_MACMU         69                  C
ADRB3_HUMAN         325         G           ADRB3_MACMU         166                 D
ADRB3_HUMAN         64          W           Q8HZF9_PANTR        142                 R
ADRB3_HUMAN         153         C           Q8HZF9_PANTR        162                 R
ADRB3_HUMAN         276         G           Q8HZF9_PANTR        102                 S
ADRB3_HUMAN         319         G           Q8HZF8_9PRIM        142                 S
ADRB3_HUMAN         326         P           Q8HZF7_PONPY        142                 Q
ADRB3_HUMAN         105         L           Q8HZF6_SAGOE        142                 S
ADRB3_HUMAN         243         G           Q8HZF6_SAGOE        162                 R
ADT2_HUMAN          81          Y           ADT2_PONAB          142                 H
ADT2_HUMAN          287         V           ADT2_PONAB          102                 A
ADT2_HUMAN          194         I           A6MKK1_CALJA        142                 V
ADT2_HUMAN          212         I           A6MKK1_CALJA        162                 V
ADT2_HUMAN          193         G           C1KK01_MACFA        142                 D
ADT3_HUMAN          17          I           ADT2_PONAB          142                 V
ADT3_HUMAN          81          Y           ADT2_PONAB          162                 H
ADT3_HUMAN          106         H           ADT2_PONAB          102                 R
ADT3_HUMAN          194         V           ADT2_PONAB          69                  I
ADT3_HUMAN          212         V           ADT2_PONAB          166                 I
AEN_HUMAN           154         A           AEN_PONAB           162                 V
AFF2_HUMAN          83          N           AFF2_PANTR          142                 D
AFF2_HUMAN          209         V           AFF2_PANTR          162                 A
AFF2_HUMAN          640         T           AFF2_PANTR          102                 I
AFF2_HUMAN          788         I           AFF2_PANTR          69                  M
AFF2_HUMAN          817         S           AFF2_PANTR          166                 N
AFF2_HUMAN          841         V           AFF2_PANTR          33                  L
AFF2_HUMAN          858         I           AFF2_PANTR          68                  T
AFF2_HUMAN          1205        S           AFF2_PANTR          168                 G
AFF2_HUMAN          41          D           AFF2_PONPY          142                 E
AFF2_HUMAN          192         K           AFF2_PONPY          162                 R
AFF2_HUMAN          223         N           AFF2_PONPY          102                 K
AFF2_HUMAN          761         S           AFF2_PONPY          69                  N
AFF2_HUMAN          957         T           AFF2_PONPY          166                 N
AFF2_HUMAN          480         A           Q4R3H9_MACFA        142                 T
AFF2_HUMAN          547         G           Q4R3H9_MACFA        162                 S
AFF2_HUMAN          596         A           Q4R3H9_MACFA        102                 V
AFF2_HUMAN          622         S           Q4R3H9_MACFA        69                  A
AFF2_HUMAN          984         I           Q4R3H9_MACFA        33                  V
AFF2_HUMAN          599         R           Q7YQM6_PANTR        142                 Q
AFF4_HUMAN          235         T           B0KWQ0_CALJA        142                 N
AFF4_HUMAN          519         S           B0KWQ0_CALJA        162                 T
AFF4_HUMAN          681         V           B0KWQ0_CALJA        102                 M
AFF4_HUMAN          774         N           B0KWQ0_CALJA        69                  S
AFF4_HUMAN          874         S           B0KWQ0_CALJA        166                 N
AFF4_HUMAN          888         N           B0KWQ0_CALJA        33                  H
AFF4_HUMAN          359         T           B1MTP1_CALMO        142                 P
AFF4_HUMAN          514         S           B1MTP1_CALMO        162                 I
AFF4_HUMAN          721         N           B1MTP1_CALMO        102                 S
AFF4_HUMAN          757         S           B1MTP1_CALMO        69                  P
AFF4_HUMAN          1037        N           B1MTP1_CALMO        166                 S
AFF4_HUMAN          1079        S           B1MTP1_CALMO        33                  T
AFF4_HUMAN          158         N           A9CB20_PAPAN        142                 S
AFF4_HUMAN          191         N           A9CB20_PAPAN        162                 S
AFF4_HUMAN          573         A           A9CB20_PAPAN        102                 T
AFTIN_HUMAN         410         L           Q4R9C7_MACFA        142                 V
AFTIN_HUMAN         427         I           Q4R9C7_MACFA        162                 T
AFTIN_HUMAN         440         S           Q4R9C7_MACFA        102                 T
AFTIN_HUMAN         729         S           Q4R9C7_MACFA        69                  C
AFTIN_HUMAN         785         M           Q4R9C7_MACFA        166                 V
AGGF1_HUMAN         161         Y           Q5R951_PONAB        142                 C
AGGF1_HUMAN         174         P           Q5R951_PONAB        162                 S
AGGF1_HUMAN         262         P           Q5R951_PONAB        102                 Q
AGGF1_HUMAN         385         A           Q5R951_PONAB        69                  D
AGGF1_HUMAN         464         H           Q5R951_PONAB        166                 R
AGK_HUMAN           91          S           AGK_PONAB           142                 C
AGK_HUMAN           263         N           AGK_PONAB           162                 S
AGK_HUMAN           360         V           AGK_PONAB           102                 A
AGT2_HUMAN          102         S           AGT2_PONAB          142                 N
AGT2_HUMAN          210         V           AGT2_PONAB          162                 I
AGT2_HUMAN          334         W           AGT2_PONAB          102                 R
AGT2_HUMAN          417         K           AGT2_PONAB          69                  Q
AGT2_HUMAN          449         C           AGT2_PONAB          166                 R
AGTR1_HUMAN         311         R           AGTR1_PANTR         142                 K
AGTR1_HUMAN         283         A           A5A6N9_PANTR        142                 T
AHI1_HUMAN          586         K           Q4R4C1_MACFA        142                 E
AHI1_HUMAN          667         H           Q4R4C1_MACFA        162                 R
AHI1_HUMAN          692         R           Q4R4C1_MACFA        102                 K
AIF1_HUMAN          44          P           AIF1_MACMU          142                 L
AIM1_HUMAN          15          G           Q8HXK6_MACFA        142                 R
AIM1_HUMAN          159         I           Q8HXK6_MACFA        162                 V
AIM1_HUMAN          281         T           Q8HXK6_MACFA        102                 A
AIM1_HUMAN          622         I           Q8HXK6_MACFA        166                 V
AIM1_HUMAN          747         K           Q8HXK6_MACFA        33                  N
AIP_HUMAN           106         R           AIP_CERAE           142                 G
AIP_HUMAN           128         R           AIP_CERAE           162                 H
AIP_HUMAN           149         I           AIP_CERAE           102                 V
AIP_HUMAN           244         V           AIP_CERAE           69                  A
AIP_HUMAN           307         Q           AIP_CERAE           166                 R
AIPL1_HUMAN         288         Q           AIPL1_PANPA         142                 R
AIPL1_HUMAN         356         T           AIPL1_PANPA         162                 P
AIPL1_HUMAN         370         P           AIPL1_PANPA         102                 T
AIPL1_HUMAN         56          G           AIPL1_PAPCY         142                 D
AIPL1_HUMAN         148         V           AIPL1_PAPCY         162                 I
AIPL1_HUMAN         177         A           AIPL1_PAPCY         102                 V
AIPL1_HUMAN         233         I           AIPL1_PAPCY         69                  T
AIPL1_HUMAN         54          Q           AIPL1_SAIBB         142                 E
AIPL1_HUMAN         82          H           AIPL1_SAIBB         162                 R
AK1A1_HUMAN         96          R           AK1A1_PONAB         142                 Q
AK1A1_HUMAN         157         Q           AK1A1_PONAB         162                 R
AK1A1_HUMAN         206         E           AK1A1_PONAB         102                 A
AK1A1_HUMAN         243         R           AK1A1_PONAB         69                  G
AK1A1_HUMAN         298         Y           AK1A1_PONAB         166                 H
AK1A1_HUMAN         134         C           A6ML34_CALJA        142                 R
AK1A1_HUMAN         224         D           A6ML34_CALJA        162                 N
AK1A1_HUMAN         304         T           A6ML34_CALJA        102                 M
AK1C1_HUMAN         13          G           AK1C1_PONAB         142                 S
AK1C1_HUMAN         27          A           AK1C1_PONAB         162                 P
AK1C1_HUMAN         116         I           AK1C1_PONAB         102                 V
AK1C1_HUMAN         151         V           AK1C1_PONAB         69                  M
AK1C1_HUMAN         250         R           AK1C1_PONAB         33                  Q
AK1C1_HUMAN         73          S           AK1C1_MACFU         162                 T
AK1C1_HUMAN         94          L           AK1C1_MACFU         102                 F
AK1C1_HUMAN         197         F           AK1C1_MACFU         69                  L
AK1C1_HUMAN         32          S           AK1C1_MACFA         142                 N
AK1C1_HUMAN         226         P           Q5R7I9_PONAB        142                 Q
AK1C1_HUMAN         170         R           Q101P1_MACFA        142                 H
AK1C1_HUMAN         200         R           Q101P1_MACFA        162                 S
AK1C1_HUMAN         211         I           Q101P1_MACFA        102                 T
AK1C2_HUMAN         13          G           AK1C1_PONAB         142                 S
AK1C2_HUMAN         27          A           AK1C1_PONAB         162                 P
AK1C2_HUMAN         87          S           AK1C1_PONAB         102                 C
AK1C2_HUMAN         116         I           AK1C1_PONAB         69                  V
AK1C2_HUMAN         250         R           AK1C1_PONAB         33                  Q
AK1C2_HUMAN         73          S           AK1C1_MACFU         142                 T
AK1C2_HUMAN         197         F           AK1C1_MACFU         162                 L
AK1C2_HUMAN         226         P           Q5R7I9_PONAB        142                 Q
AK1C2_HUMAN         172         L           Q101P1_MACFA        142                 Q
AK1C2_HUMAN         200         R           Q101P1_MACFA        162                 S
AK1C2_HUMAN         211         I           Q101P1_MACFA        102                 T
AK1C3_HUMAN         153         K           AK1C3_PONAB         142                 E
AK1C3_HUMAN         279         Q           AK1C3_PONAB         162                 E
AK1C3_HUMAN         311         F           AK1C3_PONAB         102                 L
AK1C3_HUMAN         73          S           Q2XQY3_MACFA        142                 T
AK1C3_HUMAN         120         M           Q2XQY3_MACFA        162                 V
AK1C3_HUMAN         137         V           Q2XQY3_MACFA        102                 L
AK1C3_HUMAN         170         R           Q2XQY3_MACFA        69                  H
AK1C3_HUMAN         199         R           Q2XQY3_MACFA        166                 Q
AK1C3_HUMAN         230         P           Q2XQY3_MACFA        33                  Q
AK1C3_HUMAN         211         I           Q101P1_MACFA        142                 T
AK1C4_HUMAN         34          A           AK1C4_MACFA         142                 V
AK1C4_HUMAN         116         L           AK1C4_MACFA         162                 I
AK1C4_HUMAN         281         I           AK1C4_MACFA         102                 V
AK1C4_HUMAN         23          T           AK1C4_MACFU         142                 S
AKAP1_HUMAN         21          G           Q5RBY4_PONAB        142                 S
AKAP1_HUMAN         97          Q           Q5RBY4_PONAB        162                 R
AKAP1_HUMAN         330         S           Q5RBY4_PONAB        102                 G
AKAP1_HUMAN         376         C           Q5RBY4_PONAB        69                  Y
AKAP1_HUMAN         488         V           Q5RBY4_PONAB        166                 A
AKAP4_HUMAN         32          E           Q4R732_MACFA        142                 A
AKAP4_HUMAN         149         R           Q4R732_MACFA        162                 T
AKAP4_HUMAN         290         G           Q4R732_MACFA        102                 E
AKAP4_HUMAN         348         L           Q4R732_MACFA        69                  V
AKAP4_HUMAN         364         S           Q4R732_MACFA        166                 C
AKCL2_HUMAN         11          S           AKCL2_MACFA         142                 C
AKCL2_HUMAN         68          T           AKCL2_MACFA         162                 S
AKCL2_HUMAN         191         L           AKCL2_MACFA         102                 V
AKCL2_HUMAN         214         D           AKCL2_MACFA         69                  G
AKCL2_HUMAN         258         I           AKCL2_MACFA         166                 T
AKD1_HUMAN          48          R           Q95K34_MACFA        142                 H
AKD1_HUMAN          143         V           Q95K34_MACFA        162                 I
AKD1_HUMAN          326         P           Q95K34_MACFA        102                 A
AKD1_HUMAN          376         L           Q95K34_MACFA        69                  V
AKD1_HUMAN          426         V           Q95K34_MACFA        166                 I
AKD1_HUMAN          459         R           Q95K34_MACFA        33                  M
AKD1_HUMAN          470         A           Q95K34_MACFA        68                  T
AKD1_HUMAN          488         M           Q95K34_MACFA        168                 V
AL1A1_HUMAN         209         I           Q5R5L2_PONAB        142                 V
AL1A1_HUMAN         290         F           Q5R5L2_PONAB        162                 S
AL1A1_HUMAN         461         S           Q5R5L2_PONAB        102                 T
AL1A1_HUMAN         58          E           Q4R5G3_MACFA        142                 A
AL1A1_HUMAN         340         V           AL1A1_MACFA         142                 A
AL1A2_HUMAN         236         I           Q4R3W7_MACFA        142                 V
AL1A2_HUMAN         348         V           Q4R3W7_MACFA        162                 I
AL1A2_HUMAN         70          Q           Q5RDY5_PONAB        142                 E
AL1A2_HUMAN         147         F           Q5RDY5_PONAB        162                 L
AL1B1_HUMAN         176         V           AL1B1_PONAB         162                 I
AL3A2_HUMAN         43          T           AL3A2_PONAB         142                 A
AL3A2_HUMAN         146         I           AL3A2_PONAB         162                 M
AL3A2_HUMAN         393         T           AL3A2_PONAB         102                 M
AL3A2_HUMAN         118         T           AL3A2_MACFA         142                 I
AL3A2_HUMAN         147         L           AL3A2_MACFA         162                 V
AL3A2_HUMAN         161         I           AL3A2_MACFA         102                 V
AL3A2_HUMAN         255         N           AL3A2_MACFA         69                  S
AL3A2_HUMAN         302         F           AL3A2_MACFA         166                 L
AL3A2_HUMAN         336         I           AL3A2_MACFA         33                  V
AL3A2_HUMAN         457         K           AL3A2_MACFA         68                  R
AL3A2_HUMAN         468         L           AL3A2_MACFA         168                 V
AL4A1_HUMAN         188         V           Q5R9X7_PONAB        142                 M
AL4A1_HUMAN         306         H           Q5R9X7_PONAB        162                 R
AL4A1_HUMAN         355         Y           Q5R9X7_PONAB        102                 N
AL4A1_HUMAN         394         A           Q5R9X7_PONAB        69                  V
AL4A1_HUMAN         454         S           Q5R9X7_PONAB        166                 T
AL4A1_HUMAN         514         I           Q5R9X7_PONAB        33                  V
AL9A1_HUMAN         89          D           AL9A1_PONAB         142                 G
AL9A1_HUMAN         111         D           AL9A1_PONAB         162                 N
AL9A1_HUMAN         163         A           AL9A1_PONAB         102                 T
AL9A1_HUMAN         197         S           AL9A1_PONAB         69                  T
ALBU_HUMAN          26          A           ALBU_MACFA          142                 T
ALBU_HUMAN          138         R           ALBU_MACFA          162                 P
ALBU_HUMAN          232         E           ALBU_MACFA          102                 D
ALBU_HUMAN          246         R           ALBU_MACFA          69                  K
ALBU_HUMAN          288         I           ALBU_MACFA          166                 M
ALBU_HUMAN          333         F           ALBU_MACFA          33                  Y
ALBU_HUMAN          483         Q           ALBU_MACFA          68                  R
ALDH2_HUMAN         474         D           ALDH2_PONAB         142                 N
ALDOA_HUMAN         250         A           ALDOA_PONAB         142                 V
ALDOA_HUMAN         75          G           ALDOA_PANTR         142                 V
ALDOA_HUMAN         187         V           ALDOA_PANTR         162                 A
ALDOA_HUMAN         299         T           Q8WNT7_MACFA        142                 A
ALDOA_HUMAN         348         Q           Q8WNT7_MACFA        162                 H
ALDOA_HUMAN         306         L           Q4R523_MACFA        142                 P
ALDOB_HUMAN         213         V           ALDOB_PONAB         142                 A
ALDR_HUMAN          130         N           Q5RAB3_PONAB        142                 S
ALDR_HUMAN          239         A           A6ML39_CALJA        142                 D
ALDR_HUMAN          169         M           Q95J44_PANTR        142                 T
ALG1_HUMAN          31          A           ALG1_PONAB          142                 T
ALG1_HUMAN          109         L           ALG1_PONAB          162                 F
ALG1_HUMAN          183         K           ALG1_PONAB          102                 R
ALG1_HUMAN          205         D           ALG1_PONAB          69                  E
ALG1_HUMAN          254         V           ALG1_PONAB          166                 A
ALG1_HUMAN          274         R           ALG1_PONAB          33                  H
ALG1_HUMAN          311         N           ALG1_PONAB          68                  S
ALG1_HUMAN          331         R           ALG1_PONAB          168                 H
ALG6_HUMAN          75          L           ALG6_PONAB          142                 P
ALG6_HUMAN          461         D           ALG6_PONAB          162                 G
ALG6_HUMAN          494         M           ALG6_PONAB          102                 V
ALG8_HUMAN          238         V           Q5R917_PONAB        142                 L
ALG8_HUMAN          426         E           Q5R917_PONAB        162                 G
ALPK3_HUMAN         1832        A           Q4R465_MACFA        142                 V
ALS_HUMAN           29          D           ALS_PAPHA           142                 E
ALS_HUMAN           72          V           ALS_PAPHA           162                 I
ALS_HUMAN           171         S           ALS_PAPHA           102                 N
ALS_HUMAN           195         S           ALS_PAPHA           69                  G
ALS_HUMAN           239         V           ALS_PAPHA           166                 A
ALS_HUMAN           311         K           ALS_PAPHA           33                  E
ALS_HUMAN           355         A           ALS_PAPHA           68                  V
ALS_HUMAN           407         T           ALS_PAPHA           168                 A
ALS_HUMAN           452         R           ALS_PAPHA           221                 Q
ALS_HUMAN           467         R           ALS_PAPHA           300                 H
ALS_HUMAN           541         G           ALS_PAPHA           345                 S
ALS_HUMAN           575         A           ALS_PAPHA           33                  V
ALS2_HUMAN          94          I           ALS2_PANTR          142                 V
ALS2_HUMAN          615         I           ALS2_PANTR          102                 V
ALS2_HUMAN          1283        G           ALS2_PANTR          69                  R
ALX4_HUMAN          333         S           A1YFR0_SAGLB        142                 T
ALX4_HUMAN          372         S           A1YFR0_SAGLB        162                 G
AMACR_HUMAN         22          M           Q5RF52_PONAB        142                 K
AMACR_HUMAN         71          K           Q5RF52_PONAB        162                 E
AMACR_HUMAN         117         C           Q5RF52_PONAB        102                 S
AMACR_HUMAN         188         T           Q5RF52_PONAB        69                  A
AMACR_HUMAN         346         I           Q5RF52_PONAB        68                  V
AMACR_HUMAN         54          V           A7XAJ9_PAPAN        142                 A
AMACR_HUMAN         82          R           A7XAJ9_PAPAN        102                 S
AMACR_HUMAN         212         M           A7XAJ9_PAPAN        69                  I
AMELX_HUMAN         95          I           A5JJS8_MACMU        142                 L
AMELX_HUMAN         112         I           A5JJS8_MACMU        162                 T
AMELX_HUMAN         95          I           A5JJS9_CALJA        142                 V
AMELX_HUMAN         144         P           A5JJS9_CALJA        162                 S
AMELX_HUMAN         20          P           Q861X4_LEMCA        142                 Q
AMPE_HUMAN          131         Y           Q5R7D5_PONAB        142                 H
AMPE_HUMAN          389         T           Q5R7D5_PONAB        102                 I
AMPE_HUMAN          504         M           Q5R7D5_PONAB        69                  L
AMPE_HUMAN          669         Q           Q5R7D5_PONAB        166                 E
AMPE_HUMAN          773         N           Q5R7D5_PONAB        33                  S
AMPE_HUMAN          865         N           Q5R7D5_PONAB        68                  S
AMPE_HUMAN          911         F           Q5R7D5_PONAB        168                 L
AMRP_HUMAN          119         L           Q5RD62_PONAB        142                 S
AMRP_HUMAN          166         G           Q5RD62_PONAB        162                 S
AMRP_HUMAN          215         S           Q5RD62_PONAB        102                 N
AMRP_HUMAN          347         G           Q5RD62_PONAB        69                  S
AMRP_HUMAN          103         E           Q4R5Q9_MACFA        142                 K
AMRP_HUMAN          131         R           Q4R5Q9_MACFA        162                 Q
AMZ2_HUMAN          111         L           AMZ2_PONAB          162                 V
AMZ2_HUMAN          134         V           AMZ2_PONAB          102                 A
ANDR_HUMAN          57          L           ANDR_PANTR          142                 Q
ANDR_HUMAN          121         L           ANDR_PANTR          162                 P
ANDR_HUMAN          233         N           ANDR_PANTR          102                 S
ANDR_HUMAN          494         S           ANDR_PANTR          69                  G
ANDR_HUMAN          140         S           ANDR_PAPHA          142                 G
ANDR_HUMAN          270         L           ANDR_PAPHA          162                 V
ANDR_HUMAN          408         D           ANDR_PAPHA          102                 E
ANDR_HUMAN          656         T           ANDR_PAPHA          69                  A
ANDR_HUMAN          177         A           ANDR_MACFA          142                 T
ANDR_HUMAN          39          P           A4LAN9_9PRIM        142                 T
ANDR_HUMAN          171         G           A4LAN9_9PRIM        162                 S
ANDR_HUMAN          184         S           A4LAN9_9PRIM        102                 N
ANDR_HUMAN          283         A           A4LAN9_9PRIM        69                  T
ANDR_HUMAN          329         A           A4LAN9_9PRIM        166                 G
ANDR_HUMAN          342         T           A4LAN9_9PRIM        33                  A
ANDR_HUMAN          420         P           A4LAN9_9PRIM        68                  S
ANDR_HUMAN          536         D           A4LAN9_9PRIM        168                 Y
ANDR_HUMAN          652         T           A4LAN9_9PRIM        221                 N
ANDR_HUMAN          187         S           ANDR_EULFC          142                 G
ANDR_HUMAN          251         A           ANDR_EULFC          162                 T
ANDR_HUMAN          273         V           ANDR_EULFC          102                 G
ANDR_HUMAN          377         P           ANDR_EULFC          69                  L
ANDR_HUMAN          430         S           ANDR_EULFC          166                 A
ANDR_HUMAN          573         A           A1YGB2_PANPA        142                 V
ANF_HUMAN           66          P           Q8HXV5_PONPY        142                 Q
ANF_HUMAN           86          E           Q8HXV4_9PRIM        142                 D
ANF_HUMAN           99          R           Q8HXV4_9PRIM        162                 Q
ANF_HUMAN           97          L           Q8HXV3_SAGOE        142                 F
ANGE2_HUMAN         96          R           Q5R9Y2_PONAB        142                 K
ANGE2_HUMAN         277         D           Q5R9Y2_PONAB        162                 G
ANGE2_HUMAN         478         V           Q5R9Y2_PONAB        102                 M
ANGE2_HUMAN         353         N           Q5RB86_PONAB        142                 S
ANGI_HUMAN          47          D           ANGI_PANTR          142                 H
ANGI_HUMAN          13          V           ANGI_PONPY          142                 M
ANGT_HUMAN          25          L           ANGT_PANTR          142                 V
ANGT_HUMAN          139         V           ANGT_PANTR          162                 I
ANGT_HUMAN          325         I           ANGT_PANTR          102                 V
ANGT_HUMAN          376         T           ANGT_PANTR          69                  A
ANGT_HUMAN          15          V           ANGT_GORGO          142                 M
ANGT_HUMAN          216         G           ANGT_GORGO          162                 S
ANGT_HUMAN          268         M           ANGT_GORGO          102                 T
ANGT_HUMAN          70          A           Q5R9S7_PONAB        142                 V
ANGT_HUMAN          202         Q           Q5R9S7_PONAB        162                 R
ANGT_HUMAN          419         I           Q5R9S7_PONAB        69                  L
ANKL2_HUMAN         156         D           Q5RCT8_PONAB        142                 E
ANKL2_HUMAN         280         R           Q5RCT8_PONAB        162                 G
ANKL2_HUMAN         485         E           Q5RCT8_PONAB        102                 D
ANKL2_HUMAN         537         K           Q5RCT8_PONAB        69                  R
ANKL2_HUMAN         927         R           Q5RCT8_PONAB        166                 S
ANKR5_HUMAN         22          N           Q5R9F3_PONAB        142                 S
ANKR5_HUMAN         44          E           Q5R9F3_PONAB        162                 D
ANKR5_HUMAN         145         S           Q5R9F3_PONAB        102                 F
ANKR5_HUMAN         170         F           Q5R9F3_PONAB        69                  L
ANKR5_HUMAN         244         V           Q5R9F3_PONAB        166                 L
ANKR5_HUMAN         380         H           Q5R9F3_PONAB        33                  Q
ANKR5_HUMAN         417         E           Q5R9F3_PONAB        68                  K
ANKR5_HUMAN         483         V           Q5R9F3_PONAB        168                 A
ANKR5_HUMAN         528         P           Q5R9F3_PONAB        221                 Q
ANKR5_HUMAN         587         A           Q5R9F3_PONAB        300                 V
ANKR5_HUMAN         641         D           Q5R9F3_PONAB        345                 G
ANKR5_HUMAN         442         A           Q95LL6_MACFA        142                 V
ANKR5_HUMAN         460         K           Q95LL6_MACFA        162                 R
ANKR5_HUMAN         540         V           Q95LL6_MACFA        102                 A
ANKR5_HUMAN         626         S           Q95LL6_MACFA        69                  T
ANKR5_HUMAN         680         L           Q95LL6_MACFA        166                 P
ANKR5_HUMAN         731         T           Q95LL6_MACFA        33                  A
ANKR5_HUMAN         753         D           Q95LL6_MACFA        68                  E
ANKR6_HUMAN         16          V           Q9N043_MACFA        142                 I
ANKR6_HUMAN         35          R           Q9N043_MACFA        162                 K
ANKR6_HUMAN         106         K           Q9N043_MACFA        102                 R
ANKR6_HUMAN         195         T           Q9N043_MACFA        166                 S
ANKR6_HUMAN         213         V           Q9N043_MACFA        33                  I
ANKR6_HUMAN         249         Y           Q9N043_MACFA        68                  C
ANKS6_HUMAN         420         Q           Q9N013_MACFA        142                 R
ANKS6_HUMAN         506         K           Q9N013_MACFA        162                 R
ANKS6_HUMAN         566         S           Q9N013_MACFA        102                 N
ANKS6_HUMAN         679         L           Q9N013_MACFA        69                  S
ANKS6_HUMAN         710         A           Q9N013_MACFA        166                 V
ANKS6_HUMAN         757         S           Q9N013_MACFA        33                  F
ANM1_HUMAN          110         S           Q5R7V8_PONAB        142                 P
ANM1_HUMAN          235         L           Q5R7V8_PONAB        162                 Q
ANM2_HUMAN          19          E           Q5RCJ8_PONAB        142                 K
ANM2_HUMAN          84          V           Q5RCJ8_PONAB        162                 M
ANM2_HUMAN          132         N           Q5RCJ8_PONAB        102                 D
ANM2_HUMAN          162         R           Q5RCJ8_PONAB        69                  K
ANM2_HUMAN          192         Y           Q5RCJ8_PONAB        166                 F
ANM2_HUMAN          281         V           Q5RCJ8_PONAB        33                  I
ANM2_HUMAN          75          C           Q4R587_MACFA        142                 Y
ANM2_HUMAN          325         E           Q4R587_MACFA        162                 D
ANM2_HUMAN          367         T           Q4R587_MACFA        102                 I
ANM6_HUMAN          29          R           Q5R9B5_PONAB        142                 L
ANM6_HUMAN          330         Q           Q5R9B5_PONAB        162                 R
ANR27_HUMAN         20          C           ANR27_PONAB         142                 W
ANR27_HUMAN         87          A           ANR27_PONAB         162                 T
ANR27_HUMAN         222         N           ANR27_PONAB         102                 D
ANR27_HUMAN         343         L           ANR27_PONAB         69                  S
ANR27_HUMAN         426         T           ANR27_PONAB         166                 A
ANR27_HUMAN         472         V           ANR27_PONAB         33                  L
ANR27_HUMAN         488         M           ANR27_PONAB         68                  V
ANR27_HUMAN         591         T           ANR27_PONAB         168                 P
ANR27_HUMAN         635         P           ANR27_PONAB         221                 L
ANR27_HUMAN         657         S           ANR27_PONAB         300                 G
ANR27_HUMAN         706         A           ANR27_PONAB         345                 V
ANR27_HUMAN         749         H           ANR27_PONAB         33                  Y
ANR27_HUMAN         942         V           ANR27_PONAB         129                 A
ANR31_HUMAN         1296        R           Q95K15_MACFA        142                 Q
ANR31_HUMAN         1345        Y           Q95K15_MACFA        162                 N
ANR31_HUMAN         1391        V           Q95K15_MACFA        102                 I
ANR31_HUMAN         1409        A           Q95K15_MACFA        69                  V
ANR31_HUMAN         1598        A           Q95K15_MACFA        166                 S
ANR31_HUMAN         1744        N           Q95K15_MACFA        33                  S
ANR31_HUMAN         1777        R           Q95K15_MACFA        68                  K
ANR31_HUMAN         1814        N           Q95K15_MACFA        168                 S
ANR42_HUMAN         260         V           Q5RFE1_PONAB        142                 I
ANR42_HUMAN         273         P           Q5RFE1_PONAB        162                 L
ANR62_HUMAN         30          P           Q5R5X5_PONAB        142                 S
ANR62_HUMAN         77          L           Q5R5X5_PONAB        162                 H
ANR62_HUMAN         97          Q           Q5R5X5_PONAB        102                 R
ANR62_HUMAN         118         E           Q5R5X5_PONAB        69                  A
ANR62_HUMAN         130         N           Q5R5X5_PONAB        166                 D
ANR62_HUMAN         155         R           Q5R5X5_PONAB        33                  G
ANR62_HUMAN         170         D           Q5R5X5_PONAB        68                  G
ANR62_HUMAN         185         Q           Q5R5X5_PONAB        168                 E
ANS4B_HUMAN         163         H           Q5REW2_PONAB        142                 R
ANS4B_HUMAN         258         G           Q5REW2_PONAB        162                 S
ANS4B_HUMAN         294         F           Q5REW2_PONAB        102                 L
ANS4B_HUMAN         311         A           Q5REW2_PONAB        69                  S
ANS4B_HUMAN         333         D           Q5REW2_PONAB        166                 E
ANS4B_HUMAN         365         K           Q5REW2_PONAB        33                  M
ANS4B_HUMAN         179         T           Q5RCI3_PONAB        142                 P
ANS4B_HUMAN         219         V           Q5RCI3_PONAB        162                 L
ANT3_HUMAN          41          T           ANT3_PONAB          142                 I
ANT3_HUMAN          236         S           ANT3_PONAB          162                 P
ANT3_HUMAN          132         Q           A0N066_MACMU        142                 K
ANT3_HUMAN          291         R           A0N066_MACMU        162                 C
ANXA7_HUMAN         188         I           ANXA7_MACFA         142                 M
ANXA7_HUMAN         265         S           ANXA7_MACFA         162                 T
ANXA7_HUMAN         337         I           ANXA7_MACFA         102                 V
ANXA8_HUMAN         108         G           ANXA8_PANTR         142                 S
ANXA8_HUMAN         184         Q           ANXA8_PANTR         162                 H
AOC3_HUMAN          44          V           AOC3_PONAB          142                 I
AOC3_HUMAN          159         R           AOC3_PONAB          162                 H
AOC3_HUMAN          185         N           AOC3_PONAB          102                 D
AOC3_HUMAN          203         H           AOC3_PONAB          69                  R
AOC3_HUMAN          258         R           AOC3_PONAB          166                 H
AOC3_HUMAN          395         T           AOC3_PONAB          33                  A
AOC3_HUMAN          420         Q           AOC3_PONAB          68                  R
AOC3_HUMAN          477         T           AOC3_PONAB          168                 M
AOC3_HUMAN          532         V           AOC3_PONAB          221                 I
AOC3_HUMAN          656         P           AOC3_PONAB          300                 A
AOFA_HUMAN          140         T           AOFA_PONAB          142                 A
AOFA_HUMAN          151         K           AOFA_PONAB          162                 E
AOFA_HUMAN          252         D           AOFA_PONAB          102                 N
AOFA_HUMAN          303         V           AOFA_PONAB          69                  I
AOFA_HUMAN          276         T           Q5UL98_9PRIM        142                 N
AOFA_HUMAN          290         E           Q5UL98_9PRIM        162                 D
AOFA_HUMAN          140         T           Q5ULA8_PANPA        142                 N
AOFA_HUMAN          513         A           Q5UL72_PANTR        142                 T
AP1G1_HUMAN         209         L           AP1G1_PONAB         142                 P
AP1G1_HUMAN         496         E           AP1G1_PONAB         162                 G
AP2A2_HUMAN         36          E           Q5RDM5_PONAB        142                 G
AP2A2_HUMAN         71          D           Q5RDM5_PONAB        162                 G
AP2A2_HUMAN         419         I           Q5RDM5_PONAB        102                 V
AP2A2_HUMAN         523         H           Q5RDM5_PONAB        69                  N
AP2A2_HUMAN         633         D           Q5RDM5_PONAB        166                 E
AP2A2_HUMAN         733         Q           Q5RDM5_PONAB        33                  E
AP2A2_HUMAN         904         L           Q5RDM5_PONAB        68                  P
AP2A2_HUMAN         803         N           A6ML22_CALJA        142                 S
AP2M1_HUMAN         367         S           Q5R519_PONAB        142                 N
AP2M1_HUMAN         103         N           Q5R6U9_PONAB        142                 S
AP2M1_HUMAN         229         T           Q5R552_PONAB        142                 I
AP2M1_HUMAN         141         Q           Q5R4V5_PONAB        142                 R
AP2M1_HUMAN         243         I           Q5R4V5_PONAB        162                 V
AP2M1_HUMAN         17          S           AP2M1_PONAB         142                 Y
AP2M1_HUMAN         74          N           AP2M1_PONAB         162                 D
AP2M1_HUMAN         257         F           AP2M1_PONAB         102                 S
AP3B1_HUMAN         270         G           Q4R426_MACFA        142                 E
AP3B1_HUMAN         287         K           Q4R426_MACFA        162                 R
AP3B1_HUMAN         436         L           Q4R426_MACFA        102                 V
AP3B1_HUMAN         474         A           Q4R426_MACFA        69                  V
AP3B1_HUMAN         585         V           Q4R426_MACFA        166                 E
AP3B1_HUMAN         770         D           Q4R426_MACFA        33                  A
AP3B1_HUMAN         850         H           Q4R426_MACFA        68                  N
APBA2_HUMAN         125         S           APBA2_PONAB         142                 G
APBA2_HUMAN         206         G           APBA2_PONAB         162                 S
APBA2_HUMAN         217         G           APBA2_PONAB         102                 R
APBA2_HUMAN         287         L           APBA2_PONAB         69                  P
APBA2_HUMAN         311         L           APBA2_PONAB         166                 P
APBA2_HUMAN         435         T           APBA2_PONAB         33                  A
APBA2_HUMAN         188         A           Q2PG16_MACFA        142                 P
APBA2_HUMAN         211         R           Q2PG16_MACFA        162                 H
APBA2_HUMAN         450         M           Q2PG16_MACFA        102                 T
APEX1_HUMAN         148         D           APEX1_PANTR         142                 E
APEX1_HUMAN         18          R           APEX1_PONPY         142                 K
APEX1_HUMAN         29          A           APEX1_PONPY         162                 T
APEX1_HUMAN         194         K           APEX1_PONPY         102                 R
APEX1_HUMAN         293         P           APEX1_PONPY         69                  T
APEX1_HUMAN         261         P           A2D4Q7_ATEGE        142                 A
APH1B_HUMAN         76          A           APH1B_PONAB         142                 T
APH1B_HUMAN         92          K           APH1B_PONAB         162                 R
APJ_HUMAN           49          V           Q5RFI7_PONAB        142                 F
APJ_HUMAN           66          I           Q5RFI7_PONAB        162                 V
APJ_HUMAN           137         N           Q5RFI7_PONAB        102                 S
APJ_HUMAN           300         V           Q5RFI7_PONAB        69                  I
APJ_HUMAN           101         F           APJ_MACMU           142                 S
APJ_HUMAN           167         L           APJ_MACMU           162                 F
APJ_HUMAN           194         E           APJ_MACMU           102                 D
APJ_HUMAN           290         I           APJ_MACMU           69                  V
APLP2_HUMAN         162         N           Q5RB82_PONAB        142                 D
APLP2_HUMAN         257         D           Q5RB82_PONAB        162                 E
APLP2_HUMAN         295         G           Q5RB82_PONAB        102                 S
APLP2_HUMAN         306         V           Q5RB82_PONAB        69                  A
APLP2_HUMAN         531         T           Q5RB82_PONAB        166                 S
APLP2_HUMAN         572         M           Q4R4I3_MACFA        142                 V
APLP2_HUMAN         40          N           Q4R4I3_MACFA        142                 S
APLP2_HUMAN         58          K           Q4R4I3_MACFA        162                 Q
APLP2_HUMAN         111         S           Q4R4I3_MACFA        102                 T
APLP2_HUMAN         220         D           Q4R4I3_MACFA        69                  E
APLP2_HUMAN         235         V           Q4R4I3_MACFA        166                 I
APOA1_HUMAN         81          F           APOA1_PAPHA         142                 V
APOA1_HUMAN         221         T           APOA1_PAPHA         162                 S
APOA1_HUMAN         77          V           Q8HZ95_PONPY        142                 M
APOA1_HUMAN         191         S           Q8HZ95_PONPY        162                 T
APOA4_HUMAN         16          A           APOA4_MACFA         142                 T
APOA4_HUMAN         40          N           APOA4_MACFA         162                 S
APOA4_HUMAN         139         A           APOA4_MACFA         102                 T
APOA4_HUMAN         150         A           APOA4_MACFA         69                  T
APOA4_HUMAN         199         G           APOA4_MACFA         166                 E
APOA4_HUMAN         230         T           APOA4_MACFA         33                  A
APOA4_HUMAN         242         T           APOA4_MACFA         68                  A
APOA4_HUMAN         274         V           APOA4_MACFA         168                 M
APOA4_HUMAN         60          A           B1MTQ8_CALMO        142                 T
APOA4_HUMAN         165         E           B1MTQ8_CALMO        162                 Q
APOA4_HUMAN         180         R           B1MTQ8_CALMO        102                 K
APOA4_HUMAN         259         S           B1MTQ8_CALMO        69                  N
APOA4_HUMAN         336         V           B1MTQ8_CALMO        166                 M
APOA4_HUMAN         358         F           B0KWR0_CALJA        142                 L
APOA5_HUMAN         55          T           A9CB28_PAPAN        142                 S
APOA5_HUMAN         94          R           A9CB28_PAPAN        162                 Q
APOA5_HUMAN         244         A           A9CB28_PAPAN        102                 T
APOA5_HUMAN         255         E           A9CB28_PAPAN        69                  D
APOA5_HUMAN         325         A           A9CB28_PAPAN        166                 T
APOA5_HUMAN         353         H           B1MTQ7_CALMO        142                 Y
APOA5_HUMAN         245         R           B0KWQ9_CALJA        142                 G
APOC1_HUMAN         58          S           APO1B_PANTR         142                 N
APOC1_HUMAN         16          I           APO1B_PONAB         142                 M
APOC1_HUMAN         27          T           APO1B_PONAB         162                 A
APOE_HUMAN          23          A           APOE_PONPY          142                 V
APOE_HUMAN          36          T           APOE_PONPY          162                 A
APOE_HUMAN          79          R           APOE_PONPY          102                 T
APOE_HUMAN          130         C           APOE_PONPY          69                  R
APOE_HUMAN          153         V           APOE_PONPY          166                 A
APOE_HUMAN          192         L           APOE_PONPY          33                  V
APOE_HUMAN          305         V           APOE_GORGO          142                 M
APOE_HUMAN          50          R           APOE_PANTR          142                 H
APOE_HUMAN          93          K           APOE_HYLLA          142                 R
APOE_HUMAN          101         T           APOE_PAPAN          142                 S
APOE_HUMAN          269         R           APOE_PAPAN          162                 S
APOE_HUMAN          172         D           D5G332_HYLLA        142                 G
APOE_HUMAN          268         I           D5G332_HYLLA        162                 T
APOH_HUMAN          141         I           APOH_PANTR          142                 T
APOH_HUMAN          154         R           APOH_PANTR          162                 H
APOL4_HUMAN         159         M           Q5R841_PONAB        142                 V
APOL4_HUMAN         190         S           Q5R841_PONAB        162                 G
APOL4_HUMAN         203         T           Q5R841_PONAB        102                 K
APOL6_HUMAN         199         N           C4N384_PANTR        142                 K
APOL6_HUMAN         264         R           C4N384_PANTR        162                 K
APOL6_HUMAN         22          A           C4N387_PONPY        142                 D
APOL6_HUMAN         47          P           C4N387_PONPY        162                 R
APOL6_HUMAN         69          K           C4N387_PONPY        102                 R
APOL6_HUMAN         82          T           C4N387_PONPY        69                  N
APOL6_HUMAN         93          L           C4N387_PONPY        166                 I
AQP1_HUMAN          21          T           AQP1_PONAB          142                 M
AQP1_HUMAN          120         T           AQP1_PONAB          162                 P
AQP1_HUMAN          238         L           AQP1_PONAB          102                 F
AR2BP_HUMAN         87          E           AR2BP_PONAB         142                 G
ARFG2_HUMAN         411         S           ARFG2_PONAB         142                 N
ARFG3_HUMAN         86          S           ARFG3_PONAB         142                 N
ARFG3_HUMAN         180         V           ARFG3_PONAB         162                 A
ARFG3_HUMAN         196         S           ARFG3_PONAB         102                 C
ARFG3_HUMAN         230         G           ARFG3_PONAB         69                  R
ARFG3_HUMAN         315         V           ARFG3_PONAB         166                 G
ARFG3_HUMAN         366         S           ARFG3_PONAB         33                  G
ARFG3_HUMAN         404         R           ARFG3_PONAB         68                  H
ARFG3_HUMAN         437         S           ARFG3_PONAB         168                 A
ARFG3_HUMAN         99          N           ARFG3_MACFA         142                 S
ARFG3_HUMAN         292         M           ARFG3_MACFA         162                 L
ARFG3_HUMAN         390         V           ARFG3_MACFA         102                 I
ARGAL_HUMAN         20          V           ARGAL_PONAB         142                 A
ARGAL_HUMAN         419         S           ARGAL_PONAB         162                 G
ARGAL_HUMAN         446         P           ARGAL_PONAB         102                 S
ARGAL_HUMAN         729         I           ARGAL_PONAB         69                  T
ARGAL_HUMAN         883         V           ARGAL_PONAB         166                 A
ARGAL_HUMAN         936         H           ARGAL_PONAB         33                  Y
ARGAL_HUMAN         1123        T           ARGAL_PONAB         168                 I
ARGAL_HUMAN         1260        Q           ARGAL_PONAB         300                 L
ARGAL_HUMAN         361         V           Q9GMY0_MACFA        142                 A
ARHG3_HUMAN         342         K           ARHG3_PONAB         142                 R
ARHG3_HUMAN         508         R           ARHG3_MACFA         142                 H
ARHG8_HUMAN         216         T           Q5R6Q9_PONAB        142                 A
ARHG8_HUMAN         367         D           Q5R6Q9_PONAB        162                 N
ARHG8_HUMAN         555         R           Q5R6Q9_PONAB        102                 K
ARHG8_HUMAN         572         H           Q5R6Q9_PONAB        69                  N
ARHG8_HUMAN         586         L           Q5R6Q9_PONAB        166                 R
ARHG8_HUMAN         174         R           Q2PFT5_MACFA        142                 K
ARHG8_HUMAN         255         S           Q2PFT5_MACFA        162                 N
ARHG8_HUMAN         344         L           Q2PFT5_MACFA        102                 S
ARHG8_HUMAN         476         A           Q2PFT5_MACFA        69                  G
ARHG8_HUMAN         504         Q           Q2PFT5_MACFA        166                 R
ARHG8_HUMAN         533         T           Q2PFT5_MACFA        33                  P
ARHG9_HUMAN         20          V           ARHG9_PONAB         142                 A
ARI5B_HUMAN         304         S           Q5RFT8_PONAB        142                 P
ARI5B_HUMAN         522         Q           Q5RFT8_PONAB        162                 R
ARI5B_HUMAN         569         A           Q5RFT8_PONAB        102                 S
ARI5B_HUMAN         586         P           Q5RFT8_PONAB        69                  H
ARI5B_HUMAN         735         T           Q5RFT8_PONAB        166                 A
ARI5B_HUMAN         894         S           Q5RFT8_PONAB        33                  L
ARI5B_HUMAN         928         T           Q5RFT8_PONAB        68                  A
ARI5B_HUMAN         1155        G           Q5RFT8_PONAB        168                 R
ARL6_HUMAN          138         V           A6MLA6_CALJA        142                 L
ARLY_HUMAN          102         A           ARLY_MACFA          142                 E
ARLY_HUMAN          210         G           ARLY_MACFA          162                 S
ARLY_HUMAN          357         Q           ARLY_MACFA          102                 R
ARLY_HUMAN          407         Q           ARLY_MACFA          69                  E
ARLY_HUMAN          425         I           ARLY_MACFA          166                 S
ARMC3_HUMAN         61          T           Q4R8M7_MACFA        162                 A
ARMC3_HUMAN         198         D           Q4R8M7_MACFA        102                 E
ARMC3_HUMAN         219         A           Q4R8M7_MACFA        69                  T
ARMC3_HUMAN         406         L           Q4R8M7_MACFA        166                 V
ARMC3_HUMAN         267         M           Q5R9E9_PONAB        142                 V
ARMX2_HUMAN         39          A           Q5RFK2_PONAB        142                 V
ARMX2_HUMAN         92          T           Q5RFK2_PONAB        162                 A
ARMX2_HUMAN         164         A           Q5RFK2_PONAB        102                 V
ARMX2_HUMAN         175         A           Q5RFK2_PONAB        69                  R
ARMX2_HUMAN         208         A           Q5RFK2_PONAB        166                 V
ARMX2_HUMAN         283         G           Q5RFK2_PONAB        33                  A
ARMX2_HUMAN         317         A           Q5RFK2_PONAB        68                  V
ARMX2_HUMAN         467         V           Q5RFK2_PONAB        168                 M
ARMX2_HUMAN         598         Y           Q5RFK2_PONAB        221                 C
ARMX2_HUMAN         615         N           Q5RFK2_PONAB        300                 S
ARMX2_HUMAN         602         T           A6MKQ8_CALJA        142                 A
ARMX5_HUMAN         91          E           ARMX5_PONAB         142                 Q
ARMX5_HUMAN         135         R           ARMX5_PONAB         162                 K
ARMX5_HUMAN         156         T           ARMX5_PONAB         102                 A
ARMX5_HUMAN         220         K           ARMX5_PONAB         69                  T
ARMX5_HUMAN         242         L           ARMX5_PONAB         166                 F
ARMX5_HUMAN         385         E           ARMX5_PONAB         33                  G
ARMX5_HUMAN         422         I           ARMX5_PONAB         68                  V
ARMX5_HUMAN         505         F           ARMX5_PONAB         168                 V
ARNT_HUMAN          26          S           Q5RCI8_PONAB        142                 P
ARNT_HUMAN          369         I           Q5RCI8_PONAB        162                 V
ARNT_HUMAN          426         M           Q5RCI8_PONAB        102                 I
ARNT_HUMAN          591         P           Q5RCI8_PONAB        69                  L
ARNT_HUMAN          636         T           Q5RCI8_PONAB        166                 A
ARNT_HUMAN          649         A           Q5RCI8_PONAB        33                  T
ARNT_HUMAN          673         P           Q5RCI8_PONAB        68                  S
ARNT_HUMAN          749         P           Q5RCI8_PONAB        168                 S
ARP3B_HUMAN         68          D           ARP3_PONAB          142                 E
ARP3B_HUMAN         83          I           ARP3_PONAB          162                 V
ARP3B_HUMAN         97          V           ARP3_PONAB          102                 I
ARP3B_HUMAN         112         M           ARP3_PONAB          69                  L
ARP3B_HUMAN         166         I           ARP3_PONAB          33                  T
ARP3B_HUMAN         210         E           ARP3_PONAB          68                  D
ARP3B_HUMAN         319         V           ARP3_PONAB          168                 I
ARP3B_HUMAN         391         F           ARP3_PONAB          221                 Y
ARP8_HUMAN          165         Y           ARP8_PONAB          142                 C
ARP8_HUMAN          511         L           ARP8_PONAB          162                 P
ARSA_HUMAN          391         T           A6MKC3_CALJA        142                 S
ARSA_HUMAN          433         K           A6MKC3_CALJA        162                 E
ARSA_HUMAN          469         A           A6MKC3_CALJA        102                 S
ARSD_HUMAN          425         V           Q4R485_MACFA        142                 A
ARSD_HUMAN          472         K           Q4R485_MACFA        162                 R
ARSD_HUMAN          487         F           Q4R485_MACFA        102                 L
ARSD_HUMAN          553         Q           Q4R485_MACFA        69                  H
ARSD_HUMAN          564         M           Q4R485_MACFA        166                 T
ARSE_HUMAN          183         R           ARSE_MACFA          142                 H
ARSE_HUMAN          403         R           ARSE_MACFA          102                 Q
ARSE_HUMAN          420         R           ARSE_MACFA          69                  Q
ARSE_HUMAN          459         R           ARSE_MACFA          166                 G
ARSE_HUMAN          506         V           ARSE_MACFA          33                  L
ARSE_HUMAN          525         I           ARSE_MACFA          68                  V
ARSE_HUMAN          573         C           ARSE_MACFA          168                 S
ARSJ_HUMAN          18          C           Q5R8L1_PONAB        142                 W
ASAH1_HUMAN         46          A           ASAH1_PANTR         142                 P
ASAH1_HUMAN         72          V           ASAH1_PANTR         162                 M
ASAH1_HUMAN         94          M           ASAH1_PANTR         102                 V
ASAH1_HUMAN         222         T           ASAH1_PANTR         69                  S
ASAH1_HUMAN         246         V           ASAH1_PANTR         166                 A
ASAH1_HUMAN         192         Q           Q5R8N0_PONAB        142                 R
ASAH1_HUMAN         345         S           Q5R8N0_PONAB        162                 T
ASAH1_HUMAN         370         Y           Q5R8N0_PONAB        102                 F
ASAH1_HUMAN         119         I           Q5REV1_PONAB        142                 V
ASAH1_HUMAN         181         Q           ASAH1_MACFA         142                 E
ASAH1_HUMAN         229         I           ASAH1_MACFA         162                 V
ASAH1_HUMAN         269         L           ASAH1_MACFA         102                 I
ASAH1_HUMAN         326         H           ASAH1_MACFA         69                  N
ASB11_HUMAN         159         L           ASB11_PONAB         142                 F
ASB11_HUMAN         281         R           ASB11_PONAB         162                 C
ASIP_HUMAN          47          V           ASIP_PANTR          142                 F
ASIP_HUMAN          66          A           ASIP_PANTR          162                 E
ASIP_HUMAN          83          V           ASIP_PANTR          102                 A
ASIP_HUMAN          21          N           ASIP_PONPY          142                 D
ASIP_HUMAN          21          N           ASIP_PAPAN          142                 Y
ASIP_HUMAN          98          N           ASIP_PAPAN          162                 D
ASIP_HUMAN          98          N           ASIP_SEMEN          142                 Y
ASIP_HUMAN          113         S           ASIP_MACHE          142                 F
ASML_HUMAN          228         S           Q5RCV9_PONAB        142                 P
ASML_HUMAN          364         Y           Q5RCV9_PONAB        162                 H
ASML_HUMAN          434         G           Q5RCV9_PONAB        102                 S
ASPH_HUMAN          188         M           Q5R6K1_PONAB        142                 L
ASPH_HUMAN          222         C           Q5R6K1_PONAB        162                 Y
ASPH_HUMAN          269         L           Q5R6K1_PONAB        102                 P
ASPH_HUMAN          649         T           Q5R6K1_PONAB        69                  A
ASPH_HUMAN          732         S           Q5R6K1_PONAB        166                 A
ASZ1_HUMAN          39          R           ASZ1_PANTR          142                 G
ASZ1_HUMAN          75          N           ASZ1_PANTR          162                 T
ASZ1_HUMAN          294         L           ASZ1_PANTR          102                 I
ASZ1_HUMAN          432         N           ASZ1_PANTR          69                  S
ASZ1_HUMAN          244         K           ASZ1_GORGO          142                 R
ASZ1_HUMAN          122         H           ASZ1_PONAB          142                 R
ASZ1_HUMAN          377         V           ASZ1_PONAB          162                 I
ASZ1_HUMAN          396         Q           ASZ1_PONAB          102                 R
ASZ1_HUMAN          415         K           ASZ1_PONAB          69                  E
ASZ1_HUMAN          458         I           ASZ1_PONAB          166                 V
ASZ1_HUMAN          127         Q           ASZ1_HYLLE          142                 L
ASZ1_HUMAN          113         S           ASZ1_CERAE          142                 T
ASZ1_HUMAN          286         L           ASZ1_CERAE          162                 I
ASZ1_HUMAN          347         T           ASZ1_CERAE          102                 I
ASZ1_HUMAN          24          G           ASZ1_COLGU          142                 C
ASZ1_HUMAN          62          V           ASZ1_COLGU          162                 I
ASZ1_HUMAN          101         R           ASZ1_COLGU          102                 S
ASZ1_HUMAN          196         N           ASZ1_CALMO          162                 S
ASZ1_HUMAN          217         M           ASZ1_CALMO          102                 L
ASZ1_HUMAN          252         D           ASZ1_CALMO          69                  E
ASZ1_HUMAN          318         I           ASZ1_CALMO          166                 F
ASZ1_HUMAN          334         Q           ASZ1_CALMO          33                  E
ASZ1_HUMAN          347         T           ASZ1_CALMO          68                  A
ASZ1_HUMAN          232         N           ASZ1_ATEGE          142                 S
ASZ1_HUMAN          438         Q           ASZ1_ATEGE          162                 P
ASZ1_HUMAN          304         H           ASZ1_SAIBB          162                 Q
ASZ1_HUMAN          389         T           ASZ1_SAIBB          102                 A
ASZ1_HUMAN          235         S           ASZ1_CALJA          142                 T
ASZ1_HUMAN          228         H           ASZ1_AOTNA          142                 Y
AT11A_HUMAN         317         M           A9X168_PAPAN        142                 V
AT11A_HUMAN         344         K           A9X168_PAPAN        162                 R
AT11A_HUMAN         654         T           A9X168_PAPAN        102                 I
AT11A_HUMAN         778         G           A9X168_PAPAN        69                  S
AT11A_HUMAN         823         I           A9X168_PAPAN        166                 V
AT11A_HUMAN         939         V           A9X168_PAPAN        33                  I
AT11A_HUMAN         986         V           A9X168_PAPAN        68                  M
AT11A_HUMAN         72          V           B1MTD5_CALMO        142                 I
AT11A_HUMAN         208         G           B1MTD5_CALMO        162                 D
AT11A_HUMAN         295         A           B1MTD5_CALMO        102                 V
AT11A_HUMAN         813         F           B5SNH9_OTOGA        142                 L
AT135_HUMAN         860         A           Q95LM2_MACFA        142                 V
AT135_HUMAN         937         M           Q95LM2_MACFA        162                 V
AT135_HUMAN         957         P           Q95LM2_MACFA        102                 L
AT135_HUMAN         1087        G           Q95LM2_MACFA        69                  S
AT135_HUMAN         1152        Y           Q95LM2_MACFA        166                 S
AT135_HUMAN         1173        I           Q95LM2_MACFA        33                  T
AT1A1_HUMAN         401         D           AT1A1_PONAB         142                 G
AT1A1_HUMAN         502         Q           AT1A1_PONAB         162                 R
AT1A1_HUMAN         852         M           AT1A1_PONAB         102                 T
AT1A1_HUMAN         881         I           AT1A1_PONAB         69                  L
AT1A2_HUMAN         300         L           AT1A2_PONAB         142                 P
AT1A2_HUMAN         396         H           AT1A2_PONAB         162                 R
AT1A2_HUMAN         516         S           AT1A2_PONAB         102                 P
AT1A2_HUMAN         697         I           AT1A2_PONAB         69                  V
AT1A2_HUMAN         765         I           AT1A2_PONAB         166                 V
AT1B2_HUMAN         166         S           Q5ISQ3_MACFA        142                 P
AT1B2_HUMAN         195         S           Q5ISQ3_MACFA        162                 T
AT2A1_HUMAN         224         A           Q4R8B2_MACFA        142                 T
AT2A1_HUMAN         289         F           Q4R8B2_MACFA        162                 I
AT2A1_HUMAN         577         V           Q4R8B2_MACFA        102                 I
AT2A1_HUMAN         608         T           Q4R8B2_MACFA        69                  M
AT2A1_HUMAN         664         A           Q4R8B2_MACFA        166                 P
AT2A1_HUMAN         694         Y           Q4R8B2_MACFA        33                  F
AT2A1_HUMAN         857         L           Q4R8B2_MACFA        68                  M
AT2A1_HUMAN         987         V           Q4R8B2_MACFA        168                 I
AT2B4_HUMAN         182         C           Q5BN38_MACMU        142                 N
AT2B4_HUMAN         414         I           Q5BN38_MACMU        162                 V
AT2B4_HUMAN         583         N           Q5BN38_MACMU        102                 S
AT2B4_HUMAN         776         H           Q5BN38_MACMU        69                  Q
AT2B4_HUMAN         860         T           Q5BN38_MACMU        166                 A
AT2B4_HUMAN         929         I           Q5BN38_MACMU        33                  L
AT2B4_HUMAN         1186        E           Q5BN38_MACMU        68                  K
AT2B4_HUMAN         1201        R           Q5BN38_MACMU        168                 G
AT2B4_HUMAN         1225        V           Q5BN38_MACMU        221                 A
AT2C1_HUMAN         578         V           AT2C1_PONAB         142                 I
AT2C1_HUMAN         842         R           AT2C1_PONAB         162                 K
AT5G3_HUMAN         43          T           AT5G3_PONAB         142                 A
AT8B1_HUMAN         1152        A           Q0PR63_PAPAN        162                 T
AT8B3_HUMAN         146         Y           Q95JU5_MACFA        142                 F
AT8B3_HUMAN         313         M           Q95JU5_MACFA        162                 L
AT8B3_HUMAN         350         L           Q95JU5_MACFA        102                 M
AT8B3_HUMAN         376         L           Q95JU5_MACFA        69                  V
AT8B4_HUMAN         120         S           Q5REW3_PONAB        142                 C
AT8B4_HUMAN         150         L           Q5REW3_PONAB        162                 F
AT8B4_HUMAN         194         G           Q5REW3_PONAB        102                 R
AT8B4_HUMAN         373         V           Q5REW3_PONAB        69                  E
AT8B4_HUMAN         432         E           Q5REW3_PONAB        166                 K
AT8B4_HUMAN         452         H           Q5REW3_PONAB        33                  N
AT8B4_HUMAN         763         L           Q5REW3_PONAB        68                  S
AT8B4_HUMAN         786         I           Q5REW3_PONAB        168                 V
AT8B4_HUMAN         1038        T           Q5REW3_PONAB        142                 I
AT8B4_HUMAN         1064        Q           Q5REW3_PONAB        162                 E
AT8B4_HUMAN         1158        G           Q5REW3_PONAB        102                 E
ATAD2_HUMAN         265         D           ATAD2_PONAB         142                 E
ATAD2_HUMAN         387         C           ATAD2_PONAB         162                 Y
ATAD2_HUMAN         579         S           ATAD2_PONAB         102                 A
ATAD2_HUMAN         635         C           ATAD2_PONAB         69                  R
ATAD2_HUMAN         835         T           ATAD2_PONAB         166                 A
ATAD2_HUMAN         899         P           ATAD2_PONAB         33                  S
ATAD2_HUMAN         925         D           ATAD2_PONAB         68                  G
ATAD2_HUMAN         1311        T           ATAD2_PONAB         142                 S
ATAD2_HUMAN         1345        Q           ATAD2_PONAB         162                 R
ATCAY_HUMAN         248         G           Q5RDK7_PONAB        142                 S
ATCAY_HUMAN         67          E           ATCAY_MACFA         142                 D
ATCAY_HUMAN         119         E           ATCAY_MACFA         162                 G
ATCAY_HUMAN         147         S           ATCAY_MACFA         102                 G
ATCAY_HUMAN         343         L           ATCAY_MACFA         69                  M
ATF2_HUMAN          484         S           Q4R5T2_MACFA        142                 G
ATF6B_HUMAN         72          S           Q5R9C6_PONAB        142                 P
ATF6B_HUMAN         152         I           Q5R9C6_PONAB        162                 V
ATF6B_HUMAN         174         V           Q5R9C6_PONAB        102                 I
ATF6B_HUMAN         229         L           Q5R9C6_PONAB        69                  P
ATF6B_HUMAN         271         S           Q5R9C6_PONAB        166                 P
ATF6B_HUMAN         427         R           Q5R9C6_PONAB        33                  W
ATF6B_HUMAN         449         Q           Q5R9C6_PONAB        68                  H
ATF6B_HUMAN         484         A           Q5R9C6_PONAB        168                 T
ATF6B_HUMAN         673         T           Q5R9C6_PONAB        221                 P
ATF6B_HUMAN         684         V           Q5R9C6_PONAB        300                 A
ATG2A_HUMAN         296         Q           B0CM70_PAPAN        142                 H
ATG2A_HUMAN         309         H           B0CM70_PAPAN        162                 R
ATG2A_HUMAN         342         A           B0CM70_PAPAN        102                 V
ATG2A_HUMAN         361         N           B0CM70_PAPAN        69                  S
ATG2A_HUMAN         563         I           B0CM70_PAPAN        166                 T
ATG2A_HUMAN         600         L           B0CM70_PAPAN        33                  V
ATG2A_HUMAN         693         H           B0CM70_PAPAN        68                  R
ATG2A_HUMAN         709         G           B0CM70_PAPAN        168                 E
ATG2A_HUMAN         763         V           B0CM70_PAPAN        221                 A
ATG2A_HUMAN         800         T           B0CM70_PAPAN        300                 A
ATG2A_HUMAN         1120        S           B0CM70_PAPAN        345                 A
ATG2A_HUMAN         1147        M           B0CM70_PAPAN        33                  V
ATG2A_HUMAN         1284        A           B0CM70_PAPAN        129                 T
ATG2A_HUMAN         1331        G           B0CM70_PAPAN        206                 R
ATG2A_HUMAN         1403        T           B0CM70_PAPAN        54                  S
ATG2A_HUMAN         1486        L           B0CM70_PAPAN        330                 F
ATG2A_HUMAN         1608        I           B0CM70_PAPAN        243                 V
ATG2A_HUMAN         1628        P           B0CM70_PAPAN        140                 S
ATG2A_HUMAN         81          E           B1MTL8_CALMO        142                 K
ATG2A_HUMAN         182         P           B1MTL8_CALMO        162                 A
ATG2A_HUMAN         248         P           B1MTL8_CALMO        102                 H
ATG2A_HUMAN         279         A           B1MTL8_CALMO        69                  V
ATG2A_HUMAN         590         N           B1MTL8_CALMO        166                 T
ATG2A_HUMAN         608         R           B1MTL8_CALMO        33                  C
ATG2A_HUMAN         628         M           B1MTL8_CALMO        68                  T
ATG2A_HUMAN         820         V           B1MTL8_CALMO        221                 A
ATG2A_HUMAN         872         S           B1MTL8_CALMO        300                 N
ATG2A_HUMAN         974         C           B1MTL8_CALMO        345                 R
ATG2A_HUMAN         1043        P           B1MTL8_CALMO        33                  A
ATG2A_HUMAN         1134        I           B1MTL8_CALMO        129                 L
ATG2A_HUMAN         1146        I           B1MTL8_CALMO        206                 V
ATG2A_HUMAN         1240        T           B1MTL8_CALMO        54                  A
ATG2A_HUMAN         1330        V           B1MTL8_CALMO        330                 A
ATG2A_HUMAN         1344        K           B1MTL8_CALMO        243                 N
ATG2A_HUMAN         1382        T           B1MTL8_CALMO        140                 S
ATG2A_HUMAN         1611        V           B1MTL8_CALMO        312                 M
ATG2A_HUMAN         1657        P           B1MTL8_CALMO        256                 A
ATG2A_HUMAN         32          H           B0KWK9_CALJA        142                 Q
ATG2A_HUMAN         579         H           B0KWK9_CALJA        162                 R
ATG9A_HUMAN         729         V           ATG9A_PONAB         142                 L
ATG9A_HUMAN         797         V           ATG9A_PONAB         162                 A
ATHL1_HUMAN         97          R           Q4R6K0_MACFA        142                 H
ATHL1_HUMAN         124         A           Q4R6K0_MACFA        162                 S
ATHL1_HUMAN         135         R           Q4R6K0_MACFA        102                 S
ATHL1_HUMAN         309         S           Q4R6K0_MACFA        69                  N
ATHL1_HUMAN         352         D           Q4R6K0_MACFA        166                 G
ATHL1_HUMAN         365         V           Q4R6K0_MACFA        33                  A
ATHL1_HUMAN         463         I           Q4R6K0_MACFA        68                  V
ATHL1_HUMAN         596         V           Q4R6K0_MACFA        168                 L
ATHL1_HUMAN         616         L           Q4R6K0_MACFA        221                 V
ATHL1_HUMAN         644         T           Q4R6K0_MACFA        300                 S
ATLA1_HUMAN         129         I           ATLA1_MACFA         142                 V
ATLA1_HUMAN         389         T           ATLA1_MACFA         162                 S
ATLA2_HUMAN         271         Q           ATLA2_MACFA         142                 K
ATLA2_HUMAN         513         I           ATLA2_MACFA         162                 T
ATLA2_HUMAN         533         V           ATLA2_MACFA         102                 M
ATN1_HUMAN          399         F           O97922_9PRIM        142                 Y
ATOH1_HUMAN         88          G           ATOH1_PANTR         142                 S
ATOH1_HUMAN         135         V           Q5ISA6_9PRIM        142                 M
ATOH1_HUMAN         240         T           Q5ISA6_9PRIM        162                 A
ATOH1_HUMAN         99          V           Q5ISK4_MACFA        142                 A
ATOH1_HUMAN         229         A           Q5ISK4_MACFA        162                 V
ATOH1_HUMAN         271         S           Q5ISK4_MACFA        102                 N
ATP6_HUMAN          112         T           D4IH22_9PRIM        142                 A
ATP6_HUMAN          185         N           D4IH22_9PRIM        162                 S
ATP6_HUMAN          59          T           B4F440_HOMNE        142                 A
ATP6_HUMAN          80          A           B4F440_HOMNE        162                 T
ATP6_HUMAN          154         M           B4F440_HOMNE        102                 V
ATP6_HUMAN          176         S           B4F440_HOMNE        69                  N
ATP6_HUMAN          51          K           ATP6_PANPA          142                 Q
ATP6_HUMAN          201         I           ATP6_PANPA          162                 V
ATP6_HUMAN          142         V           D2JV29_PANTR        142                 I
ATP6_HUMAN          181         M           D2JV16_PANTR        142                 L
ATP6_HUMAN          73          V           D4QAS7_HYLSY        142                 I
ATP6_HUMAN          62          N           ATP6_PANTR          142                 S
ATP6_HUMAN          26          F           B0LFP9_9PRIM        142                 L
ATP6_HUMAN          150         L           ATP6_GORGO          142                 F
ATP6_HUMAN          184         I           ATP6_GORGO          162                 T
ATP8_HUMAN          14          T           D4IH21_9PRIM        142                 I
ATP8_HUMAN          31          T           ATP8_PANPA          142                 S
ATPA_HUMAN          165         G           ATPA_PONAB          142                 S
ATPA_HUMAN          516         V           Q4R7D2_MACFA        142                 I
ATPA_HUMAN          535         Q           Q4R7D2_MACFA        162                 E
ATPO_HUMAN          77          S           ATPO_PONAB          142                 P
ATPO_HUMAN          134         V           ATPO_PONAB          162                 A
ATPO_HUMAN          121         T           A9CB05_PAPAN        142                 A
ATPO_HUMAN          182         L           A9CB05_PAPAN        162                 M
ATPO_HUMAN          15          C           ATPO_CALMO          142                 Y
ATPO_HUMAN          53          N           ATPO_CALMO          162                 K
ATPO_HUMAN          37          I           ATPO_CALJA          142                 V
ATPO_HUMAN          145         S           ATPO_CALJA          162                 T
ATS1_HUMAN          72          G           Q5R6D5_PONAB        142                 W
ATS1_HUMAN          118         T           Q5R6D5_PONAB        162                 P
ATS1_HUMAN          194         V           Q5R6D5_PONAB        102                 G
ATS1_HUMAN          440         S           Q5R6D5_PONAB        69                  I
ATS1_HUMAN          534         C           Q5R6D5_PONAB        166                 S
ATS1_HUMAN          703         R           Q5R6D5_PONAB        33                  H
ATS1_HUMAN          859         V           Q5R6D5_PONAB        68                  I
ATS4_HUMAN          98          Q           ATS4_PONAB          142                 H
ATS4_HUMAN          135         D           ATS4_PONAB          162                 E
ATS4_HUMAN          357         F           ATS4_PONAB          102                 Y
ATS4_HUMAN          579         A           ATS4_PONAB          69                  V
ATS4_HUMAN          593         R           ATS4_PONAB          166                 C
ATS4_HUMAN          707         A           ATS4_PONAB          68                  T
ATS4_HUMAN          757         V           ATS4_PONAB          168                 I
ATS4_HUMAN          794         T           ATS4_PONAB          221                 A
ATS4_HUMAN          811         R           ATS4_PONAB          300                 H
AUHM_HUMAN          286         M           A6MKI8_CALJA        142                 V
AVR2B_HUMAN         304         D           P79233_PAPHA        142                 E
AVR2B_HUMAN         369         V           P79233_PAPHA        162                 E
AVR2B_HUMAN         386         M           P79233_PAPHA        102                 V
AVR2B_HUMAN         400         C           P79233_PAPHA        69                  S
AXA82_HUMAN         108         G           ANXA8_PANTR         142                 S
AXDN1_HUMAN         264         M           CA125_MACFA         142                 T
AXDN1_HUMAN         553         A           CA125_MACFA         162                 T
AXDN1_HUMAN         570         M           CA125_MACFA         102                 L
AXDN1_HUMAN         607         S           CA125_MACFA         69                  I
AXDN1_HUMAN         662         V           CA125_MACFA         166                 M
AXDN1_HUMAN         696         H           CA125_MACFA         33                  R
AXDN1_HUMAN         828         R           CA125_MACFA         68                  Q
AXDN1_HUMAN         867         R           CA125_MACFA         142                 K
AXDN1_HUMAN         878         K           CA125_MACFA         162                 E
AXDN1_HUMAN         906         R           CA125_MACFA         102                 K
B2MG_HUMAN          35          A           B2MG_CERAE          142                 P
B2MG_HUMAN          93          T           B2MG_CERAE          162                 N
B2MG_HUMAN          40          S           B2MG_AOTAZ          142                 P
B2MG_HUMAN          40          S           Q8HZE4_PANTR        142                 L
B3A2_HUMAN          470         M           B3A2_PONAB          142                 I
B3A2_HUMAN          802         F           B3A2_PONAB          162                 L
B3A2_HUMAN          873         G           B3A2_PONAB          102                 V
B3A3_HUMAN          122         G           B3A3_PONAB          142                 E
B3A3_HUMAN          135         D           B3A3_PONAB          162                 E
B3A3_HUMAN          194         H           B3A3_PONAB          69                  Q
B3A3_HUMAN          211         R           B3A3_PONAB          166                 Q
B3A3_HUMAN          244         P           B3A3_PONAB          33                  S
B3A3_HUMAN          553         R           B3A3_PONAB          68                  C
B3A3_HUMAN          964         S           B3A3_PONAB          168                 P
B3A3_HUMAN          1159        T           B3A3_PONAB          221                 I
B3A3_HUMAN          103         A           B3A3_CALMO          142                 G
B3A3_HUMAN          117         A           B3A3_CALMO          162                 V
B3A3_HUMAN          497         G           B3A3_CALMO          102                 S
B3A3_HUMAN          681         V           B3A3_CALMO          69                  I
B3A3_HUMAN          695         H           B3A3_CALMO          166                 Y
B3A3_HUMAN          106         T           B0KWJ9_CALJA        142                 N
B3A3_HUMAN          184         V           B0KWJ9_CALJA        162                 I
B3A3_HUMAN          666         S           B0KWJ9_CALJA        102                 P
B3A3_HUMAN          806         A           B0KWJ9_CALJA        69                  V
B3A3_HUMAN          437         F           Q5RAQ4_PONAB        142                 S
B3A3_HUMAN          1035        G           Q5RAQ4_PONAB        162                 R
B3A3_HUMAN          1132        L           Q5RAQ4_PONAB        102                 W
B3A3_HUMAN          1195        L           Q5RAQ4_PONAB        69                  F
B3A3_HUMAN          28          S           B5SNN4_OTOGA        142                 G
B3A3_HUMAN          111         K           B5SNN4_OTOGA        162                 R
B3A3_HUMAN          333         S           B5SNN4_OTOGA        69                  N
B3A3_HUMAN          435         G           B5SNN4_OTOGA        166                 S
B3A3_HUMAN          537         N           B5SNN4_OTOGA        33                  S
B3A3_HUMAN          690         R           B5SNN4_OTOGA        68                  K
B3A3_HUMAN          841         Y           B5SNN4_OTOGA        168                 H
B3A3_HUMAN          885         S           B5SNN4_OTOGA        221                 G
B3AT_HUMAN          83          Q           Q5RBP3_PONAB        142                 R
B3AT_HUMAN          151         E           Q5RBP3_PONAB        162                 D
B3AT_HUMAN          212         S           Q5RBP3_PONAB        102                 L
B3AT_HUMAN          262         I           Q5RBP3_PONAB        69                  V
B3AT_HUMAN          481         T           Q5RBP3_PONAB        166                 S
B3AT_HUMAN          647         G           Q5RBP3_PONAB        33                  S
B3GA1_HUMAN         58          T           B3GA1_PANTR         142                 M
B3GN1_HUMAN         61          A           B3GN1_PONAB         142                 T
B3GT5_HUMAN         11          I           B3GT5_PANPA         142                 V
B3GT5_HUMAN         30          P           B3GT5_PANPA         162                 L
B3GT5_HUMAN         85          M           B3GT5_PANPA         102                 T
B3GT5_HUMAN         127         V           B3GT5_PANPA         69                  G
B3GT5_HUMAN         234         K           B3GT5_PANPA         166                 E
B3GT5_HUMAN         277         L           B3GT5_PANPA         33                  R
B3GT5_HUMAN         42          G           B3GT5_GORGO         142                 V
B3GT5_HUMAN         114         Q           B3GT5_GORGO         162                 R
B3GT5_HUMAN         68          K           B3GT5_PANTR         142                 R
B3GT5_HUMAN         27          S           Q9N292_PONPY        142                 N
B3GT5_HUMAN         106         T           Q9N292_PONPY        162                 M
B3GT5_HUMAN         139         I           Q9N292_PONPY        102                 M
B3GT5_HUMAN         189         F           Q9N292_PONPY        69                  L
B3GT5_HUMAN         218         G           Q9N292_PONPY        166                 A
B3GT5_HUMAN         234         K           Q865V2_MACMU        162                 N
BAIP2_HUMAN         247         V           Q4R507_MACFA        142                 A
BAIP2_HUMAN         329         S           Q4R507_MACFA        162                 P
BAIP2_HUMAN         355         T           Q4R507_MACFA        102                 A
BAIP2_HUMAN         483         A           Q4R507_MACFA        69                  T
BAIP2_HUMAN         303         T           Q5RBN5_PONAB        142                 A
BAIP2_HUMAN         404         L           Q5RBN5_PONAB        162                 P
BAIP3_HUMAN         481         E           Q4R655_MACFA        142                 D
BAIP3_HUMAN         519         L           Q4R655_MACFA        162                 P
BAIP3_HUMAN         532         H           Q4R655_MACFA        102                 Y
BAIP3_HUMAN         546         L           Q4R655_MACFA        69                  F
BAIP3_HUMAN         639         V           Q4R655_MACFA        166                 M
BAIP3_HUMAN         674         R           Q4R655_MACFA        33                  H
BAIP3_HUMAN         773         V           Q4R655_MACFA        68                  M
BAIP3_HUMAN         1126        T           Q4R655_MACFA        168                 S
BAIP3_HUMAN         1160        R           Q4R655_MACFA        221                 M
BARD1_HUMAN         203         G           Q4R5Z3_MACFA        142                 R
BARD1_HUMAN         314         L           Q4R5Z3_MACFA        162                 W
BARD1_HUMAN         470         N           Q4R5Z3_MACFA        102                 S
BARD1_HUMAN         507         V           Q4R5Z3_MACFA        69                  M
BARD1_HUMAN         538         S           Q4R5Z3_MACFA        166                 N
BARD1_HUMAN         643         K           Q4R5Z3_MACFA        33                  R
BARD1_HUMAN         658         R           Q4R5Z3_MACFA        68                  H
BARD1_HUMAN         743         C           Q4R5Z3_MACFA        168                 S
BAX_HUMAN           38          M           A8DS19_SAISC        142                 I
BAX_HUMAN           58          K           A0EJI2_MACMU        142                 R
BBS1_HUMAN          169         I           Q4R6Z2_MACFA        142                 V
BBS1_HUMAN          348         A           Q4R6Z2_MACFA        162                 T
BBS2_HUMAN          37          T           Q5R9U3_PONAB        142                 A
BBS2_HUMAN          55          S           Q5R9U3_PONAB        162                 P
BBS2_HUMAN          233         S           Q5R9U3_PONAB        102                 A
BBS2_HUMAN          289         I           Q5R9U3_PONAB        69                  V
BBS2_HUMAN          303         I           Q5R9U3_PONAB        166                 V
BBS2_HUMAN          333         A           Q5R9U3_PONAB        33                  V
BBS2_HUMAN          403         R           Q5R9U3_PONAB        68                  C
BBS2_HUMAN          446         V           Q5R9U3_PONAB        168                 A
BBS2_HUMAN          474         S           Q5R9U3_PONAB        221                 L
BBS2_HUMAN          515         G           Q5R9U3_PONAB        300                 S
BBS2_HUMAN          551         S           Q5R9U3_PONAB        345                 N
BC11B_HUMAN         645         A           A9X1C9_PAPAN        142                 T
BC11B_HUMAN         423         P           B1MTJ3_CALMO        142                 A
BC11B_HUMAN         574         P           B1MTJ3_CALMO        162                 A
BC11B_HUMAN         589         D           B1MTJ3_CALMO        102                 E
BC11B_HUMAN         506         A           B5FW35_OTOGA        142                 T
BC11B_HUMAN         612         E           B5FW35_OTOGA        162                 D
BC11B_HUMAN         627         A           B5FW35_OTOGA        102                 G
BC11B_HUMAN         647         A           B5FW35_OTOGA        69                  T
BC11B_HUMAN         662         T           B5FW35_OTOGA        166                 A
BCAR3_HUMAN         100         G           BCAR3_MACFA         142                 C
BCAR3_HUMAN         115         V           BCAR3_MACFA         162                 L
BCAR3_HUMAN         415         V           BCAR3_MACFA         102                 A
BCAR3_HUMAN         494         M           BCAR3_MACFA         69                  T
BCAR3_HUMAN         506         T           BCAR3_MACFA         166                 A
BCAR3_HUMAN         556         V           BCAR3_MACFA         33                  I
BCAR3_HUMAN         568         G           BCAR3_MACFA         68                  E
BCAR3_HUMAN         630         I           BCAR3_MACFA         168                 V
BCAR3_HUMAN         690         L           BCAR3_MACFA         221                 I
BCAR3_HUMAN         798         T           BCAR3_MACFA         300                 A
BCAS3_HUMAN         584         I           Q5R934_PONAB        142                 T
BCAS3_HUMAN         653         S           Q5R934_PONAB        162                 T
BCAT2_HUMAN         14          L           BCAT2_PONAB         142                 F
BCAT2_HUMAN         71          N           BCAT2_PONAB         162                 S
BCAT2_HUMAN         199         A           BCAT2_PONAB         102                 T
BCAT2_HUMAN         247         R           BCAT2_PONAB         69                  Q
BCAT2_HUMAN         304         M           BCAT2_PONAB         166                 L
BCDO2_HUMAN         73          W           BCDO2_PONAB         142                 R
BCDO2_HUMAN         87          I           BCDO2_PONAB         162                 T
BCDO2_HUMAN         268         V           BCDO2_PONAB         69                  A
BCDO2_HUMAN         400         H           BCDO2_PONAB         166                 Y
BCDO2_HUMAN         472         R           BCDO2_PONAB         33                  Q
BCDO2_HUMAN         245         Y           BCDO2_MACFA         142                 F
BCDO2_HUMAN         380         T           BCDO2_MACFA         162                 I
BCDO2_HUMAN         522         A           BCDO2_MACFA         102                 V
BCL6_HUMAN          265         I           Q5RB65_PONAB        142                 V
BCL6_HUMAN          356         L           Q5RB65_PONAB        162                 P
BCLF1_HUMAN         624         A           Q5RBF8_PONAB        142                 P
BCLF1_HUMAN         724         E           Q5RBF8_PONAB        162                 K
BCLF1_HUMAN         306         A           Q5RBF8_PONAB        142                 T
BCOR_HUMAN          1274        S           Q95JY1_MACFA        142                 A
BCOR_HUMAN          1286        V           Q95JY1_MACFA        162                 M
BCOR_HUMAN          1373        S           Q95JY1_MACFA        102                 P
BCOR_HUMAN          1437        S           Q95JY1_MACFA        69                  P
BCOR_HUMAN          1652        I           Q95JY1_MACFA        166                 V
BCOR_HUMAN          1325        K           Q95JK6_MACFA        142                 N
BCOR_HUMAN          1567        M           Q95JK6_MACFA        162                 I
BDNF_HUMAN          26          I           C7SSC0_9PRIM        142                 V
BDNF_HUMAN          80          N           C7SSC0_9PRIM        162                 S
BDNF_HUMAN          55          G           Q9BFJ4_LEMCA        142                 S
BDNF_HUMAN          80          N           Q9BFJ3_ATEFU        142                 H
BECN1_HUMAN         259         T           BECN1_PONAB         142                 M
BGAL_HUMAN          14          V           BGAL_PONAB          142                 A
BGAL_HUMAN          40          S           BGAL_PONAB          162                 C
BGAL_HUMAN          109         R           BGAL_PONAB          102                 Q
BGAL_HUMAN          206         R           BGAL_PONAB          69                  C
BGAL_HUMAN          322         S           BGAL_PONAB          166                 T
BGAL_HUMAN          378         T           BGAL_PONAB          33                  A
BGAL_HUMAN          436         L           BGAL_PONAB          68                  F
BGAL_HUMAN          542         N           BGAL_PONAB          168                 S
BGAL_HUMAN          553         M           BGAL_PONAB          221                 V
BGAL_HUMAN          79          A           BGAL_MACFA          162                 T
BGAL_HUMAN          144         S           BGAL_MACFA          102                 A
BGAL_HUMAN          180         V           BGAL_MACFA          69                  I
BGAL_HUMAN          208         R           BGAL_MACFA          166                 H
BGAL_HUMAN          288         A           BGAL_MACFA          33                  V
BGAL_HUMAN          353         I           BGAL_MACFA          68                  V
BGAL_HUMAN          378         T           BGAL_MACFA          168                 S
BGAL_HUMAN          412         H           BGAL_MACFA          221                 Y
BGAT_HUMAN          63          R           Q9TUD9_PANTR        142                 H
BGAT_HUMAN          197         E           Q9TUD9_PANTR        162                 Q
BGAT_HUMAN          264         Y           Q9TUD9_PANTR        102                 C
BGAT_HUMAN          334         A           Q9TUD9_PANTR        69                  S
BGAT_HUMAN          132         L           Q9TSM2_MACFA        142                 Q
BGAT_HUMAN          163         T           Q9TSM2_MACFA        162                 A
BGAT_HUMAN          174         E           Q9TSM2_MACFA        102                 G
BGAT_HUMAN          198         R           Q9TSM2_MACFA        69                  Q
BGAT_HUMAN          235         G           Q9TSM2_MACFA        166                 A
BGAT_HUMAN          342         T           Q9TSM2_MACFA        33                  A
BGAT_HUMAN          334         A           Q9TTN4_9PRIM        142                 T
BGAT_HUMAN          85          L           O97551_PANTR        142                 F
BGAT_HUMAN          107         E           O97551_PANTR        162                 K
BGAT_HUMAN          210         V           Q9TUE0_MACMU        142                 A
BGAT_HUMAN          295         G           Q9TUE0_MACMU        162                 S
BGAT_HUMAN          106         N           Q9GM53_9PRIM        142                 K
BGAT_HUMAN          178         Y           C4B4A2_HYLSY        142                 H
BGAT_HUMAN          235         G           C4B4A2_HYLSY        162                 S
BGAT_HUMAN          154         D           C4B4A1_HYLSY        142                 N
BGAT_HUMAN          162         V           C4B4A7_HYLSY        142                 M
BGAT_HUMAN          290         V           Q8HZE5_SAGOE        142                 M
BGAT_HUMAN          156         P           C4B4B0_HYLAG        142                 L
BGAT_HUMAN          106         N           Q9GM54_9PRIM        142                 D
BGAT_HUMAN          240         S           Q7M2R3_PONPY        142                 T
BGAT_HUMAN          283         A           Q7M2R4_PONPY        142                 T
BGAT_HUMAN          179         K           B6VEH9_CEBAP        142                 E
BGAT_HUMAN          226         T           B6VEH9_CEBAP        162                 S
BGAT_HUMAN          290         V           B6VEH9_CEBAP        102                 I
BGAT_HUMAN          143         V           B6VEI4_CEBOL        142                 M
BGAT_HUMAN          266         L           B6VEI5_CEBOL        142                 M
BGAT_HUMAN          179         K           B6VEI2_CALHU        142                 Q
BGAT_HUMAN          258         K           B6VEI2_CALHU        162                 R
BGAT_HUMAN          242         E           B6VEI9_SAIBB        142                 A
BGAT_HUMAN          171         S           Q9GM89_PANPA        142                 T
BGAT_HUMAN          249         R           Q9GM90_9PRIM        142                 Q
BGAT_HUMAN          282         R           Q9GM94_9PRIM        142                 K
BGLR_HUMAN          12          L           BGLR_PONAB          142                 F
BGLR_HUMAN          116         R           BGLR_PONAB          162                 H
BGLR_HUMAN          236         S           BGLR_PONAB          102                 G
BGLR_HUMAN          285         V           BGLR_PONAB          69                  A
BGLR_HUMAN          306         Q           BGLR_PONAB          166                 R
BGLR_HUMAN          321         T           BGLR_PONAB          33                  S
BGLR_HUMAN          333         K           BGLR_PONAB          68                  E
BGLR_HUMAN          428         Q           BGLR_PONAB          168                 R
BGLR_HUMAN          472         S           BGLR_PONAB          221                 A
BGLR_HUMAN          598         P           BGLR_PONAB          300                 L
BGLR_HUMAN          116         R           BGLR_CERAE          142                 S
BGLR_HUMAN          178         P           BGLR_CERAE          162                 S
BGLR_HUMAN          257         K           BGLR_CERAE          102                 E
BGLR_HUMAN          393         M           BGLR_CERAE          69                  L
BGLR_HUMAN          483         S           BGLR_CERAE          166                 T
BGLR_HUMAN          547         A           BGLR_CERAE          33                  V
BGLR_HUMAN          608         I           BGLR_CERAE          68                  V
BGLR_HUMAN          40          E           Q8WNN2_9PRIM        142                 K
BHLH9_HUMAN         133         F           BHLH9_MACFA         162                 S
BHLH9_HUMAN         202         V           BHLH9_MACFA         102                 L
BHLH9_HUMAN         261         V           BHLH9_MACFA         69                  G
BHLH9_HUMAN         330         S           BHLH9_MACFA         166                 N
BHLH9_HUMAN         413         M           BHLH9_MACFA         33                  V
BHMT1_HUMAN         98          E           BHMT1_PONAB         142                 K
BHMT1_HUMAN         334         G           BHMT1_PONAB         162                 A
BIG1_HUMAN          1545        N           Q4R5V9_MACFA        142                 T
BIG1_HUMAN          1576        I           Q4R5V9_MACFA        162                 V
BIG1_HUMAN          1609        P           Q4R5V9_MACFA        102                 L
BIRC2_HUMAN         97          D           Q5R9T1_PONAB        142                 N
BIRC2_HUMAN         169         I           Q5R9T1_PONAB        162                 F
BIRC2_HUMAN         245         P           Q5R9T1_PONAB        102                 H
BIRC2_HUMAN         581         V           Q5R9T1_PONAB        69                  I
BIRC2_HUMAN         324         V           Q2PFS3_MACFA        142                 I
BIRC2_HUMAN         368         E           Q2PFS3_MACFA        162                 D
BIRC2_HUMAN         405         N           Q2PFS3_MACFA        102                 S
BIRC2_HUMAN         448         K           Q2PFS3_MACFA        69                  R
BIRC2_HUMAN         513         I           Q2PFS3_MACFA        166                 V
BIRC2_HUMAN         557         S           Q2PFS3_MACFA        33                  P
BIRC5_HUMAN         129         E           BIRC5_PONAB         142                 K
BIRC5_HUMAN         69          P           Q4R7L4_MACFA        142                 S
BKRB1_HUMAN         49          F           BKRB1_MACMU         142                 S
BKRB1_HUMAN         68          Q           BKRB1_MACMU         162                 R
BKRB1_HUMAN         116         V           BKRB1_MACMU         102                 I
BKRB1_HUMAN         137         R           BKRB1_MACMU         69                  C
BKRB1_HUMAN         148         Q           BKRB1_MACMU         166                 R
BKRB1_HUMAN         243         R           BKRB1_MACMU         68                  S
BKRB1_HUMAN         300         F           BKRB1_MACMU         168                 L
BKRB1_HUMAN         112         V           BKRB1_CERAE         142                 G
BKRB1_HUMAN         210         G           BKRB1_CERAE         162                 A
BKRB1_HUMAN         281         V           BKRB1_CERAE         102                 I
BKRB1_HUMAN         315         V           BKRB1_MACFA         142                 A
BLM_HUMAN           711         V           Q4R3T8_MACFA        142                 I
BLM_HUMAN           886         H           Q4R3T8_MACFA        162                 Y
BMP4_HUMAN          298         S           B0CM38_PAPAN        142                 P
BMP4_HUMAN          76          S           B5FW32_OTOGA        142                 N
BMP4_HUMAN          147         I           B5FW32_OTOGA        162                 V
BMP4_HUMAN          132         T           B0KWG9_CALJA        142                 I
BMP4_HUMAN          255         S           B0KWG9_CALJA        162                 R
BMS1_HUMAN          25          L           Q5R438_PONAB        142                 H
BMS1_HUMAN          361         V           Q5R438_PONAB        162                 G
BMS1_HUMAN          423         N           Q5R438_PONAB        102                 K
BMS1_HUMAN          439         S           Q5R438_PONAB        69                  P
BMS1_HUMAN          450         M           Q5R438_PONAB        166                 V
BMS1_HUMAN          888         I           Q5R438_PONAB        33                  V
BMS1_HUMAN          1119        P           Q5R438_PONAB        68                  A
BNC1_HUMAN          164         V           A2D588_HYLKL        142                 M
BNC1_HUMAN          194         I           A2D588_HYLKL        162                 V
BNC1_HUMAN          560         N           A2D588_HYLKL        102                 S
BNC1_HUMAN          644         M           A2D588_HYLKL        69                  L
BNC1_HUMAN          706         V           A2D588_HYLKL        166                 M
BNC1_HUMAN          623         Q           A1YGC0_PANPA        142                 R
BNC1_HUMAN          715         I           A1YGC0_PANPA        162                 T
BNC1_HUMAN          583         Q           A1YF41_9PRIM        142                 R
BNC1_HUMAN          695         P           A1YF41_9PRIM        162                 S
BNC1_HUMAN          737         I           A1YF41_9PRIM        102                 M
BOLA1_HUMAN         29          I           BOLA1_PONAB         142                 V
BOLA1_HUMAN         42          E           BOLA1_PONAB         162                 Q
BOLA1_HUMAN         115         R           BOLA1_PONAB         102                 G
BPIB2_HUMAN         19          G           Q5R7R0_PONAB        142                 S
BPIB2_HUMAN         63          A           Q5R7R0_PONAB        162                 V
BPIB2_HUMAN         77          P           Q5R7R0_PONAB        102                 S
BPIB2_HUMAN         106         E           Q5R7R0_PONAB        69                  D
BPIB2_HUMAN         142         G           Q5R7R0_PONAB        166                 R
BPIB2_HUMAN         246         R           Q5R7R0_PONAB        33                  T
BPIB2_HUMAN         262         Q           Q5R7R0_PONAB        68                  H
BPIB2_HUMAN         274         A           Q5R7R0_PONAB        168                 S
BPIB2_HUMAN         327         M           Q5R7R0_PONAB        221                 I
BPIB2_HUMAN         346         T           Q5R7R0_PONAB        300                 A
BPIB2_HUMAN         365         R           Q5R7R0_PONAB        345                 S
BPIFC_HUMAN         86          S           A9CB43_PAPAN        142                 R
BPIFC_HUMAN         119         G           A9CB43_PAPAN        162                 E
BPIFC_HUMAN         165         L           A9CB43_PAPAN        102                 V
BPIFC_HUMAN         259         T           A9CB43_PAPAN        69                  A
BPIFC_HUMAN         348         I           A9CB43_PAPAN        166                 V
BPIFC_HUMAN         86          S           B0KWT1_CALJA        142                 N
BPIFC_HUMAN         222         K           B0KWT1_CALJA        162                 R
BPIFC_HUMAN         370         P           B0KWT1_CALJA        102                 T
BPIFC_HUMAN         106         L           B1MTS4_CALMO        142                 I
BPIFC_HUMAN         135         L           B1MTS4_CALMO        162                 F
BRAC_HUMAN          384         T           A2T7I9_PONPY        142                 A
BRAC_HUMAN          367         V           A2T6H3_MACNE        142                 M
BRAC_HUMAN          26          N           A2T6H2_MACNE        142                 S
BRAC_HUMAN          43          R           A2D5J9_LAGLA        142                 H
BRAF_HUMAN          102         S           Q4R345_MACFA        142                 Y
BRAF_HUMAN          145         A           Q4R345_MACFA        162                 S
BRCA1_HUMAN         176         T           BRCA1_PANTR         142                 K
BRCA1_HUMAN         254         A           BRCA1_PANTR         162                 T
BRCA1_HUMAN         402         E           BRCA1_PANTR         102                 G
BRCA1_HUMAN         456         I           BRCA1_PANTR         69                  T
BRCA1_HUMAN         467         K           BRCA1_PANTR         166                 R
BRCA1_HUMAN         508         P           BRCA1_PANTR         33                  A
BRCA1_HUMAN         539         T           BRCA1_PANTR         68                  M
BRCA1_HUMAN         711         K           BRCA1_PANTR         168                 N
BRCA1_HUMAN         822         N           BRCA1_PANTR         221                 T
BRCA1_HUMAN         979         R           BRCA1_PANTR         300                 H
BRCA1_HUMAN         1061        I           BRCA1_PANTR         345                 V
BRCA1_HUMAN         1127        Y           BRCA1_PANTR         33                  C
BRCA1_HUMAN         1183        K           BRCA1_PANTR         129                 R
BRCA1_HUMAN         1235        N           BRCA1_PANTR         206                 S
BRCA1_HUMAN         1402        H           BRCA1_PANTR         54                  D
BRCA1_HUMAN         1443        R           BRCA1_PANTR         330                 Q
BRCA1_HUMAN         1621        D           BRCA1_PANTR         243                 N
BRCA1_HUMAN         308         S           BRCA1_GORGO         142                 N
BRCA1_HUMAN         351         K           BRCA1_GORGO         162                 N
BRCA1_HUMAN         590         S           BRCA1_GORGO         102                 C
BRCA1_HUMAN         671         G           BRCA1_GORGO         69                  D
BRCA1_HUMAN         799         N           BRCA1_GORGO         166                 H
BRCA1_HUMAN         890         G           BRCA1_GORGO         33                  R
BRCA1_HUMAN         1167        E           BRCA1_GORGO         68                  K
BRCA1_HUMAN         1279        A           BRCA1_GORGO         168                 T
BRCA1_HUMAN         1589        R           BRCA1_GORGO         221                 H
BRCA1_HUMAN         1726        R           BRCA1_GORGO         300                 G
BRCA1_HUMAN         1765        E           BRCA1_GORGO         345                 D
BRCA1_HUMAN         100         E           BRCA1_PONPY         142                 Q
BRCA1_HUMAN         152         L           BRCA1_PONPY         162                 P
BRCA1_HUMAN         213         R           BRCA1_PONPY         102                 S
BRCA1_HUMAN         332         R           BRCA1_PONPY         69                  Q
BRCA1_HUMAN         841         R           BRCA1_PONPY         33                  Q
BRCA1_HUMAN         854         A           BRCA1_PONPY         68                  T
BRCA1_HUMAN         1003        F           BRCA1_PONPY         168                 S
BRCA1_HUMAN         1025        T           BRCA1_PONPY         221                 I
BRCA1_HUMAN         1075        N           BRCA1_PONPY         300                 S
BRCA1_HUMAN         1138        G           BRCA1_PONPY         345                 R
BRCA1_HUMAN         1151        D           BRCA1_PONPY         33                  N
BRCA1_HUMAN         1372        C           BRCA1_PONPY         129                 Y
BRCA1_HUMAN         1486        S           BRCA1_PONPY         206                 N
BRCA1_HUMAN         1520        R           BRCA1_PONPY         54                  G
BRCA1_HUMAN         1536        E           BRCA1_PONPY         330                 K
BRCA1_HUMAN         1550        T           BRCA1_PONPY         243                 P
BRCA1_HUMAN         1783        M           BRCA1_PONPY         140                 I
BRCA1_HUMAN         45          K           BRCA1_MACMU         142                 R
BRCA1_HUMAN         113         N           BRCA1_MACMU         162                 H
BRCA1_HUMAN         216         I           BRCA1_MACMU         102                 T
BRCA1_HUMAN         367         T           BRCA1_MACMU         69                  A
BRCA1_HUMAN         439         A           BRCA1_MACMU         166                 P
BRCA1_HUMAN         508         P           BRCA1_MACMU         33                  T
BRCA1_HUMAN         552         G           BRCA1_MACMU         68                  A
BRCA1_HUMAN         592         S           BRCA1_MACMU         168                 N
BRCA1_HUMAN         654         K           BRCA1_MACMU         221                 N
BRCA1_HUMAN         693         D           BRCA1_MACMU         300                 A
BRCA1_HUMAN         727         P           BRCA1_MACMU         345                 S
BRCA1_HUMAN         745         E           BRCA1_MACMU         33                  K
BRCA1_HUMAN         774         G           BRCA1_MACMU         129                 D
BRCA1_HUMAN         901         F           BRCA1_MACMU         206                 S
BRCA1_HUMAN         913         N           BRCA1_MACMU         54                  K
BRCA1_HUMAN         1144        Q           BRCA1_MACMU         330                 E
BRCA1_HUMAN         1167        E           BRCA1_MACMU         243                 A
BRCA1_HUMAN         1268        N           BRCA1_MACMU         140                 T
BRCA1_HUMAN         1293        A           BRCA1_MACMU         312                 G
BRCA1_HUMAN         1323        Q           BRCA1_MACMU         256                 R
BRCA1_HUMAN         1434        S           BRCA1_MACMU         161                 T
BRCA1_HUMAN         1466        S           BRCA1_MACMU         236                 N
BRCA1_HUMAN         1652        M           BRCA1_MACMU         282                 L
BRCA1_HUMAN         1756        Q           BRCA1_MACMU         48                  P
BRCA1_HUMAN         1804        V           BRCA1_MACMU         135                 F
BRCA1_HUMAN         365         R           Q20CP2_HYLAG        142                 T
BRCA1_HUMAN         439         A           Q20CP2_HYLAG        162                 S
BRCA1_HUMAN         582         T           Q20CP2_HYLAG        102                 A
BRCA1_HUMAN         650         I           Q20CP2_HYLAG        69                  K
BRCA1_HUMAN         914         E           Q20CP2_HYLAG        166                 K
BRCA1_HUMAN         962         E           Q20CP2_HYLAG        33                  K
BRCC3_HUMAN         196         Q           BRCC3_CALJA         142                 K
BRCC3_HUMAN         299         Q           BRCC3_CALJA         162                 R
BRD1_HUMAN          996         R           Q4R476_MACFA        142                 G
BRD2_HUMAN          224         T           Q4R2Y8_MACFA        142                 A
BRD2_HUMAN          581         P           Q4R2Y8_MACFA        162                 L
BRD2_HUMAN          757         A           Q4R2Y8_MACFA        102                 V
BRD2_HUMAN          65          E           Q5RFE3_PONAB        142                 G
BRDT_HUMAN          62          Q           BRDT_MACFA          142                 K
BRDT_HUMAN          89          A           BRDT_MACFA          162                 V
BRDT_HUMAN          142         V           BRDT_MACFA          102                 G
BRDT_HUMAN          224         A           BRDT_MACFA          69                  V
BRDT_HUMAN          241         A           BRDT_MACFA          166                 T
BRDT_HUMAN          266         T           BRDT_MACFA          33                  S
BRDT_HUMAN          312         V           BRDT_MACFA          68                  I
BRDT_HUMAN          364         M           BRDT_MACFA          168                 R
BRDT_HUMAN          378         I           BRDT_MACFA          221                 V
BRDT_HUMAN          664         D           BRDT_MACFA          300                 G
BRDT_HUMAN          812         P           BRDT_MACFA          345                 S
BRDT_HUMAN          896         S           BRDT_MACFA          33                  L
BRDT_HUMAN          927         V           BRDT_MACFA          129                 A
BRE1B_HUMAN         151         L           BRE1B_PONAB         142                 P
BRE1B_HUMAN         370         L           BRE1B_PONAB         162                 P
BRE1B_HUMAN         540         V           BRE1B_PONAB         102                 L
BRE1B_HUMAN         560         N           BRE1B_PONAB         69                  S
BRE1B_HUMAN         644         T           BRE1B_PONAB         166                 A
BRE1B_HUMAN         47          M           BRE1B_MACFA         142                 I
BRE1B_HUMAN         114         S           BRE1B_MACFA         162                 G
BRE1B_HUMAN         194         R           BRE1B_MACFA         102                 H
BRE1B_HUMAN         724         E           BRE1B_MACFA         69                  G
BRS3_HUMAN          36          W           BRS3_MACMU          142                 R
BRS3_HUMAN          166         V           BRS3_MACMU          162                 I
BRS3_HUMAN          257         S           BRS3_MACMU          102                 G
BRS3_HUMAN          336         S           BRS3_MACMU          69                  T
BRS3_HUMAN          352         R           BRS3_MACMU          166                 Q
BRS3_HUMAN          388         T           BRS3_MACMU          33                  P
BSCL2_HUMAN         281         R           Q5R9K3_PONAB        142                 Q
BSCL2_HUMAN         38          I           Q9BE23_MACFA        142                 V
BSCL2_HUMAN         220         F           Q9BE23_MACFA        162                 Y
BST2_HUMAN          151         K           D2JNR5_9PRIM        142                 T
BST2_HUMAN          170         I           D2JNR5_9PRIM        162                 F
BST2_HUMAN          34          I           D3GCW0_PONAB        142                 T
BST2_HUMAN          122         T           D3GCW0_PONAB        162                 I
BT2A1_HUMAN         141         V           BT2A2_PONAB         142                 I
BT2A1_HUMAN         186         A           BT2A2_PONAB         102                 V
BT2A1_HUMAN         199         G           BT2A2_PONAB         69                  S
BT2A1_HUMAN         294         L           BT2A2_PONAB         166                 V
BT2A1_HUMAN         429         G           BT2A2_PONAB         33                  S
BT2A1_HUMAN         441         L           BT2A2_PONAB         68                  I
BT3A1_HUMAN         66          K           Q9BE26_MACFA        142                 R
BT3A2_HUMAN         66          K           BT3A3_PONAB         142                 R
BT3A2_HUMAN         203         E           BT3A3_PONAB         162                 A
BT3A2_HUMAN         216         E           BT3A3_PONAB         102                 G
BT3A2_HUMAN         243         R           BT3A3_PONAB         69                  T
BT3A2_HUMAN         259         L           BT3A3_PONAB         166                 S
BTBDB_HUMAN         960         G           B5FW79_OTOGA        142                 S
BTBDB_HUMAN         971         S           B5FW79_OTOGA        162                 P
BTBDG_HUMAN         78          G           BTBDG_MACFA         142                 A
BTBDG_HUMAN         144         I           BTBDG_MACFA         162                 M
BTBDG_HUMAN         229         G           BTBDG_MACFA         102                 A
BTBDG_HUMAN         272         H           BTBDG_MACFA         69                  R
BTBDG_HUMAN         295         Y           BTBDG_MACFA         166                 H
BTBDG_HUMAN         318         R           BTBDG_MACFA         33                  Q
BTBDG_HUMAN         455         E           BTBDG_MACFA         68                  Q
BUB1_HUMAN          857         L           Q4R419_MACFA        142                 F
BYST_HUMAN          82          P           A8MN32_PAPAN        142                 S
BYST_HUMAN          262         V           A8MN32_PAPAN        162                 I
BYST_HUMAN          424         A           A8MN32_PAPAN        102                 T
C11B1_HUMAN         63          D           Q8MIJ8_PAPHU        142                 H
C11B1_HUMAN         222         N           Q8MIJ8_PAPHU        162                 S
C11B1_HUMAN         280         F           Q8MIJ8_PAPHU        102                 L
C11B1_HUMAN         386         A           Q8MIJ8_PAPHU        69                  V
C11B1_HUMAN         493         M           Q8MIJ8_PAPHU        166                 T
C11B2_HUMAN         11          V           C11B1_PAPHU         142                 M
C11B2_HUMAN         68          M           C11B1_PAPHU         162                 V
C11B2_HUMAN         222         N           C11B1_PAPHU         102                 S
C11B2_HUMAN         248         I           C11B1_PAPHU         69                  T
C11B2_HUMAN         320         A           C11B1_PAPHU         166                 V
C11B2_HUMAN         439         H           C11B1_PAPHU         33                  Y
C163A_HUMAN         17          F           C163A_CERAE         142                 V
C163A_HUMAN         68          V           C163A_CERAE         102                 I
C163A_HUMAN         101         P           C163A_CERAE         69                  T
C163A_HUMAN         179         R           C163A_CERAE         166                 Q
C163A_HUMAN         212         S           C163A_CERAE         33                  A
C163A_HUMAN         298         Y           C163A_CERAE         68                  H
C163A_HUMAN         435         T           C163A_CERAE         221                 M
C163A_HUMAN         502         I           C163A_CERAE         300                 V
C163A_HUMAN         542         A           C163A_CERAE         345                 T
C163A_HUMAN         675         E           C163A_CERAE         129                 G
C163A_HUMAN         877         P           C163A_CERAE         206                 S
C163A_HUMAN         916         S           C163A_CERAE         54                  R
C163A_HUMAN         929         I           C163A_CERAE         330                 M
C163A_HUMAN         961         D           C163A_CERAE         243                 N
C1R_HUMAN           348         N           C1R_PANTR           142                 K
C1R_HUMAN           409         P           C1R_PANTR           162                 T
C1R_HUMAN           582         D           C1R_PANTR           102                 E
C1R_HUMAN           11          L           C1R_PONAB           142                 M
C1R_HUMAN           149         R           C1R_PONAB           162                 Q
C1R_HUMAN           241         D           C1R_PONAB           102                 E
C1R_HUMAN           299         K           C1R_PONAB           69                  N
C1R_HUMAN           386         D           C1R_PONAB           166                 A
C1R_HUMAN           408         E           C1R_PONAB           33                  K
C1R_HUMAN           513         S           C1R_PONAB           68                  T
C1R_HUMAN           552         Y           C1R_PONAB           168                 H
C1R_HUMAN           622         N           C1R_PONAB           221                 T
C1R_HUMAN           41          N           C1R_MACFA           142                 S
C1R_HUMAN           62          Q           C1R_MACFA           162                 H
C1R_HUMAN           84          S           C1R_MACFA           102                 N
C1R_HUMAN           276         L           C1R_MACFA           69                  F
C1R_HUMAN           320         I           C1R_MACFA           166                 V
C1R_HUMAN           340         Q           C1R_MACFA           33                  L
C1R_HUMAN           669         V           C1R_MACFA           68                  I
C1R_HUMAN           682         R           C1R_MACFA           168                 K
C1TC_HUMAN          82          M           C1TC_PONAB          142                 I
C1TC_HUMAN          201         H           C1TC_PONAB          162                 N
C1TC_HUMAN          218         Q           C1TC_PONAB          102                 R
C1TC_HUMAN          316         V           C1TC_PONAB          69                  D
C1TC_HUMAN          391         I           C1TC_PONAB          166                 V
C1TC_HUMAN          449         I           C1TC_PONAB          33                  F
C1TC_HUMAN          488         R           C1TC_PONAB          68                  K
C1TC_HUMAN          572         V           C1TC_PONAB          168                 A
C1TC_HUMAN          725         Q           C1TC_PONAB          221                 E
C1TC_HUMAN          765         S           C1TC_PONAB          300                 A
C1TC_HUMAN          793         K           C1TC_PONAB          345                 N
C1TC_HUMAN          862         I           C1TC_PONAB          33                  V
C3AR_HUMAN          59          I           C3AR_PONAB          142                 V
C3AR_HUMAN          96          K           C3AR_PONAB          162                 E
C3AR_HUMAN          138         M           C3AR_PONAB          102                 T
C3AR_HUMAN          166         T           C3AR_PONAB          69                  A
C3AR_HUMAN          203         P           C3AR_PONAB          166                 L
C3AR_HUMAN          313         G           C3AR_PONAB          33                  D
C3AR_HUMAN          420         C           C3AR_PONAB          68                  S
C5AR_HUMAN          22          L           C5AR_GORGO          142                 P
C5AR_HUMAN          57          L           C5AR_GORGO          162                 M
C5AR_HUMAN          110         S           C5AR_GORGO          102                 R
C5AR_HUMAN          219         T           C5AR_PANTR          142                 M
C5AR_HUMAN          312         R           C5AR_PANTR          162                 Q
C5AR_HUMAN          54          G           C5AR_MACMU          162                 R
C5AR_HUMAN          140         K           C5AR_MACMU          102                 N
C5AR_HUMAN          263         I           C5AR_MACMU          69                  M
C5AR_HUMAN          328         V           C5AR_MACMU          33                  M
C5AR_HUMAN          212         L           C5AR_PONPY          142                 V
C5AR_HUMAN          225         I           C5AR_PONPY          162                 L
CA055_HUMAN         25          G           CA055_PONAB         142                 A
CA055_HUMAN         57          N           CA055_PONAB         162                 Y
CA055_HUMAN         227         N           CA055_PONAB         102                 S
CA055_HUMAN         276         H           CA055_PONAB         69                  P
CA055_HUMAN         294         L           CA055_PONAB         166                 S
CA055_HUMAN         327         K           CA055_PONAB         33                  R
CA063_HUMAN         151         H           CA063_MACFA         142                 R
CA063_HUMAN         184         T           CA063_MACFA         162                 A
CA065_HUMAN         250         V           Q4R3R5_MACFA        142                 A
CA065_HUMAN         307         R           Q4R3R5_MACFA        162                 Q
CA065_HUMAN         519         S           Q4R3R5_MACFA        102                 N
CA114_HUMAN         80          R           CA114_PONAB         142                 K
CA114_HUMAN         108         K           CA114_PONAB         162                 R
CA114_HUMAN         172         F           CA114_PONAB         102                 S
CA114_HUMAN         247         S           CA114_PONAB         69                  T
CA114_HUMAN         273         T           CA114_PONAB         166                 A
CA114_HUMAN         333         Y           CA114_PONAB         33                  C
CA114_HUMAN         348         E           CA114_PONAB         68                  Q
CA114_HUMAN         464         M           CA114_PONAB         168                 I
CA114_HUMAN         75          E           CA114_MACFA         142                 D
CA114_HUMAN         359         R           CA114_MACFA         162                 Q
CA114_HUMAN         431         Q           CA114_MACFA         102                 K
CA114_HUMAN         486         R           CA114_MACFA         69                  H
CAB45_HUMAN         280         K           A6MJZ6_CALJA        142                 R
CAB45_HUMAN         293         N           A6MJZ6_CALJA        162                 D
CAB45_HUMAN         332         H           A6MJZ6_CALJA        102                 Q
CACO1_HUMAN         74          T           CACO1_PONAB         142                 A
CACO1_HUMAN         108         Q           CACO1_PONAB         162                 R
CACO1_HUMAN         136         G           CACO1_PONAB         102                 S
CACO1_HUMAN         295         H           CACO1_PONAB         69                  R
CACO1_HUMAN         308         E           CACO1_PONAB         166                 K
CACO1_HUMAN         353         A           CACO1_PONAB         33                  T
CACO1_HUMAN         448         Q           CACO1_PONAB         68                  H
CACO1_HUMAN         557         R           CACO1_PONAB         168                 H
CACO1_HUMAN         626         S           CACO1_PONAB         221                 N
CACO1_HUMAN         639         T           CACO1_PONAB         300                 P
CACO2_HUMAN         26          N           CACO2_PONAB         142                 S
CACO2_HUMAN         112         E           CACO2_PONAB         162                 Q
CACO2_HUMAN         409         T           CACO2_PONAB         102                 I
CACO2_HUMAN         420         F           CACO2_PONAB         69                  L
CACP_HUMAN          64          A           B1MTH5_CALMO        142                 T
CACP_HUMAN          315         R           B1MTH5_CALMO        102                 K
CACP_HUMAN          399         N           B1MTH5_CALMO        69                  S
CACP_HUMAN          411         V           B1MTH5_CALMO        166                 M
CACP_HUMAN          151         V           B0KWF0_CALJA        142                 A
CACP_HUMAN          372         L           B0KWF0_CALJA        162                 M
CACP_HUMAN          602         R           B0KWF0_CALJA        102                 H
CACP_HUMAN          65          H           B5SNJ0_OTOGA        142                 Q
CACP_HUMAN          88          E           B5SNJ0_OTOGA        162                 Q
CACP_HUMAN          110         Y           B5SNJ0_OTOGA        102                 F
CACP_HUMAN          226         A           B5SNJ0_OTOGA        69                  S
CACP_HUMAN          291         T           B5SNJ0_OTOGA        166                 P
CACP_HUMAN          332         A           B5SNJ0_OTOGA        33                  G
CACP_HUMAN          391         S           B5SNJ0_OTOGA        68                  N
CACP_HUMAN          446         G           B5SNJ0_OTOGA        168                 R
CACP_HUMAN          525         L           B5SNJ0_OTOGA        221                 M
CAD11_HUMAN         373         S           Q4R3P3_MACFA        142                 A
CAD11_HUMAN         478         V           Q4R3P3_MACFA        162                 I
CAD12_HUMAN         25          P           Q5RD36_PONAB        142                 S
CAD12_HUMAN         68          V           Q5RD36_PONAB        162                 M
CAD12_HUMAN         335         P           Q5RD36_PONAB        102                 S
CAD12_HUMAN         373         I           Q5RD36_PONAB        69                  T
CAD12_HUMAN         570         V           Q5RD36_PONAB        166                 I
CAD12_HUMAN         707         M           Q5RD36_PONAB        33                  V
CAD13_HUMAN         28          T           CAD13_PONAB         142                 I
CAD13_HUMAN         431         D           CAD13_PONAB         162                 G
CADH1_HUMAN         126         P           CADH1_PONAB         142                 L
CADH1_HUMAN         374         I           CADH1_PONAB         162                 V
CADH1_HUMAN         387         N           CADH1_PONAB         102                 D
CADH1_HUMAN         405         N           CADH1_PONAB         69                  S
CADH1_HUMAN         419         D           CADH1_PONAB         166                 N
CADH1_HUMAN         553         F           CADH1_PONAB         68                  V
CADH1_HUMAN         600         I           CADH1_PONAB         168                 L
CADH1_HUMAN         805         D           CADH1_PONAB         221                 V
CADH2_HUMAN         309         V           CADH2_PONAB         142                 L
CADH2_HUMAN         369         V           CADH2_PONAB         162                 I
CADH2_HUMAN         398         I           CADH2_PONAB         102                 V
CADH2_HUMAN         558         V           CADH2_CALJA         142                 I
CADH2_HUMAN         647         T           CADH2_CALJA         162                 N
CADH2_HUMAN         136         A           B1MTE7_CALMO        142                 P
CADH2_HUMAN         570         I           B1MTE7_CALMO        162                 V
CADH2_HUMAN         343         Q           Q5RB18_PONAB        142                 L
CADH2_HUMAN         726         I           Q5RB18_PONAB        162                 V
CADH2_HUMAN         57          N           CADH2_OTOGA         142                 S
CADH2_HUMAN         100         A           CADH2_OTOGA         162                 S
CADH2_HUMAN         229         Q           CADH2_OTOGA         102                 L
CADH2_HUMAN         414         P           CADH2_OTOGA         69                  Q
CADH2_HUMAN         428         T           CADH2_OTOGA         166                 A
CADH2_HUMAN         512         A           CADH2_OTOGA         33                  S
CADH2_HUMAN         646         V           CADH2_OTOGA         68                  G
CADH2_HUMAN         809         M           CADH2_OTOGA         168                 L
CAH1_HUMAN          70          N           CAH1_GORGO          142                 T
CAH1_HUMAN          85          F           CAH1_GORGO          162                 L
CAH1_HUMAN          161         V           CAH1_GORGO          102                 I
CAH1_HUMAN          39          T           CAH1_MACNE          142                 A
CAH1_HUMAN          136         A           CAH1_MACNE          162                 V
CAH1_HUMAN          166         Q           CAH1_MACNE          102                 H
CAH1_HUMAN          196         P           CAH1_MACNE          69                  S
CAH2_HUMAN          194         P           D4PB71_LEMCA        142                 L
CAH2_HUMAN          181         R           Q6UIR9_PANTR        142                 H
CAH2_HUMAN          222         V           Q6UIR9_PANTR        162                 M
CALCA_HUMAN         104         V           Q8WNX3_CALJA        142                 M
CALI_HUMAN          475         Q           Q4R6A9_MACFA        142                 R
CALI_HUMAN          487         S           Q4R6A9_MACFA        162                 G
CALI_HUMAN          559         K           Q4R6A9_MACFA        102                 E
CALM_HUMAN          93          F           Q4R4K8_MACFA        142                 L
CALM_HUMAN          30          T           Q5R8K1_PONAB        142                 A
CALM_HUMAN          31          K           A5A6K5_PANTR        142                 E
CALM_HUMAN          37          M           Q4R5A7_MACFA        142                 V
CALM_HUMAN          61          N           Q4R5A7_MACFA        162                 S
CALR3_HUMAN         38          L           Q4R3W0_MACFA        142                 V
CALR3_HUMAN         117         I           Q4R3W0_MACFA        162                 V
CALR3_HUMAN         153         K           Q4R3W0_MACFA        102                 Q
CALU_HUMAN          82          G           CALU_PONAB          142                 D
CAMKV_HUMAN         264         T           Q4R4N6_MACFA        142                 A
CAMKV_HUMAN         286         I           Q4R4N6_MACFA        162                 V
CAN1_HUMAN          288         V           CAN1_PONAB          142                 M
CAN1_HUMAN          453         V           CAN1_PONAB          162                 A
CAN1_HUMAN          522         V           CAN1_PONAB          102                 A
CAN1_HUMAN          561         I           CAN1_PONAB          69                  T
CAN1_HUMAN          24          R           CAN1_MACFA          142                 K
CAN1_HUMAN          47          V           CAN1_MACFA          162                 A
CAN1_HUMAN          70          Y           CAN1_MACFA          102                 F
CAN1_HUMAN          204         A           CAN1_MACFA          69                  S
CAN1_HUMAN          458         V           CAN1_MACFA          166                 L
CAN10_HUMAN         90          D           CAN10_MACFA         142                 E
CAN10_HUMAN         106         R           CAN10_MACFA         162                 Q
CAN10_HUMAN         186         N           CAN10_MACFA         102                 S
CAN10_HUMAN         200         P           CAN10_MACFA         69                  L
CAN10_HUMAN         289         A           CAN10_MACFA         166                 T
CAN10_HUMAN         334         R           CAN10_MACFA         33                  K
CAN10_HUMAN         440         M           CAN10_MACFA         68                  T
CAN10_HUMAN         525         V           CAN10_MACFA         168                 A
CAN11_HUMAN         72          A           Q4R6Y9_MACFA        142                 V
CAN11_HUMAN         131         I           Q4R6Y9_MACFA        162                 V
CAN12_HUMAN         263         I           Q4R721_MACFA        142                 V
CAN12_HUMAN         287         C           Q4R721_MACFA        162                 R
CAN12_HUMAN         303         T           Q4R721_MACFA        102                 A
CAN12_HUMAN         375         N           Q4R721_MACFA        69                  S
CAN12_HUMAN         396         D           Q4R721_MACFA        166                 E
CAN12_HUMAN         431         I           Q4R721_MACFA        33                  T
CAN12_HUMAN         469         H           Q4R721_MACFA        68                  R
CAN12_HUMAN         540         S           Q4R721_MACFA        168                 A
CAN12_HUMAN         663         T           Q4R721_MACFA        221                 A
CAN12_HUMAN         686         H           Q4R721_MACFA        300                 Q
CAN2_HUMAN          255         F           CAN2_MACFA          162                 Y
CAN2_HUMAN          275         N           CAN2_MACFA          102                 S
CAN3_HUMAN          39          P           CAN3_MACFA          142                 A
CAN3_HUMAN          98          V           CAN3_MACFA          162                 I
CAN3_HUMAN          125         E           CAN3_MACFA          102                 D
CAN3_HUMAN          143         H           CAN3_MACFA          69                  R
CAN3_HUMAN          236         A           CAN3_MACFA          166                 T
CAN3_HUMAN          249         Y           CAN3_MACFA          33                  H
CAN3_HUMAN          345         P           CAN3_MACFA          68                  L
CAN3_HUMAN          372         R           CAN3_MACFA          168                 G
CAN3_HUMAN          498         S           CAN3_MACFA          221                 N
CAN3_HUMAN          517         K           CAN3_MACFA          300                 R
CAN3_HUMAN          531         K           CAN3_MACFA          345                 R
CAN3_HUMAN          634         K           CAN3_MACFA          33                  E
CAND1_HUMAN         19          D           CAND1_PONAB         142                 G
CAND1_HUMAN         57          L           CAND1_PONAB         162                 Q
CAND1_HUMAN         213         D           CAND1_PONAB         102                 G
CAND1_HUMAN         343         D           CAND1_PONAB         69                  G
CAND1_HUMAN         487         K           CAND1_PONAB         166                 E
CAND1_HUMAN         568         L           CAND1_PONAB         33                  V
CAND1_HUMAN         584         E           CAND1_PONAB         68                  D
CAP1_HUMAN          32          A           CAP1_MACFA          142                 G
CAP1_HUMAN          98          E           CAP1_MACFA          162                 D
CAP1_HUMAN          206         A           CAP1_MACFA          102                 V
CAP1_HUMAN          313         R           CAP1_MACFA          69                  P
CAP1_HUMAN          343         E           CAP1_MACFA          166                 D
CAP1_HUMAN          395         K           CAP1_MACFA          33                  R
CAP1_HUMAN          46          A           CAP1_PONAB          142                 V
CAP1_HUMAN          293         V           CAP1_PONAB          162                 L
CAP1_HUMAN          358         N           CAP1_PONAB          102                 S
CAP2_HUMAN          40          A           CAP2_PONAB          142                 G
CAP2_HUMAN          300         Q           CAP2_PONAB          162                 R
CAP2_HUMAN          364         I           CAP2_PONAB          102                 L
CAP2_HUMAN          87          A           Q95KI9_MACFA        142                 S
CAP2_HUMAN          238         L           Q95KI9_MACFA        162                 P
CAP2_HUMAN          260         R           Q95KI9_MACFA        102                 G
CAP2_HUMAN          316         Y           Q95KI9_MACFA        69                  H
CAP2_HUMAN          455         I           Q95KI9_MACFA        166                 V
CAPG_HUMAN          321         Q           A6MKP8_CALJA        142                 R
CAPS2_HUMAN         220         Q           Q5R972_PONAB        142                 R
CAPS2_HUMAN         455         S           Q5R972_PONAB        162                 P
CARD8_HUMAN         49          E           CARD8_PONAB         142                 Q
CARD8_HUMAN         132         V           CARD8_PONAB         162                 I
CASC1_HUMAN         23          E           CASC1_MACFA         142                 D
CASC1_HUMAN         55          H           CASC1_MACFA         162                 N
CASC1_HUMAN         109         V           CASC1_MACFA         102                 I
CASC1_HUMAN         154         P           CASC1_MACFA         69                  L
CASC1_HUMAN         342         R           CASC1_MACFA         166                 L
CASC1_HUMAN         425         E           CASC1_MACFA         33                  D
CASC1_HUMAN         540         I           CASC1_MACFA         68                  V
CASC1_HUMAN         605         A           CASC1_MACFA         168                 T
CASC1_HUMAN         362         S           Q5RDT4_PONAB        142                 F
CASC1_HUMAN         381         T           Q5RDT4_PONAB        162                 A
CASC1_HUMAN         401         K           Q5RDT4_PONAB        102                 M
CASC1_HUMAN         583         I           Q5RDT4_PONAB        69                  V
CASC1_HUMAN         654         K           Q5RDT4_PONAB        33                  R
CASP_HUMAN          428         I           CASP_PONAB          142                 V
CASP_HUMAN          486         A           CASP_PONAB          162                 T
CASP_HUMAN          597         L           CASP_PONAB          102                 M
CASP_HUMAN          276         Q           Q5RF66_PONAB        142                 R
CASP_HUMAN          645         M           Q6UIR0_MACMU        142                 V
CASP3_HUMAN         25          E           CASP3_PANTR         142                 Q
CASP3_HUMAN         62          T           CASP3_MACFA         142                 A
CASP3_HUMAN         102         D           CASP3_MACFA         162                 N
CASP3_HUMAN         252         F           CASP3_MACFA         102                 L
CASP3_HUMAN         79          R           CASP3_SAIBB         142                 M
CASP3_HUMAN         210         K           CASP3_SAIBB         162                 R
CASP3_HUMAN         228         D           CASP3_SAIBB         102                 H
CASP3_HUMAN         250         F           CASP3_SAIBB         69                  S
CASP3_HUMAN         79          R           Q5ISR2_MACFA        142                 I
CASP3_HUMAN         179         D           Q5ISR2_MACFA        162                 E
CASP8_HUMAN         119         S           Q5RCR7_PONAB        142                 C
CASP8_HUMAN         154         E           Q5RCR7_PONAB        162                 K
CASP8_HUMAN         285         D           Q5RCR7_PONAB        102                 N
CASP9_HUMAN         36          R           Q2PFM0_MACFA        142                 K
CASP9_HUMAN         60          I           Q2PFM0_MACFA        162                 T
CASP9_HUMAN         96          A           Q2PFM0_MACFA        102                 V
CASP9_HUMAN         154         I           Q2PFM0_MACFA        69                  V
CASP9_HUMAN         262         K           Q2PFM0_MACFA        166                 R
CASP9_HUMAN         308         P           Q2PFM0_MACFA        33                  S
CASP9_HUMAN         389         N           Q2PFM0_MACFA        68                  D
CASP9_HUMAN         72          L           Q5ISR1_MACFA        142                 S
CASPA_HUMAN         44          I           Q5RB11_PONAB        142                 V
CASPA_HUMAN         269         S           Q5RB11_PONAB        162                 G
CASPA_HUMAN         360         R           Q5RB11_PONAB        102                 K
CASPA_HUMAN         422         A           Q5RB11_PONAB        69                  P
CASR_HUMAN          754         Q           Q4R5V3_MACFA        142                 H
CATB_HUMAN          82          A           CATB_PONAB          142                 E
CATB_HUMAN          237         K           CATB_PONAB          162                 R
CATB_HUMAN          37          R           CATB_MACFA          142                 Q
CATB_HUMAN          52          M           CATB_MACFA          162                 V
CATB_HUMAN          144         S           CATB_MACFA          102                 I
CATB_HUMAN          157         E           CATB_MACFA          69                  G
CATB_HUMAN          174         E           CATB_MACFA          166                 D
CATC_HUMAN          20          G           CATC_PONAB          142                 R
CATC_HUMAN          67          Y           CATC_PONAB          162                 H
CATC_HUMAN          191         M           CATC_PONAB          69                  K
CATC_HUMAN          228         I           CATC_PONAB          166                 V
CATC_HUMAN          240         V           CATC_PONAB          33                  I
CATC_HUMAN          276         N           CATC_PONAB          68                  S
CATC_HUMAN          436         N           CATC_PONAB          168                 D
CATC_HUMAN          49          Q           CATC_MACFA          142                 L
CATC_HUMAN          203         R           CATC_MACFA          162                 K
CATC_HUMAN          218         A           CATC_MACFA          102                 T
CATC_HUMAN          264         M           CATC_MACFA          69                  V
CATC_HUMAN          285         P           CATC_MACFA          166                 S
CATC_HUMAN          306         I           CATC_MACFA          33                  T
CATD_HUMAN          19          S           Q5RBJ9_PONAB        142                 A
CATD_HUMAN          121         H           Q5RBJ9_PONAB        162                 R
CATD_HUMAN          119         I           Q4R4P0_MACFA        142                 L
CATD_HUMAN          139         D           Q4R4P0_MACFA        162                 A
CATD_HUMAN          183         T           Q4R4P0_MACFA        102                 I
CATD_HUMAN          256         K           Q4R4P0_MACFA        69                  R
CATD_HUMAN          273         H           Q4R4P0_MACFA        166                 R
CATD_HUMAN          337         A           Q4R4P0_MACFA        33                  T
CATD_HUMAN          126         D           B1MTZ2_CALMO        142                 A
CATD_HUMAN          234         S           B1MTZ2_CALMO        162                 N
CATD_HUMAN          274         L           B1MTZ2_CALMO        102                 M
CATD_HUMAN          288         E           B1MTZ2_CALMO        69                  G
CATK_HUMAN          12          V           CATK_MACMU          142                 M
CATK_HUMAN          39          N           CATK_MACMU          162                 S
CATK_HUMAN          83          S           CATK_MACMU          102                 N
CATK_HUMAN          110         E           CATK_MACMU          166                 D
CATS_HUMAN          29          H           CATS_SAIBB          142                 N
CATS_HUMAN          99          S           CATS_SAIBB          162                 N
CAV1_HUMAN          114         I           CAV1_PAPAN          142                 V
CAV1_HUMAN          34          D           CAV1_PONAB          142                 E
CAV1_HUMAN          152         V           CAV1_CALMO          142                 I
CAV2_HUMAN          37          D           CAV2_GORGO          142                 G
CAV2_HUMAN          151         C           CAV2_PONAB          142                 S
CAV2_HUMAN          140         I           CAV2_COLGU          142                 F
CAV2_HUMAN          57          I           CAV2_CALMO          142                 V
CAV2_HUMAN          99          I           CAV2_CALMO          162                 L
CAV2_HUMAN          115         L           CAV2_CALMO          102                 I
CAV2_HUMAN          84          M           CAV2_OTOGA          142                 L
CAV2_HUMAN          99          I           CAV2_OTOGA          162                 V
CAV2_HUMAN          38          Q           CAV2_MICMU          142                 H
CBG_HUMAN           13          P           CBG_PONAB           142                 S
CBG_HUMAN           99          E           CBG_PONAB           162                 G
CBG_HUMAN           118         K           CBG_PONAB           102                 E
CBG_HUMAN           269         D           CBG_PONAB           69                  E
CBPC1_HUMAN         234         K           Q9BGS1_MACFA        142                 R
CBPC2_HUMAN         80          I           CBPC2_MACFA         142                 T
CBPC2_HUMAN         177         Q           CBPC2_MACFA         162                 L
CBPC2_HUMAN         191         N           CBPC2_MACFA         102                 S
CBPC2_HUMAN         234         I           CBPC2_MACFA         69                  T
CBPC2_HUMAN         274         S           CBPC2_MACFA         166                 C
CBPC2_HUMAN         300         K           CBPC2_MACFA         33                  R
CBPC2_HUMAN         344         L           CBPC2_MACFA         68                  M
CBPC2_HUMAN         566         I           CBPC2_MACFA         168                 T
CBPC2_HUMAN         640         N           CBPC2_MACFA         221                 S
CBPC2_HUMAN         671         M           CBPC2_MACFA         300                 T
CBPC2_HUMAN         703         G           CBPC2_MACFA         345                 E
CBPC3_HUMAN         34          L           Q4R6W1_MACFA        142                 F
CBPC3_HUMAN         131         A           Q4R6W1_MACFA        162                 D
CBPC3_HUMAN         277         Y           Q4R6W1_MACFA        102                 F
CBPC3_HUMAN         469         F           Q4R6W1_MACFA        69                  L
CBPC3_HUMAN         629         Y           Q4R6W1_MACFA        166                 D
CBPC3_HUMAN         672         T           Q4R6W1_MACFA        33                  K
CBPC3_HUMAN         687         D           Q4R6W1_MACFA        68                  G
CBPC5_HUMAN         354         S           Q4R321_MACFA        142                 P
CBPE_HUMAN          301         R           CBPE_PANTR          142                 H
CBPE_HUMAN          431         I           CBPE_PANTR          162                 V
CBPE_HUMAN          454         E           CBPE_PANTR          102                 G
CBPE_HUMAN          132         C           CBPE_MACFA          142                 R
CBPE_HUMAN          294         D           CBPE_MACFA          162                 N
CBPE_HUMAN          443         A           CBPE_MACFA          102                 V
CBPM_HUMAN          24          R           CBPM_PONAB          142                 H
CBPM_HUMAN          42          V           CBPM_PONAB          162                 I
CBPM_HUMAN          329         N           CBPM_PONAB          102                 D
CBR1_HUMAN          41          T           CBR1_PONAB          142                 A
CBR1_HUMAN          220         K           CBR1_PONAB          162                 R
CBR1_HUMAN          176         V           CBR1_MACFA          142                 A
CBR1_HUMAN          259         P           CBR1_MACFA          102                 L
CBWD1_HUMAN         115         S           Q6VB87_PANTR        142                 N
CBWD1_HUMAN         239         L           Q6VB89_9PRIM        142                 V
CBWD1_HUMAN         314         I           Q6VB88_9PRIM        142                 V
CBWD1_HUMAN         360         L           Q6VB88_9PRIM        162                 I
CBWD1_HUMAN         28          T           Q6VB90_PONPY        142                 K
CBWD2_HUMAN         25          M           Q6VB87_PANTR        142                 I
CBWD2_HUMAN         179         A           Q6VB87_PANTR        162                 T
CBWD2_HUMAN         199         A           Q6VB87_PANTR        102                 I
CBWD2_HUMAN         218         A           Q6VB87_PANTR        69                  T
CBWD2_HUMAN         113         K           Q6VB89_9PRIM        142                 R
CBWD2_HUMAN         239         L           Q6VB89_9PRIM        162                 V
CBWD2_HUMAN         314         I           Q6VB88_9PRIM        142                 V
CBWD2_HUMAN         360         L           Q6VB88_9PRIM        162                 I
CBWD2_HUMAN         120         I           Q6VB90_PONPY        142                 M
CBWD3_HUMAN         78          S           Q6VB87_PANTR        142                 F
CBWD3_HUMAN         132         D           Q6VB87_PANTR        162                 Y
CBWD3_HUMAN         360         I           Q6VB87_PANTR        102                 L
CBWD3_HUMAN         113         K           Q6VB89_9PRIM        142                 R
CBWD3_HUMAN         239         L           Q6VB89_9PRIM        162                 V
CBWD3_HUMAN         314         I           Q6VB88_9PRIM        142                 V
CBWD3_HUMAN         28          T           Q6VB90_PONPY        142                 K
CBWD3_HUMAN         120         I           Q6VB90_PONPY        162                 M
CBWD3_HUMAN         362         R           Q6VB90_PONPY        102                 K
CBWD5_HUMAN         78          S           Q6VB87_PANTR        142                 F
CBWD5_HUMAN         132         D           Q6VB87_PANTR        162                 Y
CBWD5_HUMAN         147         T           Q6VB87_PANTR        102                 A
CBWD5_HUMAN         360         I           Q6VB87_PANTR        69                  L
CBWD5_HUMAN         113         K           Q6VB89_9PRIM        142                 R
CBWD5_HUMAN         239         L           Q6VB89_9PRIM        162                 V
CBWD5_HUMAN         314         I           Q6VB88_9PRIM        142                 V
CBWD5_HUMAN         28          T           Q6VB90_PONPY        142                 K
CBWD5_HUMAN         120         I           Q6VB90_PONPY        162                 M
CBWD5_HUMAN         362         R           Q6VB90_PONPY        102                 K
CC017_HUMAN         134         L           Q4R3H5_MACFA        142                 S
CC017_HUMAN         209         A           Q4R3H5_MACFA        162                 S
CC017_HUMAN         306         E           Q4R3H5_MACFA        102                 K
CC017_HUMAN         328         S           Q4R3H5_MACFA        69                  N
CC017_HUMAN         523         I           Q4R3H5_MACFA        166                 M
CC017_HUMAN         538         W           Q4R3H5_MACFA        33                  L
CC023_HUMAN         377         A           Q5R4F6_PONAB        142                 V
CC023_HUMAN         391         L           Q5R4F6_PONAB        162                 I
CC023_HUMAN         425         L           Q5R4F6_PONAB        102                 S
CC067_HUMAN         61          Y           CC067_MACFA         142                 C
CC067_HUMAN         205         Q           CC067_MACFA         102                 H
CC067_HUMAN         218         H           CC067_MACFA         69                  P
CC067_HUMAN         306         I           CC067_MACFA         166                 V
CC067_HUMAN         375         L           CC067_MACFA         33                  V
CC067_HUMAN         408         N           CC067_MACFA         68                  D
CC067_HUMAN         446         R           CC067_MACFA         168                 K
CC067_HUMAN         557         W           CC067_MACFA         221                 R
CC067_HUMAN         606         R           CC067_MACFA         300                 H
CC067_HUMAN         646         C           CC067_MACFA         345                 S
CC067_HUMAN         675         N           CC067_MACFA         33                  D
CC110_HUMAN         37          D           CC110_MACFA         142                 G
CC110_HUMAN         61          Q           CC110_MACFA         162                 H
CC110_HUMAN         246         K           CC110_MACFA         102                 E
CC110_HUMAN         320         K           CC110_MACFA         69                  N
CC110_HUMAN         335         H           CC110_MACFA         166                 N
CC110_HUMAN         409         S           CC110_MACFA         33                  F
CC110_HUMAN         543         L           CC110_MACFA         68                  F
CC110_HUMAN         566         R           CC110_MACFA         168                 L
CC110_HUMAN         652         T           CC110_MACFA         221                 A
CC110_HUMAN         730         I           CC110_MACFA         300                 V
CC110_HUMAN         823         F           CC110_MACFA         345                 L
CC116_HUMAN         244         G           CC116_MACFA         162                 E
CC116_HUMAN         447         V           CC116_MACFA         102                 L
CC135_HUMAN         82          I           CC135_MACFA         142                 V
CC135_HUMAN         249         K           CC135_MACFA         69                  R
CC135_HUMAN         277         R           CC135_MACFA         166                 Q
CC135_HUMAN         334         H           CC135_MACFA         33                  R
CC135_HUMAN         469         Q           CC135_MACFA         68                  E
CC135_HUMAN         500         T           CC135_MACFA         168                 I
CC135_HUMAN         591         R           CC135_MACFA         221                 Q
CC135_HUMAN         611         V           CC135_MACFA         300                 L
CC135_HUMAN         624         E           CC135_MACFA         345                 D
CC135_HUMAN         735         M           CC135_MACFA         33                  V
CC135_HUMAN         766         C           CC135_MACFA         129                 R
CC146_HUMAN         66          A           Q95JS5_MACFA        142                 E
CC146_HUMAN         99          I           Q95JS5_MACFA        162                 V
CC146_HUMAN         222         G           Q95JS5_MACFA        102                 E
CC146_HUMAN         285         D           Q95JS5_MACFA        69                  E
CC146_HUMAN         490         M           Q95JS5_MACFA        166                 I
CC146_HUMAN         512         R           Q95JS5_MACFA        33                  K
CC14A_HUMAN         123         N           Q4R5R2_MACFA        142                 T
CC14A_HUMAN         224         V           Q4R5R2_MACFA        162                 I
CC14A_HUMAN         330         S           Q4R5R2_MACFA        102                 P
CC14A_HUMAN         358         G           Q4R5R2_MACFA        69                  S
CC14A_HUMAN         421         T           Q4R5R2_MACFA        166                 A
CC14A_HUMAN         454         P           Q4R5R2_MACFA        68                  S
CC14A_HUMAN         541         N           Q4R5R2_MACFA        168                 S
CC14B_HUMAN         57          C           Q2VIP4_PONPY        142                 R
CC14B_HUMAN         159         E           Q2VIP4_PONPY        162                 D
CC14B_HUMAN         298         E           Q2VIP4_PONPY        102                 G
CC14B_HUMAN         351         S           Q2VIP4_PONPY        69                  L
CC14B_HUMAN         366         N           Q2VIP4_PONPY        166                 S
CC14B_HUMAN         406         E           Q2VIP4_PONPY        33                  K
CC14B_HUMAN         386         H           Q2VIP5_9PRIM        102                 Y
CC14B_HUMAN         414         E           Q2VIP6_PANTR        142                 K
CC14B_HUMAN         255         H           CC14C_HYLSY         142                 R
CC14B_HUMAN         425         V           CC14C_HYLSY         162                 G
CC14C_HUMAN         508         S           Q2VIP6_PANTR        69                  R
CC14C_HUMAN         520         N           Q2VIP6_PANTR        166                 K
CC14C_HUMAN         332         H           CC14C_HYLSY         142                 R
CC14C_HUMAN         227         A           Q2VIP4_PONPY        142                 E
CC14C_HUMAN         238         P           Q2VIP4_PONPY        162                 S
CC14C_HUMAN         375         R           Q2VIP4_PONPY        102                 G
CC164_HUMAN         32          S           CB039_MACFA         142                 P
CC164_HUMAN         246         Q           CB039_MACFA         162                 R
CC164_HUMAN         260         N           CB039_MACFA         102                 T
CC164_HUMAN         286         M           CB039_MACFA         69                  T
CC164_HUMAN         399         W           CB039_MACFA         166                 R
CC164_HUMAN         494         R           CB039_MACFA         33                  K
CC164_HUMAN         566         P           CB039_MACFA         68                  S
CC164_HUMAN         597         E           CB039_MACFA         168                 A
CC164_HUMAN         619         V           CB039_MACFA         221                 D
CC164_HUMAN         689         L           CB039_MACFA         300                 I
CC164_HUMAN         707         Q           CB039_MACFA         345                 R
CCD30_HUMAN         36          V           CCD30_MACFA         142                 A
CCD30_HUMAN         76          Q           CCD30_MACFA         162                 R
CCD30_HUMAN         102         G           CCD30_MACFA         102                 R
CCD30_HUMAN         268         Q           CCD30_MACFA         69                  K
CCD30_HUMAN         299         D           CCD30_MACFA         166                 E
CCD30_HUMAN         328         H           CCD30_MACFA         33                  Q
CCD30_HUMAN         343         V           CCD30_MACFA         68                  A
CCD30_HUMAN         391         Q           CCD30_MACFA         168                 E
CCD30_HUMAN         414         V           CCD30_MACFA         221                 T
CCD30_HUMAN         462         H           CCD30_MACFA         300                 D
CCD30_HUMAN         532         Q           CCD30_MACFA         345                 E
CCD38_HUMAN         69          H           CCD38_MACFA         142                 R
CCD38_HUMAN         82          S           CCD38_MACFA         162                 G
CCD38_HUMAN         178         M           CCD38_MACFA         102                 L
CCD38_HUMAN         215         R           CCD38_MACFA         69                  K
CCD38_HUMAN         227         M           CCD38_MACFA         166                 L
CCD38_HUMAN         328         V           CCD38_MACFA         33                  F
CCD38_HUMAN         393         K           CCD38_MACFA         68                  E
CCD38_HUMAN         439         Q           CCD38_MACFA         168                 E
CCD38_HUMAN         478         K           CCD38_MACFA         221                 R
CCD66_HUMAN         72          P           CCD66_PONAB         142                 T
CCD66_HUMAN         187         Y           CCD66_PONAB         162                 H
CCD66_HUMAN         320         P           CCD66_PONAB         102                 A
CCD66_HUMAN         479         R           CCD66_PONAB         69                  C
CCD66_HUMAN         576         M           CCD66_PONAB         166                 I
CCD66_HUMAN         593         I           CCD66_PONAB         33                  V
CCD66_HUMAN         688         E           CCD66_PONAB         68                  D
CCD66_HUMAN         731         K           CCD66_PONAB         168                 E
CCD66_HUMAN         772         L           CCD66_PONAB         221                 F
CCD66_HUMAN         801         V           CCD66_PONAB         300                 A
CCD66_HUMAN         831         S           CCD66_PONAB         345                 G
CCD66_HUMAN         883         K           CCD66_PONAB         33                  E
CCD66_HUMAN         155         D           Q5REC5_PONAB        142                 E
CCD66_HUMAN         302         W           Q5REC5_PONAB        162                 C
CCD66_HUMAN         408         C           Q5REC5_PONAB        102                 R
CCD66_HUMAN         508         Q           Q5REC5_PONAB        69                  R
CCD67_HUMAN         106         N           CCD67_MACFA         142                 S
CCD67_HUMAN         132         I           CCD67_MACFA         162                 L
CCD67_HUMAN         235         N           CCD67_MACFA         69                  S
CCD67_HUMAN         328         I           CCD67_MACFA         166                 R
CCD67_HUMAN         355         V           CCD67_MACFA         33                  E
CCD67_HUMAN         504         Q           CCD67_MACFA         168                 K
CCD83_HUMAN         20          I           CCD83_MACFA         142                 V
CCD83_HUMAN         236         K           CCD83_MACFA         162                 E
CCD83_HUMAN         254         S           CCD83_MACFA         102                 F
CCD83_HUMAN         283         S           CCD83_MACFA         69                  P
CCD83_HUMAN         300         T           CCD83_MACFA         166                 I
CCD83_HUMAN         403         H           CCD83_MACFA         33                  R
CCD93_HUMAN         217         M           A9RA87_PAPAN        142                 T
CCD93_HUMAN         228         P           A9RA87_PAPAN        162                 A
CCD93_HUMAN         302         A           A9RA87_PAPAN        102                 T
CCD93_HUMAN         327         A           A9RA87_PAPAN        69                  V
CCD93_HUMAN         428         R           A9RA87_PAPAN        166                 H
CCD93_HUMAN         451         E           A9RA87_PAPAN        33                  D
CCD93_HUMAN         92          S           B1MTB6_CALMO        142                 A
CCD93_HUMAN         217         M           B1MTB6_CALMO        162                 I
CCD93_HUMAN         237         A           B1MTB6_CALMO        102                 G
CCD93_HUMAN         483         R           B1MTB6_CALMO        69                  H
CCD93_HUMAN         447         M           B0CMA3_CALJA        142                 R
CCDC7_HUMAN         34          E           Q4R7D8_MACFA        142                 K
CCDC7_HUMAN         63          L           Q4R7D8_MACFA        162                 V
CCDC7_HUMAN         277         A           Q4R7D8_MACFA        102                 T
CCDC7_HUMAN         463         R           Q4R7D8_MACFA        69                  K
CCHCR_HUMAN         95          V           CCHCR_PANTR         142                 A
CCHCR_HUMAN         452         G           CCHCR_PANTR         162                 E
CCHCR_HUMAN         499         T           CCHCR_PANTR         102                 A
CCHCR_HUMAN         730         V           CCHCR_PANTR         69                  I
CCHCR_HUMAN         753         D           CCHCR_PANTR         166                 G
CCHCR_HUMAN         553         Q           CCHCR_PANPA         142                 R
CCHCR_HUMAN         50          R           CCHCR_GORGO         142                 Q
CCHCR_HUMAN         187         E           CCHCR_GORGO         162                 K
CCHCR_HUMAN         288         H           CCHCR_GORGO         102                 Q
CCHCR_HUMAN         385         R           CCHCR_GORGO         69                  Q
CCHCR_HUMAN         416         R           CCHCR_GORGO         166                 C
CCHCR_HUMAN         480         R           CCHCR_GORGO         33                  Q
CCHCR_HUMAN         729         P           CCHCR_GORGO         68                  S
CCHCR_HUMAN         141         A           CCHCR_PONPY         142                 T
CCHCR_HUMAN         156         V           CCHCR_PONPY         162                 I
CCHCR_HUMAN         332         S           CCHCR_PONPY         102                 F
CCHCR_HUMAN         372         K           CCHCR_PONPY         69                  Q
CCHCR_HUMAN         399         M           CCHCR_PONPY         166                 I
CCHCR_HUMAN         416         R           CCHCR_PONPY         33                  H
CCHCR_HUMAN         611         R           CCHCR_PONPY         68                  Q
CCHCR_HUMAN         291         A           Q1XI18_PANTR        142                 V
CCHCR_HUMAN         319         S           Q1XI18_PANTR        162                 T
CCHCR_HUMAN         80          G           Q5TM47_MACMU        142                 E
CCHCR_HUMAN         134         R           Q5TM47_MACMU        162                 Q
CCHCR_HUMAN         187         E           Q5TM47_MACMU        102                 Q
CCHCR_HUMAN         202         K           Q5TM47_MACMU        69                  Q
CCHCR_HUMAN         216         K           Q5TM47_MACMU        166                 Q
CCHCR_HUMAN         259         S           Q5TM47_MACMU        33                  P
CCHCR_HUMAN         423         A           Q5TM47_MACMU        68                  T
CCHCR_HUMAN         478         I           Q5TM47_MACMU        168                 T
CCHCR_HUMAN         703         T           Q5TM47_MACMU        221                 A
CCL11_HUMAN         53          T           Q8HXZ5_MACMU        142                 I
CCL27_HUMAN         52          Q           Q8HYP2_MACMU        142                 R
CCL27_HUMAN         102         K           Q8HYP2_MACMU        162                 N
CCL3_HUMAN          38          T           CCL3_PANTR          142                 I
CCL4_HUMAN          33          A           CCL4_MACMU          142                 S
CCL8_HUMAN          70          R           Q8HYQ0_MACMU        142                 W
CCM2_HUMAN          371         T           A6MLJ1_CALJA        142                 A
CCNB2_HUMAN         20          V           CCNB2_MACFA         142                 F
CCNB2_HUMAN         41          R           CCNB2_MACFA         162                 K
CCNB2_HUMAN         85          K           CCNB2_MACFA         102                 M
CCNB2_HUMAN         192         G           CCNB2_MACFA         69                  A
CCNB2_HUMAN         319         V           CCNB2_MACFA         166                 L
CCNB2_HUMAN         355         N           CCNB2_MACFA         33                  D
CCNB2_HUMAN         378         M           CCNB2_MACFA         68                  T
CCNB2_HUMAN         156         L           Q4R6U6_MACFA        142                 S
CCND3_HUMAN         163         F           A8MN33_PAPAN        142                 L
CCND3_HUMAN         259         S           A8MN33_PAPAN        162                 A
CCND3_HUMAN         279         S           B5SNM4_OTOGA        142                 T
CCNG1_HUMAN         176         S           CCNG1_PONAB         142                 N
CCNG1_HUMAN         230         H           CCNG1_PONAB         162                 L
CCNG1_HUMAN         285         T           CCNG1_PONAB         102                 A
CCNG1_HUMAN         87          M           Q4R505_MACFA        142                 V
CCNH_HUMAN          239         K           CCNH_MACFA          142                 R
CCNH_HUMAN          304         S           CCNH_MACFA          162                 P
CCNI_HUMAN          214         L           Q5NVE8_PONAB        142                 H
CCNI_HUMAN          365         A           Q5NVE8_PONAB        162                 T
CCNI_HUMAN          217         D           Q4G410_MACMU        142                 N
CCNT1_HUMAN         611         G           CCNT1_PANTR         142                 A
CCNT1_HUMAN         695         S           CCNT1_PANTR         162                 A
CCR2_HUMAN          15          E           CCR2_MACMU          142                 G
CCR2_HUMAN          75          C           CCR2_MACMU          162                 S
CCR2_HUMAN          125         F           CCR2_MACMU          102                 L
CCR2_HUMAN          244         V           CCR2_MACMU          69                  L
CCR2_HUMAN          281         S           CCR2_MACMU          166                 R
CCR2_HUMAN          17          G           Q6Y3M9_PONPY        142                 S
CCR2_HUMAN          15          E           Q6Y3N1_HYLLA        142                 D
CCR2_HUMAN          54          I           Q6Y3N1_HYLLA        162                 L
CCR3_HUMAN          46          T           Q8MHX5_MACFA        142                 M
CCR3_HUMAN          85          V           Q8MHX5_MACFA        162                 F
CCR3_HUMAN          296         M           Q8MHX5_MACFA        102                 V
CCR3_HUMAN          250         I           Q8MJJ6_MACFA        142                 V
CCR3_HUMAN          228         R           CCR3_CERAE          142                 K
CCR3_HUMAN          320         L           CCR3_CERAE          162                 V
CCR3_HUMAN          152         I           CCR3_MACFA          142                 V
CCR5_HUMAN          13          N           CCR5_PANTR          142                 D
CCR5_HUMAN          130         V           CCR5_PANTR          162                 I
CCR5_HUMAN          47          G           O18772_PANTR        142                 D
CCR5_HUMAN          252         N           O18772_PANTR        162                 D
CCR5_HUMAN          319         R           CCR5_HYLSY          142                 H
CCR5_HUMAN          329         Q           C0KUW0_PANTR        142                 E
CCR5_HUMAN          76          D           O18771_PANTR        142                 N
CCR5_HUMAN          172         E           O18771_PANTR        162                 G
CCR5_HUMAN          171         K           Q71TZ6_TRACR        142                 R
CCR5_HUMAN          78          F           Q09GX6_MACMU        142                 L
CCR5_HUMAN          54          I           CCR5_HYLLE          142                 V
CCR5_HUMAN          117         F           Q9TV46_CERNE        142                 L
CCR5_HUMAN          198         I           Q9TV46_CERNE        162                 T
CCR5_HUMAN          209         V           Q9TV46_CERNE        102                 I
CCR5_HUMAN          289         H           Q9TV46_CERNE        69                  Q
CCR5_HUMAN          109         F           Q7JI84_CERPR        142                 L
CCR5_HUMAN          146         V           Q7JI84_CERPR        162                 L
CCR5_HUMAN          184         Y           Q7JI84_CERPR        102                 S
CCR5_HUMAN          316         I           Q7JI84_CERPR        69                  L
CCR5_HUMAN          327         F           CCR5_CERSO          142                 S
CCR5_HUMAN          191         K           Q9TUW7_PANTR        142                 R
CCR5_HUMAN          148         T           Q9TUW5_PANTR        142                 I
CCR5_HUMAN          70          L           Q9TUW3_PONPY        142                 V
CCR5_HUMAN          258         N           Q9TUW6_PANTR        142                 D
CCR5_HUMAN          273         N           Q9TUW6_PANTR        162                 S
CCR5_HUMAN          49          M           Q9TUW4_PANTR        142                 T
CCR5_HUMAN          169         S           Q9TUW4_PANTR        162                 F
CCR5_HUMAN          201         L           Q9TUW8_GORGO        142                 S
CCR5_HUMAN          198         I           Q53Z80_MACNE        142                 M
CCR5_HUMAN          325         S           CCR5_COLPO          142                 R
CCR5_HUMAN          93          Q           CCR5_NASLA          142                 R
CCR5_HUMAN          325         S           CCR5_PYGBI          142                 Y
CCR5_HUMAN          142         V           Q9XT14_COLGU        142                 A
CCR5_HUMAN          30          A           CCR5_THEGE          142                 G
CCR5_HUMAN          102         Q           CCR5_MIOTA          142                 R
CCR5_HUMAN          332         P           CCR5_CERGA          142                 S
CCR5_HUMAN          226         N           CCR5_TRAJO          142                 S
CCR5_HUMAN          67          I           Q9XT13_PAPAN        142                 N
CCR5_HUMAN          255         L           Q09GV8_MACMU        142                 R
CCR5_HUMAN          272         S           O18770_PANTR        142                 C
CCR5_HUMAN          313         Q           Q09GY8_MACMU        142                 P
CCR5_HUMAN          116         I           Q9TSN2_MACFA        142                 V
CCR5_HUMAN          228         K           Q9TSN2_MACFA        162                 R
CCR5_HUMAN          271         S           Q9TSN2_MACFA        102                 I
CCR5_HUMAN          99          T           CCR5_MANLE          142                 I
CCR5_HUMAN          194         Q           CCR5_MANLE          162                 R
CCR5_HUMAN          342         S           CCR5_MANLE          102                 T
CCR5_HUMAN          31          R           CCR5_MANSP          142                 H
CCR5_HUMAN          95          D           CCR5_ERYPA          142                 N
CCR5_HUMAN          67          I           Q9MZA3_HYLAG        142                 V
CCR5_HUMAN          262         E           Q9MZA3_HYLAG        162                 G
CCR5_HUMAN          338         V           Q9MZA3_HYLAG        102                 A
CCR5_HUMAN          30          A           Q9TV93_MACAR        142                 P
CCR5_HUMAN          104         L           Q9TV93_MACAR        162                 W
CCR5_HUMAN          227         E           Q9TQX0_CERAE        142                 K
CCR5_HUMAN          298         A           Q9BGN5_CERMI        142                 V
CCR5_HUMAN          24          N           CCR5_CERSA          142                 K
CCR5_HUMAN          227         E           CCR5_CERSA          162                 D
CCR5_HUMAN          330         E           CCR5_CERSA          102                 D
CCR5_HUMAN          35          P           CCR5_CERCP          142                 L
CCR5_HUMAN          268         N           Q9TSQ7_CERAE        142                 I
CCR5_HUMAN          194         Q           CCR5_CERAS          142                 H
CCR5_HUMAN          235         R           CCR5_CERNS          142                 M
CCR5_HUMAN          331         A           CCR5_CERNS          162                 V
CCR5_HUMAN          81          L           Q9MZA1_LAGLA        142                 F
CCR5_HUMAN          92          A           Q9MZA1_LAGLA        162                 G
CCR5_HUMAN          103         L           Q9MZA1_LAGLA        102                 F
CCR5_HUMAN          147         V           Q9MZA1_LAGLA        69                  M
CCR5_HUMAN          163         G           Q9MZA1_LAGLA        166                 A
CCR5_HUMAN          260         F           Q9MZA1_LAGLA        33                  Y
CCR5_HUMAN          292         I           Q9MZA1_LAGLA        68                  V
CCR5_HUMAN          246         L           Q9TUS9_PAPPA        142                 F
CCR5_HUMAN          285         L           Q9TQV0_PAPPA        142                 F
CCR5_HUMAN          282         T           Q9TUU8_CERDI        142                 A
CCR5_HUMAN          238         F           Q9TUQ9_CERMO        142                 S
CCR5_HUMAN          322         K           Q9TUU1_MACMU        142                 R
CCR5_HUMAN          24          N           Q9TSN3_MACFA        142                 D
CCR5_HUMAN          270         S           Q9TUU5_9PRIM        142                 N
CCR5_HUMAN          96          F           Q9TUR8_CERAE        142                 L
CCR5_HUMAN          258         N           Q9TUR7_CERAE        142                 S
CCR5_HUMAN          293         N           Q9TUR6_CERAE        142                 D
CCR5_HUMAN          32          L           Q9TUU2_MACMU        142                 P
CCR5_HUMAN          256         L           Q9TUU3_MACMU        142                 H
CCR5_HUMAN          147         V           Q9TUT6_MACNE        142                 A
CCR5_HUMAN          253         I           Q9TUT3_MACNE        142                 T
CCR5_HUMAN          283         E           Q9TSQ4_CERAE        142                 D
CCR5_HUMAN          223         R           Q9TQU7_CERNS        142                 Q
CCR5_HUMAN          34          P           Q9TUT7_MACMU        142                 L
CCR5_HUMAN          209         V           Q9TUR0_CERMO        142                 A
CCR5_HUMAN          227         E           Q9TUR0_CERMO        162                 G
CCR5_HUMAN          296         I           Q9TUU4_MACMU        142                 T
CCR5_HUMAN          64          M           Q9TUQ8_CERNS        142                 T
CCR5_HUMAN          197         K           Q9TSQ2_CERAE        142                 R
CCR5_HUMAN          119         I           Q9TUQ4_ERYPA        142                 S
CCR5_HUMAN          149         S           Q9TUQ4_ERYPA        162                 G
CCR5_HUMAN          272         S           Q9TSQ1_CERAE        142                 P
CCR5_HUMAN          256         L           Q9TUR2_ERYPA        142                 P
CCR5_HUMAN          247         F           Q9TUQ6_ERYPA        142                 S
CCR5_HUMAN          35          P           Q9TUT0_MACNE        142                 S
CCR5_HUMAN          271         S           Q9TSQ3_CERAE        142                 N
CCR5_HUMAN          66          D           Q9TUT4_MACNE        142                 G
CCR5_HUMAN          324         C           Q9TUT4_MACNE        162                 R
CCR5_HUMAN          36          L           Q9TUQ5_ERYPA        142                 P
CCR5_HUMAN          143         T           Q9TUQ5_ERYPA        162                 A
CCR5_HUMAN          187         Y           Q9TUQ5_ERYPA        102                 C
CCR5_HUMAN          146         V           Q6WN97_CEBPY        142                 M
CCR5_HUMAN          33          L           Q9TUT2_MACNE        142                 P
CCR5_HUMAN          287         M           Q9TUT2_MACNE        162                 V
CCR5_HUMAN          305         R           Q9TUT2_MACNE        102                 K
CCR5_HUMAN          118         F           Q9TUV3_CALJA        142                 L
CCR5_HUMAN          224         C           Q9TUV3_CALJA        162                 R
CCR5_HUMAN          117         F           Q9TUW2_9PRIM        142                 S
CCR5_HUMAN          154         V           Q9TUW2_9PRIM        162                 L
CCR5_HUMAN          149         S           Q9TUT1_MACNE        142                 I
CCR5_HUMAN          151         I           Q9TUW9_HYLCO        142                 T
CCR5_HUMAN          158         F           Q9TUV0_AOTTR        142                 L
CCR5_HUMAN          199         V           Q9TV44_ERYPA        142                 L
CCR5_HUMAN          323         C           Q9TV44_ERYPA        162                 W
CCR5_HUMAN          234         V           Q9TUV4_CALJA        142                 A
CCR5_HUMAN          239         T           Q9TUV2_ALOCA        142                 A
CCR7_HUMAN          198         D           C0ISS3_MACFA        142                 G
CCR7_HUMAN          22          C           Q8HZR6_MACMU        142                 Y
CCR8_HUMAN          95          L           CCR8_MACMU          142                 Q
CCR8_HUMAN          142         L           CCR8_MACMU          162                 I
CCR8_HUMAN          201         K           CCR8_MACMU          102                 E
CCR8_HUMAN          279         T           CCR8_MACMU          69                  N
CCR8_HUMAN          213         I           B9VPW0_AOTIN        142                 V
CCR8_HUMAN          118         Y           B9VPW1_SAISC        142                 F
CCR8_HUMAN          215         M           B9VPW1_SAISC        162                 T
CCR9_HUMAN          197         I           Q0H741_MACFA        142                 V
CCR9_HUMAN          228         V           Q0H741_MACFA        162                 M
CCR9_HUMAN          288         N           Q0H741_MACFA        102                 S
CCRL2_HUMAN         51          I           CCRL2_MACMU         142                 V
CCRL2_HUMAN         126         V           CCRL2_MACMU         162                 L
CCRL2_HUMAN         230         R           CCRL2_MACMU         102                 G
CCRL2_HUMAN         258         F           CCRL2_MACMU         69                  L
CCRL2_HUMAN         178         K           C0KV05_PANTR        142                 E
CCRL2_HUMAN         207         S           C0KV05_PANTR        162                 L
CCRL2_HUMAN         295         I           C0KV05_PANTR        102                 V
CCRL2_HUMAN         139         F           C0KUY3_PANTR        142                 L
CCRL2_HUMAN         274         S           C0KV30_PANTR        142                 N
CCS_HUMAN           17          A           D2KTB9_PONPY        142                 T
CCS_HUMAN           48          D           D2KTB7_HYLLA        142                 N
CCS_HUMAN           112         R           D2KTB7_HYLLA        162                 H
CCS_HUMAN           139         N           D2KTC2_CALJA        142                 K
CCS_HUMAN           153         A           D2KTC2_CALJA        162                 T
CCS_HUMAN           172         R           D2KTC2_CALJA        102                 C
CCS_HUMAN           186         E           D2KTC2_CALJA        69                  R
CCS_HUMAN           68          G           D2KTC0_9PRIM        142                 S
CCS_HUMAN           124         P           D2KTC0_9PRIM        162                 S
CCS_HUMAN           199         I           D2KTC0_9PRIM        102                 V
CCS_HUMAN           223         E           D2KTC0_9PRIM        69                  Q
CD14_HUMAN          60          H           B3Y6B5_9PRIM        142                 R
CD14_HUMAN          213         M           B3Y6B5_9PRIM        162                 I
CD14_HUMAN          79          P           B3Y6B4_PANPA        142                 L
CD14_HUMAN          108         G           B3Y6B4_PANPA        162                 V
CD14_HUMAN          182         S           B3Y6B6_PONPY        142                 P
CD14_HUMAN          224         I           B3Y6B6_PONPY        162                 L
CD14_HUMAN          275         S           B3Y6B6_PONPY        102                 F
CD14_HUMAN          42          Q           B3Y6B7_MACFA        142                 H
CD14_HUMAN          86          V           B3Y6B7_MACFA        162                 I
CD14_HUMAN          150         R           B3Y6B7_MACFA        102                 H
CD14_HUMAN          265         V           B3Y6B7_MACFA        69                  A
CD14_HUMAN          340         H           B3Y6B7_MACFA        166                 Q
CD151_HUMAN         69          T           CD151_MACMU         142                 A
CD151_HUMAN         131         T           CD151_MACMU         162                 A
CD151_HUMAN         228         I           CD151_MACMU         102                 T
CD151_HUMAN         228         I           A6MLE4_CALJA        142                 V
CD166_HUMAN         41          I           Q5R640_PONAB        142                 M
CD166_HUMAN         91          N           Q5R640_PONAB        162                 S
CD166_HUMAN         127         I           Q4R603_MACFA        142                 V
CD166_HUMAN         158         I           Q4R603_MACFA        162                 V
CD166_HUMAN         233         I           Q4R603_MACFA        102                 V
CD1C_HUMAN          200         V           B9X0T6_MACMU        142                 L
CD1C_HUMAN          275         P           B9X0T6_MACMU        162                 T
CD1D_HUMAN          200         K           CD1D_PANTR          142                 E
CD1D_HUMAN          247         G           CD1D_PANTR          162                 D
CD1D_HUMAN          270         V           CD1D_PANTR          102                 A
CD1E_HUMAN          259         V           Q8MHZ8_MACMU        162                 I
CD1E_HUMAN          277         A           Q8MHZ8_MACMU        102                 T
CD2_HUMAN           25          K           Q6SZ63_PANTR        142                 E
CD2_HUMAN           278         T           Q6SZ63_PANTR        162                 A
CD2_HUMAN           28          T           CD2_MACFA           142                 R
CD2_HUMAN           42          N           CD2_MACFA           162                 D
CD2_HUMAN           58          K           CD2_MACFA           102                 R
CD2_HUMAN           121         I           CD2_MACFA           69                  T
CD2_HUMAN           132         K           CD2_MACFA           166                 E
CD2_HUMAN           165         L           CD2_MACFA           33                  V
CD2_HUMAN           251         T           CD2_MACFA           68                  I
CD2_HUMAN           298         P           CD2_MACFA           168                 L
CD2_HUMAN           339         H           CD2_MACFA           221                 Q
CD2_HUMAN           145         T           Q6SZ59_CERTO        142                 I
CD2_HUMAN           179         S           Q6SZ59_CERTO        162                 N
CD2_HUMAN           228         A           Q6SZ59_CERTO        102                 T
CD2_HUMAN           16          N           Q6SZ62_PAPAN        142                 H
CD209_HUMAN         42          P           B2BSL9_HYLLE        142                 A
CD209_HUMAN         120         L           B2BSL9_HYLLE        162                 Q
CD209_HUMAN         285         K           B2BSL9_HYLLE        69                  Q
CD209_HUMAN         314         T           B2BSL9_HYLLE        166                 A
CD209_HUMAN         336         L           B2BSL9_HYLLE        33                  S
CD209_HUMAN         351         V           B2BSL9_HYLLE        68                  I
CD209_HUMAN         323         Q           CD209_PANTR         142                 E
CD209_HUMAN         340         K           CD209_PANTR         162                 N
CD209_HUMAN         198         R           B2BSL8_PANPA        142                 Q
CD209_HUMAN         221         R           B2BSL8_PANPA        162                 Q
CD209_HUMAN         357         A           B2BSL8_PANPA        102                 V
CD209_HUMAN         55          G           CD209_GORGO         142                 A
CD209_HUMAN         84          L           CD209_GORGO         162                 F
CD209_HUMAN         323         Q           CD209_GORGO         102                 H
CD209_HUMAN         254         H           CD209_HYLCO         142                 R
CD209_HUMAN         57          L           CD209_PONPY         162                 F
CD209_HUMAN         76          A           CD209_PONPY         102                 S
CD209_HUMAN         270         M           CD209_PONPY         69                  I
CD209_HUMAN         152         W           CD209_MACMU         142                 R
CD209_HUMAN         243         T           CD209_MACMU         162                 I
CD22_HUMAN          51          G           CD22_PANPA          142                 R
CD22_HUMAN          81          K           CD22_PANPA          162                 E
CD22_HUMAN          111         L           CD22_PANPA          102                 V
CD22_HUMAN          126         E           CD22_PANPA          69                  A
CD22_HUMAN          259         D           CD22_PANPA          166                 E
CD22_HUMAN          277         V           CD22_PANPA          33                  I
CD22_HUMAN          321         E           CD22_PANPA          68                  A
CD22_HUMAN          65          N           CD22_PANTR          142                 S
CD22_HUMAN          99          N           CD22_GORGO          142                 K
CD22_HUMAN          25          V           CD22_PONPY          142                 A
CD22_HUMAN          52          D           CD22_PONPY          162                 A
CD22_HUMAN          84          K           CD22_PONPY          102                 E
CD22_HUMAN          99          N           CD22_PONPY          69                  S
CD22_HUMAN          273         E           CD22_PONPY          166                 K
CD226_HUMAN         148         V           O46551_9PRIM        142                 I
CD226_HUMAN         193         R           O46551_9PRIM        162                 K
CD226_HUMAN         240         V           O46551_9PRIM        102                 I
CD226_HUMAN         257         T           O46551_9PRIM        69                  A
CD226_HUMAN         284         R           O46551_9PRIM        166                 S
CD2A2_HUMAN         72          T           Q865Z0_MACAR        142                 A
CD2A2_HUMAN         101         L           Q865Z0_MACAR        162                 H
CD2AP_HUMAN         110         K           Q5RAE7_PONAB        142                 R
CD2AP_HUMAN         128         E           Q5RAE7_PONAB        162                 V
CD2AP_HUMAN         185         A           Q5RAE7_PONAB        102                 T
CD2AP_HUMAN         310         R           Q5RAE7_PONAB        69                  K
CD2AP_HUMAN         355         I           Q5RAE7_PONAB        166                 L
CD2AP_HUMAN         432         S           Q5RAE7_PONAB        33                  T
CD2AP_HUMAN         445         L           Q5RAE7_PONAB        68                  P
CD2AP_HUMAN         576         D           Q5RAE7_PONAB        168                 N
CD2AP_HUMAN         620         T           Q5RAE7_PONAB        221                 A
CD2B2_HUMAN         53          E           Q5RAH5_PONAB        142                 D
CD2B2_HUMAN         151         S           Q5RAH5_PONAB        162                 P
CD34_HUMAN          12          R           A0PI27_MACNE        142                 G
CD34_HUMAN          288         Q           A0PI27_MACNE        162                 R
CD34_HUMAN          357         R           A0PI27_MACNE        102                 G
CD36_HUMAN          11          A           Q4R6B4_MACFA        142                 T
CD36_HUMAN          61          V           Q4R6B4_MACFA        162                 I
CD36_HUMAN          183         R           Q4R6B4_MACFA        102                 T
CD36_HUMAN          220         N           Q4R6B4_MACFA        69                  S
CD36_HUMAN          242         H           Q4R6B4_MACFA        166                 Y
CD36_HUMAN          337         R           Q4R6B4_MACFA        33                  K
CD36_HUMAN          356         P           Q4R6B4_MACFA        68                  T
CD36_HUMAN          428         N           Q4R6B4_MACFA        168                 K
CD38_HUMAN          73          I           CD38_MACFA          142                 V
CD38_HUMAN          97          H           CD38_MACFA          162                 Y
CD38_HUMAN          110         M           CD38_MACFA          102                 V
CD38_HUMAN          122         I           CD38_MACFA          69                  T
CD38_HUMAN          148         T           CD38_MACFA          166                 M
CD38_HUMAN          237         T           CD38_MACFA          33                  A
CD4_HUMAN           59          I           CD4_PANTR           142                 T
CD4_HUMAN           80          A           CD4_PANTR           162                 V
CD4_HUMAN           93          P           CD4_PANTR           102                 T
CD4_HUMAN           112         E           CD4_PANTR           69                  G
CD4_HUMAN           430         E           CD4_PANTR           166                 Q
CD4_HUMAN           22          A           CD4_MACFU           142                 V
CD4_HUMAN           64          N           CD4_MACFU           162                 I
CD4_HUMAN           135         Q           CD4_MACFU           102                 E
CD4_HUMAN           210         I           CD4_MACFU           69                  T
CD4_HUMAN           229         V           CD4_MACFU           166                 L
CD4_HUMAN           412         I           CD4_MACFU           33                  T
CD4_HUMAN           302         E           CD4_MACNE           142                 D
CD4_HUMAN           154         Q           CD4_CERAE           142                 K
CD4_HUMAN           265         R           CD4_CERAE           162                 Q
CD4_HUMAN           281         H           CD4_CERAE           102                 N
CD4_HUMAN           391         S           CD4_CERAE           69                  P
CD4_HUMAN           276         K           CD4_ERYPA           142                 E
CD4_HUMAN           290         Q           CD4_ERYPA           162                 H
CD4_HUMAN           339         M           CD4_ERYPA           102                 T
CD4_HUMAN           306         G           CD4_CERTO           142                 E
CD4_HUMAN           265         R           B1NC12_PAPAN        142                 W
CD40L_HUMAN         105         T           CD40L_MACMU         142                 K
CD40L_HUMAN         228         V           CD40L_AOTTR         142                 I
CD40L_HUMAN         19          I           A9XA58_NOMGA        142                 V
CD44_HUMAN          126         E           CD44_PAPHA          142                 G
CD44_HUMAN          157         Q           CD44_PAPHA          162                 K
CD44_HUMAN          642         I           CD44_PAPHA          142                 L
CD44_HUMAN          624         D           A6N6I8_CALJA        142                 A
CD44_HUMAN          281         E           B4XHE5_CEBPY        142                 D
CD44_HUMAN          290         L           B4XHE3_CALGO        142                 F
CD44_HUMAN          289         H           B4Y7M0_PONPY        142                 Q
CD86_HUMAN          48          Q           Q9BDM2_CERAE        142                 R
CD86_HUMAN          59          D           Q9BDM2_CERAE        162                 N
CD86_HUMAN          72          K           Q9BDM2_CERAE        102                 Q
CD86_HUMAN          116         K           Q9BDM2_CERAE        69                  R
CD86_HUMAN          151         V           Q9BDM2_CERAE        166                 M
CD86_HUMAN          167         K           Q9BDM2_CERAE        33                  E
CD86_HUMAN          262         V           Q9BDM4_MACMU        142                 A
CD86_HUMAN          275         R           Q9BDM4_MACMU        162                 Q
CD86_HUMAN          72          K           Q9BDB8_CERTO        142                 R
CD86_HUMAN          90          S           Q9BDB8_CERTO        162                 P
CD97_HUMAN          78          K           Q2Q424_PANTR        142                 R
CD99_HUMAN          114         H           O02788_CERAE        142                 P
CD99_HUMAN          157         E           O02788_CERAE        162                 A
CDC20_HUMAN         36          A           Q4R825_MACFA        142                 S
CDC20_HUMAN         229         I           Q4R825_MACFA        162                 V
CDC20_HUMAN         96          S           Q2VIM0_PANTR        142                 R
CDC20_HUMAN         117         A           Q2VIM0_PANTR        162                 T
CDC20_HUMAN         245         T           Q2VIM0_PANTR        102                 I
CDC20_HUMAN         286         R           Q2VIM0_PANTR        69                  H
CDC20_HUMAN         318         A           Q2VIM0_PANTR        166                 V
CDC20_HUMAN         371         L           Q2VIM0_PANTR        33                  P
CDC20_HUMAN         383         R           Q2VIM0_PANTR        68                  C
CDC20_HUMAN         399         H           Q2VIM0_PANTR        168                 L
CDC20_HUMAN         448         S           Q2VIM0_PANTR        221                 T
CDC20_HUMAN         53          G           Q2VIL9_9PRIM        142                 S
CDC27_HUMAN         587         I           Q4R3M3_MACFA        142                 T
CDHR2_HUMAN         658         E           Q4R6A2_MACFA        142                 G
CDHR2_HUMAN         726         A           Q4R6A2_MACFA        162                 V
CDHR2_HUMAN         869         A           Q4R6A2_MACFA        102                 V
CDHR2_HUMAN         880         K           Q4R6A2_MACFA        69                  E
CDHR2_HUMAN         963         V           Q4R6A2_MACFA        166                 L
CDHR2_HUMAN         1095        P           Q4R6A2_MACFA        33                  A
CDHR2_HUMAN         1128        T           Q4R6A2_MACFA        68                  M
CDHR2_HUMAN         1150        K           Q4R6A2_MACFA        168                 N
CDHR2_HUMAN         1186        Q           Q4R6A2_MACFA        221                 R
CDKL2_HUMAN         136         Q           CDKL2_PONAB         142                 K
CDKL2_HUMAN         230         N           CDKL2_PONAB         162                 Y
CDKL2_HUMAN         331         V           CDKL2_PONAB         102                 G
CDKL2_HUMAN         351         Y           CDKL2_PONAB         69                  C
CDKL2_HUMAN         370         N           CDKL2_PONAB         166                 S
CDKL2_HUMAN         19          M           CDKL2_MACFA         142                 V
CDKL2_HUMAN         279         A           CDKL2_MACFA         162                 S
CDKL2_HUMAN         311         V           CDKL2_MACFA         102                 I
CDKL2_HUMAN         386         N           CDKL2_MACFA         69                  I
CDKL3_HUMAN         383         G           CDKL3_MACFA         142                 C
CDKL3_HUMAN         428         V           CDKL3_MACFA         162                 M
CDKL3_HUMAN         446         S           CDKL3_MACFA         102                 N
CDKL3_HUMAN         490         E           CDKL3_MACFA         69                  G
CDKL3_HUMAN         505         A           CDKL3_MACFA         166                 S
CDKL3_HUMAN         533         S           CDKL3_MACFA         33                  P
CDKL3_HUMAN         555         E           CDKL3_MACFA         68                  D
CDSN_HUMAN          46          T           CDSN_PANTR          142                 M
CDSN_HUMAN          202         S           CDSN_PANTR          102                 F
CDSN_HUMAN          410         S           CDSN_PANTR          69                  L
CDSN_HUMAN          233         V           CDSN_MACMU          142                 I
CDSN_HUMAN          327         E           CDSN_MACMU          162                 D
CDSN_HUMAN          418         A           CDSN_MACMU          102                 T
CDSN_HUMAN          470         G           CDSN_MACMU          69                  D
CDSN_HUMAN          489         S           CDSN_MACMU          166                 G
CDX1_HUMAN          46          S           CDX1_PONPY          142                 P
CDX1_HUMAN          130         P           CDX1_PONPY          162                 R
CDX1_HUMAN          147         G           CDX1_PONPY          102                 V
CDX1_HUMAN          227         M           A1YFY2_PANPA        142                 T
CDX1_HUMAN          252         A           A2D5I0_LAGLA        142                 G
CDX1_HUMAN          238         P           A2D4P7_ATEGE        142                 L
CDYL1_HUMAN         203         V           Q7YRQ0_MACFA        142                 I
CDYL1_HUMAN         223         V           Q7YRQ0_MACFA        162                 I
CDYL1_HUMAN         573         V           Q7YRQ0_MACFA        102                 A
CE004_HUMAN         19          H           CE004_MACFA         142                 Y
CE004_HUMAN         142         I           CE004_MACFA         162                 V
CE004_HUMAN         158         R           CE004_MACFA         102                 G
CE004_HUMAN         311         R           CE004_MACFA         69                  K
CE035_HUMAN         14          R           A9X177_PAPAN        142                 G
CE035_HUMAN         254         I           A9X177_PAPAN        102                 V
CE035_HUMAN         285         N           A9X177_PAPAN        69                  S
CE035_HUMAN         55          T           B1MTE9_CALMO        142                 A
CE035_HUMAN         122         F           B1MTE9_CALMO        102                 Y
CE035_HUMAN         285         N           B1MTE9_CALMO        69                  K
CE035_HUMAN         40          E           B0KW97_CALJA        142                 K
CE035_HUMAN         132         I           B0KW97_CALJA        162                 N
CE035_HUMAN         161         K           B0KW97_CALJA        102                 N
CE035_HUMAN         226         V           B0KW97_CALJA        69                  M
CE035_HUMAN         266         S           B0KW97_CALJA        166                 R
CE035_HUMAN         47          I           CE035_PONAB         142                 T
CE035_HUMAN         270         Q           CE035_PONAB         162                 H
CEAM1_HUMAN         41          M           Q5R9N6_PONAB        142                 T
CEAM1_HUMAN         187         V           Q5R9N6_PONAB        162                 I
CEAM1_HUMAN         210         T           Q5R9N6_PONAB        102                 A
CEAM1_HUMAN         308         C           Q5R9N6_PONAB        69                  R
CEAM1_HUMAN         339         G           Q5R9N6_PONAB        166                 E
CEAM1_HUMAN         438         V           Q5R9N6_PONAB        33                  L
CEAM1_HUMAN         455         G           Q5R9N6_PONAB        68                  R
CEBPZ_HUMAN         310         R           Q5R9U0_PONAB        142                 H
CEBPZ_HUMAN         449         A           Q5R9U0_PONAB        162                 V
CEBPZ_HUMAN         470         R           Q5R9U0_PONAB        102                 Q
CEBPZ_HUMAN         565         M           Q5R9U0_PONAB        69                  L
CEBPZ_HUMAN         636         I           Q5R9U0_PONAB        166                 V
CEBPZ_HUMAN         907         D           Q5R9U0_PONAB        33                  G
CEBPZ_HUMAN         925         L           Q5R9U0_PONAB        68                  S
CEBPZ_HUMAN         945         K           Q5R9U0_PONAB        168                 R
CEBPZ_HUMAN         990         M           Q5R9U0_PONAB        221                 I
CEL3A_HUMAN         154         K           CEL3B_MACMU         142                 E
CEL3A_HUMAN         208         Y           CEL3B_MACMU         162                 D
CEL3A_HUMAN         226         E           CEL3B_MACMU         102                 D
CEL3B_HUMAN         24          R           CEL3B_MACMU         142                 H
CEL3B_HUMAN         116         S           CEL3B_MACMU         162                 L
CEL3B_HUMAN         226         E           CEL3B_MACMU         69                  D
CELA1_HUMAN         12          L           CELA1_MACFA         142                 F
CELA1_HUMAN         104         D           CELA1_MACFA         162                 N
CELA1_HUMAN         199         R           CELA1_MACFA         102                 H
CENPJ_HUMAN         84          N           CENPJ_PANTR         142                 S
CENPJ_HUMAN         98          A           CENPJ_PANTR         162                 G
CENPJ_HUMAN         128         D           CENPJ_PANTR         102                 H
CENPJ_HUMAN         233         P           CENPJ_PANTR         69                  A
CENPJ_HUMAN         493         N           CENPJ_PANTR         166                 K
CENPJ_HUMAN         504         T           CENPJ_PANTR         33                  P
CENPJ_HUMAN         705         D           CENPJ_PANTR         68                  N
CENPJ_HUMAN         769         I           CENPJ_PANTR         168                 S
CENPJ_HUMAN         788         L           CENPJ_PANTR         221                 M
CENPJ_HUMAN         1029        Q           CENPJ_PANTR         300                 E
CENPJ_HUMAN         1117        N           CENPJ_PANTR         345                 S
CENPJ_HUMAN         1130        L           CENPJ_PANTR         33                  P
CENPJ_HUMAN         1270        I           CENPJ_PANTR         129                 T
CEP63_HUMAN         108         C           CEP63_MACFA         142                 G
CEP63_HUMAN         189         V           CEP63_MACFA         162                 A
CEP63_HUMAN         273         K           CEP63_MACFA         102                 R
CEP63_HUMAN         389         K           CEP63_MACFA         69                  R
CEP63_HUMAN         430         T           CEP63_MACFA         166                 S
CEP63_HUMAN         483         L           CEP63_MACFA         33                  F
CEP63_HUMAN         547         S           CEP63_MACFA         68                  R
CEP63_HUMAN         577         D           CEP63_MACFA         168                 G
CEP63_HUMAN         590         N           CEP63_MACFA         221                 D
CEP63_HUMAN         620         T           CEP63_MACFA         300                 S
CEP63_HUMAN         638         M           CEP63_MACFA         345                 V
CEP63_HUMAN         649         I           CEP63_MACFA         33                  M
CEP63_HUMAN         685         I           CEP63_MACFA         129                 T
CEP63_HUMAN         301         N           CEP63_PONAB         142                 D
CEP63_HUMAN         316         L           CEP63_PONAB         162                 P
CEP63_HUMAN         334         S           CEP63_PONAB         102                 F
CEP63_HUMAN         352         C           CEP63_PONAB         69                  R
CEP70_HUMAN         14          P           Q5RDE3_PONAB        142                 A
CEP70_HUMAN         79          C           Q5RDE3_PONAB        162                 R
CEP70_HUMAN         169         E           Q5RDE3_PONAB        102                 Q
CEP70_HUMAN         183         K           Q5RDE3_PONAB        69                  R
CEP70_HUMAN         277         S           Q5RDE3_PONAB        166                 L
CEP70_HUMAN         424         L           Q5RDE3_PONAB        33                  H
CEP70_HUMAN         462         H           Q5RDE3_PONAB        68                  N
CEP70_HUMAN         12          S           Q4R7V1_MACFA        142                 N
CEP70_HUMAN         152         K           Q4R7V1_MACFA        162                 R
CEP70_HUMAN         248         N           Q4R7V1_MACFA        102                 S
CEP70_HUMAN         395         V           Q4R7V1_MACFA        69                  I
CEP70_HUMAN         540         V           Q4R7V1_MACFA        166                 I
CETP_HUMAN          90          Q           CETP_MACFA          142                 R
CETP_HUMAN          206         V           CETP_MACFA          162                 I
CETP_HUMAN          239         V           CETP_MACFA          102                 I
CETP_HUMAN          252         H           CETP_MACFA          69                  Y
CETP_HUMAN          270         T           CETP_MACFA          166                 A
CETP_HUMAN          285         R           CETP_MACFA          33                  Q
CETP_HUMAN          347         K           CETP_MACFA          68                  R
CETP_HUMAN          385         V           CETP_MACFA          168                 M
CETP_HUMAN          432         A           CETP_MACFA          221                 T
CETP_HUMAN          444         V           CETP_MACFA          300                 A
CETP_HUMAN          455         V           CETP_MACFA          345                 L
CETP_HUMAN          301         M           B3GK57_MACFA        142                 T
CF015_HUMAN         142         A           CF015_PANTR         142                 V
CF015_HUMAN         165         K           CF015_PANTR         162                 E
CF165_HUMAN         163         V           CF165_MACFA         142                 I
CF165_HUMAN         252         L           CF165_MACFA         162                 H
CF165_HUMAN         312         I           CF165_MACFA         102                 T
CF165_HUMAN         493         F           CF165_MACFA         69                  L
CF165_HUMAN         520         N           CF165_MACFA         166                 D
CF165_HUMAN         550         R           CF165_MACFA         33                  H
CFAB_HUMAN          415         R           CFAB_GORGO          142                 H
CFAB_HUMAN          89          D           CFAB_PANTR          142                 V
CFAB_HUMAN          372         V           CFAB_PANTR          162                 I
CFAB_HUMAN          566         E           CFAB_PANTR          102                 A
CFAB_HUMAN          54          E           CFAB_PONPY          142                 D
CFAB_HUMAN          284         S           CFAB_PONPY          162                 G
CFAB_HUMAN          327         A           CFAB_PONPY          102                 P
CFAB_HUMAN          466         Y           CFAB_PONPY          69                  F
CFAB_HUMAN          502         I           CFAB_PONPY          166                 T
CFAB_HUMAN          754         E           CFAB_PONPY          33                  Q
CFAI_HUMAN          16          R           CFAI_PONAB          142                 S
CFAI_HUMAN          95          H           CFAI_PONAB          162                 R
CFAI_HUMAN          173         D           CFAI_PONAB          102                 N
CFAI_HUMAN          209         F           CFAI_PONAB          69                  L
CFAI_HUMAN          263         G           CFAI_PONAB          166                 S
CFAI_HUMAN          277         Q           CFAI_PONAB          33                  R
CFAI_HUMAN          333         M           CFAI_PONAB          68                  R
CFAI_HUMAN          356         A           CFAI_PONAB          168                 G
CFAI_HUMAN          389         R           CFAI_PONAB          221                 H
CFAI_HUMAN          404         L           CFAI_PONAB          300                 R
CFAI_HUMAN          433         I           CFAI_PONAB          345                 M
CFAI_HUMAN          480         R           CFAI_PONAB          33                  K
CFLAR_HUMAN         24          L           CFLAR_PONAB         142                 S
CFLAR_HUMAN         194         L           CFLAR_PONAB         162                 F
CFLAR_HUMAN         219         A           CFLAR_PONAB         102                 T
CFLAR_HUMAN         239         I           CFLAR_PONAB         69                  V
CFLAR_HUMAN         354         M           CFLAR_PONAB         166                 I
CFTR_HUMAN          256         S           CFTR_GORGO          142                 N
CFTR_HUMAN          470         V           CFTR_GORGO          162                 M
CFTR_HUMAN          637         Q           CFTR_GORGO          102                 R
CFTR_HUMAN          667         H           CFTR_GORGO          69                  R
CFTR_HUMAN          1173        G           CFTR_GORGO          166                 D
CFTR_HUMAN          1202        D           CFTR_PANTR          142                 Y
CFTR_HUMAN          1380        T           CFTR_PANTR          162                 A
CFTR_HUMAN          25          R           CFTR_PONAB          142                 K
CFTR_HUMAN          43          V           CFTR_PONAB          162                 A
CFTR_HUMAN          332         I           CFTR_PONAB          102                 V
CFTR_HUMAN          420         K           CFTR_PONAB          69                  E
CFTR_HUMAN          686         S           CFTR_PONAB          166                 P
CFTR_HUMAN          760         T           CFTR_PONAB          33                  M
CFTR_HUMAN          775         H           CFTR_PONAB          68                  Q
CFTR_HUMAN          950         H           CFTR_PONAB          168                 N
CFTR_HUMAN          1190        V           CFTR_PONAB          221                 L
CFTR_HUMAN          1438        R           CFTR_PONAB          300                 Q
CFTR_HUMAN          591         V           CFTR_HYLLE          142                 I
CFTR_HUMAN          715         Q           CFTR_HYLLE          162                 P
CFTR_HUMAN          751         R           CFTR_HYLLE          102                 H
CFTR_HUMAN          1109        I           CFTR_HYLLE          69                  M
CFTR_HUMAN          1129        V           CFTR_HYLLE          166                 I
CFTR_HUMAN          1216        T           CFTR_HYLLE          33                  S
CFTR_HUMAN          1257        F           CFTR_HYLLE          68                  L
CFTR_HUMAN          87          F           A0M8S3_PAPAN        142                 L
CFTR_HUMAN          204         A           A0M8S3_PAPAN        162                 V
CFTR_HUMAN          747         A           A0M8S3_PAPAN        102                 V
CFTR_HUMAN          909         S           A0M8S3_PAPAN        69                  R
CFTR_HUMAN          1128        R           A0M8S3_PAPAN        166                 T
CFTR_HUMAN          1192        I           A0M8S3_PAPAN        33                  V
CFTR_HUMAN          1225        A           A0M8S3_PAPAN        68                  P
CFTR_HUMAN          1461        K           A0M8S3_PAPAN        168                 Q
CFTR_HUMAN          522         K           CFTR_PAPAN          142                 N
CFTR_HUMAN          708         I           CFTR_CERAE          142                 V
CFTR_HUMAN          1317        K           CFTR_CERAE          162                 E
CFTR_HUMAN          183         L           CFTR_COLGU          142                 F
CFTR_HUMAN          417         N           CFTR_COLGU          162                 S
CFTR_HUMAN          515         Y           CFTR_COLGU          102                 C
CFTR_HUMAN          624         S           CFTR_COLGU          69                  I
CFTR_HUMAN          1188        S           CFTR_COLGU          166                 L
CFTR_HUMAN          1212        V           CFTR_COLGU          33                  I
CFTR_HUMAN          1264        E           CFTR_COLGU          68                  K
CFTR_HUMAN          1277        I           CFTR_COLGU          168                 V
CFTR_HUMAN          284         M           CFTR_AOTNA          162                 I
CFTR_HUMAN          704         P           CFTR_AOTNA          102                 S
CFTR_HUMAN          855         V           CFTR_AOTNA          69                  L
CFTR_HUMAN          909         S           CFTR_AOTNA          166                 N
CFTR_HUMAN          929         M           CFTR_AOTNA          33                  L
CFTR_HUMAN          947         I           CFTR_AOTNA          68                  M
CFTR_HUMAN          1046        E           CFTR_AOTNA          168                 A
CFTR_HUMAN          1297        S           CFTR_AOTNA          221                 T
CFTR_HUMAN          1387        T           CFTR_AOTNA          300                 A
CFTR_HUMAN          1326        S           CFTR_CALJA          142                 T
CFTR_HUMAN          223         A           CFTR_CALMO          142                 V
CFTR_HUMAN          715         Q           CFTR_CALMO          162                 H
CFTR_HUMAN          1181        P           CFTR_CALMO          102                 A
CFTR_HUMAN          1315        I           CFTR_CALMO          69                  V
CFTR_HUMAN          412         A           CFTR_SAIBB          162                 V
CFTR_HUMAN          427         S           CFTR_SAIBB          102                 N
CFTR_HUMAN          739         V           CFTR_SAIBB          69                  I
CFTR_HUMAN          794         V           CFTR_SAIBB          166                 M
CFTR_HUMAN          1088        N           CFTR_SAIBB          33                  S
CFTR_HUMAN          416         N           CFTR_ATEGE          142                 S
CFTR_HUMAN          535         E           CFTR_ATEGE          162                 A
CFTR_HUMAN          727         D           CFTR_ATEGE          102                 N
CFTR_HUMAN          836         D           CFTR_ATEGE          69                  N
CFTR_HUMAN          1065        L           CFTR_ATEGE          166                 I
CFTR_HUMAN          1094        S           CFTR_ATEGE          33                  A
CFTR_HUMAN          1105        M           CFTR_ATEGE          68                  I
CFTR_HUMAN          1201        D           CFTR_ATEGE          168                 N
CFTR_HUMAN          12          V           CFTR_MICMU          142                 L
CFTR_HUMAN          115         E           CFTR_MICMU          162                 V
CFTR_HUMAN          135         T           CFTR_MICMU          102                 M
CFTR_HUMAN          164         T           CFTR_MICMU          69                  I
CFTR_HUMAN          238         A           CFTR_MICMU          166                 S
CFTR_HUMAN          445         N           CFTR_MICMU          33                  S
CFTR_HUMAN          531         S           CFTR_MICMU          68                  A
CFTR_HUMAN          693         F           CFTR_MICMU          168                 I
CFTR_HUMAN          912         S           CFTR_MICMU          221                 A
CFTR_HUMAN          966         T           CFTR_MICMU          300                 A
CFTR_HUMAN          1128        R           CFTR_MICMU          345                 Q
CFTR_HUMAN          1141        S           CFTR_MICMU          33                  G
CFTR_HUMAN          1344        C           CFTR_MICMU          129                 Y
CFTR_HUMAN          1379        V           CFTR_MICMU          206                 I
CFTR_HUMAN          12          V           CFTR_OTOGA          142                 F
CFTR_HUMAN          236         F           CFTR_OTOGA          162                 V
CFTR_HUMAN          405         F           CFTR_OTOGA          102                 I
CFTR_HUMAN          805         L           CFTR_OTOGA          69                  M
CFTR_HUMAN          915         V           CFTR_OTOGA          166                 L
CFTR_HUMAN          1109        I           CFTR_OTOGA          33                  V
CFTR_HUMAN          1248        S           CFTR_OTOGA          68                  A
CFTR_HUMAN          1266        E           CFTR_OTOGA          168                 D
CFTR_HUMAN          1412        Q           CFTR_OTOGA          221                 R
CFTR_HUMAN          510         V           Q2IBF9_EULMM        142                 I
CG010_HUMAN         84          A           Q5RAD9_PONAB        142                 V
CG010_HUMAN         127         K           Q5RAD9_PONAB        162                 R
CG010_HUMAN         157         E           Q5RAD9_PONAB        102                 K
CG010_HUMAN         177         S           Q5RAD9_PONAB        69                  P
CG010_HUMAN         313         N           Q5RAD9_PONAB        166                 D
CG010_HUMAN         347         Y           Q5RAD9_PONAB        33                  H
CG031_HUMAN         82          Y           Q4R6T8_MACFA        142                 C
CG031_HUMAN         108         V           Q4R6T8_MACFA        162                 I
CG031_HUMAN         122         V           Q4R6T8_MACFA        102                 L
CG031_HUMAN         233         V           Q4R6T8_MACFA        33                  I
CG031_HUMAN         257         W           Q4R6T8_MACFA        68                  L
CG031_HUMAN         459         D           Q4R6T8_MACFA        168                 N
CG031_HUMAN         525         V           Q4R6T8_MACFA        221                 I
CG057_HUMAN         24          V           Q95K26_MACFA        142                 L
CG057_HUMAN         96          V           Q95K26_MACFA        162                 M
CG063_HUMAN         78          Y           CG063_PAPAN         142                 F
CG063_HUMAN         119         G           CG063_PAPAN         162                 S
CG063_HUMAN         294         K           CG063_PAPAN         102                 T
CG063_HUMAN         582         V           CG063_PAPAN         69                  L
CG063_HUMAN         697         Q           CG063_PAPAN         166                 H
CG063_HUMAN         747         I           CG063_PAPAN         33                  V
CG063_HUMAN         777         T           CG063_PAPAN         68                  I
CG063_HUMAN         838         D           CG063_PAPAN         168                 N
CG063_HUMAN         854         S           CG063_PAPAN         221                 R
CG063_HUMAN         907         V           CG063_PAPAN         300                 A
CG063_HUMAN         930         K           CG063_PAPAN         345                 E
CG063_HUMAN         98          S           CG063_CALJA         142                 A
CG063_HUMAN         183         S           CG063_CALJA         162                 C
CG063_HUMAN         232         T           CG063_CALJA         102                 S
CG063_HUMAN         245         T           CG063_CALJA         69                  A
CG063_HUMAN         333         T           CG063_CALJA         166                 A
CG063_HUMAN         350         L           CG063_CALJA         33                  I
CG063_HUMAN         373         V           CG063_CALJA         68                  I
CG063_HUMAN         522         P           CG063_CALJA         168                 T
CG063_HUMAN         547         N           CG063_CALJA         221                 H
CG063_HUMAN         650         Q           CG063_CALJA         300                 R
CGAT1_HUMAN         40          E           Q9N011_MACFA        142                 D
CGAT1_HUMAN         60          V           Q9N011_MACFA        162                 I
CGAT1_HUMAN         108         L           Q9N011_MACFA        102                 P
CGAT1_HUMAN         277         R           Q9N011_MACFA        166                 W
CGAT2_HUMAN         26          V           Q5R9J6_PONAB        142                 I
CGAT2_HUMAN         100         R           Q5R9J6_PONAB        162                 K
CGB1_HUMAN          167         D           B4XAN3_PANTR        142                 A
CGB1_HUMAN          81          T           B4XAN4_PANTR        142                 I
CGB1_HUMAN          51          S           B4XAN2_PANTR        142                 T
CGB1_HUMAN          77          I           Q8WNC5_PONPY        142                 V
CGB1_HUMAN          116         S           Q8WNC5_PONPY        162                 Y
CGB1_HUMAN          168         S           Q8WNC5_PONPY        102                 P
CGB1_HUMAN          132         Y           Q8WNC6_PONPY        142                 C
CGHB_HUMAN          21          S           B4XAN2_PANTR        142                 T
CGHB_HUMAN          137         D           B4XAN2_PANTR        162                 A
CGHB_HUMAN          51          T           B4XAN4_PANTR        142                 I
CGHB_HUMAN          47          I           Q8WNC5_PONPY        142                 V
CGHB_HUMAN          86          S           Q8WNC5_PONPY        162                 Y
CGHB_HUMAN          138         S           Q8WNC5_PONPY        102                 P
CGHB_HUMAN          102         Y           Q8WNC6_PONPY        142                 C
CGL_HUMAN           28          D           CGL_MACFA           142                 E
CGL_HUMAN           231         S           CGL_MACFA           162                 R
CGL_HUMAN           250         I           CGL_MACFA           102                 L
CGL_HUMAN           285         W           CGL_MACFA           69                  G
CGL_HUMAN           303         V           CGL_MACFA           166                 A
CGL_HUMAN           314         V           CGL_MACFA           33                  I
CGL_HUMAN           348         A           CGL_MACFA           68                  V
CGL_HUMAN           360         L           CGL_MACFA           168                 P
CGL_HUMAN           384         E           CGL_MACFA           221                 K
CGL_HUMAN           59          E           Q5RFI1_PONAB        142                 V
CGL_HUMAN           115         G           Q5RFI1_PONAB        162                 A
CGL_HUMAN           233         H           Q5RFI1_PONAB        102                 Y
CGL_HUMAN           263         H           Q5RFI1_PONAB        69                  Q
CH3L1_HUMAN         46          L           CH3L1_PONAB         142                 I
CH3L1_HUMAN         108         K           CH3L1_PONAB         162                 N
CH3L1_HUMAN         144         R           CH3L1_PONAB         102                 Q
CH3L1_HUMAN         158         K           CH3L1_PONAB         69                  R
CH3L1_HUMAN         178         L           CH3L1_PONAB         166                 V
CH3L1_HUMAN         248         G           CH3L1_PONAB         33                  E
CH3L1_HUMAN         343         D           CH3L1_PONAB         68                  E
CH60_HUMAN          42          Q           CH60_PONAB          142                 R
CH60_HUMAN          254         I           CH60_PONAB          162                 V
CH60_HUMAN          359         K           CH60_PONAB          102                 E
CH60_HUMAN          432         V           CH60_PONAB          69                  A
CH60_HUMAN          402         A           Q3YAN7_MACMU        142                 V
CHCH6_HUMAN         83          M           A6MK72_CALJA        142                 T
CHCH6_HUMAN         175         E           A6MK72_CALJA        162                 Q
CHCH6_HUMAN         186         S           A6MK72_CALJA        102                 R
CHD4_HUMAN          1557        V           Q5ISS3_MACFA        142                 A
CHD5_HUMAN          968         F           Q5NV93_PONAB        142                 L
CHLE_HUMAN          37          K           Q5R7Z4_PONAB        142                 E
CHLE_HUMAN          49          F           Q5R7Z4_PONAB        162                 L
CHLE_HUMAN          94          C           Q5R7Z4_PONAB        102                 Y
CHLE_HUMAN          273         N           Q5R7Z4_PONAB        69                  T
CHLE_HUMAN          313         P           Q5R7Z4_PONAB        166                 L
CHLE_HUMAN          344         Q           Q5R7Z4_PONAB        33                  E
CHLE_HUMAN          552         S           Q5R7Z4_PONAB        68                  L
CHLE_HUMAN          33          I           D4P3V7_MACFA        142                 V
CHLE_HUMAN          138         L           D4P3V7_MACFA        162                 M
CHLE_HUMAN          255         F           D4P3V7_MACFA        102                 S
CHLE_HUMAN          482         D           D4P3V7_MACFA        69                  V
CHLE_HUMAN          579         N           D4P3V7_MACFA        166                 S
CHRD1_HUMAN         86          C           Q4R7U2_MACFA        142                 S
CHRD1_HUMAN         142         N           Q4R7U2_MACFA        162                 D
CHRD1_HUMAN         167         Q           Q4R7U2_MACFA        102                 R
CHRD1_HUMAN         215         K           Q4R7U2_MACFA        69                  R
CHRD1_HUMAN         303         T           Q4R7U2_MACFA        166                 N
CHSS2_HUMAN         78          E           B0KWJ4_CALJA        142                 A
CHSS2_HUMAN         213         T           B0KWJ4_CALJA        162                 A
CHSS2_HUMAN         317         H           B0KWJ4_CALJA        102                 R
CHSS2_HUMAN         329         D           B0KWJ4_CALJA        69                  N
CHSS2_HUMAN         557         V           B0KWJ4_CALJA        166                 A
CHSS2_HUMAN         654         P           B0KWJ4_CALJA        33                  S
CHSS2_HUMAN         749         L           B0KWJ4_CALJA        68                  R
CHSS2_HUMAN         128         T           B1MTK5_CALMO        142                 A
CHSS2_HUMAN         302         H           B1MTK5_CALMO        162                 Y
CHSS2_HUMAN         619         V           B1MTK5_CALMO        102                 M
CHSS2_HUMAN         104         V           B5SNN2_OTOGA        142                 I
CHSS2_HUMAN         154         A           B5SNN2_OTOGA        162                 V
CHSS2_HUMAN         215         H           B5SNN2_OTOGA        102                 R
CHSS2_HUMAN         254         M           B5SNN2_OTOGA        69                  T
CHSS2_HUMAN         274         R           B5SNN2_OTOGA        166                 H
CHSS2_HUMAN         428         T           B5SNN2_OTOGA        33                  A
CHSS2_HUMAN         464         T           B5SNN2_OTOGA        68                  M
CHSS2_HUMAN         673         A           B5SNN2_OTOGA        168                 V
CHSS2_HUMAN         695         S           B5SNN2_OTOGA        221                 L
CHST8_HUMAN         329         D           A6MLI4_CALJA        142                 E
CHSTA_HUMAN         74          Q           CHSTA_PONAB         142                 R
CHSTA_HUMAN         146         S           CHSTA_PONAB         162                 P
CHSTA_HUMAN         232         T           CHSTA_PONAB         102                 S
CI078_HUMAN         178         L           CI078_PONAB         142                 Q
CI093_HUMAN         725         M           Q95JX7_MACFA        142                 T
CI093_HUMAN         761         T           Q95JX7_MACFA        162                 A
CI093_HUMAN         793         T           Q95JX7_MACFA        102                 I
CI093_HUMAN         966         T           Q95JX7_MACFA        69                  M
CI093_HUMAN         977         L           Q95JX7_MACFA        166                 F
CI093_HUMAN         1050        E           Q95JX7_MACFA        33                  Q
CI093_HUMAN         1069        K           Q95JX7_MACFA        68                  R
CI093_HUMAN         1150        V           Q95JX7_MACFA        168                 I
CI093_HUMAN         1218        M           Q95JX7_MACFA        221                 T
CIA30_HUMAN         112         P           CIA30_GORGO         142                 S
CIA30_HUMAN         186         I           CIA30_GORGO         162                 K
CING_HUMAN          92          L           CING_CALJA          142                 S
CING_HUMAN          103         K           CING_CALJA          162                 R
CING_HUMAN          218         F           CING_CALJA          102                 L
CING_HUMAN          383         Q           CING_CALJA          69                  R
CING_HUMAN          399         R           CING_CALJA          166                 Q
CING_HUMAN          575         D           CING_CALJA          33                  E
CING_HUMAN          661         A           CING_CALJA          68                  S
CING_HUMAN          678         L           CING_CALJA          168                 F
CING_HUMAN          690         D           CING_CALJA          221                 N
CING_HUMAN          706         T           CING_CALJA          300                 A
CING_HUMAN          830         G           CING_CALJA          345                 S
CING_HUMAN          843         R           CING_CALJA          33                  K
CING_HUMAN          903         S           CING_CALJA          129                 N
CING_HUMAN          970         T           CING_CALJA          206                 A
CING_HUMAN          1129        V           CING_CALJA          54                  L
CING_HUMAN          1176        S           CING_CALJA          330                 G
CING_HUMAN          130         H           CING_PAPAN          142                 Q
CING_HUMAN          187         A           CING_PAPAN          162                 S
CING_HUMAN          344         V           CING_PAPAN          102                 I
CING_HUMAN          448         H           CING_PAPAN          69                  Q
CING_HUMAN          630         R           CING_PAPAN          166                 Q
CING_HUMAN          839         R           CING_PAPAN          33                  H
CING_HUMAN          871         E           CING_PAPAN          68                  D
CING_HUMAN          1001        M           CING_PAPAN          168                 L
CING_HUMAN          1165        N           CING_PAPAN          221                 H
CING_HUMAN          80          N           CING_CALMO          142                 S
CING_HUMAN          103         K           CING_CALMO          162                 Q
CING_HUMAN          181         S           CING_CALMO          102                 G
CING_HUMAN          325         T           CING_CALMO          69                  A
CING_HUMAN          371         E           CING_CALMO          166                 D
CING_HUMAN          603         V           CING_CALMO          33                  A
CING_HUMAN          618         T           CING_CALMO          68                  A
CING_HUMAN          662         V           CING_CALMO          168                 G
CING_HUMAN          753         V           CING_CALMO          221                 A
CING_HUMAN          814         N           CING_CALMO          300                 T
CING_HUMAN          872         D           CING_CALMO          345                 E
CJ090_HUMAN         200         R           Q95K06_MACFA        142                 G
CJ090_HUMAN         262         D           Q95K06_MACFA        162                 N
CJ090_HUMAN         282         S           Q95K06_MACFA        102                 G
CJ090_HUMAN         295         N           Q95K06_MACFA        69                  S
CJ090_HUMAN         351         R           Q95K06_MACFA        166                 G
CK5P2_HUMAN         249         C           CK5P2_PANTR         162                 S
CK5P2_HUMAN         479         I           CK5P2_PANTR         102                 V
CK5P2_HUMAN         522         G           CK5P2_PANTR         166                 S
CK5P2_HUMAN         586         K           CK5P2_PANTR         33                  N
CK5P2_HUMAN         727         Q           CK5P2_PANTR         68                  E
CK5P2_HUMAN         928         I           CK5P2_PANTR         168                 V
CK5P2_HUMAN         1045        R           CK5P2_PANTR         221                 T
CK5P2_HUMAN         1125        G           CK5P2_PANTR         300                 A
CK5P2_HUMAN         1162        N           CK5P2_PANTR         345                 S
CK5P2_HUMAN         1330        N           CK5P2_PANTR         33                  I
CK5P2_HUMAN         1372        R           CK5P2_PANTR         129                 Q
CK5P2_HUMAN         1389        S           CK5P2_PANTR         206                 N
CK5P2_HUMAN         1651        P           CK5P2_PANTR         54                  L
CK5P2_HUMAN         1753        I           CK5P2_PANTR         330                 V
CK5P2_HUMAN         1881        A           CK5P2_PANTR         243                 S
CK5P2_HUMAN         162         K           Q19UN4_9PRIM        142                 E
CK5P2_HUMAN         710         E           Q19UN4_9PRIM        162                 K
CK5P2_HUMAN         1201        N           Q19UN4_9PRIM        69                  H
CK5P2_HUMAN         1243        D           Q19UN4_9PRIM        166                 N
CK5P2_HUMAN         1555        Q           Q19UN4_9PRIM        33                  H
CK5P2_HUMAN         1796        R           Q19UN4_9PRIM        142                 Q
CK5P2_HUMAN         25          S           CK5P2_MACFA         142                 N
CK5P2_HUMAN         96          T           CK5P2_MACFA         162                 A
CK5P2_HUMAN         172         T           CK5P2_MACFA         102                 K
CK5P2_HUMAN         194         R           CK5P2_MACFA         69                  S
CK5P2_HUMAN         207         E           CK5P2_MACFA         166                 K
CK5P2_HUMAN         431         K           CK5P2_MACFA         33                  R
CK5P2_HUMAN         625         L           CK5P2_MACFA         68                  F
CK5P2_HUMAN         671         N           CK5P2_MACFA         168                 D
CK5P3_HUMAN         288         E           CK5P3_PONAB         142                 K
CK5P3_HUMAN         366         Q           CK5P3_PONAB         162                 R
CK5P3_HUMAN         398         M           CK5P3_PONAB         102                 T
CL029_HUMAN         40          V           CL029_PONAB         142                 I
CL029_HUMAN         100         P           CL029_PONAB         162                 A
CL029_HUMAN         124         T           CL029_PONAB         102                 I
CL029_HUMAN         197         I           CL029_PONAB         69                  V
CL035_HUMAN         531         A           Q9GKT1_MACFA        142                 T
CL035_HUMAN         542         Q           Q9GKT1_MACFA        162                 R
CL035_HUMAN         568         M           Q9GKT1_MACFA        102                 I
CL035_HUMAN         592         R           Q9GKT1_MACFA        69                  H
CL035_HUMAN         611         P           Q9GKT1_MACFA        166                 L
CL035_HUMAN         631         N           Q9GKT1_MACFA        33                  T
CL035_HUMAN         643         R           Q9GKT1_MACFA        68                  K
CL035_HUMAN         713         V           Q9GKT1_MACFA        168                 I
CL035_HUMAN         742         M           Q9GKT1_MACFA        221                 V
CL035_HUMAN         811         T           Q9GKT1_MACFA        300                 A
CL035_HUMAN         845         N           Q9GKT1_MACFA        345                 H
CL035_HUMAN         889         T           Q9GKT1_MACFA        33                  I
CL035_HUMAN         947         T           Q9GKT1_MACFA        129                 A
CL035_HUMAN         1013        S           Q9GKT1_MACFA        206                 L
CL035_HUMAN         1043        S           Q9GKT1_MACFA        54                  N
CL035_HUMAN         1108        I           Q9GKT1_MACFA        330                 V
CL035_HUMAN         1197        S           Q9GKT1_MACFA        243                 T
CL050_HUMAN         243         H           CL050_MACFA         142                 R
CL050_HUMAN         379         T           CL050_MACFA         162                 M
CL050_HUMAN         402         E           CL050_MACFA         102                 G
CLC4M_HUMAN         88          A           B2BSM3_PANPA        142                 T
CLC4M_HUMAN         141         R           B2BSM3_PANPA        162                 Q
CLC4M_HUMAN         164         R           B2BSM3_PANPA        102                 Q
CLC4M_HUMAN         187         R           B2BSM3_PANPA        69                  Q
CLC4M_HUMAN         210         E           B2BSM3_PANPA        166                 Q
CLC4M_HUMAN         223         K           B2BSM3_PANPA        33                  E
CLC4M_HUMAN         308         T           B2BSM3_PANPA        68                  S
CLC4M_HUMAN         383         V           B2BSM3_PANPA        168                 I
CLC4M_HUMAN         36          I           CLC4M_HYLLA         142                 T
CLC4M_HUMAN         73          S           CLC4M_HYLLA         162                 Y
CLC4M_HUMAN         88          A           CLC4M_HYLLA         102                 V
CLC4M_HUMAN         117         T           CLC4M_HYLLA         69                  I
CLC4M_HUMAN         131         K           CLC4M_HYLLA         166                 T
CLC4M_HUMAN         154         K           CLC4M_HYLLA         33                  R
CLC4M_HUMAN         178         L           CLC4M_HYLLA         68                  Q
CLC4M_HUMAN         282         M           CLC4M_HYLLA         168                 I
CLC4M_HUMAN         349         P           CLC4M_HYLLA         221                 S
CLC4M_HUMAN         365         N           CLC4M_HYLLA         300                 D
CLC4M_HUMAN         382         D           CLC4M_HYLLA         345                 N
CLC4M_HUMAN         131         K           CLC4M_HYLCO         142                 R
CLC4M_HUMAN         59          M           CLC4M_GORGO         142                 T
CLC4M_HUMAN         291         D           CLC4M_GORGO         102                 N
CLC4M_HUMAN         13          G           B2BSM4_PONPY        142                 D
CLC7A_HUMAN         23          Q           CLC7A_MACMU         142                 R
CLC7A_HUMAN         38          A           CLC7A_MACMU         162                 V
CLCA1_HUMAN         22          N           CLCA1_MACMU         142                 D
CLCA1_HUMAN         37          V           CLCA1_MACMU         162                 I
CLCA1_HUMAN         215         V           CLCA1_MACMU         102                 A
CLCA1_HUMAN         246         I           CLCA1_MACMU         69                  V
CLCA1_HUMAN         288         M           CLCA1_MACMU         166                 T
CLCA1_HUMAN         443         Q           CLCA1_MACMU         68                  R
CLCA1_HUMAN         540         G           CLCA1_MACMU         168                 D
CLCA1_HUMAN         552         Y           CLCA1_MACMU         221                 F
CLCA1_HUMAN         585         N           CLCA1_MACMU         300                 S
CLCA1_HUMAN         633         V           CLCA1_MACMU         345                 E
CLCA1_HUMAN         652         T           CLCA1_MACMU         33                  A
CLCA1_HUMAN         741         D           CLCA1_MACMU         129                 G
CLCA1_HUMAN         754         G           CLCA1_MACMU         206                 C
CLCKA_HUMAN         11          F           Q5RF38_PONAB        142                 S
CLCKA_HUMAN         56          L           Q5RF38_PONAB        162                 V
CLCKA_HUMAN         214         A           Q5RF38_PONAB        102                 G
CLCKA_HUMAN         234         R           Q5RF38_PONAB        69                  W
CLCKA_HUMAN         421         M           Q5RF38_PONAB        166                 I
CLCKA_HUMAN         491         L           Q5RF38_PONAB        33                  M
CLCKA_HUMAN         544         H           Q5RF38_PONAB        68                  R
CLCKA_HUMAN         667         C           Q5RF38_PONAB        168                 F
CLCKB_HUMAN         83          R           Q5RF38_PONAB        142                 G
CLCKB_HUMAN         176         M           Q5RF38_PONAB        102                 I
CLCKB_HUMAN         214         A           Q5RF38_PONAB        69                  G
CLCKB_HUMAN         259         E           Q5RF38_PONAB        166                 Q
CLCKB_HUMAN         457         I           Q5RF38_PONAB        33                  V
CLCKB_HUMAN         491         V           Q5RF38_PONAB        68                  M
CLCKB_HUMAN         524         V           Q5RF38_PONAB        168                 I
CLCKB_HUMAN         604         K           Q5RF38_PONAB        300                 Q
CLCKB_HUMAN         667         C           Q5RF38_PONAB        345                 F
CLCN6_HUMAN         302         S           Q5RCM8_PONAB        162                 G
CLCN6_HUMAN         409         G           Q5RCM8_PONAB        102                 D
CLCN6_HUMAN         458         G           Q5RCM8_PONAB        69                  S
CLCN6_HUMAN         696         S           Q5RCM8_PONAB        166                 A
CLCN6_HUMAN         741         F           Q5RCM8_PONAB        33                  L
CLCN6_HUMAN         110         F           Q5RFQ7_PONAB        142                 S
CLGN_HUMAN          308         V           Q4R7N7_MACFA        142                 A
CLGN_HUMAN          337         T           Q4R7N7_MACFA        162                 M
CLGN_HUMAN          385         I           Q4R7N7_MACFA        102                 V
CLGN_HUMAN          455         K           Q4R7N7_MACFA        69                  E
CLGN_HUMAN          478         V           Q4R7N7_MACFA        166                 I
CLGN_HUMAN          500         H           Q4R7N7_MACFA        33                  Y
CLGN_HUMAN          543         N           Q4R7N7_MACFA        68                  S
CLGN_HUMAN          599         I           Q4R7N7_MACFA        168                 M
CLIP3_HUMAN         413         G           CLIP3_PONAB         142                 R
CLK1_HUMAN          61          S           Q4R4X7_MACFA        142                 C
CLK1_HUMAN          449         R           Q4R4X7_MACFA        162                 C
CLK1_HUMAN          469         R           Q4R4X7_MACFA        102                 K
CLK1_HUMAN          166         T           Q9BGQ1_MACFA        142                 A
CLK1_HUMAN          449         R           A6MK78_CALJA        142                 H
CLK1_HUMAN          39          Q           Q5R426_PONAB        142                 R
CLK4_HUMAN          95          S           Q5R6C8_PONAB        142                 N
CLN3_HUMAN          11          F           CLN3_MACFA          142                 L
CLN3_HUMAN          66          K           CLN3_MACFA          162                 E
CLN3_HUMAN          80          T           CLN3_MACFA          102                 A
CLN3_HUMAN          157         F           CLN3_MACFA          69                  L
CLN3_HUMAN          248         A           CLN3_MACFA          166                 S
CLN3_HUMAN          309         W           CLN3_MACFA          33                  R
CLN3_HUMAN          341         R           CLN3_MACFA          68                  H
CLN3_HUMAN          357         V           CLN3_MACFA          168                 A
CLN3_HUMAN          411         A           CLN3_MACFA          221                 T
CLOCK_HUMAN         277         T           CLOCK_PONAB         142                 A
CLOCK_HUMAN         570         S           CLOCK_PONAB         162                 P
CLOCK_HUMAN         757         Q           CLOCK_PONAB         102                 R
CLOCK_HUMAN         398         T           Q865Y8_CEBAP        142                 A
CLPB_HUMAN          71          G           Q4R629_MACFA        142                 W
CLPB_HUMAN          92          P           Q4R629_MACFA        162                 L
CLPB_HUMAN          218         G           Q4R629_MACFA        102                 R
CLPB_HUMAN          320         A           Q4R629_MACFA        69                  T
CLPB_HUMAN          691         R           Q4R629_MACFA        166                 K
CLPB_HUMAN          12          L           Q5RFS9_PONAB        142                 P
CLPB_HUMAN          39          T           Q5RFS9_PONAB        162                 A
CLPB_HUMAN          52          T           Q5RFS9_PONAB        102                 A
CLPB_HUMAN          82          C           Q5RFS9_PONAB        69                  R
CLPB_HUMAN          116         C           Q5RFS9_PONAB        166                 W
CLPB_HUMAN          147         M           Q5RFS9_PONAB        33                  T
CLUS_HUMAN          55          Q           Q5ISQ2_MACFA        142                 E
CLUS_HUMAN          98          L           Q5ISQ2_MACFA        162                 F
CLUS_HUMAN          154         M           Q5ISQ2_MACFA        102                 I
CLUS_HUMAN          346         K           Q5ISQ2_MACFA        69                  Q
CLUS_HUMAN          371         R           Q5ISQ2_MACFA        166                 Q
CLUS_HUMAN          397         D           Q5ISQ2_MACFA        33                  G
CMA1_HUMAN          50          F           CMA1_PAPHA          142                 S
CMA1_HUMAN          180         D           CMA1_PAPHA          162                 Y
CMA1_HUMAN          222         S           CMA1_PAPHA          102                 L
CMA1_HUMAN          65          A           CMA1_MACFA          142                 V
CMA1_HUMAN          84          E           CMA1_MACFA          162                 K
CMA1_HUMAN          193         R           Q9TTG4_ATEBE        142                 K
CMC1_HUMAN          32          R           CMC1_PONAB          142                 H
CMC1_HUMAN          176         M           CMC1_PONAB          162                 V
CMC1_HUMAN          615         A           A6MK51_CALJA        142                 S
CMC1_HUMAN          596         V           Q8I027_MACFA        142                 L
CMC2_HUMAN          35          M           CMC2_MACFA          142                 T
CMC2_HUMAN          65          V           CMC2_MACFA          162                 A
CMC2_HUMAN          174         R           CMC2_MACFA          102                 S
CMC2_HUMAN          274         Q           CMC2_MACFA          69                  R
CMC2_HUMAN          567         R           CMC2_MACFA          166                 K
CN045_HUMAN         14          K           CN045_MACFA         142                 R
CN045_HUMAN         126         N           CN045_MACFA         162                 D
CN045_HUMAN         154         K           CN045_MACFA         102                 R
CN045_HUMAN         196         E           CN045_MACFA         69                  K
CN045_HUMAN         215         I           CN045_MACFA         166                 V
CN045_HUMAN         230         D           CN045_MACFA         33                  V
CN045_HUMAN         258         T           CN045_MACFA         68                  A
CN045_HUMAN         271         V           CN045_MACFA         168                 I
CN045_HUMAN         300         S           CN045_MACFA         221                 G
CN045_HUMAN         398         T           CN045_MACFA         300                 A
CN045_HUMAN         470         R           CN045_MACFA         345                 K
CN135_HUMAN         477         C           Q4R8G8_MACFA        142                 S
CN135_HUMAN         498         T           Q4R8G8_MACFA        162                 S
CN135_HUMAN         571         V           Q4R8G8_MACFA        102                 I
CN135_HUMAN         665         M           Q4R8G8_MACFA        69                  I
CN135_HUMAN         678         S           Q4R8G8_MACFA        166                 C
CN135_HUMAN         713         R           Q4R8G8_MACFA        33                  G
CN135_HUMAN         761         I           Q4R8G8_MACFA        68                  V
CN135_HUMAN         819         N           Q4R8G8_MACFA        168                 D
CN135_HUMAN         948         Y           Q4R8G8_MACFA        221                 F
CN135_HUMAN         963         K           Q4R8G8_MACFA        300                 N
CN135_HUMAN         1000        G           Q4R8G8_MACFA        345                 S
CN135_HUMAN         1057        R           Q4R8G8_MACFA        33                  C
CN37_HUMAN          26          A           CN37_PONAB          142                 T
CN37_HUMAN          47          L           CN37_PONAB          162                 Q
CN37_HUMAN          157         D           CN37_PONAB          102                 G
CN37_HUMAN          227         V           CN37_PONAB          69                  I
CNDP1_HUMAN         80          V           Q5RA69_PONAB        142                 M
CNDP1_HUMAN         250         M           Q5RA69_PONAB        162                 T
CNDP1_HUMAN         300         V           Q5RA69_PONAB        102                 A
CNDP1_HUMAN         321         R           Q5RA69_PONAB        69                  W
CNDP1_HUMAN         361         T           Q5RA69_PONAB        166                 A
CNDP1_HUMAN         385         A           Q5RA69_PONAB        33                  V
CNDP1_HUMAN         423         D           Q5RA69_PONAB        68                  N
CNDP1_HUMAN         463         K           Q5RA69_PONAB        168                 R
CNDP2_HUMAN         126         Y           CNDP2_PONAB         142                 H
CNDP2_HUMAN         151         G           CNDP2_PONAB         162                 D
CNDP2_HUMAN         180         R           CNDP2_PONAB         102                 Q
CNDP2_HUMAN         300         H           CNDP2_PONAB         69                  N
CNDP2_HUMAN         354         G           CNDP2_PONAB         166                 S
CNDP2_HUMAN         454         Y           CNDP2_PONAB         33                  H
CNTN1_HUMAN         121         G           Q5RDU0_PONAB        142                 W
CNTN2_HUMAN         145         A           Q5RDT8_PONAB        142                 T
CNTN2_HUMAN         230         A           Q5RDT8_PONAB        162                 V
CNTN2_HUMAN         437         L           Q5RDT8_PONAB        102                 V
CNTN2_HUMAN         491         E           Q5RDT8_PONAB        69                  D
CNTN2_HUMAN         706         R           Q5RDT8_PONAB        166                 K
CNTN2_HUMAN         796         D           Q8WMI7_MACMU        142                 E
CNTN6_HUMAN         17          S           Q5R6D4_PONAB        142                 C
CNTN6_HUMAN         35          V           Q5R6D4_PONAB        162                 I
CNTN6_HUMAN         87          N           Q5R6D4_PONAB        102                 S
CNTN6_HUMAN         328         H           Q5R6D4_PONAB        69                  Y
CNTN6_HUMAN         430         G           Q5R6D4_PONAB        166                 E
CNTN6_HUMAN         488         A           Q5R6D4_PONAB        33                  T
CNTN6_HUMAN         570         H           Q5R6D4_PONAB        68                  N
CNTN6_HUMAN         688         E           Q5R6D4_PONAB        168                 K
CNTN6_HUMAN         708         H           Q5R6D4_PONAB        221                 N
CNTN6_HUMAN         811         L           Q5R6D4_PONAB        300                 V
CNTN6_HUMAN         952         I           Q5R6D4_PONAB        345                 V
CNTN6_HUMAN         1004        F           Q5R6D4_PONAB        33                  L
CNTP1_HUMAN         1146        I           Q8SPG0_MACMU        142                 V
CNTP2_HUMAN         46          V           CNTP2_PONAB         142                 G
CNTP2_HUMAN         215         N           CNTP2_PONAB         162                 K
CNTP2_HUMAN         280         V           CNTP2_PONAB         102                 I
CNTP2_HUMAN         565         H           CNTP2_PONAB         69                  R
CNTP2_HUMAN         586         S           CNTP2_PONAB         166                 T
CNTP2_HUMAN         686         V           CNTP2_PONAB         33                  I
CNTP2_HUMAN         885         V           CNTP2_PONAB         68                  I
CNTP2_HUMAN         1034        D           CNTP2_PONAB         168                 E
CNTP2_HUMAN         1125        F           Q8WMJ5_MACMU        142                 I
CNTP2_HUMAN         1151        S           Q8WMJ5_MACMU        162                 L
CNTP4_HUMAN         707         E           Q8WMJ8_MACMU        142                 G
CNTP4_HUMAN         754         A           Q8WMJ8_MACMU        162                 S
CNTP5_HUMAN         28          Y           Q0V8T2_PANTR        142                 H
CNTP5_HUMAN         245         G           Q0V8T2_PANTR        162                 D
CNTP5_HUMAN         362         E           Q0V8T2_PANTR        102                 K
CNTP5_HUMAN         1008        V           Q0V8T1_PANTR        142                 I
CNTP5_HUMAN         1065        V           Q0V8T1_PANTR        162                 A
CNTP5_HUMAN         1128        P           Q0V8T1_PANTR        102                 L
CO2_HUMAN           74          G           CO2_PONPY           142                 R
CO2_HUMAN           318         E           CO2_PONPY           162                 D
CO2_HUMAN           651         N           CO2_PONPY           102                 S
CO2_HUMAN           303         K           CO2_PANTR           142                 R
CO2_HUMAN           528         Q           CO2_PANTR           162                 R
CO2_HUMAN           301         E           CO2_GORGO           142                 K
CO2_HUMAN           356         L           CO2_GORGO           162                 I
CO2_HUMAN           391         H           CO2_GORGO           102                 R
CO2_HUMAN           20          S           Q5RE78_PONAB        142                 L
CO2_HUMAN           255         L           Q5RE78_PONAB        102                 P
CO2_HUMAN           316         M           Q5RE78_PONAB        69                  I
CO2_HUMAN           610         K           Q5RE78_PONAB        166                 E
CO3_HUMAN           1308        T           Q2PFN7_MACFA        142                 I
CO3_HUMAN           1354        D           Q2PFN7_MACFA        162                 G
CO3_HUMAN           1412        A           Q2PFN7_MACFA        102                 V
CO3_HUMAN           1459        L           Q2PFN7_MACFA        69                  I
CO3_HUMAN           1486        E           Q2PFN7_MACFA        166                 A
CO3_HUMAN           1552        V           Q2PFN7_MACFA        33                  A
CO3_HUMAN           1568        T           Q2PFN7_MACFA        68                  I
CO3_HUMAN           1599        K           Q2PFN7_MACFA        168                 R
CO3_HUMAN           1493        Y           A6MK21_CALJA        142                 F
CO3_HUMAN           1618        L           A6MK21_CALJA        162                 I
CO3A1_HUMAN         170         A           Q9BDZ1_MACMU        142                 G
CO4A_HUMAN          63          R           Q5RFB4_PONAB        142                 H
CO4A_HUMAN          113         H           Q5RFB4_PONAB        162                 Q
CO4A_HUMAN          130         I           Q5RFB4_PONAB        102                 V
CO4A_HUMAN          177         M           Q5RFB4_PONAB        69                  T
CO4A_HUMAN          193         M           Q5RFB4_PONAB        166                 I
CO4A_HUMAN          329         G           Q5RFB4_PONAB        68                  S
CO4A_HUMAN          377         H           Q5RFB4_PONAB        168                 R
CO4A_HUMAN          408         T           Q5RFB4_PONAB        221                 R
CO4A_HUMAN          424         N           Q5RFB4_PONAB        300                 S
CO4A_HUMAN          528         S           Q5RFB4_PONAB        345                 L
CO4A_HUMAN          540         S           Q5RFB4_PONAB        33                  A
CO4A_HUMAN          1120        P           Q29424_PANTR        142                 L
CO4A_HUMAN          1187        L           Q29424_PANTR        162                 H
CO4A_HUMAN          1073        D           Q28421_9PRIM        142                 G
CO4A_HUMAN          1095        G           Q28796_PANTR        142                 V
CO4A_HUMAN          1104        S           Q28777_PONPY        142                 C
CO4A_HUMAN          324         E           Q6XMI7_TRACR        142                 G
CO4B_HUMAN          63          R           Q5RFB4_PONAB        142                 H
CO4B_HUMAN          113         H           Q5RFB4_PONAB        162                 Q
CO4B_HUMAN          130         I           Q5RFB4_PONAB        102                 V
CO4B_HUMAN          177         M           Q5RFB4_PONAB        69                  T
CO4B_HUMAN          193         M           Q5RFB4_PONAB        166                 I
CO4B_HUMAN          329         G           Q5RFB4_PONAB        68                  S
CO4B_HUMAN          377         H           Q5RFB4_PONAB        168                 R
CO4B_HUMAN          408         T           Q5RFB4_PONAB        221                 R
CO4B_HUMAN          424         N           Q5RFB4_PONAB        300                 S
CO4B_HUMAN          528         S           Q5RFB4_PONAB        345                 L
CO4B_HUMAN          540         S           Q5RFB4_PONAB        33                  A
CO4B_HUMAN          1073        D           Q28421_9PRIM        142                 G
CO4B_HUMAN          1127        S           Q28421_9PRIM        162                 G
CO4B_HUMAN          1095        G           Q28796_PANTR        142                 V
CO4B_HUMAN          1104        S           Q28777_PONPY        142                 C
CO4B_HUMAN          1187        L           Q28777_PONPY        162                 H
CO4B_HUMAN          324         E           Q6XMI7_TRACR        142                 G
CO6_HUMAN           97          I           CO6_PANTR           142                 V
CO6_HUMAN           119         A           CO6_PANTR           162                 E
CO6_HUMAN           411         A           CO6_PANTR           102                 V
CO6_HUMAN           452         G           CO6_PANTR           69                  A
CO6_HUMAN           567         Q           CO6_PANTR           166                 H
CO6_HUMAN           593         A           CO6_PANTR           33                  V
CO6_HUMAN           663         L           CO6_PANTR           68                  S
CO6_HUMAN           702         T           CO6_PANTR           168                 R
CO6_HUMAN           770         K           CO6_PANTR           221                 R
CO6_HUMAN           841         R           CO6_PANTR           300                 H
CO6_HUMAN           28          A           CO6_PONPY           142                 P
CO6_HUMAN           337         V           CO6_PONPY           162                 I
CO6_HUMAN           435         Q           CO6_PONPY           102                 E
CO6_HUMAN           511         L           CO6_PONPY           69                  F
CO6_HUMAN           600         R           CO6_PONPY           166                 H
CO6_HUMAN           633         V           CO6_PONPY           33                  I
CO6_HUMAN           648         V           CO6_PONPY           68                  I
CO6_HUMAN           916         T           CO6_PONPY           168                 A
CO7_HUMAN           237         S           CO7_PONAB           162                 T
CO7_HUMAN           260         A           CO7_PONAB           102                 T
CO7_HUMAN           387         G           CO7_PONAB           166                 S
CO7_HUMAN           511         P           CO7_PONAB           33                  S
CO7_HUMAN           536         V           CO7_PONAB           68                  I
CO7_HUMAN           618         R           CO7_PONAB           168                 Q
CO7_HUMAN           687         R           CO7_PONAB           221                 H
CO7_HUMAN           822         A           CO7_PONAB           300                 S
CO7_HUMAN           723         P           A6MKY6_CALJA        142                 S
CO7_HUMAN           745         M           A6MKY6_CALJA        162                 L
CO7_HUMAN           760         R           A6MKY6_CALJA        102                 M
CO7_HUMAN           808         V           A6MKY6_CALJA        69                  M
COASY_HUMAN         489         A           A6MKR1_CALJA        142                 V
COASY_HUMAN         508         E           A6MKR1_CALJA        162                 D
COF2_HUMAN          146         R           B0CM41_PAPAN        142                 C
COG7_HUMAN          99          Q           Q5RES0_PONAB        142                 R
COG7_HUMAN          120         L           Q5RES0_PONAB        162                 F
COG7_HUMAN          138         I           Q5RES0_PONAB        102                 T
COG7_HUMAN          245         S           Q5RES0_PONAB        69                  P
COG7_HUMAN          288         G           Q5RES0_PONAB        166                 E
COG7_HUMAN          406         V           Q5RES0_PONAB        33                  I
COG7_HUMAN          454         P           Q5RES0_PONAB        68                  S
COG7_HUMAN          512         G           Q5RES0_PONAB        168                 A
COG7_HUMAN          523         N           Q5RES0_PONAB        221                 S
COG7_HUMAN          653         E           Q5RES0_PONAB        300                 G
COG7_HUMAN          115         K           Q95JR5_MACFA        142                 R
COG7_HUMAN          364         D           Q95JR5_MACFA        162                 N
COG7_HUMAN          410         V           Q95JR5_MACFA        102                 I
COG7_HUMAN          615         E           Q95JR5_MACFA        69                  D
COIL_HUMAN          56          F           Q4R685_MACFA        142                 L
COIL_HUMAN          71          S           Q4R685_MACFA        162                 N
COIL_HUMAN          102         I           Q4R685_MACFA        102                 S
COIL_HUMAN          321         A           Q4R685_MACFA        69                  S
COIL_HUMAN          381         A           Q4R685_MACFA        166                 P
COIL_HUMAN          444         K           Q4R685_MACFA        33                  T
COIL_HUMAN          457         P           Q4R685_MACFA        68                  Q
COIL_HUMAN          537         A           Q4R685_MACFA        168                 T
COIL_HUMAN          555         K           Q4R685_MACFA        221                 R
COL12_HUMAN         221         T           Q6J9J6_9PRIM        142                 M
COLI_HUMAN          60          M           COLI_MACNE          142                 V
COLI_HUMAN          113         C           Q8HZB2_9PRIM        142                 R
COLI_HUMAN          185         L           Q8HZB2_9PRIM        162                 P
COLI_HUMAN          222         R           Q8HZB2_9PRIM        102                 G
COLI_HUMAN          129         K           Q8HZB1_PONPY        142                 E
COLI_HUMAN          180         L           Q8HZB1_PONPY        162                 P
COM1_HUMAN          16          T           Q5R5K7_PONAB        142                 I
COM1_HUMAN          155         C           Q5R5K7_PONAB        162                 R
COM1_HUMAN          238         A           Q5R5K7_PONAB        102                 T
COM1_HUMAN          289         N           Q5R5K7_PONAB        69                  D
COM1_HUMAN          333         T           Q5R5K7_PONAB        166                 M
COM1_HUMAN          425         G           Q5R5K7_PONAB        33                  V
COM1_HUMAN          515         K           Q5R5K7_PONAB        68                  R
COM1_HUMAN          584         F           Q5R5K7_PONAB        168                 V
COM1_HUMAN          756         T           Q5R5K7_PONAB        221                 A
COM1_HUMAN          783         G           Q5R5K7_PONAB        300                 D
COM1_HUMAN          801         K           Q5R5K7_PONAB        345                 R
COMP_HUMAN          164         Q           A5A6P0_PANTR        142                 E
COMP_HUMAN          218         A           A5A6P0_PANTR        162                 E
COMP_HUMAN          295         V           A5A6P0_PANTR        102                 A
COMP_HUMAN          661         E           Q4R3N3_MACFA        142                 D
COPA_HUMAN          551         Y           Q5R7D6_PONAB        142                 C
COPA_HUMAN          604         I           Q5R7D6_PONAB        162                 T
COPA_HUMAN          146         T           Q4R3Q0_MACFA        142                 S
COPA_HUMAN          1009        R           Q4R3Q0_MACFA        142                 Q
COPA_HUMAN          1119        K           Q4R3Q0_MACFA        162                 M
COPA_HUMAN          1153        T           Q4R3Q0_MACFA        102                 A
COPB2_HUMAN         498         A           COPB2_PONAB         142                 V
COPB2_HUMAN         583         I           COPB2_PONAB         162                 V
COPB2_HUMAN         817         D           COPB2_PONAB         102                 E
COPB2_HUMAN         890         E           COPB2_PONAB         69                  V
COPB2_HUMAN         290         Y           COPB2_MACFA         142                 C
COPB2_HUMAN         332         D           COPB2_MACFA         162                 N
COPB2_HUMAN         411         I           COPB2_MACFA         102                 V
COPB2_HUMAN         472         D           COPB2_MACFA         69                  G
COPB2_HUMAN         824         Y           COPB2_MACFA         166                 H
COPE_HUMAN          48          R           COPE_PONAB          142                 T
COQ5_HUMAN          19          R           COQ5_PONAB          142                 W
COQ5_HUMAN          103         H           COQ5_PONAB          162                 R
COQ5_HUMAN          169         V           COQ5_PONAB          102                 M
COQ5_HUMAN          299         D           COQ5_PONAB          69                  E
COR1A_HUMAN         117         M           COR1A_MACFA         142                 V
COR1A_HUMAN         141         T           COR1A_MACFA         162                 P
COR1A_HUMAN         167         M           COR1A_MACFA         102                 V
COR1A_HUMAN         208         G           COR1A_MACFA         69                  C
COR1A_HUMAN         251         D           COR1A_MACFA         166                 G
COR1B_HUMAN         186         H           COR1B_PONAB         142                 R
COR1B_HUMAN         207         R           COR1B_PONAB         162                 Q
COR1B_HUMAN         472         D           COR1B_PONAB         102                 E
COR1B_HUMAN         383         R           A6MKQ7_CALJA        142                 Q
CORIN_HUMAN         43          L           Q5KQU3_MACFA        142                 P
CORIN_HUMAN         193         T           Q5KQU3_MACFA        162                 S
CORIN_HUMAN         285         G           Q5KQU3_MACFA        102                 R
CORIN_HUMAN         477         F           Q5KQU3_MACFA        69                  L
CORIN_HUMAN         510         S           Q5KQU3_MACFA        166                 A
CORIN_HUMAN         591         Q           Q5KQU3_MACFA        33                  R
CORIN_HUMAN         671         D           Q5KQU3_MACFA        68                  N
CORIN_HUMAN         776         E           Q5KQU3_MACFA        168                 Q
CORIN_HUMAN         915         N           Q5KQU3_MACFA        221                 S
CORIN_HUMAN         954         H           Q5KQU3_MACFA        300                 Q
CORIN_HUMAN         997         R           Q5KQU3_MACFA        345                 Q
CORO7_HUMAN         46          A           CORO7_PONAB         142                 T
CORO7_HUMAN         165         A           CORO7_PONAB         162                 E
CORO7_HUMAN         202         R           CORO7_PONAB         102                 Q
CORO7_HUMAN         238         R           CORO7_PONAB         69                  H
CORO7_HUMAN         265         V           CORO7_PONAB         166                 M
CORO7_HUMAN         282         E           CORO7_PONAB         33                  K
CORO7_HUMAN         380         V           CORO7_PONAB         68                  A
CORO7_HUMAN         403         A           CORO7_PONAB         168                 T
CORO7_HUMAN         415         M           CORO7_PONAB         221                 T
CORO7_HUMAN         608         N           CORO7_PONAB         300                 D
CORO7_HUMAN         628         A           CORO7_PONAB         345                 V
CORO7_HUMAN         768         L           CORO7_PONAB         33                  M
CORO7_HUMAN         782         L           CORO7_PONAB         129                 F
CORO7_HUMAN         834         I           CORO7_PONAB         206                 S
COX1_HUMAN          415         T           C7BWV0_HOMNE        142                 A
COX1_HUMAN          46          N           D4IH19_9PRIM        142                 S
COX1_HUMAN          83          V           D4IH19_9PRIM        162                 I
COX1_HUMAN          155         V           D4IH19_9PRIM        102                 I
COX1_HUMAN          456         V           D4IH19_9PRIM        69                  A
COX1_HUMAN          452         I           D2JV65_PANTR        142                 V
COX1_HUMAN          490         M           D2JV65_PANTR        162                 T
COX1_HUMAN          24          A           COX1_PANPA          142                 T
COX1_HUMAN          109         L           B0LFP6_9PRIM        142                 F
COX1_HUMAN          393         F           B0LFP6_9PRIM        162                 C
COX1_HUMAN          439         R           Q9T9Y8_9PRIM        142                 H
COX1_HUMAN          177         T           D4QAT7_9PRIM        142                 S
COX1_HUMAN          260         Y           D4QAT7_9PRIM        162                 H
COX1_HUMAN          394         I           D4QAT7_9PRIM        102                 V
COX1_HUMAN          223         A           D4QAP8_HYLAG        142                 S
COX1_HUMAN          472         I           D4QAP8_HYLAG        162                 V
COX1_HUMAN          502         Y           D4QAP8_HYLAG        102                 H
COX1_HUMAN          278         M           COX1_PONAB          142                 V
COX1_HUMAN          97          M           A6YJS1_CERPY        142                 L
COX1_HUMAN          193         V           A6YJS1_CERPY        162                 I
COX1_HUMAN          223         A           A6YJS1_CERPY        102                 T
COX1_HUMAN          73          I           Q9T9X7_PONPY        142                 M
COX1_HUMAN          188         V           Q9T9X7_PONPY        162                 I
COX1_HUMAN          64          V           Q1AL73_CERSA        142                 I
COX1_HUMAN          357         V           Q50DK8_CERAE        142                 I
COX1_HUMAN          169         I           Q9B856_9PRIM        142                 V
COX1_HUMAN          259         T           Q9B856_9PRIM        162                 S
COX1_HUMAN          223         A           C3UWL5_THEGE        142                 V
COX1_HUMAN          189         L           C4T9B0_9PRIM        142                 M
COX1_HUMAN          359         A           C4T9B0_9PRIM        162                 S
COX1_HUMAN          469         I           Q8SJ59_TARBA        142                 V
COX1_HUMAN          29          L           C3W4Y7_MACFA        142                 M
COX1_HUMAN          69          M           C3W4Y7_MACFA        162                 T
COX1_HUMAN          254         I           C3W4Y7_MACFA        102                 V
COX1_HUMAN          394         I           C3W4Y7_MACFA        69                  M
COX1_HUMAN          365         I           Q9B857_TARBA        142                 T
COX1_HUMAN          453         L           C3UWH6_CALDO        102                 V
COX1_HUMAN          466         M           C3UWH6_CALDO        69                  I
COX1_HUMAN          406         D           C3UWF0_AOTLE        142                 N
COX1_HUMAN          419         I           C3UWF0_AOTLE        162                 V
COX1_HUMAN          453         L           C3UWF0_AOTLE        102                 I
COX1_HUMAN          136         Y           Q15GP0_PYGRO        142                 F
COX1_HUMAN          176         M           Q94ZL8_CEBAL        142                 T
COX1_HUMAN          356         I           Q94ZL8_CEBAL        162                 V
COX1_HUMAN          189         L           C4T984_GALCR        142                 I
COX1_HUMAN          189         L           C4T958_SAISC        142                 F
COX1_HUMAN          218         T           C4T958_SAISC        162                 S
COX1_HUMAN          245         I           C4T945_TARSY        142                 V
COX1_HUMAN          257         I           COX1_COLPO          142                 L
COX1_HUMAN          58          V           Q15GL4_PYGNE        142                 I
COX1_HUMAN          241         P           Q9B855_PROVE        142                 S
COX1_HUMAN          215         L           O99042_HAPGR        142                 V
COX1_HUMAN          286         I           O99042_HAPGR        162                 M
COX1_HUMAN          302         R           Q5BU83_COLGU        142                 G
COX1_HUMAN          319         K           Q9B858_SAISC        142                 T
COX1_HUMAN          382         S           Q9B859_SAIUS        142                 P
COX1_HUMAN          270         Y           O99043_GALSE        142                 F
COX1_HUMAN          84          P           Q9B861_THEGE        142                 L
COX1_HUMAN          205         G           Q9B861_THEGE        162                 S
COX1_HUMAN          242         E           Q9B861_THEGE        102                 K
COX1_HUMAN          350         V           Q9B861_THEGE        69                  M
COX1_HUMAN          74          M           C7EAA6_9PRIM        142                 L
COX1_HUMAN          45          G           Q6QTE9_PANTR        142                 A
COX1_HUMAN          39          A           Q6QF66_PANPA        142                 S
COX1_HUMAN          80          N           Q6QF71_9PRIM        142                 H
COX1_HUMAN          78          F           Q6QF78_HYLLA        142                 L
COX1_HUMAN          53          I           C3UVL4_LOPAT        142                 T
COX10_HUMAN         20          S           COX10_PONAB         142                 C
COX10_HUMAN         54          S           COX10_PONAB         162                 N
COX10_HUMAN         124         D           COX10_PONAB         102                 A
COX10_HUMAN         137         T           COX10_PONAB         69                  R
COX10_HUMAN         336         D           COX10_PONAB         166                 G
COX10_HUMAN         433         S           COX10_PONAB         33                  R
COX11_HUMAN         62          R           COX11_PONAB         142                 G
COX2_HUMAN          192         Y           C5H6I7_GORGO        142                 C
COX2_HUMAN          54          N           C7BWV1_HOMNE        142                 S
COX2_HUMAN          95          L           C7BWV1_HOMNE        162                 F
COX2_HUMAN          146         I           C7BWV1_HOMNE        102                 V
COX2_HUMAN          22          T           B4F438_HOMNE        142                 I
COX2_HUMAN          52          N           B0LFP7_9PRIM        142                 S
COX2_HUMAN          64          V           B0LFP7_9PRIM        162                 I
COX2_HUMAN          117         I           Q37474_9PRIM        142                 V
COX2_HUMAN          16          I           C5H6H9_GORGO        142                 V
COX2_HUMAN          21          I           C5H6B0_GORGO        142                 V
COX2_HUMAN          120         S           C5H6C6_GORGO        142                 T
COX2_HUMAN          191         V           COX2_GORBE          142                 L
COX2_HUMAN          37          L           C5H6A9_GORGO        142                 F
COX2_HUMAN          28          L           C5H6D0_GORGO        142                 F
COX2_HUMAN          210         V           C5H6D9_GORGO        142                 A
COX2_HUMAN          186         A           C5H6A8_GORGO        142                 V
COX2_HUMAN          165         V           Q37608_PANPA        142                 I
COX2_HUMAN          17          M           C5H6F4_GORGO        142                 V
COX2_HUMAN          126         L           C5H6D1_GORGO        142                 S
COX2_HUMAN          129         E           C5H6C3_GORGO        142                 G
COX2_HUMAN          118         F           C5H6D4_GORGO        142                 S
COX2_HUMAN          33          L           C5H6F0_GORGO        142                 P
COX2_HUMAN          128         L           C5H6A3_GORGO        142                 P
COX2_HUMAN          113         Y           C5H699_GORGO        142                 C
COX2_HUMAN          188         R           C5H6D6_GORGO        142                 W
COX2_HUMAN          162         S           C5H6F1_GORGO        142                 P
COX2_HUMAN          111         T           C5H6G0_GORGO        142                 A
COX2_HUMAN          133         L           C5H6G0_GORGO        162                 P
COX2_HUMAN          76          I           C5H6G3_GORGO        142                 T
COX2_HUMAN          23          F           C5H6G4_GORGO        142                 S
COX2_HUMAN          173         D           Q37473_9PRIM        142                 H
COX2_HUMAN          22          T           D4QAS5_HYLSY        142                 S
COX2_HUMAN          35          C           D4QAS5_HYLSY        162                 S
COX2_HUMAN          56          S           D4QAS5_HYLSY        102                 T
COX2_HUMAN          137         D           D4QAS5_HYLSY        69                  E
COX2_HUMAN          150         I           D4QAS5_HYLSY        166                 V
COX2_HUMAN          74          V           Q58YK4_CERLH        142                 I
COX2_HUMAN          187         T           Q58YK4_CERLH        162                 M
COX3_HUMAN          40          M           B4F441_HOMNE        142                 T
COX3_HUMAN          84          I           B4F441_HOMNE        162                 V
COX3_HUMAN          62          T           D2JV43_PANTR        142                 M
COX3_HUMAN          219         F           D2JV43_PANTR        162                 L
COX3_HUMAN          51          T           B0LFQ0_9PRIM        142                 M
COX3_HUMAN          73          P           B0LFQ0_9PRIM        162                 L
COX3_HUMAN          114         G           B0LFQ0_9PRIM        102                 A
COX3_HUMAN          184         S           B0LFQ0_9PRIM        69                  A
COX3_HUMAN          236         E           COX3_PANTR          142                 Q
COX3_HUMAN          81          Y           D2JV17_PANTR        142                 C
COX3_HUMAN          91          V           D2JV30_PANTR        142                 A
COX3_HUMAN          159         M           D2JV30_PANTR        162                 T
COX3_HUMAN          27          M           COX3_HYLLA          142                 L
COX3_HUMAN          91          V           D4QAS8_HYLSY        142                 I
COX3_HUMAN          135         S           COX3_PONPY          162                 A
COX3_HUMAN          157         N           COX3_PONPY          102                 T
COX3_HUMAN          171         L           COX3_PONPY          69                  I
COX3_HUMAN          122         T           COX3_PONAB          142                 I
COX3_HUMAN          199         V           COX3_PONAB          162                 M
COX3_HUMAN          73          P           Q5BU92_TRAOB        142                 T
COX3_HUMAN          111         Q           Q5BU92_TRAOB        162                 H
COX3_HUMAN          143         S           Q5BU92_TRAOB        102                 T
COX3_HUMAN          157         N           Q5BU92_TRAOB        69                  K
COX41_HUMAN         44          H           COX41_GORGO         142                 Y
COX41_HUMAN         39          M           COX41_HYLAG         142                 V
COX41_HUMAN         54          H           COX41_HYLAG         162                 L
COX41_HUMAN         117         V           COX41_HYLAG         102                 I
COX41_HUMAN         89          S           COX41_PRECR         142                 T
CP058_HUMAN         26          A           CP058_PONAB         142                 V
CP058_HUMAN         105         S           CP058_PONAB         162                 G
CP058_HUMAN         241         A           CP058_PONAB         102                 V
CP058_HUMAN         307         D           CP058_PONAB         69                  N
CP062_HUMAN         218         L           CP062_PONAB         142                 P
CP062_HUMAN         256         S           CP062_PONAB         162                 N
CP062_HUMAN         564         F           CP062_PONAB         102                 L
CP062_HUMAN         716         A           CP062_PONAB         69                  V
CP11A_HUMAN         163         A           Q66VB4_PAPHU        142                 T
CP11A_HUMAN         194         Y           Q66VB4_PAPHU        162                 F
CP11A_HUMAN         293         S           Q66VB4_PAPHU        102                 N
CP11A_HUMAN         361         H           Q66VB4_PAPHU        69                  R
CP11A_HUMAN         406         D           Q66VB4_PAPHU        166                 G
CP11A_HUMAN         86          G           CP11A_MACFA         142                 D
CP11A_HUMAN         230         A           CP11A_MACFA         162                 G
CP11A_HUMAN         246         P           CP11A_MACFA         102                 H
CP11A_HUMAN         107         V           Q866T5_MACRA        142                 A
CP17A_HUMAN         197         V           CP17A_PANTR         142                 I
CP17A_HUMAN         391         E           CP17A_PANTR         162                 Q
CP17A_HUMAN         117         S           CP17A_PAPCY         142                 Y
CP17A_HUMAN         164         S           CP17A_PAPCY         162                 T
CP17A_HUMAN         175         V           CP17A_PAPCY         102                 I
CP17A_HUMAN         363         L           CP17A_PAPCY         166                 I
CP17A_HUMAN         430         V           CP17A_PAPCY         68                  L
CP17A_HUMAN         479         I           CP17A_PAPCY         168                 N
CP17A_HUMAN         331         E           CP17A_PAPHU         142                 G
CP19A_HUMAN         28          V           Q95LY0_MACFA        142                 I
CP19A_HUMAN         79          R           Q95LY0_MACFA        162                 Q
CP19A_HUMAN         139         E           Q95LY0_MACFA        102                 D
CP19A_HUMAN         201         T           Q95LY0_MACFA        69                  M
CP19A_HUMAN         106         I           CP19A_CALJA         142                 V
CP19A_HUMAN         169         K           CP19A_CALJA         162                 N
CP19A_HUMAN         300         I           CP19A_CALJA         102                 M
CP19A_HUMAN         356         M           CP19A_CALJA         69                  V
CP19A_HUMAN         436         G           CP19A_CALJA         166                 S
CP19A_HUMAN         449         A           CP19A_CALJA         33                  S
CP19A_HUMAN         176         E           Q4R6S8_MACFA        142                 Q
CP19A_HUMAN         255         I           Q4R6S8_MACFA        162                 L
CP1A1_HUMAN         17          V           CP1A1_MACMU         142                 L
CP1A1_HUMAN         32          Q           CP1A1_MACMU         162                 R
CP1A1_HUMAN         52          M           CP1A1_MACMU         102                 I
CP1A1_HUMAN         69          Q           CP1A1_MACMU         69                  R
CP1A1_HUMAN         84          V           CP1A1_MACMU         166                 L
CP1A1_HUMAN         124         S           CP1A1_MACMU         33                  G
CP1A1_HUMAN         155         T           CP1A1_MACMU         68                  S
CP1A1_HUMAN         221         N           CP1A1_MACMU         168                 S
CP1A1_HUMAN         335         M           CP1A1_MACMU         221                 T
CP1A1_HUMAN         433         L           CP1A1_MACMU         300                 I
CP1A1_HUMAN         484         L           CP1A1_MACMU         345                 P
CP1A1_HUMAN         277         H           CP1A1_MACFA         142                 Y
CP1A2_HUMAN         71          R           CP1A2_MACFA         142                 L
CP1A2_HUMAN         90          R           CP1A2_MACFA         162                 G
CP1A2_HUMAN         170         K           CP1A2_MACFA         102                 E
CP1A2_HUMAN         281         R           CP1A2_MACFA         69                  Q
CP1A2_HUMAN         382         L           CP1A2_MACFA         166                 V
CP1A2_HUMAN         58          G           CP1A2_PONAB         142                 R
CP1A2_HUMAN         113         T           CP1A2_PONAB         162                 S
CP1A2_HUMAN         127         T           CP1A2_PONAB         102                 P
CP1A2_HUMAN         138         R           CP1A2_PONAB         69                  H
CP1A2_HUMAN         157         S           CP1A2_PONAB         166                 Y
CP1A2_HUMAN         197         A           CP1A2_PONAB         33                  V
CP1A2_HUMAN         236         L           CP1A2_PONAB         68                  V
CP1A2_HUMAN         369         E           CP1A2_PONAB         168                 K
CP1A2_HUMAN         404         K           CP1A2_PONAB         221                 E
CP1A2_HUMAN         448         M           CP1A2_PONAB         300                 V
CP1A2_HUMAN         90          R           B6EY34_MACFA        142                 S
CP1A2_HUMAN         187         D           B6EY34_MACFA        162                 N
CP1A2_HUMAN         11          A           B6EY32_MACFA        142                 D
CP1A2_HUMAN         47          G           B6EY23_MACFA        142                 C
CP1B1_HUMAN         272         I           Q4R4A6_MACFA        142                 V
CP1B1_HUMAN         324         I           Q4R4A6_MACFA        162                 V
CP1B1_HUMAN         373         G           Q4R4A6_MACFA        102                 D
CP1B1_HUMAN         404         T           Q4R4A6_MACFA        69                  N
CP1B1_HUMAN         420         V           Q4R4A6_MACFA        166                 I
CP1B1_HUMAN         432         L           Q4R4A6_MACFA        33                  V
CP1B1_HUMAN         70          A           C5INE9_PAPCY        142                 S
CP1B1_HUMAN         179         A           C5ING9_PAPCY        142                 V
CP1B1_HUMAN         492         D           Q5RCF5_PONAB        162                 N
CP21A_HUMAN         33          A           B0FPA0_PAPHU        142                 V
CP21A_HUMAN         131         I           B0FPA0_PAPHU        162                 M
CP21A_HUMAN         154         P           B0FPA0_PAPHU        102                 A
CP21A_HUMAN         239         M           B0FPA0_PAPHU        69                  K
CP21A_HUMAN         263         G           B0FPA0_PAPHU        166                 V
CP21A_HUMAN         290         I           B0FPA0_PAPHU        33                  V
CP21A_HUMAN         324         E           B0FPA0_PAPHU        68                  Q
CP21A_HUMAN         412         P           B0FPA0_PAPHU        168                 L
CP21A_HUMAN         454         S           B0FPA0_PAPHU        221                 P
CP21A_HUMAN         468         S           B0FPA0_PAPHU        300                 G
CP27A_HUMAN         12          A           B8K1T2_MACFA        142                 V
CP27A_HUMAN         139         Q           B8K1T2_MACFA        162                 L
CP27A_HUMAN         187         T           B8K1T2_MACFA        102                 I
CP27A_HUMAN         205         M           B8K1T2_MACFA        69                  T
CP27A_HUMAN         383         M           B8K1T2_MACFA        166                 L
CP27A_HUMAN         437         A           B8K1T2_MACFA        33                  T
CP2A6_HUMAN         28          K           A8CBQ7_MACFA        142                 N
CP2A6_HUMAN         320         H           A8CBQ7_MACFA        162                 Y
CP2A6_HUMAN         347         A           A8CBQ7_MACFA        102                 V
CP2A6_HUMAN         375         K           A8CBQ7_MACFA        69                  N
CP2A6_HUMAN         403         S           A8CBQ7_MACFA        166                 R
CP2A6_HUMAN         418         N           A8CBQ7_MACFA        33                  D
CP2A6_HUMAN         478         V           A8CBQ7_MACFA        68                  A
CP2A6_HUMAN         55          Y           Q6GUQ9_MACMU        142                 C
CP2A6_HUMAN         257         R           Q6GUQ9_MACMU        162                 H
CP2A6_HUMAN         58          L           Q6GUR0_MACMU        142                 I
CP2A6_HUMAN         110         V           Q6GUR0_MACMU        162                 L
CP2A6_HUMAN         194         K           Q6GUR0_MACMU        102                 E
CP2A6_HUMAN         256         Q           Q6GUR0_MACMU        69                  R
CP2A6_HUMAN         131         S           Q2V2H1_9PRIM        142                 A
CP2A6_HUMAN         256         Q           B6EY54_MACFA        142                 K
CP2A7_HUMAN         117         A           A8CBQ7_MACFA        142                 V
CP2A7_HUMAN         294         S           A8CBQ7_MACFA        102                 T
CP2A7_HUMAN         320         H           A8CBQ7_MACFA        69                  Y
CP2A7_HUMAN         375         K           A8CBQ7_MACFA        33                  N
CP2A7_HUMAN         403         S           A8CBQ7_MACFA        68                  R
CP2A7_HUMAN         419         D           A8CBQ7_MACFA        168                 E
CP2AD_HUMAN         58          L           Q6GUR0_MACMU        142                 I
CP2AD_HUMAN         117         A           Q6GUR0_MACMU        162                 V
CP2AD_HUMAN         137         G           Q6GUR0_MACMU        102                 D
CP2AD_HUMAN         216         T           Q6GUR0_MACMU        69                  A
CP2AD_HUMAN         256         Q           Q6GUR0_MACMU        166                 R
CP2AD_HUMAN         438         Y           Q6GUR0_MACMU        33                  N
CP2AD_HUMAN         84          H           A8CBQ4_MACFA        142                 Y
CP2AD_HUMAN         346         R           A8CBQ4_MACFA        162                 W
CP2AD_HUMAN         453         F           A8CBQ4_MACFA        102                 L
CP2AD_HUMAN         320         H           A8CBQ7_MACFA        142                 Y
CP2AD_HUMAN         478         V           A8CBQ7_MACFA        162                 A
CP2AD_HUMAN         55          Y           Q6GUQ9_MACMU        142                 C
CP2AD_HUMAN         257         R           Q6GUQ9_MACMU        162                 H
CP2AD_HUMAN         467         S           Q6GUQ9_MACMU        102                 L
CP2AD_HUMAN         256         Q           B6EY54_MACFA        142                 K
CP2B6_HUMAN         53          K           B8K1S9_MACFA        142                 R
CP2B6_HUMAN         69          H           B8K1S9_MACFA        162                 Y
CP2B6_HUMAN         91          K           B8K1S9_MACFA        102                 N
CP2B6_HUMAN         129         V           B8K1S9_MACFA        69                  L
CP2B6_HUMAN         374         H           B8K1S9_MACFA        166                 Q
CP2B6_HUMAN         407         A           B8K1S9_MACFA        33                  T
CP2B6_HUMAN         459         M           Q6GUQ8_MACMU        142                 V
CP2B6_HUMAN         475         C           Q6GUQ8_MACMU        162                 S
CP2C8_HUMAN         55          T           Q4U0S8_CERAE        142                 S
CP2C8_HUMAN         123         I           Q4U0S8_CERAE        162                 T
CP2C8_HUMAN         150         H           Q4U0S8_CERAE        102                 R
CP2C8_HUMAN         359         S           Q4U0S8_CERAE        69                  I
CP2C8_HUMAN         374         T           Q4U0S8_CERAE        166                 I
CP2C8_HUMAN         42          M           CP2CK_MACFA         142                 I
CP2C8_HUMAN         254         S           CP2CK_MACFA         162                 T
CP2C8_HUMAN         321         A           Q6GUQ7_MACMU        142                 V
CP2C9_HUMAN         119         K           Q6GUQ6_MACMU        142                 R
CP2C9_HUMAN         161         A           Q6GUQ6_MACMU        162                 G
CP2C9_HUMAN         261         Q           Q6GUQ6_MACMU        102                 R
CP2C9_HUMAN         410         H           Q6GUQ6_MACMU        69                  R
CP2C9_HUMAN         423         K           Q6GUQ6_MACMU        166                 N
CP2C9_HUMAN         466         N           Q6GUQ6_MACMU        33                  D
CP2C9_HUMAN         322         K           Q0HA19_MACFA        142                 R
CP2C9_HUMAN         216         C           Q0HA18_MACFA        142                 Y
CP2C9_HUMAN         355         V           Q0HA18_MACFA        162                 I
CP2C9_HUMAN         396         H           Q0HA18_MACFA        102                 R
CP2C9_HUMAN         442         G           Q0HA18_MACFA        69                  R
CP2C9_HUMAN         344         H           Q53TY7_MACMU        142                 R
CP2C9_HUMAN         240         M           Q4U0S7_CERAE        142                 V
CP2C9_HUMAN         320         T           Q4U0S7_CERAE        162                 A
CP2CI_HUMAN         93          E           B6EYC5_MACMU        142                 K
CP2CJ_HUMAN         60          I           Q6GUQ6_MACMU        142                 V
CP2CJ_HUMAN         82          V           Q6GUQ6_MACMU        162                 A
CP2CJ_HUMAN         104         E           Q6GUQ6_MACMU        102                 D
CP2CJ_HUMAN         161         A           Q6GUQ6_MACMU        69                  G
CP2CJ_HUMAN         184         Q           Q6GUQ6_MACMU        166                 H
CP2CJ_HUMAN         257         I           Q6GUQ6_MACMU        33                  M
CP2CJ_HUMAN         331         V           Q6GUQ6_MACMU        68                  I
CP2CJ_HUMAN         343         G           Q6GUQ6_MACMU        168                 S
CP2CJ_HUMAN         389         T           Q6GUQ6_MACMU        221                 I
CP2CJ_HUMAN         439         G           Q6GUQ6_MACMU        300                 A
CP2CJ_HUMAN         451         F           Q0HA18_MACFA        142                 S
CP2CJ_HUMAN         421         K           Q53TY7_MACMU        142                 N
CP2CJ_HUMAN         320         T           Q4U0S7_CERAE        142                 A
CP2D6_HUMAN         14          A           CP2D6_PANPA         142                 T
CP2D6_HUMAN         352         H           CP2D6_PANPA         162                 R
CP2D6_HUMAN         396         I           CP2D6_PANPA         102                 F
CP2D6_HUMAN         486         S           CP2D6_PANPA         69                  T
CP2D6_HUMAN         227         V           CP2D6_PANTR         142                 I
CP2D6_HUMAN         307         M           CP2D6_PANTR         162                 I
CP2D6_HUMAN         235         A           Q865W1_CALJA        142                 G
CP2D6_HUMAN         312         T           Q865W1_CALJA        162                 I
CP2D6_HUMAN         341         Q           Q865W1_CALJA        102                 R
CP2D6_HUMAN         359         V           Q865W1_CALJA        69                  A
CP2D6_HUMAN         448         L           Q865W1_CALJA        166                 R
CP2D6_HUMAN         459         S           Q865W1_CALJA        33                  C
CP2D6_HUMAN         217         S           Q8WNR5_9PRIM        162                 P
CP2D6_HUMAN         52          Q           Q6GUQ5_MACMU        142                 K
CP2D6_HUMAN         191         C           Q6GUQ5_MACMU        102                 Y
CP2D6_HUMAN         292         D           Q6GUQ5_MACMU        69                  E
CP2D6_HUMAN         337         D           Q6GUQ5_MACMU        166                 N
CP2D6_HUMAN         67          D           CP2DH_MACFA         142                 N
CP2D6_HUMAN         38          L           CP2DJ_CALJA         142                 M
CP2D6_HUMAN         282         A           CP2DJ_CALJA         162                 T
CP2D6_HUMAN         367         G           CP2DJ_CALJA         102                 A
CP2D6_HUMAN         426         H           CP2DJ_CALJA         166                 R
CP2E1_HUMAN         53          I           Q5R5B1_PONAB        142                 V
CP2E1_HUMAN         77          M           Q5R5B1_PONAB        162                 V
CP2E1_HUMAN         110         R           Q5R5B1_PONAB        102                 K
CP2E1_HUMAN         124         D           Q5R5B1_PONAB        69                  E
CP2E1_HUMAN         175         A           Q5R5B1_PONAB        166                 T
CP2E1_HUMAN         188         H           Q5R5B1_PONAB        33                  R
CP2E1_HUMAN         208         H           Q5R5B1_PONAB        68                  Y
CP2E1_HUMAN         282         R           Q5R5B1_PONAB        168                 P
CP2E1_HUMAN         371         E           Q5R5B1_PONAB        221                 K
CP2E1_HUMAN         389         V           Q5R5B1_PONAB        300                 I
CP2E1_HUMAN         208         H           CP2E1_MACMU         142                 Q
CP2E1_HUMAN         224         F           CP2E1_MACMU         162                 L
CP2E1_HUMAN         254         H           CP2E1_MACMU         102                 L
CP2E1_HUMAN         432         T           CP2E1_MACMU         69                  A
CP2E1_HUMAN         452         C           CP2E1_MACMU         166                 S
CP2E1_HUMAN         351         D           CP2E1_MACFA         142                 H
CP2F1_HUMAN         16          V           CP2F5_GORGO         142                 I
CP2F1_HUMAN         201         L           CP2F5_GORGO         162                 H
CP2F1_HUMAN         366         N           CP2F5_GORGO         102                 S
CP2F1_HUMAN         388         V           CP2F5_GORGO         69                  I
CP2F1_HUMAN         466         E           CP2F5_GORGO         166                 K
CP2F1_HUMAN         103         A           Q58HA0_MACMU        142                 V
CP2F1_HUMAN         198         I           Q58HA0_MACMU        162                 V
CP2F1_HUMAN         218         D           Q58HA0_MACMU        102                 N
CP2J2_HUMAN         31          A           A8CBQ8_MACFA        142                 V
CP2J2_HUMAN         252         K           A8CBQ8_MACFA        102                 E
CP2J2_HUMAN         263         D           A8CBQ8_MACFA        69                  E
CP2J2_HUMAN         292         P           A8CBQ8_MACFA        166                 S
CP2J2_HUMAN         424         D           A8CBQ8_MACFA        33                  E
CP2J2_HUMAN         439         M           A8CBQ8_MACFA        68                  L
CP2J2_HUMAN         466         M           A8CBQ8_MACFA        168                 V
CP343_HUMAN         59          N           B1NL89_PONPY        142                 K
CP343_HUMAN         105         Q           B1NL89_PONPY        162                 R
CP343_HUMAN         180         T           B1NL89_PONPY        102                 A
CP343_HUMAN         247         H           B1NL89_PONPY        69                  R
CP343_HUMAN         387         F           B1NL89_PONPY        166                 L
CP343_HUMAN         429         L           B1NL89_PONPY        33                  P
CP343_HUMAN         36          L           B8K1T0_MACFA        142                 V
CP343_HUMAN         222         L           B8K1T0_MACFA        162                 S
CP343_HUMAN         235         A           B8K1T0_MACFA        102                 V
CP343_HUMAN         344         P           B8K1T0_MACFA        69                  T
CP343_HUMAN         358         M           B8K1T0_MACFA        166                 I
CP343_HUMAN         440         R           B1NLA3_PANTR        142                 Q
CP343_HUMAN         455         A           B1NLA3_PANTR        162                 G
CP343_HUMAN         34          K           B1NL87_MACMU        142                 E
CP39A_HUMAN         33          K           Q2PFP3_MACFA        142                 R
CP39A_HUMAN         103         R           Q2PFP3_MACFA        162                 H
CP39A_HUMAN         196         V           Q2PFP3_MACFA        102                 A
CP39A_HUMAN         234         K           Q2PFP3_MACFA        69                  R
CP39A_HUMAN         324         N           Q2PFP3_MACFA        166                 K
CP39A_HUMAN         405         M           Q2PFP3_MACFA        33                  V
CP39A_HUMAN         416         A           Q2PFP3_MACFA        68                  G
CP39A_HUMAN         428         I           Q2PFP3_MACFA        168                 V
CP39A_HUMAN         448         Y           Q2PFP3_MACFA        221                 S
CP3A4_HUMAN         54          H           B1NL93_PANTR        142                 R
CP3A4_HUMAN         78          Q           B1NL93_PANTR        162                 R
CP3A4_HUMAN         129         L           B1NL93_PANTR        102                 I
CP3A4_HUMAN         165         E           B1NL93_PANTR        69                  D
CP3A4_HUMAN         224         T           B1NL93_PANTR        166                 I
CP3A4_HUMAN         369         I           B1NL93_PANTR        33                  V
CP3A4_HUMAN         478         S           B1NL93_PANTR        68                  R
CP3A4_HUMAN         489         V           B1NL93_PANTR        168                 I
CP3A4_HUMAN         151         Q           B1NL90_PONPY        142                 R
CP3A4_HUMAN         262         E           B1NL90_PONPY        162                 K
CP3A4_HUMAN         329         Q           B1NL90_PONPY        102                 R
CP3A4_HUMAN         456         L           B1NL90_PONPY        69                  V
CP3A4_HUMAN         151         Q           Q4U0T1_CERAE        142                 K
CP3A4_HUMAN         225         V           Q4U0T1_CERAE        162                 I
CP3A4_HUMAN         337         A           Q4U0T1_CERAE        102                 T
CP3A4_HUMAN         366         L           Q4U0T1_CERAE        69                  I
CP3A4_HUMAN         386         M           Q4U0T1_CERAE        166                 I
CP3A4_HUMAN         424         K           Q4U0T1_CERAE        33                  N
CP3A4_HUMAN         437         S           Q4U0T0_CERAE        142                 T
CP3A4_HUMAN         116         S           Q6VP01_MACMU        142                 N
CP3A4_HUMAN         318         M           Q6VP01_MACMU        162                 I
CP3A4_HUMAN         456         L           Q6VP01_MACMU        102                 I
CP3A4_HUMAN         293         L           Q6PSM4_MACMU        142                 Q
CP3A4_HUMAN         20          V           Q4U0S9_CERAE        142                 I
CP3A4_HUMAN         175         V           Q4U0S9_CERAE        162                 I
CP3A4_HUMAN         193         I           Q4U0S9_CERAE        102                 V
CP3A4_HUMAN         283         E           Q4U0S9_CERAE        69                  D
CP3A4_HUMAN         333         E           Q4U0S9_CERAE        166                 K
CP3A4_HUMAN         357         D           Q4U0S9_CERAE        33                  H
CP3A4_HUMAN         108         F           B1NL86_MACMU        142                 L
CP3A4_HUMAN         350         V           B1NL86_MACMU        162                 M
CP3A4_HUMAN         387         F           B1NL86_MACMU        102                 S
CP3A4_HUMAN         437         S           B1NL86_MACMU        69                  N
CP3A5_HUMAN         89          V           A4ZZ70_PANTR        142                 M
CP3A5_HUMAN         76          E           B1NL91_PONPY        142                 D
CP3A5_HUMAN         214         G           B1NL91_PONPY        162                 S
CP3A5_HUMAN         250         S           B1NL91_PONPY        102                 N
CP3A5_HUMAN         392         S           B1NL91_PONPY        69                  A
CP3A5_HUMAN         155         V           Q6GUQ3_MACMU        142                 M
CP3A5_HUMAN         186         G           Q6GUQ3_MACMU        162                 S
CP3A5_HUMAN         269         L           Q6GUQ3_MACMU        102                 V
CP3A5_HUMAN         436         T           A8CBR0_MACFA        142                 S
CP3A7_HUMAN         174         H           B1Q2L6_MACFA        142                 D
CP3A7_HUMAN         267         H           B1Q2L6_MACFA        162                 R
CP3A7_HUMAN         301         I           B1Q2L6_MACFA        102                 M
CP3A7_HUMAN         331         V           B1Q2L6_MACFA        69                  L
CP3A7_HUMAN         387         F           B1Q2L6_MACFA        166                 S
CP3A7_HUMAN         409         R           B1Q2L6_MACFA        33                  T
CP3A7_HUMAN         437         S           B1Q2L6_MACFA        68                  N
CP3A7_HUMAN         192         S           A4ZZ69_PANTR        142                 N
CP3A7_HUMAN         153         G           B1NL92_PONPY        142                 A
CP3A7_HUMAN         353         L           B1NL92_PONPY        162                 M
CP3A7_HUMAN         409         R           B1NL92_PONPY        102                 I
CP4AB_HUMAN         35          V           A8CBR2_MACFA        142                 A
CP4AB_HUMAN         100         Y           A8CBR2_MACFA        162                 H
CP4AB_HUMAN         175         E           A8CBR2_MACFA        102                 K
CP4AB_HUMAN         213         N           A8CBR2_MACFA        69                  D
CP4AB_HUMAN         235         A           A8CBR2_MACFA        166                 V
CP4AB_HUMAN         248         A           A8CBR2_MACFA        33                  T
CP4AB_HUMAN         353         S           A8CBR2_MACFA        68                  G
CP4AB_HUMAN         390         G           A8CBR2_MACFA        168                 S
CP4AB_HUMAN         434         F           A8CBR2_MACFA        221                 S
CP4AB_HUMAN         491         I           A8CBR2_MACFA        300                 M
CP4AB_HUMAN         283         I           Q5R5F7_PONAB        142                 V
CP4AB_HUMAN         294         I           Q5R5F7_PONAB        162                 L
CP4AM_HUMAN         63          I           Q5R5F7_PONAB        142                 T
CP4AM_HUMAN         78          R           Q5R5F7_PONAB        162                 W
CP4AM_HUMAN         152         N           Q5R5F7_PONAB        102                 Y
CP4AM_HUMAN         175         E           Q5R5F7_PONAB        69                  K
CP4AM_HUMAN         200         S           Q5R5F7_PONAB        166                 C
CP4AM_HUMAN         231         C           Q5R5F7_PONAB        33                  R
CP4AM_HUMAN         283         I           Q5R5F7_PONAB        68                  V
CP4AM_HUMAN         294         I           Q5R5F7_PONAB        168                 L
CP4AM_HUMAN         358         G           Q5R5F7_PONAB        221                 E
CP4AM_HUMAN         428         L           Q5R5F7_PONAB        300                 P
CP4AM_HUMAN         213         N           A8CBR2_MACFA        142                 D
CP4AM_HUMAN         390         G           A8CBR2_MACFA        162                 S
CP4F2_HUMAN         188         C           A8CBR4_MACFA        142                 R
CP4F2_HUMAN         284         D           A8CBR4_MACFA        162                 E
CP4F2_HUMAN         312         K           A8CBR4_MACFA        102                 E
CP4F2_HUMAN         401         H           A8CBR4_MACFA        69                  R
CP4F2_HUMAN         472         T           A8CBR4_MACFA        166                 A
CP4FC_HUMAN         287         F           Q5R8G0_PONAB        162                 L
CP4FC_HUMAN         328         G           Q5R8G0_PONAB        102                 A
CP4FC_HUMAN         401         C           Q5R8G0_PONAB        69                  R
CP4FC_HUMAN         452         G           Q5R8G0_PONAB        166                 E
CP4FC_HUMAN         476         A           Q5R8G0_PONAB        33                  V
CP4FC_HUMAN         490         R           Q5R8G0_PONAB        68                  L
CP4FC_HUMAN         502         L           Q5R8G0_PONAB        168                 P
CP4FC_HUMAN         34          I           Q5R5A7_PONAB        142                 V
CP4FC_HUMAN         376         A           Q5R5A7_PONAB        162                 V
CP4FC_HUMAN         57          R           A8CBS0_MACFA        142                 Q
CP4FC_HUMAN         146         R           A8CBS0_MACFA        162                 H
CP4FC_HUMAN         213         H           A8CBS0_MACFA        102                 R
CP4FC_HUMAN         272         R           A8CBS0_MACFA        69                  Q
CP4V2_HUMAN         22          L           CP4V2_PONAB         142                 V
CP4V2_HUMAN         68          P           CP4V2_PONAB         162                 R
CP4V2_HUMAN         116         K           CP4V2_PONAB         102                 R
CP4V2_HUMAN         181         I           CP4V2_PONAB         69                  V
CP51A_HUMAN         215         I           CP51A_PONAB         142                 V
CP51A_HUMAN         335         K           CP51A_PONAB         162                 E
CP51A_HUMAN         44          I           CP51A_MACFA         142                 F
CP51A_HUMAN         58          V           CP51A_MACFA         162                 A
CP51A_HUMAN         82          I           CP51A_MACFA         102                 V
CP51A_HUMAN         184         E           CP51A_MACFA         69                  Q
CP51A_HUMAN         262         D           CP51A_MACFA         166                 N
CP7A1_HUMAN         233         N           B8K1S8_MACFA        142                 S
CP7A1_HUMAN         376         D           B8K1S8_MACFA        162                 E
CP7A1_HUMAN         406         T           B8K1S8_MACFA        102                 I
CP7A1_HUMAN         448         L           B8K1S8_MACFA        69                  V
CP7A1_HUMAN         459         I           B8K1S8_MACFA        166                 V
CPN2_HUMAN          24          M           Q5R534_PONAB        142                 V
CPN2_HUMAN          76          T           Q5R534_PONAB        162                 S
CPN2_HUMAN          115         N           Q5R534_PONAB        102                 D
CPN2_HUMAN          144         L           Q5R534_PONAB        69                  M
CPN2_HUMAN          262         A           Q5R534_PONAB        166                 S
CPN2_HUMAN          308         T           Q5R534_PONAB        33                  A
CPN2_HUMAN          509         W           Q5R534_PONAB        68                  R
CPNE1_HUMAN         67          R           B0CM83_PAPAN        142                 H
CPNE1_HUMAN         89          R           B0CM83_PAPAN        162                 G
CPNE1_HUMAN         124         R           B0CM83_PAPAN        102                 Q
CPNE1_HUMAN         168         G           B0CM83_PAPAN        69                  R
CPNE1_HUMAN         262         R           B0CM83_PAPAN        166                 C
CPNE1_HUMAN         362         S           B0CM83_PAPAN        33                  G
CPNE1_HUMAN         416         M           B0CM83_PAPAN        68                  V
CPNE1_HUMAN         487         R           B0CM83_PAPAN        168                 H
CPNE1_HUMAN         23          G           B0KWM4_CALJA        142                 S
CPNE1_HUMAN         40          S           B0KWM4_CALJA        162                 N
CPNE1_HUMAN         51          R           B0KWM4_CALJA        102                 Q
CPNE1_HUMAN         144         V           B0KWM4_CALJA        69                  I
CPNE1_HUMAN         367         A           B0KWM4_CALJA        166                 V
CPNE1_HUMAN         519         A           B0KWM4_CALJA        33                  V
CPNE1_HUMAN         167         Q           B1MTM6_CALMO        142                 H
CPNE1_HUMAN         437         R           B1MTM6_CALMO        162                 C
CPNE1_HUMAN         228         H           B5FW55_OTOGA        162                 Y
CPNE1_HUMAN         240         E           B5FW55_OTOGA        102                 Q
CPNE1_HUMAN         290         V           B5FW55_OTOGA        69                  I
CPNE1_HUMAN         303         D           B5FW55_OTOGA        166                 N
CPNE1_HUMAN         318         M           B5FW55_OTOGA        33                  T
CPNE1_HUMAN         456         E           B5FW55_OTOGA        68                  Q
CPNE1_HUMAN         490         Q           B5FW55_OTOGA        168                 E
CPNE3_HUMAN         105         I           CPNE3_PONAB         142                 V
CPNE3_HUMAN         119         T           CPNE3_PONAB         162                 N
CPNE3_HUMAN         150         L           CPNE3_PONAB         102                 P
CPNE3_HUMAN         242         S           CPNE3_PONAB         69                  C
CPNE3_HUMAN         303         G           CPNE3_PONAB         166                 D
CPNE3_HUMAN         412         T           CPNE3_PONAB         33                  A
CPSF3_HUMAN         527         C           Q4R7A0_MACFA        142                 Y
CPSF3_HUMAN         627         V           Q4R7A0_MACFA        162                 I
CPSF3_HUMAN         659         S           Q4R6V4_MACFA        142                 G
CPT1A_HUMAN         447         R           Q4R3S1_MACFA        142                 Q
CPT1A_HUMAN         508         I           Q4R3S1_MACFA        162                 T
CPT1B_HUMAN         17          D           Q4R7P0_MACFA        142                 E
CPT1B_HUMAN         66          I           Q4R7P0_MACFA        162                 V
CPT1B_HUMAN         133         C           Q4R7P0_MACFA        102                 S
CPT1B_HUMAN         156         I           Q4R7P0_MACFA        69                  V
CPT1B_HUMAN         290         R           Q4R7P0_MACFA        166                 C
CPT1B_HUMAN         352         A           Q4R7P0_MACFA        33                  S
CPT1B_HUMAN         427         S           Q4R7P0_MACFA        68                  R
CPT1B_HUMAN         513         A           Q4R7P0_MACFA        168                 P
CPT2_HUMAN          73          N           CPT2_MACFA          142                 D
CPT2_HUMAN          86          S           CPT2_MACFA          162                 N
CPT2_HUMAN          102         L           CPT2_MACFA          102                 Q
CPT2_HUMAN          168         A           CPT2_MACFA          69                  D
CPT2_HUMAN          366         T           CPT2_MACFA          33                  A
CPT2_HUMAN          418         E           CPT2_MACFA          68                  K
CPT2_HUMAN          446         V           CPT2_MACFA          168                 L
CPT2_HUMAN          507         V           CPT2_MACFA          221                 I
CPT2_HUMAN          533         V           CPT2_MACFA          300                 A
CPT2_HUMAN          618         D           CPT2_MACFA          345                 G
CPVL_HUMAN          19          P           CPVL_PONAB          142                 S
CPVL_HUMAN          177         R           CPVL_PONAB          102                 Q
CPVL_HUMAN          231         N           CPVL_PONAB          69                  K
CPVL_HUMAN          285         E           CPVL_PONAB          166                 Q
CPVL_HUMAN          315         Y           CPVL_PONAB          33                  C
CPVL_HUMAN          330         V           CPVL_PONAB          68                  A
CPVL_HUMAN          398         R           CPVL_PONAB          168                 H
CR1L_HUMAN          70          S           Q28797_PANTR        142                 Y
CR1L_HUMAN          88          K           Q28797_PANTR        162                 E
CR1L_HUMAN          180         G           Q28797_PANTR        102                 A
CR1L_HUMAN          192         R           Q28797_PANTR        69                  G
CR1L_HUMAN          298         A           Q28797_PANTR        166                 G
[truncated: 1,560,041 more chars]
