# Supplementary material for: The Role of Balanced Training and Testing Data Sets for Binary Classifiers in Bioinformatics
Source: PLoS One. 2013 Jul 9;8(7):e67863. doi: 10.1371/journal.pone.0067863 (PMC3706434; doi:10.1371/journal.pone.0067863)
Supplement: Data S1 — (ZIP) [file pone.0067863.s001.zip › SupplementalData/PrimateMutStr.txt]

UniProt_Human Res_number_Human Wildtype   Uniprot_Primate  Res_number_primate Mutant      PDBID   ChainID   Monomer_surface     BA_surface
2A5G_HUMAN          276         E           Q5R4P5_PONAB        142            G           2iae      E         43.6                43.6
2A5G_HUMAN          204         I           Q5R6S7_PONAB        142            T           2nyl      B         0                   0
2A5G_HUMAN          235         F           Q5R6S7_PONAB        162            S           2jak      A         10                  10
A1AT_HUMAN          116         I           A1AT_PONAB          142            V           1ezx      A         0                   0
A1AT_HUMAN          165         E           A1AT_PONAB          162            D           1hp7      A         41.1                27.2
A1AT_HUMAN          304         D           A1AT_PONAB          102            N           1ezx      A         31.7                31.7
A1AT_HUMAN          325         S           A1AT_PONAB          69             R           2qug      A         48.5                48.5
A1AT_HUMAN          129         Q           A1AT_PAPAN          162            K           3dru      A         17.9                17.9
A1AT_HUMAN          348         E           A1AT_PAPAN          102            D           1kct      A         32.7                32.7
A1AT_HUMAN          183         D           A1AT_CERAE          142            N           1kct      A         34.3                34.3
A2MG_HUMAN          141         G           A2MG_PONAB          162            A           2p9r      A         67.7                67.7
A2MG_HUMAN          213         G           A2MG_PONAB          102            R           2p9r      B         37.3                3
A4_HUMAN            344         A           A4_PANTR            142            V           1zjd      B         103.4               103.4
AACT_HUMAN          187         G           AACT_PONAB          162            R           3dlw      A         1.9                 1.9
AACT_HUMAN          218         E           AACT_PONAB          102            K           1as4      A         49.4                49.4
AACT_HUMAN          251         I           AACT_PONAB          69             T           4caa      A         0.6                 0.6
AACT_HUMAN          353         A           AACT_PONAB          166            V           3caa      A         7.7                 7.7
AAPK2_HUMAN         163         M           AAPK2_PONAB         142            I           3aqv      A         2.5                 2.5
AATC_HUMAN          333         T           AATC_PANTR          142            S           3ii0      D         48.2                48.2
AATC_HUMAN          174         F           AATC_PONAB          142            L           3ii0      D         0.6                 0.6
AATC_HUMAN          199         I           AATC_PONAB          162            T           3ii0      A         15.8                15.8
AATC_HUMAN          375         V           AATC_PONAB          102            I           3ii0      A         18.9                18.9
AATC_HUMAN          187         V           AATC_MACFA          142            I           3ii0      A         0                   0
AATC_HUMAN          283         Q           AATC_MACFA          162            R           3ii0      B         40.3                32.6
AATC_HUMAN          321         T           AATC_MACFA          69             K           3ii0      D         25.6                25.6
AATC_HUMAN          363         F           AATC_MACFA          166            Y           3ii0      D         8.4                 8.4
ABC3G_HUMAN         227         M           ABC3G_PANTR         102            L           2jyw      A         13.6                13.6
ABC3G_HUMAN         274         D           ABC3G_PANTR         69             H           2kbo      A         54.5                54.5
ABC3G_HUMAN         330         E           ABC3G_PANTR         166            K           2kem      A         36.5                36.5
ABC3G_HUMAN         352         D           ABC3G_GORGO         166            Y           2kem      A         19.9                19.9
ABP1_HUMAN          27          P           Q5R5H9_PONAB        162            H           3k5t      A         60.8                60.8
ABP1_HUMAN          60          S           Q5R5H9_PONAB        102            R           3hii      B         54.4                54.4
ABP1_HUMAN          183         A           Q5R5H9_PONAB        166            T           3mph      B         4.4                 4.4
ABP1_HUMAN          229         G           Q5R5H9_PONAB        33             R           3k5t      A         83.3                83.3
ABP1_HUMAN          251         R           Q5R5H9_PONAB        68             Q           3hii      A         21.5                21.5
ABP1_HUMAN          299         G           Q5R5H9_PONAB        221            S           3mph      B         64.9                11.1
ABP1_HUMAN          575         K           Q5R5H9_PONAB        300            R           3k5t      A         49.2                18.7
ABP1_HUMAN          592         T           Q5R5H9_PONAB        345            S           3k5t      A         0.6                 0.6
ACAD8_HUMAN         218         I           Q4G3W2_MACMU        142            V           1rx0      A         0                   0
ACAD8_HUMAN         300         N           Q4G3W2_MACMU        162            K           1rx0      D         59.5                40.1
ACADM_HUMAN         259         K           ACADM_PANTR         162            R           1t9g      A         21.9                21.9
ACADM_HUMAN         89          T           Q4R5B7_MACFA        162            P           1egc      C         3.2                 3.2
ACADM_HUMAN         139         D           Q4R5B7_MACFA        102            E           1egd      A         44.8                44.8
ACADM_HUMAN         199         N           Q4R5B7_MACFA        69             S           1t9g      A         22.3                22.3
ACADM_HUMAN         272         V           Q4R5B7_MACFA        166            I           1t9g      A         1.1                 1.1
ACADM_HUMAN         314         V           Q4R5B7_MACFA        33             I           1egd      D         22.6                8.1
ACADM_HUMAN         376         L           Q4R5B7_MACFA        68             F           1t9g      D         2.8                 2.8
ACADM_HUMAN         258         P           ACADM_MACFA         142            L           1t9g      C         37.7                37.7
ACADS_HUMAN         51          K           Q5RBV2_PONAB        142            E           2vig      B         74.7                74.7
ACADV_HUMAN         76          G           Q4R7S5_MACFA        162            A           2uxw      A         2.9                 2.9
ACADV_HUMAN         173         G           Q4R7S5_MACFA        102            A           2uxw      A         3.7                 3.7
ACADV_HUMAN         211         V           Q4R7S5_MACFA        69             L           2uxw      A         6.3                 6.3
ACADV_HUMAN         259         F           Q4R7S5_MACFA        166            L           2uxw      A         0                   0
ACADV_HUMAN         291         I           Q4R7S5_MACFA        33             V           2uxw      A         9.1                 9.1
ACADV_HUMAN         408         A           Q4R7S5_MACFA        68             S           2uxw      A         18.5                18.5
ACADV_HUMAN         524         L           Q4R7S5_MACFA        168            I           2uxw      A         42.2                42.2
ACADV_HUMAN         538         R           Q4R7S5_MACFA        221            Q           2uxw      A         40.3                40.3
ACADV_HUMAN         594         P           Q4R7S5_MACFA        300            H           2uxw      A         90.9                90.9
ACADV_HUMAN         311         F           ACADV_MACFA         142            L           2uxw      A         31.9                31.9
ACBD5_HUMAN         115         I           ACBD5_PONAB         162            S           3flv      A         32.8                32.8
ACBP_HUMAN          66          S           Q3I227_NOMGA        142            T           2fj9      A         41.6                41.6
ACBP_HUMAN          51          T           Q3I221_SAGLB        142            K           2cb8      A         70.4                50.4
ACD11_HUMAN         430         V           ACD11_PONAB         166            A           2wbi      A         88.4                88.4
ACD11_HUMAN         446         H           ACD11_PONAB         33             Q           2wbi      A         18.9                18.9
ACD11_HUMAN         478         V           ACD11_PONAB         68             I           2wbi      A         0.1                 0.1
ACD11_HUMAN         526         D           ACD11_PONAB         168            E           2wbi      B         38                  38
ACD11_HUMAN         580         K           ACD11_PONAB         221            E           2wbi      B         21.9                21.9
ACDSB_HUMAN         160         A           ACDSB_PONAB         162            G           2jif      D         53.7                53.7
ACDSB_HUMAN         273         A           ACDSB_PONAB         102            T           2jif      B         69.8                69.8
ACDSB_HUMAN         93          V           Q4R4S2_MACFA        142            I           2jif      C         0                   0
ACDSB_HUMAN         110         E           Q4R4S2_MACFA        162            K           2jif      D         74.9                74.9
ACDSB_HUMAN         123         L           Q4R4S2_MACFA        102            I           2jif      B         0.3                 0.3
ACDSB_HUMAN         320         I           Q4R4S2_MACFA        69             M           2jif      A         47.3                47.1
ACDSB_HUMAN         339         V           Q4R4S2_MACFA        166            M           2jif      B         2.3                 2.3
ACDSB_HUMAN         189         K           Q5IFK6_MACFA        142            N           2jif      B         75.2                75.2
ACE2_HUMAN          136         D           ACE2_PONAB          142            N           2ajf      A         82.4                82.4
ACE2_HUMAN          214         G           ACE2_PONAB          162            S           3scj      A         59.3                59.3
ACE2_HUMAN          249         M           ACE2_PONAB          102            I           3kbh      C         27.5                18.9
ACE2_HUMAN          326         G           ACE2_PONAB          69             R           3kbh      C         24                  1.9
ACE2_HUMAN          342         A           ACE2_PONAB          166            V           2ajf      A         14.7                14.7
ACE2_HUMAN          555         F           ACE2_PONAB          33             L           3kbh      C         32.7                25.6
ACE2_HUMAN          586         N           ACE2_PONAB          68             D           3scj      A         40.6                40.6
ACE2_HUMAN          67          D           B6DUE7_MACMU        142            E           3scj      A         57.2                57.2
ACE2_HUMAN          167         S           B6DUE7_MACMU        162            G           2ajf      A         6.9                 6.9
ACE2_HUMAN          197         E           B6DUE7_MACMU        102            K           2ajf      A         70                  70
ACE2_HUMAN          259         I           B6DUE7_MACMU        69             T           3kbh      A         55.9                26.7
ACE2_HUMAN          359         L           B6DUE7_MACMU        166            I           3scj      A         0.4                 0.4
ACE2_HUMAN          466         G           B6DUF3_MACMU        142            D           3scj      A         76.4                76.4
ACE2_HUMAN          526         Q           B6DUE8_MACMU        142            R           3kbh      A         0.8                 0.8
ACE2_HUMAN          611         S           B6DUE1_MACMU        142            G           3scj      A         14.3                14.3
ACE2_HUMAN          283         V           B6DUF2_MACMU        142            A           3sci      A         18.6                18.6
ACE2_HUMAN          27          T           B6DUG2_MACMU        142            A           3scj      A         66.4                12.2
ACE2_HUMAN          572         N           B6DUG2_MACMU        162            Y           3scj      A         25.4                25.4
ACE2_HUMAN          496         T           B6DUF5_MACMU        142            A           2ajf      A         39.1                39.1
ACE2_HUMAN          525         F           B6DUF5_MACMU        162            L           3kbh      A         0                   0
ACE2_HUMAN          182         E           B6DUF8_MACMU        142            G           2ajf      A         34.2                34.2
ACE2_HUMAN          401         H           B6DUF9_MACMU        142            R           3scj      A         16                  16
ACE2_HUMAN          378         H           B6DUG0_MACMU        142            R           3sci      A         8.7                 8.7
ACE2_HUMAN          322         N           B6DUE4_MACMU        142            S           2ajf      A         57.7                57.7
ACE2_HUMAN          407         I           B6DUE4_MACMU        162            V           2ajf      A         0                   0
ACE2_HUMAN          421         I           B6DUE4_MACMU        102            V           2ajf      A         10.6                10.6
ACE2_HUMAN          440         L           B6DUE4_MACMU        69             F           2ajf      A         0                   0
ACE2_HUMAN          610         W           B6DUE6_MACMU        142            R           3kbh      A         20.7                10.3
ACE2_HUMAN          529         L           B6DUF6_MACMU        142            P           2ajf      A         0                   0
ACE2_HUMAN          577         K           B6DUF6_MACMU        162            R           2ajf      A         39.8                39.8
ACE2_HUMAN          612         P           B6DUF6_MACMU        102            L           3kbh      A         30.1                14.4
ACE2_HUMAN          87          E           Q1LZX8_CERAE        142            A           3kbh      A         55.3                55.3
ACE2_HUMAN          580         N           Q1LZX8_CERAE        162            S           2ajf      A         26.6                26.6
ACES_HUMAN          73          M           Q67BC1_MACMU        142            T           3lii      B         43                  43
ACES_HUMAN          315         H           Q67BC1_MACMU        162            N           1b41      A         22.7                22.7
ACES_HUMAN          498         A           Q67BC1_MACMU        102            T           3lii      B         61.2                61.2
ACES_HUMAN          369         F           Q2PFV0_MACFA        142            S           1b41      A         7.4                 7.4
ACES_HUMAN          528         A           Q2PFV0_MACFA        162            G           3lii      A         31.7                31.7
ACES_HUMAN          427         E           Q2PG09_MACFA        142            G           1b41      A         44.7                44.7
ACE_HUMAN           706         K           ACE_PANTR           166            R           3l3n      A         72.6                72.6
ACE_HUMAN           759         P           ACE_PANTR           33             T           3bkl      A         77.9                77.9
ACE_HUMAN           108         I           ACE_PANTR           142            V           2c6n      A         30                  30
ACE_HUMAN           410         R           ACE_PANTR           162            G           3nxq      A         45.5                45.5
ACE_HUMAN           561         R           ACE_PANTR           69             Q           2c6f      A         63.8                63.8
ACE_HUMAN           615         Q           Q6V8L3_MACMU        142            R           2xyd      A         73                  73
ACE_HUMAN           629         H           Q6V8L3_MACMU        162            R           3nxq      A         50.2                50.2
ACHB2_HUMAN         297         V           Q9TUK9_MACMU        142            I           2ksr      A         25.1                25.1
ACOC_HUMAN          69          T           Q5R5I1_PONAB        142            M           2b3x      A         2.1                 2.1
ACOC_HUMAN          100         M           Q5R5I1_PONAB        162            V           2b3x      A         0                   0
ACOC_HUMAN          381         A           Q5R5I1_PONAB        102            T           2b3y      A         17.1                17.1
ACOC_HUMAN          404         V           Q5R5I1_PONAB        69             I           2b3y      A         11.5                11.5
ACOC_HUMAN          580         K           Q5R5I1_PONAB        166            R           2b3x      A         87.6                87.6
ACOC_HUMAN          639         K           Q5R5I1_PONAB        33             E           2b3y      A         80.2                80.2
ACOC_HUMAN          768         V           Q5R5I1_PONAB        68             I           2b3y      A         0.2                 0.2
ACOC_HUMAN          846         Q           Q5R5I1_PONAB        168            R           2b3y      A         29.9                29.9
ACTB_HUMAN          176         L           Q5R5A2_PONAB        166            M           3d2u      G         78.1                3
ACVL1_HUMAN         303         A           ACVL1_PONAB         102            T           3my0      A         0.2                 0.2
ACVL1_HUMAN         324         P           P79232_PAPHA        162            T           3my0      A         22.7                22.7
ACY2_HUMAN          242         I           ACY2_PONAB          142            V           2q51      B         36.8                1
ACY2_HUMAN          153         Y           Q5R794_PONAB        142            C           2q51      A         20.2                20.2
ADH1B_HUMAN         64          V           ADH1B_PANTR         142            A           1hdy      A         0                   0
ADH1B_HUMAN         142         L           A2V9Z6_MACFA        142            V           1hdz      B         5.3                 5.3
ADH1B_HUMAN         298         A           A2V9Z6_MACFA        102            D           1u3v      A         36.4                36.4
ADH1B_HUMAN         326         K           A2V9Z6_MACFA        69             R           1u3u      A         18.5                18.5
ADH1B_HUMAN         364         H           A2V9Z6_MACFA        166            R           1deh      B         53.9                53.9
ADH1B_HUMAN         19          K           ADH1A_MACMU         142            M           1hdz      B         67.7                67.7
ADH1B_HUMAN         129         R           ADH1A_MACMU         162            S           1htb      A         32.1                32.1
ADH1B_HUMAN         167         L           ADH1A_MACMU         69             M           1htb      A         2.9                 2.9
ADH1B_HUMAN         186         N           ADH1A_MACMU         166            K           1hsz      B         29.7                29.7
ADH1B_HUMAN         328         G           ADH1A_MACMU         33             D           1hsz      A         8.1                 8.1
ADH1B_HUMAN         76          S           ADH1G_PAPHA         142            G           1htb      A         5.5                 5.5
ADH1B_HUMAN         276         M           ADH1G_PAPHA         162            I           1deh      A         2.3                 0.2
ADH1B_HUMAN         349         H           ADH1G_PAPHA         102            N           1hdz      B         25.6                25.6
ADH1B_HUMAN         144         T           ADH1A_PONAB         142            I           1deh      A         0                   0
ADH1B_HUMAN         168         E           ADH1A_PONAB         162            A           1u3u      A         40.9                40.9
ADH1B_HUMAN         208         A           ADH1A_PONAB         102            V           1hdy      B         0                   0
ADH1B_HUMAN         248         K           ADH1A_PONAB         69             N           3hud      A         100.5               100.5
ADH1B_HUMAN         358         E           ADH1A_PONAB         166            D           1deh      B         42                  42
ADH1G_HUMAN         64          V           ADH1B_PANTR         142            A           1ht0      A         0                   0
ADH1G_HUMAN         103         I           ADH1B_PANTR         162            V           1ht0      A         19.7                0
ADH1G_HUMAN         186         K           ADH1B_PANTR         102            N           1u3w      B         32.7                32.7
ADH1G_HUMAN         208         V           ADH1B_PANTR         69             A           1ht0      A         0                   0
ADH1G_HUMAN         298         D           ADH1B_PANTR         166            A           1u3w      B         46                  43
ADH1G_HUMAN         364         R           ADH1B_PANTR         33             H           1u3w      B         40.2                40.2
ADH1G_HUMAN         18          L           ADH1G_PAPHA         142            V           1ht0      B         42.7                42.7
ADH1G_HUMAN         76          S           ADH1G_PAPHA         162            G           1u3w      A         5.3                 5.3
ADH1G_HUMAN         183         S           ADH1G_PAPHA         102            P           1ht0      B         0.3                 0.3
ADH1G_HUMAN         276         M           ADH1G_PAPHA         69             I           1ht0      B         2.4                 0.6
ADH1G_HUMAN         307         M           ADH1G_PAPHA         166            V           1u3w      A         51.6                31.4
ADH1G_HUMAN         334         A           ADH1G_PAPHA         33             S           1u3w      A         49.3                49.3
ADH1G_HUMAN         350         I           ADH1G_PAPHA         68             V           1u3w      B         56.2                56.2
ADH1G_HUMAN         167         L           ADH1A_MACMU         142            M           1ht0      A         4.6                 4.6
ADH1G_HUMAN         293         V           A2V9Z5_MACFA        162            I           1u3w      A         12                  8.1
ADH1G_HUMAN         168         E           ADH1A_PONAB         142            A           1ht0      A         39.2                39.2
ADH1G_HUMAN         248         K           ADH1A_PONAB         162            N           1u3w      A         103.8               103.8
ADH1G_HUMAN         304         I           ADH1A_PONAB         102            M           1ht0      B         34.7                0
ADHX_HUMAN          53          S           Q2VIM6_PANTR        142            R           1mp0      A         54.1                54.1
ADHX_HUMAN          73          V           Q2VIM6_PANTR        162            E           1ma0      A         1.5                 1.5
ADHX_HUMAN          121         G           Q2VIM6_PANTR        102            D           1m6h      B         5.8                 5.8
ADHX_HUMAN          219         I           Q2VIM6_PANTR        69             T           1teh      B         0.5                 0.5
ADHX_HUMAN          123         M           Q2VIM4_PONPY        142            K           2fzw      A         1.9                 1.9
ADHX_HUMAN          169         V           Q2VIM4_PONPY        162            G           1m6h      A         0                   0
ADHX_HUMAN          328         V           Q2VIM4_PONPY        102            F           1m6h      A         0                   0
ADHX_HUMAN          141         M           Q2VIM5_9PRIM        142            T           2fzw      B         18.7                18.7
ADHX_HUMAN          282         C           Q2VIM5_9PRIM        162            Y           1m6h      B         0                   0
ADRB2_HUMAN         39          V           D3K5P1_PANTR        142            F           3kj6      A         43.6                43.6
ADRB2_HUMAN         187         N           ADRB2_MACMU         162            K           2rh1      A         44.6                44.6
ADRB2_HUMAN         289         F           Q8HZG1_PONPY        162            S           3p0g      A         6.1                 6.1
ADRB2_HUMAN         92          A           Q8HZG0_SAGOE        142            S           3pds      A         17.9                17.9
ADRB2_HUMAN         122         E           Q8HZG0_SAGOE        162            G           3p0g      A         13.7                13.7
ADRB2_HUMAN         214         I           Q8HZG0_SAGOE        102            V           3p0g      A         37.9                37.9
ADRB2_HUMAN         159         I           Q9BFY1_CALGO        142            V           3p0g      A         44.2                44.2
ADRB2_HUMAN         153         I           Q71BQ2_OTOGA        142            V           3d4s      A         25.8                25.8
ADRB2_HUMAN         242         V           ADRB2_MACMU         102            A           3kj6      A         125.4               93.6
ADRB2_HUMAN         231         Q           Q9BFY2_HYLCO        142            K           3kj6      A         53.8                50.3
ADRB2_HUMAN         343         R           Q8HZG0_SAGOE        166            H           3p0g      A         48.1                48.1
AIF1_HUMAN          44          P           AIF1_MACMU          142            L           2g2b      A         31.4                31.4
AK1A1_HUMAN         96          R           AK1A1_PONAB         142            Q           2alr      A         49.6                49.6
AK1A1_HUMAN         157         Q           AK1A1_PONAB         162            R           2alr      A         45.3                45.3
AK1A1_HUMAN         206         E           AK1A1_PONAB         102            A           2alr      A         31.3                31.3
AK1A1_HUMAN         243         R           AK1A1_PONAB         69             G           2alr      A         25.5                25.5
AK1A1_HUMAN         298         Y           AK1A1_PONAB         166            H           2alr      A         40.1                40.1
AK1A1_HUMAN         134         C           A6ML34_CALJA        142            R           2alr      A         23.9                23.9
AK1A1_HUMAN         304         T           A6ML34_CALJA        102            M           2alr      A         70.1                70.1
AK1C1_HUMAN         13          G           AK1C1_PONAB         142            S           1mrq      A         49.7                49.7
AK1C1_HUMAN         27          A           AK1C1_PONAB         162            P           1mrq      A         86.6                86.6
AK1C1_HUMAN         116         I           AK1C1_PONAB         102            V           1mrq      A         0                   0
AK1C1_HUMAN         151         V           AK1C1_PONAB         69             M           1mrq      A         0                   0
AK1C1_HUMAN         73          S           AK1C1_MACFU         162            T           1mrq      A         44.7                44.7
AK1C1_HUMAN         94          L           AK1C1_MACFU         102            F           3nty      A         28.8                28.8
AK1C1_HUMAN         226         P           Q5R7I9_PONAB        142            Q           1mrq      A         75.8                75.8
AK1C1_HUMAN         170         R           Q101P1_MACFA        142            H           1mrq      A         38.3                38.3
AK1C1_HUMAN         200         R           Q101P1_MACFA        162            S           3nty      A         42.9                42.9
AK1C1_HUMAN         211         I           Q101P1_MACFA        102            T           3gug      A         2.7                 2.7
AK1C2_HUMAN         13          G           AK1C1_PONAB         142            S           1j96      A         44.7                44.7
AK1C2_HUMAN         27          A           AK1C1_PONAB         162            P           1ihi      A         80.5                80.5
AK1C2_HUMAN         87          S           AK1C1_PONAB         102            C           2ipj      B         0.4                 0.4
AK1C2_HUMAN         116         I           AK1C1_PONAB         69             V           1ihi      A         0                   0
AK1C2_HUMAN         250         R           AK1C1_PONAB         33             Q           1ihi      A         23.8                23.8
AK1C2_HUMAN         73          S           AK1C1_MACFU         142            T           2hdj      B         40.1                40.1
AK1C2_HUMAN         197         F           AK1C1_MACFU         162            L           1ihi      A         10.3                10.3
AK1C2_HUMAN         226         P           Q5R7I9_PONAB        142            Q           1ihi      A         76.1                76.1
AK1C2_HUMAN         172         L           Q101P1_MACFA        142            Q           1j96      A         0                   0
AK1C2_HUMAN         200         R           Q101P1_MACFA        162            S           1j96      A         41.3                41.3
AK1C2_HUMAN         211         I           Q101P1_MACFA        102            T           1ihi      A         2.2                 2.2
AK1C3_HUMAN         153         K           AK1C3_PONAB         142            E           1ry0      A         34.2                34.2
AK1C3_HUMAN         279         Q           AK1C3_PONAB         162            E           1zq5      A         15.8                15.8
AK1C3_HUMAN         311         F           AK1C3_PONAB         102            L           1s2a      A         9.2                 9.2
AK1C3_HUMAN         73          S           Q2XQY3_MACFA        142            T           1ry8      A         47.9                47.9
AK1C3_HUMAN         120         M           Q2XQY3_MACFA        162            V           1s2a      A         4.9                 4.9
AK1C3_HUMAN         137         V           Q2XQY3_MACFA        102            L           1xf0      A         4.8                 4.8
AK1C3_HUMAN         170         R           Q2XQY3_MACFA        69             H           2fgb      A         28.6                28.6
AK1C3_HUMAN         199         R           Q2XQY3_MACFA        166            Q           1xf0      A         10                  10
AK1C3_HUMAN         230         P           Q2XQY3_MACFA        33             Q           1s1p      A         56.1                56.1
AK1C3_HUMAN         211         I           Q101P1_MACFA        142            T           2f38      A         2.1                 2.1
AK1C4_HUMAN         34          A           AK1C4_MACFA         142            V           2fvl      A         4.6                 4.6
AK1C4_HUMAN         116         L           AK1C4_MACFA         162            I           2fvl      A         0                   0
AK1C4_HUMAN         281         I           AK1C4_MACFA         102            V           2fvl      A         9.9                 9.9
AK1C4_HUMAN         23          T           AK1C4_MACFU         142            S           2fvl      A         0.9                 0.9
ALBU_HUMAN          138         R           ALBU_MACFA          162            P           1uor      A         31.9                31.9
ALBU_HUMAN          232         E           ALBU_MACFA          102            D           2vuf      A         29.7                29.7
ALBU_HUMAN          246         R           ALBU_MACFA          69             K           2vuf      A         3                   3
ALBU_HUMAN          288         I           ALBU_MACFA          166            M           3jqz      A         3.9                 3.9
ALBU_HUMAN          333         F           ALBU_MACFA          33             Y           1tf0      A         2.5                 0.5
ALBU_HUMAN          483         Q           ALBU_MACFA          68             R           1uor      A         16.2                16.2
ALBU_HUMAN          26          A           ALBU_MACFA          142            T           3jqz      B         77.4                77.4
ALDH2_HUMAN         474         D           ALDH2_PONAB         142            N           1cw3      A         9.4                 9.4
ALDOA_HUMAN         250         A           ALDOA_PONAB         142            V           1ald      A         0                   0
ALDOA_HUMAN         75          G           ALDOA_PANTR         142            V           1ald      A         1.9                 1.9
ALDOA_HUMAN         187         V           ALDOA_PANTR         162            A           1ald      A         1.2                 1.2
ALDOA_HUMAN         299         T           Q8WNT7_MACFA        142            A           2ald      A         2.1                 2.1
ALDOA_HUMAN         348         Q           Q8WNT7_MACFA        162            H           1ald      A         42.6                42.6
ALDOA_HUMAN         306         L           Q4R523_MACFA        142            P           1ald      A         0.2                 0.2
ALDOB_HUMAN         213         V           ALDOB_PONAB         142            A           1xdm      A         0.4                 0.4
ALDR_HUMAN          130         N           Q5RAB3_PONAB        142            S           1iei      A         11.8                11.8
ALDR_HUMAN          239         A           A6ML39_CALJA        142            D           1abn      A         38.9                38.9
ALDR_HUMAN          169         M           Q95J44_PANTR        142            T           3onb      A         22                  22
AMRP_HUMAN          119         L           Q5RD62_PONAB        142            S           1op1      A         7                   7
AMRP_HUMAN          103         E           Q4R5Q9_MACFA        142            K           2fyl      A         66.9                66.9
AMRP_HUMAN          131         R           Q4R5Q9_MACFA        162            Q           1op1      A         73.1                73.1
AMRP_HUMAN          347         G           Q5RD62_PONAB        69             S           2fcw      A         23.5                23.5
AMRP_HUMAN          166         G           Q5RD62_PONAB        162            S           2p03      A         36.1                36.1
AMRP_HUMAN          215         S           Q5RD62_PONAB        102            N           2p03      A         43.8                43.8
ANGI_HUMAN          47          D           ANGI_PANTR          142            H           1ang      A         25.4                25.4
ANGT_HUMAN          139         V           ANGT_PANTR          162            I           2x0b      F         0.2                 0.2
ANGT_HUMAN          325         I           ANGT_PANTR          102            V           2x0b      F         72.7                72.7
ANGT_HUMAN          376         T           ANGT_PANTR          69             A           2x0b      F         26.2                26.2
ANGT_HUMAN          216         G           ANGT_GORGO          162            S           2x0b      F         50.4                50.4
ANGT_HUMAN          268         M           ANGT_GORGO          102            T           2wxw      A         60.2                60.2
ANGT_HUMAN          70          A           Q5R9S7_PONAB        142            V           2x0b      F         49.2                49.2
ANGT_HUMAN          202         Q           Q5R9S7_PONAB        162            R           2wxw      A         15.7                15.7
ANGT_HUMAN          419         I           Q5R9S7_PONAB        69             L           2x0b      F         11.8                11.8
ANM2_HUMAN          84          V           Q5RCJ8_PONAB        162            M           1x2p      A         5.4                 5.4
ANM2_HUMAN          75          C           Q4R587_MACFA        142            Y           1x2p      A         47.5                47.5
ANT3_HUMAN          236         S           ANT3_PONAB          162            P           1jvq      L         41.7                41.7
ANT3_HUMAN          132         Q           A0N066_MACMU        142            K           2ant      I         18.4                18.4
ANT3_HUMAN          291         R           A0N066_MACMU        162            C           3evj      I         14.5                14.5
ANT3_HUMAN          41          T           ANT3_PONAB          142            I           2ant      I         16.4                16.4
ANXA8_HUMAN         108         G           ANXA8_PANTR         142            S           1w45      A         61.3                61.3
ANXA8_HUMAN         184         Q           ANXA8_PANTR         162            H           1w3w      A         43.9                43.9
AOC3_HUMAN          159         R           AOC3_PONAB          162            H           2c10      D         40.3                40.3
AOC3_HUMAN          185         N           AOC3_PONAB          102            D           2c11      B         54.2                54.2
AOC3_HUMAN          258         R           AOC3_PONAB          166            H           3ala      A         51.2                51.2
AOC3_HUMAN          395         T           AOC3_PONAB          33             A           1pu4      A         2.3                 1.7
AOC3_HUMAN          420         Q           AOC3_PONAB          68             R           3ala      A         32.6                32.6
AOC3_HUMAN          477         T           AOC3_PONAB          168            M           2y73      B         8.7                 8.7
AOC3_HUMAN          532         V           AOC3_PONAB          221            I           2c11      B         0.1                 0.1
AOC3_HUMAN          656         P           AOC3_PONAB          300            A           2c11      A         24.2                24.2
AOC3_HUMAN          203         H           AOC3_PONAB          69             R           2y73      B         49                  49
AOFA_HUMAN          140         T           AOFA_PONAB          142            A           2bxr      A         29.9                29.9
AOFA_HUMAN          151         K           AOFA_PONAB          162            E           2bxr      A         50.9                50.9
AOFA_HUMAN          252         D           AOFA_PONAB          102            N           2z5x      A         83.2                83.2
AOFA_HUMAN          303         V           AOFA_PONAB          69             I           2bxr      A         1.5                 1.5
AOFA_HUMAN          276         T           Q5UL98_9PRIM        142            N           2bxs      A         24.4                24.4
AOFA_HUMAN          290         E           Q5UL98_9PRIM        162            D           2z5x      A         28                  28
AOFA_HUMAN          140         T           Q5ULA8_PANPA        142            N           2bxr      A         29.9                29.9
AOFA_HUMAN          513         A           Q5UL72_PANTR        142            T           2z5y      A         46.4                46.4
AP2M1_HUMAN         367         S           Q5R519_PONAB        142            N           1h6e      A         22.4                22.4
APEX1_HUMAN         148         D           APEX1_PANTR         142            E           1bix      A         28.4                28.4
APEX1_HUMAN         194         K           APEX1_PONPY         102            R           1dew      B         59.3                59.3
APEX1_HUMAN         293         P           APEX1_PONPY         69             T           1de8      A         53.8                53.8
APEX1_HUMAN         261         P           A2D4Q7_ATEGE        142            A           1de8      A         34.9                34.9
APOA1_HUMAN         81          F           APOA1_PAPHA         142            V           1av1      A         72.1                2.3
APOA1_HUMAN         221         T           APOA1_PAPHA         162            S           1av1      C         45.2                39.7
APOA1_HUMAN         77          V           Q8HZ95_PONPY        142            M           2a01      A         2.9                 2.9
APOA1_HUMAN         191         S           Q8HZ95_PONPY        162            T           1av1      C         42.6                6.7
APOE_HUMAN          79          R           APOE_PONPY          102            T           2l7b      A         17.1                17.1
APOE_HUMAN          153         V           APOE_PONPY          166            A           2l7b      A         0.2                 0.2
APOE_HUMAN          50          R           APOE_PANTR          142            H           1nfo      A         42.5                42.5
APOE_HUMAN          93          K           APOE_HYLLA          142            R           2l7b      A         0.1                 0.1
APOE_HUMAN          101         T           APOE_PAPAN          142            S           2kc3      A         0                   0
APOE_HUMAN          172         D           D5G332_HYLLA        142            G           2l7b      A         9.3                 9.3
APOE_HUMAN          23          A           APOE_PONPY          142            V           2l7b      A         6.3                 6.3
APOE_HUMAN          36          T           APOE_PONPY          162            A           2l7b      A         0.5                 0.5
APOE_HUMAN          192         L           APOE_PONPY          33             V           2l7b      A         61.2                61.2
APOH_HUMAN          141         I           APOH_PANTR          142            T           1c1z      A         42.8                25.5
APOH_HUMAN          154         R           APOH_PANTR          162            H           1qub      A         60.7                60.7
AQP1_HUMAN          21          T           AQP1_PONAB          142            M           1h6i      A         0.1                 0.1
AQP1_HUMAN          120         T           AQP1_PONAB          162            P           1ih5      A         27.2                27.2
AR2BP_HUMAN         87          E           AR2BP_PONAB         142            G           2k9a      A         79.6                79.6
ARFG3_HUMAN         86          S           ARFG3_PONAB         142            N           2crw      A         47.7                47.7
ARFG3_HUMAN         99          N           ARFG3_MACFA         142            S           2crw      A         98.3                98.3
ARHG8_HUMAN         216         T           Q5R6Q9_PONAB        142            A           3eo2      A         40.4                40.4
ARHG8_HUMAN         174         R           Q2PFT5_MACFA        142            K           3eo2      A         46.7                46.7
ARHG8_HUMAN         255         S           Q2PFT5_MACFA        162            N           3eo2      A         71.3                71.3
ARHG8_HUMAN         344         L           Q2PFT5_MACFA        102            S           3eo2      A         68.5                68.5
ARHG9_HUMAN         20          V           ARHG9_PONAB         142            A           2ysq      A         106.7               106.7
ARL6_HUMAN          138         V           A6MLA6_CALJA        142            L           2h57      A         13.2                13.2
ARLY_HUMAN          102         A           ARLY_MACFA          142            E           1aos      B         83.2                68
ARLY_HUMAN          210         G           ARLY_MACFA          162            S           1aos      A         69.9                44.3
ARLY_HUMAN          357         Q           ARLY_MACFA          102            R           1aos      A         59.8                59.8
ARLY_HUMAN          407         Q           ARLY_MACFA          69             E           1aos      B         49.1                49.1
ARLY_HUMAN          425         I           ARLY_MACFA          166            S           1aos      A         59.1                59.1
ARNT_HUMAN          369         I           Q5RCI8_PONAB        162            V           3h82      B         22.3                22.3
ARNT_HUMAN          426         M           Q5RCI8_PONAB        102            I           3f1o      B         21.9                21.9
ARSA_HUMAN          391         T           A6MKC3_CALJA        142            S           1n2k      A         10.5                10.5
ARSA_HUMAN          433         K           A6MKC3_CALJA        162            E           1e3c      P         76.9                29.8
ARSA_HUMAN          469         A           A6MKC3_CALJA        102            S           1n2l      A         71                  71
ASIP_HUMAN          98          N           ASIP_PAPAN          162            D           1y7k      A         33.6                33.6
ASIP_HUMAN          98          N           ASIP_SEMEN          142            Y           1y7k      A         33.6                33.6
ASIP_HUMAN          113         S           ASIP_MACHE          142            F           1y7j      A         41.8                41.8
ASPH_HUMAN          649         T           Q5R6K1_PONAB        69             A           3rcq      A         67.9                67.9
ASPH_HUMAN          732         S           Q5R6K1_PONAB        166            A           3rcq      A         95.3                95.3
ATLA1_HUMAN         129         I           ATLA1_MACFA         142            V           3qof      A         10                  10
ATLA1_HUMAN         389         T           ATLA1_MACFA         162            S           3q5d      A         48.7                48.7
ATS1_HUMAN          440         S           Q5R6D5_PONAB        69             I           2jih      A         67.5                67.5
ATS1_HUMAN          534         C           Q5R6D5_PONAB        166            S           3q2g      A         13.7                13.7
ATS4_HUMAN          357         F           ATS4_PONAB          102            Y           3b2z      F         40                  40
AUHM_HUMAN          286         M           A6MKI8_CALJA        142            V           1hzd      D         22.3                3.7
AVR2B_HUMAN         304         D           P79233_PAPHA        142            E           2qlu      A         36.4                36.4
AVR2B_HUMAN         369         V           P79233_PAPHA        162            E           2qlu      A         4.5                 4.5
AVR2B_HUMAN         386         M           P79233_PAPHA        102            V           2qlu      A         1.4                 1.4
AVR2B_HUMAN         400         C           P79233_PAPHA        69             S           2qlu      A         1.9                 1.9
B2MG_HUMAN          35          A           B2MG_CERAE          142            P           3ciq      L         30.8                9
B2MG_HUMAN          93          T           B2MG_CERAE          162            N           3oxr      B         15.4                15.4
B2MG_HUMAN          40          S           B2MG_AOTAZ          142            P           3ekc      A         5.9                 5.9
B2MG_HUMAN          40          S           Q8HZE4_PANTR        142            L           3ekc      A         5.9                 5.9
B3AT_HUMAN          83          Q           Q5RBP3_PONAB        142            R           1hyn      S         45.3                22.6
B3AT_HUMAN          151         E           Q5RBP3_PONAB        162            D           1hyn      P         60                  60
B3AT_HUMAN          212         S           Q5RBP3_PONAB        102            L           1hyn      S         28.2                28.2
B3AT_HUMAN          262         I           Q5RBP3_PONAB        69             V           1hyn      P         0                   0
BAIP2_HUMAN         247         V           Q4R507_MACFA        142            A           1y2o      A         88.9                4.9
BAIP2_HUMAN         404         L           Q5RBN5_PONAB        162            P           3rnj      A         11.3                11.3
BARD1_HUMAN         643         K           Q4R5Z3_MACFA        33             R           2nte      A         58.9                58.9
BARD1_HUMAN         658         R           Q4R5Z3_MACFA        68             H           2nte      A         39.3                39.3
BARD1_HUMAN         743         C           Q4R5Z3_MACFA        168            S           3fa2      B         101.6               1
BARD1_HUMAN         470         N           Q4R5Z3_MACFA        102            S           3c5r      B         19.3                19.3
BARD1_HUMAN         507         V           Q4R5Z3_MACFA        69             M           3c5r      B         44.9                44.9
BARD1_HUMAN         538         S           Q4R5Z3_MACFA        166            N           3c5r      B         48.9                48.9
BAX_HUMAN           38          M           A8DS19_SAISC        142            I           2k7w      A         44.3                44.3
BAX_HUMAN           58          K           A0EJI2_MACMU        142            R           1f16      A         38.5                38.5
BCAT2_HUMAN         71          N           BCAT2_PONAB         162            S           1ekv      B         20.6                20.6
BCAT2_HUMAN         199         A           BCAT2_PONAB         102            T           2hg8      A         10.9                10.9
BCAT2_HUMAN         247         R           BCAT2_PONAB         69             Q           2hhf      A         27.3                27.3
BCAT2_HUMAN         304         M           BCAT2_PONAB         166            L           1kta      B         2.9                 2.9
BGAT_HUMAN          197         E           Q9TUD9_PANTR        162            Q           2rj4      A         15.4                15.4
BGAT_HUMAN          264         Y           Q9TUD9_PANTR        102            C           2i7b      A         1.6                 1.6
BGAT_HUMAN          334         A           Q9TUD9_PANTR        69             S           1wt2      A         93.8                93.8
BGAT_HUMAN          132         L           Q9TSM2_MACFA        142            Q           3ioh      A         33.6                33.6
BGAT_HUMAN          163         T           Q9TSM2_MACFA        162            A           2i7b      A         73.8                73.8
BGAT_HUMAN          174         E           Q9TSM2_MACFA        102            G           1r80      A         40.6                40.6
BGAT_HUMAN          198         R           Q9TSM2_MACFA        69             Q           3i0i      X         29.3                29.3
BGAT_HUMAN          235         G           Q9TSM2_MACFA        166            A           2rj1      A         39.4                39.4
BGAT_HUMAN          342         T           Q9TSM2_MACFA        33             A           1lzi      A         0                   0
BGAT_HUMAN          334         A           Q9TTN4_9PRIM        142            T           1wt2      A         93.8                93.8
BGAT_HUMAN          85          L           O97551_PANTR        142            F           3ioj      B         56.2                0.8
BGAT_HUMAN          107         E           O97551_PANTR        162            K           3ioh      A         28.2                28.2
BGAT_HUMAN          210         V           Q9TUE0_MACMU        142            A           2rj5      A         0.4                 0.4
BGAT_HUMAN          295         G           Q9TUE0_MACMU        162            S           3i0h      A         82.6                82.6
BGAT_HUMAN          106         N           Q9GM53_9PRIM        142            K           1ziz      A         30.3                30.3
BGAT_HUMAN          235         G           C4B4A2_HYLSY        162            S           2rj1      A         39.4                39.4
BGAT_HUMAN          154         D           C4B4A1_HYLSY        142            N           2rix      A         18.6                18.6
BGAT_HUMAN          162         V           C4B4A7_HYLSY        142            M           1wt0      A         6.2                 6.2
BGAT_HUMAN          290         V           Q8HZE5_SAGOE        142            M           1xz6      A         38.7                38.7
BGAT_HUMAN          156         P           C4B4B0_HYLAG        142            L           3i0c      A         31                  31
BGAT_HUMAN          106         N           Q9GM54_9PRIM        142            D           1ziz      A         30.3                30.3
BGAT_HUMAN          240         S           Q7M2R3_PONPY        142            T           3i0f      A         35.8                23
BGAT_HUMAN          283         A           Q7M2R4_PONPY        142            T           2rix      A         30                  30
BGAT_HUMAN          226         T           B6VEH9_CEBAP        162            S           1xz6      A         6.2                 6.2
BGAT_HUMAN          290         V           B6VEH9_CEBAP        102            I           1xz6      A         38.7                38.7
BGAT_HUMAN          143         V           B6VEI4_CEBOL        142            M           2pgy      A         57.5                57.5
BGAT_HUMAN          266         L           B6VEI5_CEBOL        142            M           1wt0      A         0                   0
BGAT_HUMAN          258         K           B6VEI2_CALHU        162            R           3i0j      A         46.4                46.4
BGAT_HUMAN          242         E           B6VEI9_SAIBB        142            A           1wt0      A         49.6                49.6
BGAT_HUMAN          171         S           Q9GM89_PANPA        142            T           3ioj      A         9.1                 9.1
BGAT_HUMAN          249         R           Q9GM90_9PRIM        142            Q           1r7t      A         39                  39
BGAT_HUMAN          282         R           Q9GM94_9PRIM        142            K           2rj7      A         36.5                32.9
BGAT_HUMAN          178         Y           C4B4A2_HYLSY        142            H           2rj5      A         12.5                12.5
BGAT_HUMAN          179         K           B6VEH9_CEBAP        142            E           3i0h      A         78.9                78.9
BGAT_HUMAN          179         K           B6VEI2_CALHU        142            Q           3i0h      A         78.9                78.9
BGLR_HUMAN          116         R           BGLR_PONAB          162            H           1bhg      A         36                  36
BGLR_HUMAN          236         S           BGLR_PONAB          102            G           3hn3      B         34.2                34.2
BGLR_HUMAN          285         V           BGLR_PONAB          69             A           3hn3      D         14.3                14.3
BGLR_HUMAN          306         Q           BGLR_PONAB          166            R           3hn3      A         20.3                20.3
BGLR_HUMAN          321         T           BGLR_PONAB          33             S           1bhg      A         29                  29
BGLR_HUMAN          333         K           BGLR_PONAB          68             E           1bhg      B         52.8                52.8
BGLR_HUMAN          428         Q           BGLR_PONAB          168            R           1bhg      B         28.1                28.1
BGLR_HUMAN          472         S           BGLR_PONAB          221            A           1bhg      A         46.7                46.7
BGLR_HUMAN          598         P           BGLR_PONAB          300            L           1bhg      B         112.2               11.2
BGLR_HUMAN          116         R           BGLR_CERAE          142            S           1bhg      A         36                  36
BGLR_HUMAN          178         P           BGLR_CERAE          162            S           3hn3      B         33.3                33.3
BGLR_HUMAN          257         K           BGLR_CERAE          102            E           1bhg      A         51.8                51.8
BGLR_HUMAN          393         M           BGLR_CERAE          69             L           3hn3      A         0.3                 0.3
BGLR_HUMAN          483         S           BGLR_CERAE          166            T           1bhg      B         2.7                 2.7
BGLR_HUMAN          547         A           BGLR_CERAE          33             V           1bhg      B         38.8                21.1
BGLR_HUMAN          608         I           BGLR_CERAE          68             V           1bhg      B         0                   0
BGLR_HUMAN          40          E           Q8WNN2_9PRIM        142            K           1bhg      B         3.3                 1.3
BHMT1_HUMAN         334         G           BHMT1_PONAB         162            A           1lt8      A         54.2                7.9
BHMT1_HUMAN         98          E           BHMT1_PONAB         142            K           1lt8      A         65                  65
BIRC2_HUMAN         324         V           Q2PFS3_MACFA        142            I           3oz1      A         14.1                14.1
BIRC2_HUMAN         97          D           Q5R9T1_PONAB        142            N           3m1d      A         25.3                25.3
BIRC5_HUMAN         129         E           BIRC5_PONAB         142            K           4a0n      A         32                  32
BIRC5_HUMAN         69          P           Q4R7L4_MACFA        142            S           3uii      B         33.8                33.8
BRCA1_HUMAN         100         E           BRCA1_PONPY         142            Q           1jm7      A         75.9                75.9
BRCA1_HUMAN         45          K           BRCA1_MACMU         142            R           1jm7      A         29.8                29.8
BRCA1_HUMAN         1726        R           BRCA1_GORGO         300            G           1jnx      X         30.8                30.8
BRCA1_HUMAN         1765        E           BRCA1_GORGO         345            D           1t2v      D         5.9                 5.9
BRCA1_HUMAN         1783        M           BRCA1_PONPY         140            I           1jnx      X         0                   0
BRCA1_HUMAN         1652        M           BRCA1_MACMU         282            L           1jnx      X         0                   0
BRCA1_HUMAN         1756        Q           BRCA1_MACMU         48             P           1jnx      X         32.3                32.3
BRCA1_HUMAN         1804        V           BRCA1_MACMU         135            F           1jnx      X         23.6                23.6
BRD1_HUMAN          996         R           Q4R476_MACFA        142            G           3lyi      A         73.7                73.7
BRDT_HUMAN          62          Q           BRDT_MACFA          142            K           2rfj      A         68.4                68.4
BRDT_HUMAN          89          A           BRDT_MACFA          162            V           2rfj      A         78                  78
BST2_HUMAN          151         K           D2JNR5_9PRIM        142            T           3mqb      E         62.3                34.5
BST2_HUMAN          122         T           D3GCW0_PONAB        162            I           3mq7      E         44                  2.2
BUB1_HUMAN          857         L           Q4R419_MACFA        142            F           3e7e      A         10.2                10.2
C1R_HUMAN           348         N           C1R_PANTR           142            K           2qy0      C         79.3                79.3
C1R_HUMAN           409         P           C1R_PANTR           162            T           1gpz      A         53.3                16.8
C1R_HUMAN           582         D           C1R_PANTR           102            E           1gpz      B         92                  12.7
C1R_HUMAN           386         D           C1R_PONAB           166            A           1gpz      A         42                  35.8
C1R_HUMAN           408         E           C1R_PONAB           33             K           1gpz      A         81.6                40.4
C1R_HUMAN           552         Y           C1R_PONAB           168            H           1gpz      A         55.5                55.5
C1R_HUMAN           622         N           C1R_PONAB           221            T           2qy0      D         63.2                63.2
C1R_HUMAN           320         I           C1R_MACFA           166            V           1gpz      B         39.2                39.2
C1R_HUMAN           340         Q           C1R_MACFA           33             L           1gpz      B         76.9                76.9
C1R_HUMAN           669         V           C1R_MACFA           68             I           1gpz      B         0                   0
C1R_HUMAN           682         R           C1R_MACFA           168            K           1md7      A         28.8                28.8
C1R_HUMAN           513         S           C1R_PONAB           68             T           1md7      A         65.9                65.9
C1TC_HUMAN          82          M           C1TC_PONAB          142            I           1dia      A         30.6                30.6
C1TC_HUMAN          201         H           C1TC_PONAB          162            N           1a4i      A         68.4                68.4
C1TC_HUMAN          218         Q           C1TC_PONAB          102            R           1a4i      B         52.5                52.5
CACP_HUMAN          64          A           B1MTH5_CALMO        142            T           1s5o      A         53.5                53.5
CACP_HUMAN          315         R           B1MTH5_CALMO        102            K           1nm8      A         90.2                90.2
CACP_HUMAN          399         N           B1MTH5_CALMO        69             S           1s5o      A         29.6                29.6
CACP_HUMAN          411         V           B1MTH5_CALMO        166            M           1nm8      A         11.2                11.2
CACP_HUMAN          151         V           B0KWF0_CALJA        142            A           1nm8      A         53.2                53.2
CACP_HUMAN          372         L           B0KWF0_CALJA        162            M           1s5o      A         80.3                80.3
CACP_HUMAN          602         R           B0KWF0_CALJA        102            H           1s5o      A         50                  50
CACP_HUMAN          65          H           B5SNJ0_OTOGA        142            Q           1nm8      A         50.3                50.3
CACP_HUMAN          88          E           B5SNJ0_OTOGA        162            Q           1s5o      A         36.8                36.8
CACP_HUMAN          110         Y           B5SNJ0_OTOGA        102            F           1nm8      A         39.8                39.8
CACP_HUMAN          226         A           B5SNJ0_OTOGA        69             S           1s5o      A         10.2                10.2
CACP_HUMAN          291         T           B5SNJ0_OTOGA        166            P           1s5o      A         44.6                44.6
CACP_HUMAN          332         A           B5SNJ0_OTOGA        33             G           1nm8      A         0.1                 0.1
CACP_HUMAN          391         S           B5SNJ0_OTOGA        68             N           1s5o      A         37.8                37.8
CACP_HUMAN          446         G           B5SNJ0_OTOGA        168            R           1nm8      A         59.7                59.7
CACP_HUMAN          525         L           B5SNJ0_OTOGA        221            M           1s5o      A         8.8                 8.8
CAH1_HUMAN          70          N           CAH1_GORGO          142            T           1j9w      A         14.3                14.3
CAH1_HUMAN          85          F           CAH1_GORGO          162            L           2cab      A         8.2                 8.2
CAH1_HUMAN          161         V           CAH1_GORGO          102            I           1huh      A         0                   0
CAH1_HUMAN          39          T           CAH1_MACNE          142            A           2fw4      A         12.3                12.3
CAH1_HUMAN          136         A           CAH1_MACNE          162            V           1hcb      A         14.4                14.4
CAH1_HUMAN          166         Q           CAH1_MACNE          102            H           1czm      A         62.8                62.8
CAH1_HUMAN          196         P           CAH1_MACNE          69             S           1huh      A         47.5                47.5
CAH2_HUMAN          194         P           D4PB71_LEMCA        142            L           1a42      A         36.8                36.8
CAH2_HUMAN          181         R           Q6UIR9_PANTR        142            H           3m1w      A         43.3                43.3
CAH2_HUMAN          222         V           Q6UIR9_PANTR        162            M           1tb0      X         0                   0
CALM_HUMAN          93          F           Q4R4K8_MACFA        142            L           1iwq      A         19.4                0
CALM_HUMAN          30          T           Q5R8K1_PONAB        142            A           2jzi      A         0.6                 0.6
CALM_HUMAN          31          K           A5A6K5_PANTR        142            E           3oxq      D         33.9                33.9
CALM_HUMAN          37          M           Q4R5A7_MACFA        142            V           1wrz      A         21.4                0
CALM_HUMAN          61          N           Q4R5A7_MACFA        162            S           3g43      A         68.4                11.8
CAN1_HUMAN          288         V           CAN1_PONAB          142            M           2ary      A         65.4                65.4
CAN1_HUMAN          47          V           CAN1_MACFA          162            A           1zcm      A         43.1                43.1
CAN1_HUMAN          70          Y           CAN1_MACFA          102            F           2ary      A         64.3                64.3
CAN1_HUMAN          204         A           CAN1_MACFA          69             S           2ary      A         27.5                27.5
CAN2_HUMAN          255         F           CAN2_MACFA          162            Y           1kfu      L         5                   5
CAN2_HUMAN          275         N           CAN2_MACFA          102            S           1kfu      L         68                  68
CAP1_HUMAN          343         E           CAP1_MACFA          166            D           1k8f      A         65.1                65.1
CAP1_HUMAN          395         K           CAP1_MACFA          33             R           1k8f      B         45                  45
CAP1_HUMAN          358         N           CAP1_PONAB          102            S           1k8f      A         53.6                53.6
CAPG_HUMAN          321         Q           A6MKP8_CALJA        142            R           1jhw      A         86.5                50.8
CASP3_HUMAN         62          T           CASP3_MACFA         142            A           2xzt      C         70.2                18.3
CASP3_HUMAN         102         D           CASP3_MACFA         162            N           1rhk      A         7.8                 2.3
CASP3_HUMAN         252         F           CASP3_MACFA         102            L           2y0b      D         98.2                3.6
CASP3_HUMAN         79          R           CASP3_SAIBB         142            M           1rhk      A         18.1                18.1
CASP3_HUMAN         210         K           CASP3_SAIBB         162            R           2xzd      D         92.6                59.5
CASP3_HUMAN         228         D           CASP3_SAIBB         102            H           2xyh      B         65.7                37.7
CASP3_HUMAN         250         F           CASP3_SAIBB         69             S           1i3o      B         76.7                13.8
CASP3_HUMAN         79          R           Q5ISR2_MACFA        142            I           1rhk      A         18.1                18.1
CASP3_HUMAN         179         D           Q5ISR2_MACFA        162            E           2dko      B         85                  2.4
CASP8_HUMAN         285         D           Q5RCR7_PONAB        102            N           3h11      B         57.4                57.4
CASP9_HUMAN         154         I           Q2PFM0_MACFA        69             V           2ar9      A         47.4                47.4
CASP9_HUMAN         262         K           Q2PFM0_MACFA        166            R           1jxq      B         46.9                46.9
CASP9_HUMAN         389         N           Q2PFM0_MACFA        68             D           2ar9      B         64.8                9.6
CASP9_HUMAN         36          R           Q2PFM0_MACFA        142            K           3ygs      P         69.1                69.1
CASP9_HUMAN         60          I           Q2PFM0_MACFA        162            T           3ygs      P         40.3                18.9
CASP9_HUMAN         72          L           Q5ISR1_MACFA        142            S           3ygs      P         27.5                27.5
CATB_HUMAN          82          A           CATB_PONAB          142            E           1csb      D         108.3               72.5
CATB_HUMAN          237         K           CATB_PONAB          162            R           2ipp      B         62.6                54.5
CATB_HUMAN          144         S           CATB_MACFA          102            I           2ipp      B         84.4                84.4
CATB_HUMAN          157         E           CATB_MACFA          69             G           2pbh      A         14                  14
CATB_HUMAN          174         E           CATB_MACFA          166            D           1pbh      A         63.4                63.4
CATB_HUMAN          37          R           CATB_MACFA          142            Q           3pbh      A         46.7                46.7
CATB_HUMAN          52          M           CATB_MACFA          162            V           1pbh      A         18.5                18.5
CATC_HUMAN          67          Y           CATC_PONAB          162            H           2djf      A         22.8                22.8
CATC_HUMAN          49          Q           CATC_MACFA          142            L           1k3b      A         71.7                33.5
CATC_HUMAN          240         V           CATC_PONAB          33             I           2djf      B         18                  18
CATC_HUMAN          276         N           CATC_PONAB          68             S           3pdf      A         78.2                49.3
CATC_HUMAN          264         M           CATC_MACFA          69             V           3pdf      A         1.6                 1.6
CATC_HUMAN          285         P           CATC_MACFA          166            S           2djg      B         0.4                 0.4
CATC_HUMAN          306         I           CATC_MACFA          33             T           1k3b      B         0                   0
CATC_HUMAN          436         N           CATC_PONAB          168            D           2djg      C         84.7                81.4
CATD_HUMAN          121         H           Q5RBJ9_PONAB        162            R           1lyw      E         56.1                43.5
CATD_HUMAN          119         I           Q4R4P0_MACFA        142            L           1lyw      G         58.8                8.7
CATD_HUMAN          139         D           Q4R4P0_MACFA        162            A           1lyw      E         58.1                18.7
CATD_HUMAN          126         D           B1MTZ2_CALMO        142            A           1lyb      A         85.9                85.9
CATD_HUMAN          183         T           Q4R4P0_MACFA        102            I           1lyb      B         90.9                8.9
CATD_HUMAN          256         K           Q4R4P0_MACFA        69             R           1lyw      H         49.3                49.3
CATD_HUMAN          273         H           Q4R4P0_MACFA        166            R           1lyb      B         39.7                39.7
CATD_HUMAN          337         A           Q4R4P0_MACFA        33             T           1lya      D         15.6                15.6
CATD_HUMAN          234         S           B1MTZ2_CALMO        162            N           1lyb      D         21.1                5.4
CATD_HUMAN          274         L           B1MTZ2_CALMO        102            M           1lya      B         0                   0
CATD_HUMAN          288         E           B1MTZ2_CALMO        69             G           1lyw      H         92.7                92.7
CATK_HUMAN          39          N           CATK_MACMU          162            S           7pck      D         33.7                33.7
CATK_HUMAN          83          S           CATK_MACMU          102            N           7pck      D         22.8                22.8
CATK_HUMAN          110         E           CATK_MACMU          166            D           7pck      B         18.2                18.2
CATS_HUMAN          29          H           CATS_SAIBB          142            N           2c0y      A         54.2                54.2
CATS_HUMAN          99          S           CATS_SAIBB          162            N           2c0y      A         29.6                29.6
CBG_HUMAN           99          E           CBG_PONAB           162            G           2vdx      A         78.7                78.7
CBG_HUMAN           118         K           CBG_PONAB           102            E           2vdy      A         38.3                38.3
CBG_HUMAN           269         D           CBG_PONAB           69             E           2vdx      A         44.7                44.7
CBPM_HUMAN          24          R           CBPM_PONAB          142            H           1uwy      A         36.8                36.8
CBPM_HUMAN          42          V           CBPM_PONAB          162            I           1uwy      A         5.3                 5.3
CBPM_HUMAN          329         N           CBPM_PONAB          102            D           1uwy      A         47.4                47.4
CBR1_HUMAN          41          T           CBR1_PONAB          142            A           3bhm      A         69.3                69.3
CBR1_HUMAN          220         K           CBR1_PONAB          162            R           3bhm      A         18.2                18.2
CBR1_HUMAN          176         V           CBR1_MACFA          142            A           2pfg      A         8.8                 8.8
CBR1_HUMAN          259         P           CBR1_MACFA          102            L           1wma      A         58.5                58.5
CC14B_HUMAN         57          C           Q2VIP4_PONPY        142            R           1ohd      A         4.6                 4.6
CC14B_HUMAN         159         E           Q2VIP4_PONPY        162            D           1ohd      A         85.3                30.6
CC14B_HUMAN         298         E           Q2VIP4_PONPY        102            G           1ohe      A         49.8                49.8
CC14B_HUMAN         351         S           Q2VIP4_PONPY        69             L           1ohc      A         0.2                 0.2
CC14B_HUMAN         366         N           Q2VIP4_PONPY        166            S           1ohe      A         43                  43
CC14B_HUMAN         255         H           CC14C_HYLSY         142            R           1ohe      A         31.8                31.8
CCL27_HUMAN         52          Q           Q8HYP2_MACMU        142            R           2kum      A         46.9                46.9
CCL27_HUMAN         102         K           Q8HYP2_MACMU        162            N           2kum      A         93.5                93.5
CCL3_HUMAN          38          T           CCL3_PANTR          142            I           2x6g      R         20.1                8.7
CCL4_HUMAN          33          A           CCL4_MACMU          142            S           2x6l      D         44.7                25.8
CCL8_HUMAN          70          R           Q8HYQ0_MACMU        142            W           1esr      A         59                  59
CCND3_HUMAN         163         F           A8MN33_PAPAN        142            L           3g33      B         21.7                21.7
CCNH_HUMAN          239         K           CCNH_MACFA          142            R           1kxu      A         2.3                 2.3
CCR5_HUMAN          13          N           CCR5_PANTR          142            D           2l87      A         48.6                48.6
CCS_HUMAN           112         R           D2KTB7_HYLLA        162            H           1do5      A         50.2                33.5
CCS_HUMAN           139         N           D2KTC2_CALJA        142            K           1do5      B         58.1                12.6
CCS_HUMAN           153         A           D2KTC2_CALJA        162            T           1do5      D         25.3                25.3
CCS_HUMAN           172         R           D2KTC2_CALJA        102            C           1do5      B         61.9                61.9
CCS_HUMAN           124         P           D2KTC0_9PRIM        162            S           1do5      D         54.9                54.9
CCS_HUMAN           199         I           D2KTC0_9PRIM        102            V           1do5      A         0                   0
CCS_HUMAN           223         E           D2KTC0_9PRIM        69             Q           1do5      C         72.4                61.8
CCS_HUMAN           17          A           D2KTB9_PONPY        142            T           2crl      A         18.6                18.6
CCS_HUMAN           48          D           D2KTB7_HYLLA        142            N           2crl      A         76.6                76.6
CCS_HUMAN           68          G           D2KTC0_9PRIM        142            S           2crl      A         82.7                82.7
CD1D_HUMAN          200         K           CD1D_PANTR          142            E           1zt4      A         59.6                59.6
CD1D_HUMAN          247         G           CD1D_PANTR          162            D           1zt4      C         56.8                56.8
CD1D_HUMAN          270         V           CD1D_PANTR          102            A           1zt4      A         36.8                36.8
CD209_HUMAN         285         K           B2BSL9_HYLLE        69             Q           1k9i      A         64.7                64.7
CD209_HUMAN         314         T           B2BSL9_HYLLE        166            A           1sl5      A         0                   0
CD209_HUMAN         336         L           B2BSL9_HYLLE        33             S           1k9i      A         47                  47
CD209_HUMAN         351         V           B2BSL9_HYLLE        68             I           1sl5      A         50.8                50.8
CD209_HUMAN         323         Q           CD209_PANTR         142            E           1k9i      A         56.5                56.5
CD209_HUMAN         340         K           CD209_PANTR         162            N           2xr6      A         49.9                49.9
CD209_HUMAN         357         A           B2BSL8_PANPA        102            V           1k9i      A         0                   0
CD209_HUMAN         323         Q           CD209_GORGO         102            H           1k9i      A         56.5                56.5
CD209_HUMAN         270         M           CD209_PONPY         69             I           1sl5      A         13.9                8.9
CD209_HUMAN         254         H           CD209_HYLCO         142            R           1sl5      A         57                  27.2
CD2AP_HUMAN         128         E           Q5RAE7_PONAB        162            V           2fei      A         46.5                46.5
CD2_HUMAN           28          T           CD2_MACFA           142            R           1hnf      A         104.7               104.7
CD2_HUMAN           42          N           CD2_MACFA           162            D           1hnf      A         44.4                44.4
CD2_HUMAN           58          K           CD2_MACFA           102            R           1qa9      A         26.2                11
CD2_HUMAN           121         I           CD2_MACFA           69             T           1hnf      A         19.9                19.9
CD2_HUMAN           132         K           CD2_MACFA           166            E           1hnf      A         70                  70
CD2_HUMAN           165         L           CD2_MACFA           33             V           1hnf      A         29.2                29.2
CD2_HUMAN           145         T           Q6SZ59_CERTO        142            I           1hnf      A         25.8                25.8
CD2_HUMAN           179         S           Q6SZ59_CERTO        162            N           1hnf      A         60.2                60.2
CD2_HUMAN           298         P           CD2_MACFA           168            L           1l2z      B         84.7                74.9
CD38_HUMAN          73          I           CD38_MACFA          142            V           3roq      A         45.3                45.3
CD38_HUMAN          97          H           CD38_MACFA          162            Y           3f6y      A         38.9                3.6
CD38_HUMAN          110         M           CD38_MACFA          102            V           3dzj      A         0                   0
CD38_HUMAN          122         I           CD38_MACFA          69             T           2i65      A         0                   0
CD38_HUMAN          148         T           CD38_MACFA          166            M           3raj      A         5                   5
CD38_HUMAN          237         T           CD38_MACFA          33             A           3raj      A         12.2                5.5
CD40L_HUMAN         228         V           CD40L_AOTTR         142            I           1aly      A         52.7                0
CD44_HUMAN          126         E           CD44_PAPHA          142            G           1poz      A         42.1                42.1
CD44_HUMAN          157         Q           CD44_PAPHA          162            K           1uuh      A         25.2                25.2
CD4_HUMAN           59          I           CD4_PANTR           142            T           3jwo      C         38.3                23.8
CD4_HUMAN           80          A           CD4_PANTR           162            V           1wio      A         0                   0
CD4_HUMAN           93          P           CD4_PANTR           102            T           1g9m      C         0                   0
CD4_HUMAN           112         E           CD4_PANTR           69             G           1g9m      C         29.9                29.9
CD4_HUMAN           64          N           CD4_MACFU           162            I           1g9n      C         0.1                 0.1
CD4_HUMAN           135         Q           CD4_MACFU           102            E           1g9m      C         31                  31
CD4_HUMAN           154         Q           CD4_CERAE           142            K           3cd4      A         23.2                23.2
CD4_HUMAN           430         E           CD4_PANTR           166            Q           2klu      A         53.1                53.1
CD4_HUMAN           210         I           CD4_MACFU           69             T           1wip      A         44.3                44.3
CD4_HUMAN           229         V           CD4_MACFU           166            L           1wio      A         84.8                84.8
CD4_HUMAN           302         E           CD4_MACNE           142            D           1wiq      A         41.4                41.4
CD4_HUMAN           265         R           CD4_CERAE           162            Q           1wio      A         22.8                22.8
CD4_HUMAN           281         H           CD4_CERAE           102            N           1wiq      A         39.2                39.2
CD4_HUMAN           276         K           CD4_ERYPA           142            E           1wio      A         73.3                73.3
CD4_HUMAN           290         Q           CD4_ERYPA           162            H           1wiq      A         62.4                62.4
CD4_HUMAN           339         M           CD4_ERYPA           102            T           1wio      A         42.9                42.9
CD4_HUMAN           306         G           CD4_CERTO           142            E           1wip      A         2.6                 2.6
CD4_HUMAN           265         R           B1NC12_PAPAN        142            W           1wio      A         22.8                22.8
CD4_HUMAN           412         I           CD4_MACFU           33             T           2klu      A         58.6                58.6
CD86_HUMAN          48          Q           Q9BDM2_CERAE        142            R           1i85      B         16.9                16.9
CD86_HUMAN          59          D           Q9BDM2_CERAE        162            N           1i85      B         9.6                 9.6
CD86_HUMAN          72          K           Q9BDM2_CERAE        102            Q           1ncn      A         73.5                73.5
CD86_HUMAN          116         K           Q9BDM2_CERAE        69             R           1i85      B         42.4                42.4
CD86_HUMAN          72          K           Q9BDB8_CERTO        142            R           1ncn      A         73.5                73.5
CD86_HUMAN          90          S           Q9BDB8_CERTO        162            P           1ncn      A         39.5                39.5
CDYL1_HUMAN         573         V           Q7YRQ0_MACFA        102            A           2gtr      A         35.2                5.1
CEAM1_HUMAN         41          M           Q5R9N6_PONAB        142            T           2gk2      A         44.5                44.5
CETP_HUMAN          90          Q           CETP_MACFA          142            R           2obd      A         48.4                48.4
CETP_HUMAN          206         V           CETP_MACFA          162            I           2obd      A         30                  30
CETP_HUMAN          239         V           CETP_MACFA          102            I           2obd      A         27.1                27.1
CETP_HUMAN          252         H           CETP_MACFA          69             Y           2obd      A         12.7                12.7
CETP_HUMAN          270         T           CETP_MACFA          166            A           2obd      A         89.6                89.6
CETP_HUMAN          285         R           CETP_MACFA          33             Q           2obd      A         48.2                48.2
CETP_HUMAN          347         K           CETP_MACFA          68             R           2obd      A         48.3                48.3
CETP_HUMAN          385         V           CETP_MACFA          168            M           2obd      A         21.5                21.5
CETP_HUMAN          432         A           CETP_MACFA          221            T           2obd      A         50.5                50.5
CETP_HUMAN          444         V           CETP_MACFA          300            A           2obd      A         64.4                64.4
CETP_HUMAN          455         V           CETP_MACFA          345            L           2obd      A         16.6                16.6
CETP_HUMAN          301         M           B3GK57_MACFA        142            T           2obd      A         61.9                61.9
CFAB_HUMAN          566         E           CFAB_PANTR          102            A           3hrz      D         86.7                86.7
CFAB_HUMAN          502         I           CFAB_PONPY          166            T           1dle      B         33.1                18.6
CFAB_HUMAN          754         E           CFAB_PONPY          33             Q           1rtk      A         52.4                52.4
CFAB_HUMAN          415         R           CFAB_GORGO          142            H           1rtk      A         39.3                39.3
CFAB_HUMAN          372         V           CFAB_PANTR          162            I           1q0p      A         59                  36
CFAB_HUMAN          284         S           CFAB_PONPY          162            G           2xwb      H         59.6                59.6
CFAB_HUMAN          327         A           CFAB_PONPY          102            P           1rs0      A         87.1                87.1
CFAB_HUMAN          466         Y           CFAB_PONPY          69             F           2ok5      A         13.8                13.8
CFAB_HUMAN          89          D           CFAB_PANTR          142            V           3hrz      D         31                  17.5
CFAB_HUMAN          54          E           CFAB_PONPY          142            D           2ok5      A         100.4               100.4
CFLAR_HUMAN         239         I           CFLAR_PONAB         69             V           3h11      A         86.1                11.6
CFLAR_HUMAN         354         M           CFLAR_PONAB         166            I           3h11      A         0                   0
CFTR_HUMAN          470         V           CFTR_GORGO          162            M           2bbo      A         1.5                 1.5
CFTR_HUMAN          637         Q           CFTR_GORGO          102            R           1xmi      D         23.2                1.3
CFTR_HUMAN          667         H           CFTR_GORGO          69             R           1xmi      D         20.5                16.5
CFTR_HUMAN          591         V           CFTR_HYLLE          142            I           1xmi      A         0                   0
CFTR_HUMAN          522         K           CFTR_PAPAN          142            N           2pze      A         25.2                25.2
CFTR_HUMAN          515         Y           CFTR_COLGU          102            C           1xmi      C         71.4                71.4
CFTR_HUMAN          624         S           CFTR_COLGU          69             I           1xmi      C         32.4                2.1
CFTR_HUMAN          535         E           CFTR_ATEGE          162            A           2pzg      A         29.1                29.1
CFTR_HUMAN          445         N           CFTR_MICMU          33             S           1xmi      C         35.3                10.3
CFTR_HUMAN          531         S           CFTR_MICMU          68             A           1xmi      D         52.8                52.8
CFTR_HUMAN          405         F           CFTR_OTOGA          102            I           1xmi      A         24.7                1.4
CFTR_HUMAN          510         V           Q2IBF9_EULMM        142            I           1xmi      D         39                  31.5
CFTR_HUMAN          412         A           CFTR_SAIBB          162            V           1xmi      C         27                  27
CFTR_HUMAN          427         S           CFTR_SAIBB          102            N           1xmi      D         107.4               67.2
CFTR_HUMAN          12          V           CFTR_MICMU          142            L           3isw      C         71.9                16.7
CFTR_HUMAN          12          V           CFTR_OTOGA          142            F           3isw      C         71.9                16.7
CGHB_HUMAN          51          T           B4XAN4_PANTR        142            I           1hrp      B         3.2                 3.2
CGHB_HUMAN          47          I           Q8WNC5_PONPY        142            V           1hrp      B         19.5                19.5
CGHB_HUMAN          86          S           Q8WNC5_PONPY        162            Y           1qfw      B         59.3                49.5
CGHB_HUMAN          102         Y           Q8WNC6_PONPY        142            C           1qfw      B         7                   6.9
CGL_HUMAN           28          D           CGL_MACFA           142            E           3cog      B         49.7                48.5
CGL_HUMAN           231         S           CGL_MACFA           162            R           3elp      A         48.1                48.1
CGL_HUMAN           250         I           CGL_MACFA           102            L           3cog      A         35.3                4.8
CGL_HUMAN           285         W           CGL_MACFA           69             G           3cog      D         19.8                19.8
CGL_HUMAN           303         V           CGL_MACFA           166            A           3elp      A         0.6                 0.6
CGL_HUMAN           314         V           CGL_MACFA           33             I           2nmp      A         0                   0
CGL_HUMAN           348         A           CGL_MACFA           68             V           2nmp      C         0.1                 0.1
CGL_HUMAN           360         L           CGL_MACFA           168            P           3cog      D         48.5                48.5
CGL_HUMAN           384         E           CGL_MACFA           221            K           3elp      A         62.8                36.7
CGL_HUMAN           115         G           Q5RFI1_PONAB        162            A           2nmp      C         0                   0
CGL_HUMAN           233         H           Q5RFI1_PONAB        102            Y           2nmp      D         9.1                 9.1
CGL_HUMAN           263         H           Q5RFI1_PONAB        69             Q           2nmp      D         19.6                3.6
CGL_HUMAN           59          E           Q5RFI1_PONAB        142            V           3cog      D         47.5                35.5
CH3L1_HUMAN         46          L           CH3L1_PONAB         142            I           1hjw      B         0.4                 0.4
CH3L1_HUMAN         108         K           CH3L1_PONAB         162            N           1hjw      A         63.7                63.7
CH3L1_HUMAN         144         R           CH3L1_PONAB         102            Q           1nws      A         32.1                32.1
CH3L1_HUMAN         158         K           CH3L1_PONAB         69             R           1nwt      A         11.2                11.2
CH3L1_HUMAN         178         L           CH3L1_PONAB         166            V           1hjx      B         0.2                 0.2
CH3L1_HUMAN         248         G           CH3L1_PONAB         33             E           1hjv      A         48.8                20.4
CH3L1_HUMAN         343         D           CH3L1_PONAB         68             E           1hjv      A         73.1                65.4
CHLE_HUMAN          37          K           Q5R7Z4_PONAB        142            E           1p0m      A         67.5                67.5
CHLE_HUMAN          49          F           Q5R7Z4_PONAB        162            L           3o9m      A         29.6                29.6
CHLE_HUMAN          94          C           Q5R7Z4_PONAB        102            Y           1p0q      A         7.6                 7.6
CHLE_HUMAN          273         N           Q5R7Z4_PONAB        69             T           1p0m      A         25.8                25.8
CHLE_HUMAN          313         P           Q5R7Z4_PONAB        166            L           1p0q      A         19.5                19.5
CHLE_HUMAN          344         Q           Q5R7Z4_PONAB        33             E           1p0q      A         24.8                24.8
CHLE_HUMAN          552         S           Q5R7Z4_PONAB        68             L           3o9m      B         44.5                44.4
CHLE_HUMAN          33          I           D4P3V7_MACFA        142            V           2wsl      A         36.6                36.6
CHLE_HUMAN          138         L           D4P3V7_MACFA        162            M           2wsl      A         0.1                 0.1
CHLE_HUMAN          255         F           D4P3V7_MACFA        102            S           3o9m      A         1.7                 1.7
CHLE_HUMAN          482         D           D4P3V7_MACFA        69             V           2xmb      A         30.5                30.5
CLC4M_HUMAN         308         T           B2BSM3_PANPA        68             S           1k9j      A         39                  39
CLC4M_HUMAN         383         V           B2BSM3_PANPA        168            I           1xph      A         32.6                32.6
CLC4M_HUMAN         282         M           CLC4M_HYLLA         168            I           1xar      B         15.2                15.2
CLC4M_HUMAN         349         P           CLC4M_HYLLA         221            S           1sl6      D         85.1                27.2
CLC4M_HUMAN         365         N           CLC4M_HYLLA         300            D           1k9j      A         56.2                56.2
CLC4M_HUMAN         382         D           CLC4M_HYLLA         345            N           1sl6      C         54.8                54.8
CLC4M_HUMAN         291         D           CLC4M_GORGO         102            N           1xar      B         43.1                43.1
CLC4M_HUMAN         223         K           B2BSM3_PANPA        33             E           1sl6      C         64.3                41.8
CLC4M_HUMAN         117         T           CLC4M_HYLLA         69             I           3jqh      A         50.1                45
CLCKA_HUMAN         544         H           Q5RF38_PONAB        68             R           2pfi      B         70.9                70.9
CLCKA_HUMAN         667         C           Q5RF38_PONAB        168            F           2pfi      B         21.2                21.2
CLK1_HUMAN          449         R           Q4R4X7_MACFA        162            C           2vag      A         32.6                32.6
CLK1_HUMAN          469         R           Q4R4X7_MACFA        102            K           2vag      A         51.4                51.4
CLK1_HUMAN          166         T           Q9BGQ1_MACFA        142            A           1z57      A         47.3                47.3
CLK1_HUMAN          449         R           A6MK78_CALJA        142            H           2vag      A         32.6                32.6
CMA1_HUMAN          50          F           CMA1_PAPHA          142            S           1t31      A         26.3                26.3
CMA1_HUMAN          180         D           CMA1_PAPHA          162            Y           1t31      A         41.6                41.6
CMA1_HUMAN          222         S           CMA1_PAPHA          102            L           1pjp      A         70.2                58
CMA1_HUMAN          65          A           CMA1_MACFA          142            V           2hvx      A         0.5                 0.5
CMA1_HUMAN          84          E           CMA1_MACFA          162            K           1t31      A         80.3                54.7
CMA1_HUMAN          193         R           Q9TTG4_ATEBE        142            K           1nn6      A         41.6                41.6
CN37_HUMAN          227         V           CN37_PONAB          69             I           1woj      A         31.8                31.8
CNDP1_HUMAN         80          V           Q5RA69_PONAB        142            M           3dlj      A         30.1                30.1
CNDP1_HUMAN         250         M           Q5RA69_PONAB        162            T           3dlj      A         31.3                17
CNDP1_HUMAN         300         V           Q5RA69_PONAB        102            A           3dlj      A         29.1                29.1
CNDP1_HUMAN         321         R           Q5RA69_PONAB        69             W           3dlj      A         18                  18
CNDP1_HUMAN         361         T           Q5RA69_PONAB        166            A           3dlj      A         94.4                8.6
CNDP1_HUMAN         385         A           Q5RA69_PONAB        33             V           3dlj      A         31.1                31.1
CNDP1_HUMAN         423         D           Q5RA69_PONAB        68             N           3dlj      A         59.3                59.3
CNDP1_HUMAN         463         K           Q5RA69_PONAB        168            R           3dlj      B         22                  22
CNTN2_HUMAN         145         A           Q5RDT8_PONAB        142            T           2om5      A         4.1                 4.1
CNTN2_HUMAN         230         A           Q5RDT8_PONAB        162            V           2om5      A         34                  34
CO2_HUMAN           318         E           CO2_PONPY           162            D           2i6q      A         35.9                35.9
CO2_HUMAN           651         N           CO2_PONPY           102            S           2odp      A         54.1                54.1
CO2_HUMAN           303         K           CO2_PANTR           142            R           2i6q      A         39.4                39.4
CO2_HUMAN           528         Q           CO2_PANTR           162            R           2i6q      A         87.6                87.6
CO2_HUMAN           301         E           CO2_GORGO           142            K           2odq      A         31.4                31.4
CO2_HUMAN           356         L           CO2_GORGO           162            I           2odp      A         42.9                42.9
CO2_HUMAN           391         H           CO2_GORGO           102            R           2i6q      A         37.5                37.5
CO2_HUMAN           255         L           Q5RE78_PONAB        102            P           2i6q      A         0                   0
CO2_HUMAN           316         M           Q5RE78_PONAB        69             I           2i6q      A         15.4                15.4
CO2_HUMAN           610         K           Q5RE78_PONAB        166            E           2i6q      A         50.9                50.9
CO3_HUMAN           1308        T           Q2PFN7_MACFA        142            I           2wii      B         52.9                26.6
CO3_HUMAN           1354        D           Q2PFN7_MACFA        162            G           2a73      B         44.7                44.7
CO3_HUMAN           1412        A           Q2PFN7_MACFA        102            V           2i07      B         0                   0
CO3_HUMAN           1459        L           Q2PFN7_MACFA        69             I           2a73      B         3.6                 3.6
CO3_HUMAN           1486        E           Q2PFN7_MACFA        166            A           2a73      B         33.8                33.8
CO3_HUMAN           1552        V           Q2PFN7_MACFA        33             A           2hr0      B         13.6                13.6
CO3_HUMAN           1568        T           Q2PFN7_MACFA        68             I           3ohx      C         24.3                24.3
CO3_HUMAN           1599        K           Q2PFN7_MACFA        168            R           2win      B         55.2                55.2
CO3_HUMAN           1493        Y           A6MK21_CALJA        142            F           2hr0      B         0.7                 0.7
CO3_HUMAN           1618        L           A6MK21_CALJA        162            I           3l3o      C         4.2                 4.2
CO4A_HUMAN          1120        P           Q29424_PANTR        142            L           1hzf      A         56.1                56.1
CO4A_HUMAN          1187        L           Q29424_PANTR        162            H           1hzf      A         85.1                85.1
CO4A_HUMAN          1073        D           Q28421_9PRIM        142            G           1hzf      A         69.7                69.7
CO4A_HUMAN          1095        G           Q28796_PANTR        142            V           1hzf      A         24.4                24.4
CO4A_HUMAN          1104        S           Q28777_PONPY        142            C           1hzf      A         0.5                 0.5
CO7_HUMAN           822         A           CO7_PONAB           300            S           2wcy      A         0.3                 0.3
CO7_HUMAN           723         P           A6MKY6_CALJA        142            S           2wcy      A         45.4                45.4
CO7_HUMAN           745         M           A6MKY6_CALJA        162            L           2wcy      A         1                   1
CO7_HUMAN           760         R           A6MKY6_CALJA        102            M           2wcy      A         70.8                70.8
CO7_HUMAN           808         V           A6MKY6_CALJA        69             M           2wcy      A         4                   4
COMP_HUMAN          295         V           A5A6P0_PANTR        102            A           3fby      B         10.5                10.5
COMP_HUMAN          661         E           Q4R3N3_MACFA        142            D           3fby      C         95.9                95.9
CP11A_HUMAN         163         A           Q66VB4_PAPHU        142            T           3na0      A         0.9                 0.9
CP11A_HUMAN         194         Y           Q66VB4_PAPHU        162            F           3na1      A         17.6                17.6
CP11A_HUMAN         293         S           Q66VB4_PAPHU        102            N           3n9z      A         48.5                48.5
CP11A_HUMAN         361         H           Q66VB4_PAPHU        69             R           3na0      A         80.4                80.4
CP11A_HUMAN         406         D           Q66VB4_PAPHU        166            G           3na1      A         51.1                51.1
CP11A_HUMAN         86          G           CP11A_MACFA         142            D           3n9z      A         29.6                29.6
CP11A_HUMAN         230         A           CP11A_MACFA         162            G           3na1      A         0.4                 0.4
CP11A_HUMAN         246         P           CP11A_MACFA         102            H           3n9y      B         28.5                28.5
CP11A_HUMAN         107         V           Q866T5_MACRA        142            A           3n9y      B         0                   0
CP19A_HUMAN         79          R           Q95LY0_MACFA        162            Q           3eqm      A         60.4                60.4
CP19A_HUMAN         139         E           Q95LY0_MACFA        102            D           3eqm      A         70.6                70.6
CP19A_HUMAN         201         T           Q95LY0_MACFA        69             M           3eqm      A         32.8                32.8
CP19A_HUMAN         106         I           CP19A_CALJA         142            V           3eqm      A         0.1                 0.1
CP19A_HUMAN         169         K           CP19A_CALJA         162            N           3eqm      A         34.6                34.6
CP19A_HUMAN         300         I           CP19A_CALJA         102            M           3eqm      A         1.4                 1.4
CP19A_HUMAN         356         M           CP19A_CALJA         69             V           3eqm      A         0.1                 0.1
CP19A_HUMAN         436         G           CP19A_CALJA         166            S           3eqm      A         5.5                 5.5
CP19A_HUMAN         449         A           CP19A_CALJA         33             S           3eqm      A         0                   0
CP19A_HUMAN         176         E           Q4R6S8_MACFA        142            Q           3eqm      A         75.9                75.9
CP19A_HUMAN         255         I           Q4R6S8_MACFA        162            L           3eqm      A         1.2                 1.2
CP1A2_HUMAN         71          R           CP1A2_MACFA         142            L           2hi4      A         83.1                83.1
CP1A2_HUMAN         90          R           CP1A2_MACFA         162            G           2hi4      A         27.6                27.6
CP1A2_HUMAN         170         K           CP1A2_MACFA         102            E           2hi4      A         45.5                45.5
CP1A2_HUMAN         281         R           CP1A2_MACFA         69             Q           2hi4      A         80.6                80.6
CP1A2_HUMAN         382         L           CP1A2_MACFA         166            V           2hi4      A         14.9                14.9
CP1A2_HUMAN         58          G           CP1A2_PONAB         142            R           2hi4      A         64.5                64.5
CP1A2_HUMAN         113         T           CP1A2_PONAB         162            S           2hi4      A         2.9                 2.9
CP1A2_HUMAN         127         T           CP1A2_PONAB         102            P           2hi4      A         48.3                48.3
CP1A2_HUMAN         138         R           CP1A2_PONAB         69             H           2hi4      A         68.5                68.5
CP1A2_HUMAN         157         S           CP1A2_PONAB         166            Y           2hi4      A         88.2                88.2
CP1A2_HUMAN         197         A           CP1A2_PONAB         33             V           2hi4      A         0                   0
CP1A2_HUMAN         236         L           CP1A2_PONAB         68             V           2hi4      A         4.7                 4.7
CP1A2_HUMAN         369         E           CP1A2_PONAB         168            K           2hi4      A         13.7                13.7
CP1A2_HUMAN         404         K           CP1A2_PONAB         221            E           2hi4      A         76                  76
CP1A2_HUMAN         448         M           CP1A2_PONAB         300            V           2hi4      A         10.8                10.8
CP1A2_HUMAN         90          R           B6EY34_MACFA        142            S           2hi4      A         27.6                27.6
CP1A2_HUMAN         187         D           B6EY34_MACFA        162            N           2hi4      A         13.8                13.8
CP1A2_HUMAN         47          G           B6EY23_MACFA        142            C           2hi4      A         28.4                28.4
CP1B1_HUMAN         272         I           Q4R4A6_MACFA        142            V           3pm0      A         0.4                 0.4
CP1B1_HUMAN         324         I           Q4R4A6_MACFA        162            V           3pm0      A         0                   0
CP1B1_HUMAN         373         G           Q4R4A6_MACFA        102            D           3pm0      A         66.6                66.6
CP1B1_HUMAN         404         T           Q4R4A6_MACFA        69             N           3pm0      A         38.1                38.1
CP1B1_HUMAN         420         V           Q4R4A6_MACFA        166            I           3pm0      A         0                   0
CP1B1_HUMAN         432         L           Q4R4A6_MACFA        33             V           3pm0      A         93.2                93.2
CP1B1_HUMAN         70          A           C5INE9_PAPCY        142            S           3pm0      A         32.6                32.6
CP1B1_HUMAN         179         A           C5ING9_PAPCY        142            V           3pm0      A         4.6                 4.6
CP1B1_HUMAN         492         D           Q5RCF5_PONAB        162            N           3pm0      A         39.2                39.2
CP2A6_HUMAN         320         H           A8CBQ7_MACFA        162            Y           3ebs      A         21.5                21.5
CP2A6_HUMAN         347         A           A8CBQ7_MACFA        102            V           2fdy      B         78.9                78.9
CP2A6_HUMAN         375         K           A8CBQ7_MACFA        69             N           2fdv      A         31.1                31.1
CP2A6_HUMAN         403         S           A8CBQ7_MACFA        166            R           1z11      A         75.2                75.2
CP2A6_HUMAN         418         N           A8CBQ7_MACFA        33             D           3t3r      A         25.3                25.3
CP2A6_HUMAN         478         V           A8CBQ7_MACFA        68             A           3t3q      A         9.4                 9.4
CP2A6_HUMAN         55          Y           Q6GUQ9_MACMU        142            C           3t3q      A         9.8                 9.8
CP2A6_HUMAN         257         R           Q6GUQ9_MACMU        162            H           1z11      A         67                  67
CP2A6_HUMAN         58          L           Q6GUR0_MACMU        142            I           1z10      A         0                   0
CP2A6_HUMAN         110         V           Q6GUR0_MACMU        162            L           2fdu      A         0.9                 0.9
CP2A6_HUMAN         194         K           Q6GUR0_MACMU        102            E           2fdu      B         84.8                84.8
CP2A6_HUMAN         256         Q           Q6GUR0_MACMU        69             R           2fdu      B         43.4                43.4
CP2A6_HUMAN         131         S           Q2V2H1_9PRIM        142            A           3ebs      A         0                   0
CP2A6_HUMAN         256         Q           B6EY54_MACFA        142            K           2fdu      B         43.4                43.4
CP2AD_HUMAN         58          L           Q6GUR0_MACMU        142            I           2pg5      A         0                   0
CP2AD_HUMAN         117         A           Q6GUR0_MACMU        162            V           3t3s      A         23                  23
CP2AD_HUMAN         137         G           Q6GUR0_MACMU        102            D           2pg7      A         74.5                74.5
CP2AD_HUMAN         216         T           Q6GUR0_MACMU        69             A           3t3s      A         27.6                27.6
CP2AD_HUMAN         256         Q           Q6GUR0_MACMU        166            R           3t3s      A         44.3                44.3
CP2AD_HUMAN         438         Y           Q6GUR0_MACMU        33             N           2pg6      A         29.5                29.5
CP2AD_HUMAN         84          H           A8CBQ4_MACFA        142            Y           2pg6      A         7.7                 7.7
CP2AD_HUMAN         346         R           A8CBQ4_MACFA        162            W           2pg6      A         26.9                26.9
CP2AD_HUMAN         453         F           A8CBQ4_MACFA        102            L           2p85      A         0.4                 0.4
CP2AD_HUMAN         320         H           A8CBQ7_MACFA        142            Y           2pg5      A         20                  20
CP2AD_HUMAN         478         V           A8CBQ7_MACFA        162            A           2p85      A         9.1                 9.1
CP2AD_HUMAN         55          Y           Q6GUQ9_MACMU        142            C           2p85      A         4.4                 4.4
CP2AD_HUMAN         257         R           Q6GUQ9_MACMU        162            H           2pg5      A         67.3                67.3
CP2AD_HUMAN         467         S           Q6GUQ9_MACMU        102            L           2pg5      A         38.2                38.2
CP2AD_HUMAN         256         Q           B6EY54_MACFA        142            K           3t3s      A         44.3                44.3
CP2B6_HUMAN         53          K           B8K1S9_MACFA        142            R           3qoa      A         38.8                38.8
CP2B6_HUMAN         69          H           B8K1S9_MACFA        162            Y           3qu8      A         22.7                22.7
CP2B6_HUMAN         91          K           B8K1S9_MACFA        102            N           3qoa      A         23.1                23.1
CP2B6_HUMAN         129         V           B8K1S9_MACFA        69             L           3qu8      A         27.7                27.7
CP2B6_HUMAN         374         H           B8K1S9_MACFA        166            Q           3qoa      A         73                  73
CP2B6_HUMAN         407         A           B8K1S9_MACFA        33             T           3ibd      A         24.3                24.3
CP2B6_HUMAN         459         M           Q6GUQ8_MACMU        142            V           3ibd      A         15.1                15.1
CP2B6_HUMAN         475         C           Q6GUQ8_MACMU        162            S           3ibd      A         26.7                26.7
CP2C8_HUMAN         55          T           Q4U0S8_CERAE        142            S           2nni      A         30.8                30.8
CP2C8_HUMAN         123         I           Q4U0S8_CERAE        162            T           2nnh      A         0                   0
CP2C8_HUMAN         150         H           Q4U0S8_CERAE        102            R           2vn0      A         55.5                55.5
CP2C8_HUMAN         359         S           Q4U0S8_CERAE        69             I           2nnh      A         1.6                 1.6
CP2C8_HUMAN         374         T           Q4U0S8_CERAE        166            I           2nnj      A         1.9                 1.9
CP2C8_HUMAN         42          M           CP2CK_MACFA         142            I           2nnh      A         8.8                 8.8
CP2C8_HUMAN         254         S           CP2CK_MACFA         162            T           1pq2      A         49.1                49.1
CP2C8_HUMAN         321         A           Q6GUQ7_MACMU        142            V           1pq2      A         49.3                49.3
CP2C9_HUMAN         119         K           Q6GUQ6_MACMU        142            R           1r9o      A         19.7                19.7
CP2C9_HUMAN         161         A           Q6GUQ6_MACMU        162            G           1r9o      A         32.6                32.6
CP2C9_HUMAN         261         Q           Q6GUQ6_MACMU        102            R           1r9o      A         39.2                39.2
CP2C9_HUMAN         410         H           Q6GUQ6_MACMU        69             R           1og2      A         53.6                53.6
CP2C9_HUMAN         423         K           Q6GUQ6_MACMU        166            N           1og5      A         64.5                64.5
CP2C9_HUMAN         466         N           Q6GUQ6_MACMU        33             D           1og5      A         75.7                75.7
CP2C9_HUMAN         322         K           Q0HA19_MACFA        142            R           1og2      A         43.1                43.1
CP2C9_HUMAN         216         C           Q0HA18_MACFA        142            Y           1og5      A         1.9                 1.9
CP2C9_HUMAN         355         V           Q0HA18_MACFA        162            I           1og5      A         1                   1
CP2C9_HUMAN         396         H           Q0HA18_MACFA        102            R           1r9o      A         14.7                14.7
CP2C9_HUMAN         442         G           Q0HA18_MACFA        69             R           1og5      A         18.7                18.7
CP2C9_HUMAN         344         H           Q53TY7_MACMU        142            R           1og2      A         65.8                65.8
CP2C9_HUMAN         240         M           Q4U0S7_CERAE        142            V           1r9o      A         2.5                 2.5
CP2C9_HUMAN         320         T           Q4U0S7_CERAE        162            A           1og2      A         7.9                 7.9
CP2D6_HUMAN         352         H           CP2D6_PANPA         162            R           2f9q      C         71.2                71.2
CP2D6_HUMAN         396         I           CP2D6_PANPA         102            F           2f9q      A         1                   1
CP2D6_HUMAN         486         S           CP2D6_PANPA         69             T           2f9q      A         36.1                36.1
CP2D6_HUMAN         227         V           CP2D6_PANTR         142            I           2f9q      B         80.9                18.3
CP2D6_HUMAN         307         M           CP2D6_PANTR         162            I           2f9q      C         2.4                 2.4
CP2D6_HUMAN         235         A           Q865W1_CALJA        142            G           2f9q      A         75.2                75.2
CP2D6_HUMAN         312         T           Q865W1_CALJA        162            I           2f9q      D         7.5                 7.5
CP2D6_HUMAN         341         Q           Q865W1_CALJA        102            R           2f9q      B         60.5                60.5
CP2D6_HUMAN         359         V           Q865W1_CALJA        69             A           2f9q      A         0                   0
CP2D6_HUMAN         448         L           Q865W1_CALJA        166            R           2f9q      D         6.1                 6.1
CP2D6_HUMAN         459         S           Q865W1_CALJA        33             C           2f9q      A         4.7                 4.7
CP2D6_HUMAN         217         S           Q8WNR5_9PRIM        162            P           2f9q      C         17.6                17.6
CP2D6_HUMAN         52          Q           Q6GUQ5_MACMU        142            K           2f9q      C         110.7               110.7
CP2D6_HUMAN         191         C           Q6GUQ5_MACMU        102            Y           2f9q      B         7.4                 7.4
CP2D6_HUMAN         292         D           Q6GUQ5_MACMU        69             E           2f9q      A         53.6                53.6
CP2D6_HUMAN         337         D           Q6GUQ5_MACMU        166            N           2f9q      A         76.9                76.9
CP2D6_HUMAN         67          D           CP2DH_MACFA         142            N           2f9q      A         28.9                28.9
CP2D6_HUMAN         38          L           CP2DJ_CALJA         142            M           2f9q      D         72.2                34.9
CP2D6_HUMAN         282         A           CP2DJ_CALJA         162            T           2f9q      B         20.5                20.5
CP2D6_HUMAN         367         G           CP2DJ_CALJA         102            A           2f9q      C         5.1                 5.1
CP2D6_HUMAN         426         H           CP2DJ_CALJA         166            R           2f9q      D         58.9                58.9
CP2E1_HUMAN         53          I           Q5R5B1_PONAB        142            V           3gph      B         7.9                 7.9
CP2E1_HUMAN         77          M           Q5R5B1_PONAB        162            V           3lc4      A         9.2                 9.2
CP2E1_HUMAN         110         R           Q5R5B1_PONAB        102            K           3gph      A         16.1                16.1
CP2E1_HUMAN         124         D           Q5R5B1_PONAB        69             E           3e6i      B         29.6                29.6
CP2E1_HUMAN         175         A           Q5R5B1_PONAB        166            T           3e4e      A         0                   0
CP2E1_HUMAN         188         H           Q5R5B1_PONAB        33             R           3lc4      B         40.9                40.9
CP2E1_HUMAN         208         H           Q5R5B1_PONAB        68             Y           3t3z      A         17.3                17.3
CP2E1_HUMAN         282         R           Q5R5B1_PONAB        168            P           3e6i      A         32.7                32.7
CP2E1_HUMAN         371         E           Q5R5B1_PONAB        221            K           3koh      A         14.6                14.6
CP2E1_HUMAN         389         V           Q5R5B1_PONAB        300            I           3e4e      A         0                   0
CP2E1_HUMAN         208         H           CP2E1_MACMU         142            Q           3t3z      A         17.3                17.3
CP2E1_HUMAN         224         F           CP2E1_MACMU         162            L           3e4e      B         61.8                39.4
CP2E1_HUMAN         254         H           CP2E1_MACMU         102            L           3lc4      B         38.9                38.9
CP2E1_HUMAN         432         T           CP2E1_MACMU         69             A           3e4e      B         13.8                13.8
CP2E1_HUMAN         452         C           CP2E1_MACMU         166            S           3e4e      A         0                   0
CP2E1_HUMAN         351         D           CP2E1_MACFA         142            H           3t3z      A         6.7                 6.7
CP3A4_HUMAN         54          H           B1NL93_PANTR        142            R           2v0m      D         57.2                57.2
CP3A4_HUMAN         78          Q           B1NL93_PANTR        162            R           2j0d      B         25.6                20
CP3A4_HUMAN         129         L           B1NL93_PANTR        102            I           1tqn      A         0                   0
CP3A4_HUMAN         165         E           B1NL93_PANTR        69             D           2j0d      B         66.8                66.8
CP3A4_HUMAN         224         T           B1NL93_PANTR        166            I           3nxu      A         16.7                16.7
CP3A4_HUMAN         369         I           B1NL93_PANTR        33             V           2j0d      A         5.2                 5.2
CP3A4_HUMAN         478         S           B1NL93_PANTR        68             R           1w0e      A         19.6                19.6
CP3A4_HUMAN         489         V           B1NL93_PANTR        168            I           2j0d      A         4.6                 4.6
CP3A4_HUMAN         151         Q           B1NL90_PONPY        142            R           1tqn      A         47                  47
CP3A4_HUMAN         262         E           B1NL90_PONPY        162            K           3nxu      A         70.3                70.3
CP3A4_HUMAN         329         Q           B1NL90_PONPY        102            R           3nxu      A         52.3                52.3
CP3A4_HUMAN         456         L           B1NL90_PONPY        69             V           1w0f      A         0                   0
CP3A4_HUMAN         151         Q           Q4U0T1_CERAE        142            K           1tqn      A         47                  47
CP3A4_HUMAN         225         V           Q4U0T1_CERAE        162            I           2j0d      A         10.4                1.1
CP3A4_HUMAN         337         A           Q4U0T1_CERAE        102            T           1tqn      A         66.2                66.2
CP3A4_HUMAN         366         L           Q4U0T1_CERAE        69             I           1w0e      A         2.1                 2.1
CP3A4_HUMAN         386         M           Q4U0T1_CERAE        166            I           2j0d      B         15.9                15.9
CP3A4_HUMAN         424         K           Q4U0T1_CERAE        33             N           1w0f      A         27                  27
CP3A4_HUMAN         437         S           Q4U0T0_CERAE        142            T           2j0d      A         15.3                15.3
CP3A4_HUMAN         116         S           Q6VP01_MACMU        142            N           3ua1      A         5.5                 5.5
CP3A4_HUMAN         318         M           Q6VP01_MACMU        162            I           1tqn      A         0                   0
CP3A4_HUMAN         456         L           Q6VP01_MACMU        102            I           1w0f      A         0                   0
CP3A4_HUMAN         293         L           Q6PSM4_MACMU        142            Q           2v0m      A         35.9                35.9
CP3A4_HUMAN         175         V           Q4U0S9_CERAE        162            I           1tqn      A         3.2                 3.2
CP3A4_HUMAN         193         I           Q4U0S9_CERAE        102            V           2j0d      A         7.2                 7.2
CP3A4_HUMAN         333         E           Q4U0S9_CERAE        166            K           3ua1      A         53.7                53.7
CP3A4_HUMAN         357         D           Q4U0S9_CERAE        33             H           1tqn      A         32.1                32.1
CP3A4_HUMAN         108         F           B1NL86_MACMU        142            L           1w0e      A         20.3                20.3
CP3A4_HUMAN         350         V           B1NL86_MACMU        162            M           1tqn      A         0.2                 0.2
CP3A4_HUMAN         387         F           B1NL86_MACMU        102            S           1w0g      A         34.4                34.4
CP3A4_HUMAN         437         S           B1NL86_MACMU        69             N           2j0d      A         15.3                15.3
CP3A4_HUMAN         283         E           Q4U0S9_CERAE        69             D           2v0m      C         73.4                73.4
CP51A_HUMAN         215         I           CP51A_PONAB         142            V           3ld6      A         0.9                 0.9
CP51A_HUMAN         335         K           CP51A_PONAB         162            E           3ld6      A         55.7                55.7
CP51A_HUMAN         58          V           CP51A_MACFA         162            A           3juv      A         97.9                70.9
CP51A_HUMAN         82          I           CP51A_MACFA         102            V           3jus      A         8.5                 8.5
CP51A_HUMAN         184         E           CP51A_MACFA         69             Q           3juv      A         76                  76
CP51A_HUMAN         262         D           CP51A_MACFA         166            N           3jus      A         44                  44
CP7A1_HUMAN         233         N           B8K1S8_MACFA        142            S           3dax      A         52.3                52.3
CP7A1_HUMAN         376         D           B8K1S8_MACFA        162            E           3dax      A         32.6                32.6
CP7A1_HUMAN         406         T           B8K1S8_MACFA        102            I           3dax      A         40.5                40.5
CP7A1_HUMAN         448         L           B8K1S8_MACFA        69             V           3sn5      A         44.2                44.2
CP7A1_HUMAN         459         I           B8K1S8_MACFA        166            V           3sn5      B         0.7                 0.7
CRGB_HUMAN          86          S           A7KK37_PANPA        142            A           2jdg      A         86                  86
CRGB_HUMAN          131         S           A7KK37_PANPA        102            T           2jdf      A         6.3                 6.3
CRGB_HUMAN          27          Q           A7KK40_PANTR        142            K           2jdf      A         51.4                51.4
CRGB_HUMAN          51          Y           A7KK36_MACMU        142            C           2jdg      A         33.4                33.4
CRGB_HUMAN          65          D           A7KK36_MACMU        162            N           2jdf      A         11.9                11.9
CRGB_HUMAN          30          F           A7KK33_9PRIM        142            L           2jdf      A         5.8                 5.8
CRGB_HUMAN          54          H           A7KK39_SAGLB        142            Q           2jdf      A         28.6                28.6
CRGB_HUMAN          66          Y           A7KK39_SAGLB        162            H           2jdg      A         19.3                19.3
CRYAB_HUMAN         124         I           CRYAB_MACFA         142            V           2y1y      A         3.2                 3.2
CSEN_HUMAN          238         A           Q4R4H0_MACFA        102            T           2e6w      A         10.8                10.8
CSF2_HUMAN          26          S           Q9GL44_MACMU        142            G           1csg      A         45.9                45.9
CSF2_HUMAN          84          R           Q9GL44_MACMU        162            Q           2gmf      A         27.9                27.9
CSF2_HUMAN          121         E           Q9GL44_MACMU        102            Q           1csg      B         57.2                57.2
CSH_HUMAN           60          T           Q866T8_PANTR        162            A           1z7c      A         61.2                61.2
CSH_HUMAN           152         G           Q866T8_PANTR        102            R           1z7c      A         69.1                69.1
CSH_HUMAN           190         Y           Q866U0_PANTR        142            H           1z7c      A         30.6                30.6
CSH_HUMAN           47          H           Q866U1_PANTR        142            Y           1z7c      A         14.2                14.2
CSH_HUMAN           205         M           Q866U1_PANTR        162            I           1z7c      A         22.3                22.3
CTLA4_HUMAN         49          S           Q9BDN7_PAPAN        142            N           3bx7      C         44.7                12.3
CTLA4_HUMAN         141         L           Q9BDN7_PAPAN        162            M           2x44      D         67.7                18.4
CTLA4_HUMAN         124         T           Q9BDP1_AOTTR        142            M           3bx7      C         28.9                6.3
CTLA4_HUMAN         57          V           C7EPD5_CALJA        142            A           3bx7      C         31.3                0
CTNB1_HUMAN         460         I           Q4R3D3_MACFA        142            V           3tx7      A         0.7                 0.7
CTND1_HUMAN         486         K           Q5RAF5_PONAB        162            E           3l6y      A         6                   0.8
CTND1_HUMAN         776         I           Q5RAF5_PONAB        69             V           3l6x      A         10                  10
CUL4A_HUMAN         350         A           B4USY1_OTOGA        142            T           4a0k      A         63.3                63.3
CUL4A_HUMAN         371         K           B4USY1_OTOGA        162            R           4a0k      A         23.3                23.3
CUL4A_HUMAN         382         K           B4USY1_OTOGA        102            R           4a0k      A         66.4                66.4
CUL4A_HUMAN         439         L           B4USY1_OTOGA        69             I           2hye      C         1                   1
CUL4A_HUMAN         518         S           B4USY1_OTOGA        166            P           2hye      C         90.8                90.8
CUL4A_HUMAN         556         A           B4USY1_OTOGA        33             T           2hye      C         63.9                63.9
CUL4A_HUMAN         607         G           B4USY1_OTOGA        68             E           2hye      C         34.8                34.8
CUL4A_HUMAN         640         I           B4USY1_OTOGA        168            T           4a0k      A         40.8                40.8
CUL7_HUMAN          388         D           CUL7_PONAB          33             E           2jng      A         63.3                63.3
CUL7_HUMAN          413         F           CUL7_PONAB          68             L           2jng      A         36.1                36.1
CXB2_HUMAN          16          H           CXB2_MACMU          142            Y           2zw3      D         25.3                17.9
CXB2_HUMAN          145         I           CXB2_MACMU          102            V           3iz1      A         32                  32
CYC_HUMAN           59          I           CYC_MACSY           142            T           1j3s      A         60.1                60.1
CYC_HUMAN           11          F           CYC_TRACR           142            L           1j3s      A         4.4                 4.4
CYC_HUMAN           33          L           CYC_TRACR           162            H           1j3s      A         8.5                 8.5
CYTB_HUMAN          63          D           CYTB_PANTR          142            E           1stf      I         31.9                31.9
CYTC_HUMAN          58          G           CYTC_MACMU          162            S           1tij      B         35.1                35.1
CYTC_HUMAN          113         D           CYTC_MACMU          102            E           1g96      A         73.6                73.6
CYTC_HUMAN          129         A           CYTC_MACMU          69             T           1r4c      B         3.2                 3.2
DAF_HUMAN           178         G           Q9MYJ6_PANTR        162            D           1ok9      B         67.3                60.5
DAF_HUMAN           224         Y           Q9MYJ6_PANTR        102            H           2c8i      E         21.3                21.3
DAF_HUMAN           178         G           Q9MYJ7_9PRIM        162            S           1ok9      B         67.3                60.5
DAF_HUMAN           249         V           Q9MYJ7_9PRIM        102            I           1ojw      A         0.7                 0.7
DAF_HUMAN           271         N           DAF_PONPY           162            D           2c8i      E         54.5                54.5
DAF_HUMAN           141         P           Q9MYJ6_PANTR        142            T           1ok9      A         11                  11
DAF_HUMAN           106         S           DAF_PONPY           142            F           1nwv      A         9                   9
DAF_HUMAN           68          S           Q9MYJ7_9PRIM        142            G           1ojw      A         29.7                29.7
DCE1_HUMAN          237         V           DCE1_PANTR          142            I           2okj      A         0.2                 0.2
DCE1_HUMAN          418         V           DCE1_PANTR          162            I           2okj      A         0                   0
DCE1_HUMAN          478         N           DCE1_PANTR          102            S           2okj      A         60.8                60.8
DCE1_HUMAN          289         Q           DCE1_PONAB          162            H           2okj      A         18.1                18.1
DCE1_HUMAN          505         N           Q5ISA5_9PRIM        162            D           2okj      A         87.4                87.4
DCE1_HUMAN          530         Q           Q5ISA5_9PRIM        102            E           2okj      A         37                  37
DCE1_HUMAN          334         K           Q3YAR0_MACMU        142            R           2okj      A         34.8                34.8
DCE2_HUMAN          270         L           Q2PFM7_MACFA        142            V           2okk      A         11.4                11.4
DCE2_HUMAN          380         K           Q2PFM7_MACFA        162            N           2okk      A         14.9                14.9
DD19B_HUMAN         158         P           Q4R3K1_MACFA        142            S           3fmo      B         11.8                11.8
DD19B_HUMAN         294         V           Q4R3K1_MACFA        162            I           3ews      A         6                   6
DD19B_HUMAN         125         L           Q4R4I4_MACFA        142            M           3fmp      B         1                   1
DD19B_HUMAN         461         K           Q5R425_PONAB        142            R           3fht      B         24.5                24.5
DDX18_HUMAN         299         G           Q5R7S3_PONAB        102            A           3ly5      B         56.4                56.4
DDX18_HUMAN         315         H           Q5R7S3_PONAB        69             D           3ly5      B         0.1                 0.1
DDX18_HUMAN         210         I           A9RA86_PAPAN        69             V           3ly5      B         1.5                 1.5
DDX18_HUMAN         245         R           A9RA86_PAPAN        166            K           3ly5      B         41.2                41.2
DDX3X_HUMAN         216         E           C3UJQ0_9PRIM        142            G           2i4i      A         63.8                63.8
DDX3X_HUMAN         511         K           C3UJQ0_9PRIM        162            R           2jgn      A         44.1                44.1
DDX3X_HUMAN         548         R           DDX3Y_PANTR         142            K           2i4i      A         70.7                70.7
DDX3X_HUMAN         413         E           Q4R9A4_MACFA        142            K           2jgn      A         39.8                39.8
DDX58_HUMAN         877         V           Q0PXR1_MACMU        129            M           2qfb      A         0                   0
DDX5_HUMAN          220         I           DDX5_PANTR          142            N           3fe2      A         0.8                 0.8
DEAF1_HUMAN         513         S           DEAF1_PANTR         166            N           2jw6      A         46.3                46.3
DEAF1_HUMAN         539         I           A6MKD3_CALJA        162            M           2jw6      A         53.3                53.3
DECR_HUMAN          45          S           Q2PFZ4_MACFA        142            P           1w6u      C         55.8                42.8
DECR_HUMAN          77          T           Q2PFZ4_MACFA        162            A           1w8d      D         21.8                21.8
DECR_HUMAN          194         S           Q2PFZ4_MACFA        102            A           1w6u      B         4.1                 4.1
DECR_HUMAN          297         I           Q2PFZ4_MACFA        69             V           1w6u      C         29.2                0.1
DEFB1_HUMAN         39          S           DEFB1_PREOB         142            R           1kj5      A         62.1                62.1
DGKA_HUMAN          97          N           Q5RBB2_PONAB        142            S           1tuz      A         73.6                73.6
DHB1_HUMAN          122         M           DHB1_PANTR          142            V           1equ      B         0.2                 0.2
DHB1_HUMAN          71          K           Q1WNP2_PONPY        142            N           3km0      B         74.9                74.9
DHB1_HUMAN          108         V           Q1WNP2_PONPY        162            M           1i5r      A         27.1                0.1
DHB1_HUMAN          154         D           Q1WNP2_PONPY        102            E           1fdu      B         45.9                0.2
DHB1_HUMAN          202         E           Q1WNP2_PONPY        69             D           3klp      X         63.9                63.9
DHB1_HUMAN          103         L           Q1WNP3_MACMU        142            V           1fdv      C         12.6                7.2
DHB1_HUMAN          238         A           Q1WNP3_MACMU        162            T           1fdv      D         0                   0
DHB1_HUMAN          188         P           Q4JK77_MACFA        142            T           1equ      B         8.9                 8.9
DHB4_HUMAN          364         I           Q60HF2_MACFA        102            V           1s9c      F         14.4                0
DHB4_HUMAN          386         M           Q60HF2_MACFA        69             L           1s9c      F         16.1                16.1
DHB4_HUMAN          72          N           Q60HF2_MACFA        142            S           1zbq      E         4.8                 4.8
DHB4_HUMAN          136         E           Q60HF2_MACFA        162            D           1zbq      E         83                  60.6
DHB4_HUMAN          65          R           Q9GME4_CALJA        142            K           1zbq      E         67.5                67.5
DHB4_HUMAN          177         S           Q9GME4_CALJA        162            T           1zbq      E         51.4                0
DHB8_HUMAN          45          R           Q2XV98_MACFA        142            G           2pd6      C         23.3                23.3
DHB8_HUMAN          84          C           Q2XV98_MACFA        102            R           2pd6      A         45.4                45.4
DHB8_HUMAN          145         N           Q2XV98_MACFA        69             S           2pd6      D         51.5                51.5
DHB8_HUMAN          226         H           Q2XV98_MACFA        166            Y           2pd6      B         59.9                48.5
DHB8_HUMAN          251         T           Q2XV98_MACFA        33             A           2pd6      A         42.1                9.1
DHB8_HUMAN          164         V           DHB8_CALJA          142            M           2pd6      C         84                  35
DHE3_HUMAN          195         D           DHE4_PONPY          142            E           1l1f      E         60.2                53.7
DHE3_HUMAN          227         S           DHE4_PONPY          162            N           1nr1      C         26.2                26.2
DHE3_HUMAN          328         I           DHE4_PONPY          102            V           1nr1      A         5.4                 5.4
DHE3_HUMAN          352         K           DHE4_PONPY          69             R           1nr1      F         22.3                22.3
DHE3_HUMAN          384         S           DHE4_PONPY          166            T           1nr1      D         50.5                50.5
DHE3_HUMAN          509         G           DHE4_PONPY          33             A           1l1f      A         23.2                0
DHE3_HUMAN          523         R           DHE4_PONPY          68             H           1nr1      D         59.6                59.6
DHE3_HUMAN          300         G           DHE4_PANTR          162            R           1nr1      D         28.5                28.5
DHE3_HUMAN          423         M           DHE4_PANTR          102            L           1l1f      A         0                   0
DHE3_HUMAN          496         R           DHE4_PANTR          69             S           1nr1      E         68.5                19
DHE3_HUMAN          119         S           DHE4_GORGO          142            C           1l1f      B         75.1                13.4
DHE3_HUMAN          87          E           DHE4_HYLLA          142            K           1nr1      B         42.7                42.7
DHE3_HUMAN          154         T           DHE4_HYLLA          162            A           1nr1      E         54.2                54.2
DHE3_HUMAN          430         L           DHE4_HYLLA          102            V           1l1f      A         0                   0
DHE3_HUMAN          192         N           Q64H33_CERSA        142            S           1nr1      E         66.4                66.4
DHI1_HUMAN          24          N           Q0PPV1_SAISC        142            Y           2ilt      A         84.7                24.4
DHI1_HUMAN          128         L           Q0PPV1_SAISC        162            F           3tfq      A         69.5                13.9
DHI1_HUMAN          155         L           Q0PPV1_SAISC        102            M           3czr      B         16.2                3.5
DHRS1_HUMAN         57          Q           Q5R6K0_PONAB        142            R           2qq5      A         64.3                64.3
DHRS1_HUMAN         106         K           Q5R6K0_PONAB        162            R           2qq5      A         27.7                26.5
DHRS1_HUMAN         143         Q           Q5R6K0_PONAB        102            R           2qq5      A         53.3                53.3
DHRS1_HUMAN         188         C           Q5R6K0_PONAB        69             Y           2qq5      A         0.7                 0.7
DHRS1_HUMAN         85          R           Q4R2Y3_MACFA        142            H           2qq5      A         43.5                43.5
DHSO_HUMAN          54          Y           Q5RFF1_PONAB        142            D           1pl6      C         59.6                59.6
DHSO_HUMAN          82          S           Q5RFF1_PONAB        162            L           1pl8      D         30.3                30.3
DHSO_HUMAN          108         M           Q5RFF1_PONAB        102            I           1pl7      C         61.1                41.4
DHSO_HUMAN          154         L           Q5RFF1_PONAB        69             M           1pl8      C         0.7                 0.7
DHSO_HUMAN          282         V           Q5RFF1_PONAB        33             I           1pl7      D         26.3                0
DHSO_HUMAN          322         V           Q5RFF1_PONAB        68             I           1pl7      C         15.8                15.8
DHSO_HUMAN          254         E           DHSO_PONAB          142            G           1pl7      C         43.7                43.7
DHSO_HUMAN          175         K           DHSO_MACFA          162            R           1pl8      D         21.6                12.9
DHSO_HUMAN          208         T           DHSO_MACFA          102            P           1pl6      C         64.1                64.1
DHSO_HUMAN          318         V           DHSO_MACFA          166            I           1pl8      C         0.1                 0.1
DHSO_HUMAN          39          M           O18769_CALSQ        142            I           1pl8      C         0.3                 0.3
DHSO_HUMAN          186         M           O18769_CALSQ        162            L           1pl8      C         0                   0
DHX58_HUMAN         632         V           Q5RFN9_PONAB        221            A           3eqt      B         8                   0.8
DHX58_HUMAN         545         Q           Q5RFN9_PONAB        168            R           2w4r      B         53.4                53.4
DLDH_HUMAN          70          I           DLDH_PONAB          142            V           1zy8      A         0.5                 0.5
DLDH_HUMAN          194         T           DLDH_PONAB          162            M           3rnm      C         72.3                72.3
DLDH_HUMAN          462         E           DLDH_PONAB          102            G           1zy8      A         84.1                13.6
DLDH_HUMAN          39          P           DLDH_MACFA          142            L           1zy8      A         52.7                52.7
DLDH_HUMAN          148         V           DLDH_MACFA          162            I           1zy8      A         29.3                29.3
DLDH_HUMAN          251         V           DLDH_MACFA          102            I           3rnm      D         90.6                90.6
DNJB8_HUMAN         48          L           Q4R6T6_MACFA        142            Q           2dmx      A         27.6                27.6
DNJB9_HUMAN         96          S           DNJB9_PONAB         142            N           2ctr      A         63.2                63.2
DNMT1_HUMAN         932         L           Q4R5U6_MACFA        142            P           3pta      A         46.5                46.5
DPOLB_HUMAN         51          H           Q2PFM5_MACFA        142            Y           1mq2      A         45.6                45.6
DPOLB_HUMAN         222         H           Q2PFM5_MACFA        162            R           9icj      A         69                  69
DPOLB_HUMAN         219         Q           D0EW68_PONPY        142            P           1zjn      A         35.5                35.5
DPOLB_HUMAN         250         Y           D0EW68_PONPY        162            C           1tva      A         12.8                12.8
DPOLL_HUMAN         381         S           DPOLL_MACFA         68             N           3pml      A         58.9                58.9
DPOLL_HUMAN         454         E           DPOLL_MACFA         168            Q           1xsl      I         53.6                53.6
DPOLL_HUMAN         484         R           DPOLL_MACFA         221            W           1xsl      E         26.6                26.6
DPOLL_HUMAN         545         V           DPOLL_MACFA         300            M           2bcu      A         49.1                38.3
DPOLL_HUMAN         75          A           DPOLL_MACFA         102            V           2jw5      A         31.1                31.1
DPOLL_HUMAN         102         Q           DPOLL_MACFA         69             R           2jw5      A         87.6                87.6
DPP2_HUMAN          65          V           Q5RFC4_PONAB        162            I           3jyh      A         54.8                54.8
DPP2_HUMAN          122         Q           Q5RFC4_PONAB        102            R           3jyh      B         45.9                45.9
DPP2_HUMAN          233         Q           Q5RFC4_PONAB        69             R           3jyh      B         73.5                73.5
DPP2_HUMAN          380         R           Q5RFC4_PONAB        166            Q           3jyh      B         23.1                23.1
DPP2_HUMAN          427         R           Q5RFC4_PONAB        33             K           3jyh      A         26                  26
DPP6_HUMAN          174         T           DPP6_PANTR          142            I           1xfd      B         51.4                51.4
DPP6_HUMAN          317         A           DPP6_PANTR          162            T           1xfd      A         16.4                16.4
DPP6_HUMAN          534         E           DPP6_PANTR          102            D           1xfd      B         57.8                57.8
DPP6_HUMAN          141         F           Q5IS95_9PRIM        142            L           1xfd      A         7.5                 7.5
DPP6_HUMAN          449         I           Q5IS95_9PRIM        162            V           1xfd      A         1.4                 1.4
DPP6_HUMAN          467         S           Q5IS95_9PRIM        102            A           1xfd      A         23.2                23.2
DPP6_HUMAN          513         Q           Q5IS95_9PRIM        69             H           1xfd      A         0.8                 0.8
DPP6_HUMAN          567         T           Q5IS95_9PRIM        166            A           1xfd      A         12.6                12.6
DPP6_HUMAN          789         P           Q5IS95_9PRIM        33             A           1xfd      A         0                   0
DPP6_HUMAN          806         Q           Q5IS95_9PRIM        68             H           1xfd      A         19.6                19.6
DPP6_HUMAN          191         R           Q5ISN3_MACFA        142            K           1xfd      B         28.3                28.3
DPP6_HUMAN          216         T           Q5ISN3_MACFA        162            S           1xfd      A         10.1                10.1
DPP6_HUMAN          383         I           Q5ISN3_MACFA        102            V           1xfd      A         1.5                 1.5
DPP6_HUMAN          559         V           Q5ISN3_MACFA        69             I           1xfd      A         10                  10
DPP6_HUMAN          573         M           Q5ISN3_MACFA        166            I           1xfd      A         25.6                25.6
DPP6_HUMAN          598         D           Q5ISN3_MACFA        33             N           1xfd      B         54.8                54.8
DPP6_HUMAN          638         A           Q5ISN3_MACFA        68             S           1xfd      A         17.3                17.3
DPP6_HUMAN          679         R           Q5ISN3_MACFA        168            L           1xfd      A         41.2                41.2
DPP6_HUMAN          752         F           Q4R3B2_MACFA        142            L           1xfd      B         5.6                 5.6
DRD3_HUMAN          213         V           DRD3_PANTR          142            M           3pbl      A         35.7                35.7
DRD3_HUMAN          101         I           DRD3_CERAE          142            V           3pbl      B         69                  31.6
DRD3_HUMAN          151         A           DRD3_CERAE          162            T           3pbl      B         51.1                44.1
DRD3_HUMAN          38          A           Q8MKJ0_CEBAP        142            T           3pbl      B         58.1                58.1
DRD3_HUMAN          145         S           Q8MKJ0_CEBAP        162            N           3pbl      A         91.7                91.7
DRD3_HUMAN          350         V           Q8MKJ0_CEBAP        69             I           3pbl      B         23.3                23.3
DSRAD_HUMAN         136         Y           A2IBT4_CERAE        142            N           1qgp      A         17.4                17.4
DUPD1_HUMAN         137         S           DUPD1_PANTR         162            R           2y96      A         78.2                78.2
E2AK2_HUMAN         166         L           B9UKH9_9PRIM        142            V           1qu6      A         56.1                56.1
E2AK2_HUMAN         44          Q           B9UKH6_PANPA        142            R           1qu6      A         32.3                32.3
E2AK2_HUMAN         86          L           B9UKH6_PANPA        162            V           1qu6      A         77.3                77.3
E2AK2_HUMAN         147         G           B9UKH6_PANPA        102            S           1qu6      A         7.8                 7.8
E2AK2_HUMAN         26          K           B9UKI0_PONPY        142            R           1qu6      A         51.6                51.6
E2AK2_HUMAN         55          G           B9UKI0_PONPY        162            A           1qu6      A         15.6                15.6
E2AK2_HUMAN         98          M           B9UKI0_PONPY        102            I           1qu6      A         56.3                56.3
E2AK2_HUMAN         128         P           B9UKI0_PONPY        69             L           1qu6      A         96.4                96.4
E2AK2_HUMAN         145         G           B9UKJ1_9PRIM        142            A           1qu6      A         10.3                10.3
E2AK2_HUMAN         380         K           B9UKH9_9PRIM        102            N           2a19      B         80.6                80.6
E2AK2_HUMAN         268         K           B9UKI0_PONPY        166            I           2a19      B         37.4                37.4
E2AK2_HUMAN         358         K           B9UKI0_PONPY        33             R           2a1a      B         42.6                42.6
E2AK2_HUMAN         462         S           B9UKI0_PONPY        68             L           2a19      B         34.1                34.1
E2AK2_HUMAN         534         R           B9UKI0_PONPY        168            S           2a1a      B         61.9                61.9
E2AK2_HUMAN         428         V           B9UKH8_HYLLE        102            I           2a19      B         0.6                 0.6
E2AK2_HUMAN         506         I           B9UKH8_HYLLE        69             V           2a19      B         55.7                55.7
E41L3_HUMAN         179         A           Q5R6C1_PONAB        142            T           3bin      A         51                  51
ECH1_HUMAN          118         I           ECH1_PONAB          102            V           2vre      B         34.5                34.5
ECH1_HUMAN          158         R           ECH1_PONAB          69             K           2vre      A         57.4                57.4
ECHM_HUMAN          75          T           ECHM_PONAB          142            I           2hw5      E         42.8                42.8
ECHM_HUMAN          126         V           ECHM_PONAB          162            I           2hw5      B         2.2                 2.2
ECHM_HUMAN          182         A           ECHM_PONAB          102            T           2hw5      A         37.5                21.9
ECHM_HUMAN          253         T           ECHM_PONAB          69             A           2hw5      C         60                  28
ECHM_HUMAN          270         D           ECHM_PONAB          166            N           2hw5      F         57.9                53.4
ECP_HUMAN           56          A           ECP_PANTR           142            V           1qmt      A         55.2                55.2
ECP_HUMAN           100         R           ECP_PANTR           162            Q           1qmt      A         34.5                34.5
ECP_HUMAN           124         T           ECP_PANTR           102            R           1h1h      A         41.2                41.2
ECP_HUMAN           90          P           ECP_GORGO           142            L           1dyt      A         42.3                42.3
ECP_HUMAN           144         R           ECP_GORGO           162            Q           1dyt      A         55.3                55.3
EGFR_HUMAN          485         G           B6EYY0_MACFA        142            S           1ivo      A         74.6                74.6
ELF3_HUMAN          55          E           Q5RB91_PONAB        142            D           2e8p      A         94.5                94.5
EM55_HUMAN          74          F           EM55_PAPAN          142            I           2ejy      A         2.7                 2.7
EM55_HUMAN          77          V           B5FWA1_OTOGA        142            I           2ejy      A         89.7                89.7
EM55_HUMAN          373         N           EM55_PONAB          162            D           3ney      A         74.3                74.3
EM55_HUMAN          314         V           EM55_PAPAN          102            A           3ney      A         24.5                24.5
EM55_HUMAN          438         G           EM55_PAPAN          69             S           3ney      A         44.8                44.8
EM55_HUMAN          303         L           B0KWU3_CALJA        102            I           3ney      A         24                  24
EM55_HUMAN          387         I           B0KWU3_CALJA        166            T           3ney      A         48.2                48.2
EM55_HUMAN          407         T           B0KWU3_CALJA        33             S           3ney      A         84.9                84.9
EM55_HUMAN          455         S           B0KWU3_CALJA        68             T           3ney      A         35.4                35.4
EM55_HUMAN          452         Q           B5FWA1_OTOGA        102            H           3ney      A         79.8                79.8
EMD_HUMAN           36          K           A9CB58_PAPAN        142            Q           1jei      A         40.4                40.4
EME1_HUMAN          275         T           EME1_PONAB          68             S           2ziw      B         79.7                79.7
EME1_HUMAN          353         K           EME1_PONAB          168            R           2ziw      B         23.4                23.4
EME1_HUMAN          446         A           EME1_PONAB          221            V           2ziw      B         76.3                45.8
EME1_HUMAN          461         L           EME1_PONAB          300            V           2ziv      B         71.5                21.6
EME1_HUMAN          473         L           EME1_PONAB          345            R           2ziu      B         106.1               62.8
EME1_HUMAN          545         I           EME1_PONAB          33             V           2ziu      B         4                   4
EMR2_HUMAN          62          M           Q2Q424_PANTR        142            T           2box      A         77.5                77.5
EMR2_HUMAN          74          L           Q2Q425_PANTR        142            P           2bo2      A         88.3                88.3
ENOA_HUMAN          346         Q           ENOA_PONAB          142            R           2psn      D         0.5                 0.5
ENOA_HUMAN          323         T           ENOA_MACFA          142            A           2psn      C         0                   0
ENOB_HUMAN          121         A           B0KWU1_CALJA        142            V           2xsx      A         0.8                 0.8
ENOB_HUMAN          149         A           B0KWU1_CALJA        162            V           2xsx      B         0.4                 0.4
ENOB_HUMAN          164         A           B0KWU1_CALJA        102            D           2xsx      A         1.1                 1.1
ENOB_HUMAN          221         N           B0KWU1_CALJA        69             S           2xsx      B         44.3                44.3
ENOB_HUMAN          280         Y           B0KWU1_CALJA        166            C           2xsx      A         0                   0
ENOB_HUMAN          294         D           B0KWU1_CALJA        33             E           2xsx      A         1.5                 1.5
ENOG_HUMAN          252         Y           Q5ISQ0_MACFA        142            H           1te6      A         33.6                33.6
ENOG_HUMAN          265         T           Q5ISQ0_MACFA        162            A           2akm      A         68.8                68.8
ENOG_HUMAN          278         A           Q5ISQ0_MACFA        102            T           1te6      B         51.1                51.1
ENPP1_HUMAN         173         K           A9X179_PAPAN        162            Q           2ys0      A         93.1                93.1
EPHA2_HUMAN         631         M           EPHA2_MACFA         166            T           1mqb      A         19.9                19.9
EPHA2_HUMAN         694         Y           EPHA2_MACFA         33             F           1mqb      A         23.3                23.3
EPHA2_HUMAN         682         I           Q1HKZ4_MACMU        162            V           1mqb      A         0.2                 0.2
EPHA2_HUMAN         285         A           EPHA2_MACFA         142            V           2x10      A         24                  24
EPHA2_HUMAN         381         A           EPHA2_MACFA         102            S           2x10      A         89.2                89.2
EPHA2_HUMAN         285         A           Q1HKZ4_MACMU        142            G           2x10      A         24                  24
EPHA5_HUMAN         785         S           Q95K57_MACFA        142            A           2r2p      A         0                   0
EPHA5_HUMAN         918         E           Q95K57_MACFA        162            D           2r2p      A         51.1                51.1
EPO_HUMAN           166         R           EPO_MACFA           142            C           1cn4      C         29.6                29.6
EPO_HUMAN           81          M           EPO_MACMU           142            I           1buy      A         17.4                17.4
EPO_HUMAN           84          G           Q8HZ88_9PRIM        142            R           1buy      A         4.8                 4.8
EPO_HUMAN           115         W           Q8HZ89_PANTR        142            L           1eer      A         24.9                24.9
EPO_HUMAN           88          V           Q8HZ87_PONPY        142            L           1eer      A         6.6                 6.6
EPS8_HUMAN          777         I           EPS8_PONAB          33             T           2e8m      A         0                   0
ERAP1_HUMAN         81          K           Q5R6K9_PONAB        142            E           3mdj      A         32.2                32.2
ERAP1_HUMAN         127         R           Q5R6K9_PONAB        102            P           3qnf      A         38.2                38.2
ERAP1_HUMAN         212         R           Q5R6K9_PONAB        69             S           3qnf      A         59.6                59.6
ERAP1_HUMAN         515         V           Q5R6K9_PONAB        33             L           3qnf      A         54.7                54.7
ERAP1_HUMAN         603         G           Q5R6K9_PONAB        68             D           3qnf      A         15.2                15.2
ERAP1_HUMAN         869         S           Q5R6K9_PONAB        168            A           2yd0      A         42.1                42.1
ERBB3_HUMAN         181         R           ERBB3_PONAB         142            K           1m6b      B         76.5                76.5
ERBB3_HUMAN         388         R           ERBB3_PONAB         162            Q           1m6b      A         41.4                41.4
ERBB3_HUMAN         710         R           ERBB3_PONAB         102            K           3kex      A         61.2                61.2
ESR1_HUMAN          502         Q           B6CK16_9PRIM        162            R           2jf9      C         46.3                12.5
ESR1_HUMAN          327         L           B6CK22_TRAOB        142            V           3q97      B         17.5                4.8
ESR1_HUMAN          327         L           B6CK21_COLGU        162            I           3q97      B         17.5                4.8
ESR1_HUMAN          424         I           ESR1_MACMU          142            S           2qzo      A         3.5                 3.5
EST1_HUMAN          49          I           Q5R545_PONAB        142            V           2h7c      F         4.9                 4.9
EST1_HUMAN          62          P           Q5R545_PONAB        162            S           1mx9      L         75.2                71.9
EST1_HUMAN          73          P           Q5R545_PONAB        102            L           1mx1      F         63.9                47.4
EST1_HUMAN          112         L           Q5R545_PONAB        69             M           2h7c      F         25.3                17.3
EST1_HUMAN          287         R           Q5R545_PONAB        166            Q           1yaj      K         23.3                23.3
EST1_HUMAN          340         N           Q5R545_PONAB        33             K           2h7c      E         38.5                38.5
EST1_HUMAN          410         T           Q5R545_PONAB        168            P           1mx1      B         41.3                23
EST1_HUMAN          421         I           Q5R545_PONAB        221            L           1mx1      A         0                   0
EST1_HUMAN          433         V           Q5R545_PONAB        300            L           1yaj      K         0.7                 0.7
EST1_HUMAN          195         V           B5TZ25_PAPHA        142            L           2hrq      A         1.3                 1.3
EST1_HUMAN          253         S           B5TZ25_PAPHA        162            A           1yaj      J         20.8                20.8
EST1_HUMAN          275         K           B5TZ25_PAPHA        102            Q           1ya4      C         72.3                39.1
EST1_HUMAN          390         C           B5TZ25_PAPHA        69             Y           1mx9      I         23.5                23.5
EST1_HUMAN          549         N           B5TZ25_PAPHA        166            T           1mx9      L         54.5                54.5
EST1_HUMAN          108         I           EST1_MACFA          142            T           1yaj      K         15.2                15.2
EST1_HUMAN          145         M           EST1_MACFA          162            V           1mx9      J         2                   2
ETFA_HUMAN          30          N           ETFA_PONAB          142            D           2a1u      A         86.3                86.3
ETFA_HUMAN          85          K           ETFA_PONAB          162            R           2a1u      A         36.2                36.2
ETFA_HUMAN          174         D           ETFA_PONAB          102            E           2a1t      R         68.4                68.2
ETFA_HUMAN          241         L           ETFA_PONAB          69             R           2a1u      A         22.7                11
FA10_HUMAN          308         V           A9X172_PAPAN        162            I           2h9e      H         38                  0
FA10_HUMAN          330         T           A9X172_PAPAN        102            S           1xkb      D         40.7                40.7
FA10_HUMAN          135         D           A0N065_MACMU        102            E           1xka      L         34.7                31.2
FA10_HUMAN          74          S           A9X172_PAPAN        142            I           1p0s      L         61.5                61.5
FA10_HUMAN          52          H           A0N065_MACMU        142            N           1p0s      L         48.4                48.4
FA10_HUMAN          71          F           A0N065_MACMU        162            L           1p0s      L         16.4                16.4
FA7_HUMAN           295         V           FA7_PANTR           102            I           1qfk      H         56.3                20.3
FA7_HUMAN           327         T           FA7_PANTR           69             A           1w7x      H         29.8                23.9
FA7_HUMAN           430         T           FA7_PANTR           166            S           2ec9      H         26.2                26.2
FA7_HUMAN           249         V           FA7_PANPA           102            A           1dan      H         0                   0
FA7_HUMAN           276         H           Q2F9N5_PONPY        162            R           1dva      I         79                  45
FA7_HUMAN           359         V           Q2F9N5_PONPY        102            A           1jbu      H         2.3                 2.3
FA7_HUMAN           411         H           Q2F9N5_PONPY        69             R           1jbu      H         40.4                40.4
FA7_HUMAN           430         T           Q2F9N5_PONPY        166            A           2ec9      H         26.2                26.2
FA7_HUMAN           452         R           Q2F9N5_PONPY        33             C           2aei      H         68.9                68.9
FA7_HUMAN           217         K           A0N0C5_MACMU        102            R           2bz6      H         58.6                58.6
FA7_HUMAN           277         D           A0N0C5_MACMU        69             E           2f9b      H         24.1                24.1
FA7_HUMAN           309         H           A0N0C5_MACMU        166            Q           1w7x      H         37.5                37.5
FA7_HUMAN           327         T           A0N0C5_MACMU        33             M           1w7x      H         29.8                23.9
FA7_HUMAN           397         K           A0N0C5_MACMU        68             R           2zp0      H         24.1                24.1
FA7_HUMAN           452         R           A0N0C5_MACMU        168            H           2aei      H         68.9                68.9
FA7_HUMAN           249         V           A9X171_PAPAN        142            I           1dan      H         0                   0
FA7_HUMAN           293         T           Q2F9N6_9PRIM        142            M           1qfk      H         42.9                27.6
FA7_HUMAN           203         K           FA7_PANPA           162            N           1w8b      L         21.2                21.2
FA7_HUMAN           188         T           A0N0C5_MACMU        162            M           1jbu      L         35.1                4.6
FA7_HUMAN           144         H           FA7_PANTR           162            Y           2aei      L         37.1                37.1
FA7_HUMAN           63          A           Q2F9N5_PONPY        142            T           2b8o      L         26                  26
FA7_HUMAN           113         S           A0N0C5_MACMU        142            N           2puq      L         51.6                51.6
FA9_HUMAN           70          S           A8CZ27_MACMU        142            N           1nl0      G         44.6                44.6
FA9_HUMAN           83          R           A8CZ27_MACMU        162            K           1nl0      G         52.3                52.3
FA9_HUMAN           270         E           FA9_PANTR           142            D           2wpj      S         49.6                49.6
FA9_HUMAN           308         A           A8CZ27_MACMU        33             T           3lc3      A         39.9                39.9
FA9_HUMAN           368         V           Q8HZD3_9PRIM        142            I           3lc5      A         20.7                20.7
FA9_HUMAN           403         G           Q8HZD2_PONPY        142            D           2wpm      S         48.5                48.5
FA9_HUMAN           350         S           Q8HZD0_SAGOE        142            T           3kcg      H         23.1                23.1
FA9_HUMAN           399         F           Q8HZD0_SAGOE        162            Y           3kcg      H         12.4                12.4
FA9_HUMAN           416         V           Q8HZD0_SAGOE        102            I           3lc5      A         0.8                 0.8
FA9_HUMAN           168         K           A8CZ27_MACMU        102            R           3lc3      B         25.2                25.2
FA9_HUMAN           188         K           A8CZ27_MACMU        69             T           2wpi      E         83.4                83.4
FAHD1_HUMAN         80          K           FAHD1_PONAB         142            R           1saw      A         52.5                52.5
FAK2_HUMAN          443         V           Q5R7F6_PONAB        69             L           3fzo      A         13                  13
FAK2_HUMAN          650         C           Q5R7F6_PONAB        166            F           3fzr      A         1.2                 1.2
FAK2_HUMAN          690         A           Q5R7F6_PONAB        33             V           3h3c      A         35.5                35.5
FBW1A_HUMAN         226         K           Q5RDW6_PONAB        142            R           1p22      A         25                  25
FBW1A_HUMAN         263         P           Q5RDW6_PONAB        162            A           1p22      A         104.7               104.7
FBXW7_HUMAN         476         S           Q5R8U9_PONAB        142            G           2ovp      B         0                   0
FBXW7_HUMAN         388         Q           Q5R627_PONAB        142            R           2ovp      B         9                   9
FBXW7_HUMAN         547         L           Q5R627_PONAB        162            V           2ovp      B         3.4                 3.4
FBXW7_HUMAN         608         I           Q5R627_PONAB        102            T           2ovp      B         0                   0
FCAR_HUMAN          74          R           Q1AJL2_PANTR        162            K           1ovz      B         34                  22.6
FCAR_HUMAN          53          R           Q1AJL4_PANTR        142            H           1ow0      C         26.2                26
FCAR_HUMAN          202         Y           Q1AJL5_PANTR        142            H           1ovz      A         17.7                17.7
FCAR_HUMAN          86          V           Q1AJL3_PANTR        142            I           1ovz      B         11.5                11.5
FCAR_HUMAN          108         R           A5Y2F3_PANPA        142            S           1ow0      D         18.6                18.6
FCAR_HUMAN          109         F           Q1AJK9_9PRIM        142            L           1ovz      B         33.7                1.8
FCAR_HUMAN          97          R           Q1AJL1_PANTR        142            C           1ow0      D         9.5                 9.5
FCAR_HUMAN          26          F           Q1AJL2_PANTR        142            S           1uct      A         64.2                5.8
FCG2A_HUMAN         63          Q           FCG2A_PANTR         142            R           3ry4      A         45.2                45.2
FCG2A_HUMAN         140         M           FCG2A_PANTR         162            V           3ry6      C         43.3                43.3
FCG2B_HUMAN         57          Q           FCG2A_PANTR         142            P           2fcb      A         55.8                55.8
FCG2B_HUMAN         205         Y           FCG2A_PANTR         162            F           2fcb      A         23.1                23.1
FCG3B_HUMAN         36          S           FCGR3_PAPAN         162            R           1t89      C         1.8                 1.8
FCG3B_HUMAN         59          Q           FCGR3_PAPAN         102            R           1fnl      A         19.9                19.9
FCG3B_HUMAN         123         P           FCGR3_PAPAN         69             S           1t89      C         51.7                51.7
FCG3B_HUMAN         176         V           FCGR3_PAPAN         33             I           1t83      C         7.6                 0
FCHO2_HUMAN         132         I           FCHO2_PONAB         142            T           2v0o      C         14.6                14.6
FCHO2_HUMAN         216         I           FCHO2_PONAB         162            V           2v0o      C         2.4                 2.4
FES_HUMAN           715         A           A6MLH3_CALJA        142            S           3bkb      A         27.3                27.3
FES_HUMAN           806         S           A6MLH3_CALJA        162            N           3bkb      A         44.1                44.1
FETA_HUMAN          138         L           FETA_PANTR          162            F           3mrk      P         96.6                1.4
FGD3_HUMAN          645         R           FGD3_PONAB          221            W           2coc      A         74                  74
FGF13_HUMAN         155         Y           Q5R5C0_PONAB        142            C           3hbw      A         0.5                 0.5
FGF1_HUMAN          50          R           B4USY8_OTOGA        162            Q           3oj2      A         64.6                20.3
FGF1_HUMAN          113         I           B4USY8_OTOGA        102            V           1jt4      A         0                   0
FGF1_HUMAN          113         I           Q5ISN2_MACFA        142            T           1jt4      A         0                   0
FGF1_HUMAN          21          G           B0CM87_PAPAN        142            A           1ry7      A         36.1                3.5
FGF1_HUMAN          17          N           B0KW92_CALJA        142            D           1jt3      A         59.4                0
FGF1_HUMAN          20          P           B4USY8_OTOGA        142            L           3ojm      A         97.9                30.1
FGFR1_HUMAN         498         I           Q5R8Q3_PONAB        69             V           3kxx      A         19.8                19.8
FGFR1_HUMAN         255         P           Q2PG20_MACFA        142            S           1evt      D         0                   0
FGFR1_HUMAN         92          V           Q5R8Q3_PONAB        142            M           2cr3      A         37.3                37.3
FGFR2_HUMAN         613         G           Q28332_CALJA        142            A           1gjo      A         0                   0
FIBA_HUMAN          741         H           Q28763_PAPCY        142            Y           1fzd      B         43.6                43.6
FIBB_HUMAN          391         M           Q5R535_PONAB        142            T           1n8e      B         32.3                32.3
FIBB_HUMAN          418         S           Q5R535_PONAB        162            T           1fzb      E         37                  37
FIBB_HUMAN          478         R           Q5R535_PONAB        102            K           1re3      E         23                  23
FIBB_HUMAN          404         F           A4KU18_ALOBE        142            L           1n8e      B         20.1                20.1
FKBP4_HUMAN         308         N           Q4R5V4_MACFA        142            S           1qz2      B         85.9                38.3
FND3A_HUMAN         326         V           FND3A_PONAB         102            I           1wk0      A         73.5                73.5
FND3A_HUMAN         341         M           FND3A_PONAB         69             T           1wk0      A         29.2                29.2
FND3A_HUMAN         418         C           FND3A_PONAB         166            Y           1x3d      A         52.4                52.4
FND3A_HUMAN         813         S           FND3A_PONAB         68             N           1x4x      A         63.3                63.3
FND3A_HUMAN         595         T           FND3A_PONAB         33             A           2crm      A         101.8               101.8
FOLH1_HUMAN         648         E           A6MLF7_CALJA        142            G           3bhx      A         38.7                38.7
FOLH1_HUMAN         660         V           A6MLF7_CALJA        162            L           2pvw      A         23.2                23.2
FPPS_HUMAN          93          V           Q5RAZ0_PONAB        162            M           2f92      F         12                  12
FPPS_HUMAN          104         I           Q5RAZ0_PONAB        102            T           2f89      F         34.3                0
FPPS_HUMAN          125         N           Q5RAZ0_PONAB        69             H           2f89      F         9.5                 9.5
FPPS_HUMAN          139         E           Q5RAZ0_PONAB        166            Q           1yv5      A         33                  33
FPPS_HUMAN          152         W           Q5RAZ0_PONAB        33             R           2f94      F         3.5                 3.5
FPPS_HUMAN          242         L           Q5RAZ0_PONAB        68             I           2rah      A         57.8                25.4
FPPS_HUMAN          406         V           Q5RAZ0_PONAB        168            I           2qis      A         2.3                 2.3
FRIL_HUMAN          23          L           FRIL_PONAB          142            M           3hx7      l         15                  15
FRIL_HUMAN          121         R           FRIL_PONAB          162            H           3hx2      H         36.2                36.2
FRS3_HUMAN          126         A           B0KWN1_CALJA        142            T           2kup      A         72.7                72.7
FRS3_HUMAN          14          P           B1MTN3_CALMO        142            L           2ys5      A         39.4                39.4
FSHB_HUMAN          64          K           FSHB_GORGO          142            N           1xwd      B         62.5                34.9
FSHB_HUMAN          49          Y           FSHB_PANTR          142            H           1xwd      B         92.9                50.8
FSHB_HUMAN          91          L           FSHB_AOTNA          142            F           1xwd      B         59.8                59.8
FSHR_HUMAN          49          I           FSHR_MACFA          142            V           1xwd      C         33.1                33.1
FSHR_HUMAN          93          N           FSHR_MACFA          162            S           1xwd      C         70.4                70.4
FSHR_HUMAN          110         Y           FSHR_MACFA          102            N           1xwd      C         47.4                47.4
FSHR_HUMAN          123         Q           FSHR_MACFA          69             R           1xwd      C         48.4                48.4
FSHR_HUMAN          144         L           FSHR_MACFA          166            F           1xwd      C         56.3                56.3
FSHR_HUMAN          257         T           FSHR_MACFA          33             S           1xwd      C         11.8                11.8
FSHR_HUMAN          148         L           C7C615_CALJA        142            I           1xwd      C         24.4                24.4
FSHR_HUMAN          186         H           C7C615_CALJA        162            Q           1xwd      C         22.8                22.8
FSHR_HUMAN          222         I           C7C615_CALJA        102            V           1xwd      C         24.4                24.4
FUMH_HUMAN          262         I           Q5RBC0_PONAB        142            T           3e04      A         0                   0
FUMH_HUMAN          259         M           FUMH_MACFA          142            V           3e04      B         6.2                 6.2
FXR1_HUMAN          224         V           Q5R8Z2_PONAB        102            D           2cpq      A         79.1                79.1
FXR1_HUMAN          58          E           Q5R8Y7_PONAB        142            G           3kuf      A         112.6               112.6
FXR1_HUMAN          40          R           Q5R8Z2_PONAB        142            H           3kuf      A         42.1                42.1
FXR1_HUMAN          91          F           Q5R8Z2_PONAB        162            L           3kuf      A         58.9                58.9
FYN_HUMAN           498         L           A6MKJ6_CALJA        142            V           2dq7      X         2.3                 2.3
FYN_HUMAN           518         S           A6MKJ6_CALJA        162            G           2dq7      X         44.3                44.3
G3PT_HUMAN          160         A           G3PT_MACFA          142            D           3pfw      P         70.3                70.3
G3PT_HUMAN          265         R           G3PT_MACFA          162            K           3h9e      O         88.4                49.1
G3PT_HUMAN          334         V           G3PT_MACFA          102            I           3h9e      O         0                   0
G3P_HUMAN           147         I           G3P_PONAB           142            V           3gpd      R         0                   0
G3P_HUMAN           252         P           G3P_PONAB           162            A           3gpd      G         61.2                61.2
G3P_HUMAN           286         F           G3P_PONAB           102            L           1u8f      R         5.9                 4.8
G3P_HUMAN           72          N           Q2PFY3_MACFA        142            S           3gpd      G         27.6                27.6
G3P_HUMAN           105         M           Q2PFY3_MACFA        162            T           1u8f      Q         36.6                36.6
G6PD_HUMAN          52          I           A9CB69_PAPAN        142            V           1qki      E         0                   0
G6PD_HUMAN          330         R           A9CB69_PAPAN        162            H           1qki      F         40.5                40.5
G6PD_HUMAN          82          K           B1MTT9_CALMO        142            R           1qki      F         7                   7
G6PD_HUMAN          93          E           B1MTT9_CALMO        162            D           2bh9      A         81.3                81.3
G6PD_HUMAN          104         R           B1MTT9_CALMO        102            H           2bh9      A         24                  24
G6PD_HUMAN          280         N           B1MTT9_CALMO        69             S           2bh9      A         61.2                61.2
G6PD_HUMAN          301         N           B1MTT9_CALMO        166            S           2bhl      B         65                  65
G6PD_HUMAN          498         R           B1MTT9_CALMO        33             K           2bh9      A         51.8                51.8
G6PD_HUMAN          104         R           B0KWT9_CALJA        142            C           2bh9      A         24                  24
G6PD_HUMAN          319         T           B0KWT9_CALJA        162            A           2bh9      A         39.2                39.2
G6PD_HUMAN          64          N           B5FW99_OTOGA        142            D           2bh9      A         18.4                18.4
G6PD_HUMAN          182         R           B5FW99_OTOGA        162            Q           1qki      F         53.9                53.9
G6PD_HUMAN          230         I           B5FW99_OTOGA        102            V           2bh9      A         0.1                 0.1
G6PD_HUMAN          280         N           B5FW99_OTOGA        69             D           2bh9      A         61.2                61.2
G6PD_HUMAN          345         E           B5FW99_OTOGA        33             D           1qki      E         53.1                53.1
G6PD_HUMAN          374         H           B5FW99_OTOGA        68             R           2bhl      B         42.4                32.6
G6PI_HUMAN          21          R           G6PI_PONAB          142            G           1jiq      A         46.9                46.9
G6PI_HUMAN          152         V           G6PI_PONAB          162            I           1nuh      A         0                   0
G6PI_HUMAN          232         A           G6PI_PONAB          102            T           1jiq      B         42.3                42.3
G6PI_HUMAN          424         I           G6PI_PONAB          69             V           1iat      A         54.4                1.7
G6PI_HUMAN          33          N           G6PI_MACFA          142            D           1jlh      B         28.3                27.1
G6PI_HUMAN          53          V           G6PI_MACFA          162            L           1jlh      B         0.1                 0.1
G6PI_HUMAN          177         G           G6PI_MACFA          102            E           1jiq      A         79.3                79.3
G6PI_HUMAN          197         A           G6PI_MACFA          69             T           1nuh      A         77.8                77.8
G6PI_HUMAN          443         E           G6PI_MACFA          166            D           1iri      A         53.9                53.9
GAK_HUMAN           25          Q           Q5RDC0_PONAB        142            H           3ll6      A         32.7                32.7
GAK_HUMAN           37          E           Q5RDC0_PONAB        162            D           3ll6      A         88.2                88.2
GAK_HUMAN           197         T           Q5RDC0_PONAB        102            A           3ll6      B         29.3                6.2
GALE_HUMAN          80          Y           GALE_PONAB          142            H           1i3k      B         8.6                 8.6
GALE_HUMAN          315         Q           GALE_PONAB          162            H           1hzj      B         39.4                39.4
GALE_HUMAN          212         V           Q4R651_MACFA        142            I           1ek5      A         0                   0
GALE_HUMAN          228         N           Q4R651_MACFA        162            D           1i3k      A         51.9                51.9
GALK2_HUMAN         78          A           GALK2_PONAB         142            T           2a2c      A         22.7                22.7
GALK2_HUMAN         91          F           GALK2_PONAB         162            L           2a2d      A         25                  25
GALK2_HUMAN         124         L           GALK2_PONAB         102            V           2a2d      A         29.3                29.3
GALK2_HUMAN         411         M           GALK2_PONAB         69             I           2a2c      A         0                   0
GALK2_HUMAN         430         Q           GALK2_PONAB         166            H           2a2d      A         62.7                62.7
GALK2_HUMAN         392         F           Q9GLZ0_MACFA        142            L           2a2c      A         19.6                19.6
GATM_HUMAN          136         T           GATM_PONAB          162            M           7jdw      A         76.9                76.9
GATM_HUMAN          232         V           GATM_PONAB          102            I           5jdw      A         6.3                 6.3
GATM_HUMAN          87          C           GATM_MACFA          162            R           1jdw      A         0                   0
GATM_HUMAN          110         Q           GATM_MACFA          102            H           6jdw      A         34.6                34.6
GATM_HUMAN          125         A           GATM_MACFA          69             T           3jdw      A         55.5                55.5
GATM_HUMAN          263         R           GATM_MACFA          166            K           6jdw      A         32.7                32.7
GATM_HUMAN          315         I           GATM_MACFA          33             T           4jdw      A         27.1                27.1
GATM_HUMAN          379         I           GATM_MACFA          68             T           3jdw      A         1.7                 1.7
GBA3_HUMAN          126         T           GBA3_PONAB          142            A           2e9l      A         29.5                29.5
GBA3_HUMAN          159         Q           GBA3_PONAB          162            K           2jfe      X         13.2                13.2
GBA3_HUMAN          267         V           GBA3_PONAB          102            I           2e9m      A         36                  36
GBA3_HUMAN          354         C           GBA3_PONAB          69             R           2zox      A         5.1                 5.1
GBA3_HUMAN          459         I           GBA3_PONAB          166            V           2zox      A         4.9                 4.9
GBP1_HUMAN          16          N           GBP1_PONAB          142            S           1dg3      A         2.6                 2.6
GBP1_HUMAN          23          A           GBP1_CERAE          142            V           2b92      A         8.2                 8.2
GBP1_HUMAN          38          M           GBP1_CERAE          162            V           1dg3      A         0                   0
GBP1_HUMAN          92          I           GBP1_CERAE          102            V           2d4h      A         1.3                 1.3
GBP1_HUMAN          120         V           GBP1_CERAE          69             I           2b8w      A         0.2                 0.2
GBP1_HUMAN          131         I           GBP1_CERAE          166            M           2b8w      B         50.9                28.5
GBP1_HUMAN          143         Y           GBP1_CERAE          33             H           2bc9      A         21.4                21.4
GBP1_HUMAN          287         Q           GBP1_CERAE          68             K           1dg3      A         47.4                47.4
GBP1_HUMAN          332         I           GBP1_CERAE          168            V           1f5n      A         6.5                 6.5
GBP1_HUMAN          437         V           GBP1_CERAE          345            I           1f5n      A         15.8                15.8
GCDH_HUMAN          78          R           Q5R5K1_PONAB        142            K           1siq      A         41.9                41.9
GCDH_HUMAN          167         Q           Q5R5K1_PONAB        162            R           1siq      A         33.2                33.2
GCDH_HUMAN          196         H           Q5R5K1_PONAB        102            R           1sir      A         44.4                44.4
GCDH_HUMAN          316         A           Q5R5K1_PONAB        69             T           1sir      A         1.2                 1.1
GCDH_HUMAN          333         Q           Q5R5K1_PONAB        166            L           1siq      A         57                  0
GCDH_HUMAN          419         I           Q5R5K1_PONAB        33             M           2r0n      A         17.6                13.2
GCDH_HUMAN          51          Q           GCDH_MACFA          162            R           2r0n      A         58.3                58.3
GCDH_HUMAN          99          E           GCDH_MACFA          102            Q           1sir      A         12.3                12.3
GCDH_HUMAN          146         S           GCDH_MACFA          69             P           2r0n      A         3.4                 3.4
GCDH_HUMAN          232         C           GCDH_MACFA          166            R           1siq      A         30.5                30.5
GCR_HUMAN           551         S           GCR_AOTNA           221            T           1p93      C         77.6                77.6
GCR_HUMAN           761         I           GCR_AOTNA           300            L           1p93      C         3.8                 3.8
GELS_HUMAN          136         D           Q5R9H7_PONAB        142            V           2ff3      A         8.8                 2.7
GELS_HUMAN          612         E           Q5R9H7_PONAB        166            K           2fh1      A         61.8                61.8
GELS_HUMAN          649         A           Q5R9H7_PONAB        33             S           1h1v      G         27.1                27.1
GELS_HUMAN          693         L           Q5R9H7_PONAB        68             P           3ffn      A         1.5                 1.5
GELS_HUMAN          735         P           Q5R9H7_PONAB        168            L           3ffn      A         15.5                15.5
GELS_HUMAN          223         N           Q5R9H7_PONAB        162            D           3ffk      A         33.3                33.3
GELS_HUMAN          235         Y           Q5R9H7_PONAB        102            F           3ffn      A         10.2                10.2
GELS_HUMAN          265         T           Q5R9H7_PONAB        69             A           1kcq      A         58.8                58.8
GEM_HUMAN           208         A           GEM_PONAB           142            T           2g3y      A         46.4                26.9
GGA3_HUMAN          599         V           Q4R7N6_MACFA        68             I           1p4u      A         15.2                15.2
GGA3_HUMAN          229         S           Q4R7N6_MACFA        142            N           1wr6      C         28.3                0
GGA3_HUMAN          254         Q           Q4R7N6_MACFA        162            R           1wr6      C         36.7                18.6
GHR_HUMAN           91          T           GHR_PAPAN           142            I           3hhr      B         38.3                38.3
GHR_HUMAN           121         I           GHR_PAPAN           162            V           1hwh      B         12.7                0.6
GHR_HUMAN           179         R           GHR_PAPAN           102            P           1hwg      B         43                  43
GHR_HUMAN           212         T           GHR_PAPAN           69             S           1axi      B         57.7                8.2
GHR_HUMAN           234         Q           GHR_PAPAN           166            R           3hhr      C         9.8                 3
GHR_HUMAN           255         S           GHR_PAPAN           33             N           1hwh      B         100.2               21.5
GHR_HUMAN           94          W           GHR_SAIBB           142            G           1hwg      B         12.2                2.9
GHR_HUMAN           145         E           GHR_SAIBB           162            Q           1hwg      B         63.8                22.2
GHR_HUMAN           250         T           GHR_SAIBB           102            K           1axi      B         61.4                24.2
GHR_HUMAN           136         V           Q56GI4_PYGNE        142            M           1hwh      B         16.4                16.4
GLCM_HUMAN          94          P           GLCM_PANTR          142            T           1ogs      A         49.8                49.8
GLO2_HUMAN          85          V           GLO2_MACFA          142            L           1qh3      B         2.9                 2.9
GLO2_HUMAN          118         E           GLO2_MACFA          162            Q           1qh5      A         22.3                22.3
GLO2_HUMAN          169         K           GLO2_MACFA          102            R           1qh3      A         14                  14
GLO2_HUMAN          242         R           GLO2_MACFA          69             Q           1qh3      B         47.1                47.1
GLO2_HUMAN          285         G           GLO2_MACFA          166            R           1qh3      A         77.6                36.7
GLO2_HUMAN          119         S           GLO2_CALJA          142            P           1qh5      A         89.4                89.4
GLO2_HUMAN          154         A           GLO2_CALJA          162            S           1qh3      A         24.7                24.7
GLO2_HUMAN          211         L           GLO2_CALJA          102            F           1qh3      B         14.4                14.4
GLO2_HUMAN          258         T           GLO2_CALJA          69             A           1qh3      B         1.6                 1.6
GLO2_HUMAN          291         T           GLO2_CALJA          166            P           1qh3      B         29                  22.4
GLRX2_HUMAN         53          A           GLRX2_PONAB         142            E           2cq9      A         97.7                97.7
GLRX2_HUMAN         88          H           GLRX2_PONAB         162            R           2ht9      A         64.2                64.2
GLRX2_HUMAN         118         E           GLRX2_PONAB         102            G           2ht9      B         34                  34
GLYC_HUMAN          156         D           GLYC_PONAB          142            G           1bj4      A         112.7               36.4
GLYC_HUMAN          210         E           GLYC_PONAB          162            D           1bj4      A         54.2                54.2
GLYC_HUMAN          274         K           GLYC_PONAB          102            Q           1bj4      A         52.8                52.8
GMPR1_HUMAN         98          N           Q5RCX6_PONAB        142            H           2bwg      B         6.2                 6.2
GMPR1_HUMAN         256         F           Q5RCX6_PONAB        162            I           2bwg      A         24.9                24.9
GMPR1_HUMAN         276         N           Q5RCX6_PONAB        102            K           2bwg      B         85.5                85.5
GMPR2_HUMAN         279         A           A6MJV0_CALJA        142            S           2c6q      F         52.7                52.7
GNAI3_HUMAN         195         Y           GNAI1_PONAB         162            H           2ode      A         44.9                44.9
GNAI3_HUMAN         280         R           GNAI1_PONAB         102            K           2ihb      A         47.2                47.2
GNAI3_HUMAN         291         T           GNAI1_PONAB         69             A           2ihb      A         96.5                96.5
GNAI3_HUMAN         312         R           GNAI1_PONAB         166            K           2ode      A         54.3                54.3
GNAI3_HUMAN         261         E           Q5R9N4_PONAB        142            D           2ode      A         91.6                91.6
GNAI3_HUMAN         115         E           B1MTS6_CALMO        142            K           2ihb      A         77.8                55.2
GNAI3_HUMAN         136         V           B1MTS6_CALMO        162            L           2ihb      A         0                   0
GNAI3_HUMAN         187         T           B1MTS6_CALMO        102            M           2ihb      A         24                  24
GNAI3_HUMAN         298         E           B1MTS6_CALMO        69             D           2ihb      A         46                  46
GNAI3_HUMAN         331         N           B1MTS6_CALMO        166            T           2v4z      A         15.8                15.8
GNAI3_HUMAN         32          K           GNAI1_PONAB         142            R           2v4z      A         71.8                71.8
GPD1L_HUMAN         78          M           GPD1L_PONAB         142            I           2pla      B         25.2                25.2
GPD1L_HUMAN         339         E           GPD1L_PONAB         162            G           2pla      B         32.8                32.8
GPDA_HUMAN          84          E           GPDA_PONAB          142            A           1x0v      A         43.6                43.6
GPDA_HUMAN          139         R           GPDA_PONAB          162            H           1x0x      A         30.8                30.8
GPDA_HUMAN          243         C           GPDA_PONAB          102            R           1x0v      B         8.8                 8.8
GPDA_HUMAN          307         Y           GPDA_PONAB          69             H           1x0v      A         21.2                21.2
GPX2_HUMAN          93          G           GPX2_PONPY          142            S           2he3      A         115.6               115.6
GPX2_HUMAN          127         Y           GPX2_MACFU          142            H           2he3      A         64.4                64.4
GPX2_HUMAN          163         G           GPX2_MACFU          162            V           2he3      A         9.8                 9.8
GPX2_HUMAN          69          N           GPX2_CALJA          142            H           2he3      A         24.1                24.1
GPX2_HUMAN          139         L           Q9TTG2_ATEBE        142            F           2he3      A         35.2                27
GPX3_HUMAN          193         I           GPX3_HYLLA          142            T           2r37      A         48.6                48.6
GPX3_HUMAN          96          I           GPX3_MACFU          162            L           2r37      B         0.1                 0.1
GPX3_HUMAN          118         T           GPX3_MACFU          102            S           2r37      B         13.9                2.2
GPX4_HUMAN          95          L           GPX4_MACFU          142            V           2gs3      A         0                   0
GPX4_HUMAN          115         E           GPX4_MACFU          162            K           2obi      A         57.4                57.4
GPX4_HUMAN          39          R           GPX4_CEBAP          142            G           2gs3      A         48.9                48.9
GPX4_HUMAN          187         L           GPX4_CEBAP          162            Q           2obi      A         34                  34
GPX4_HUMAN          53          M           GPX4_CALJA          142            T           2gs3      A         64.3                36.9
GPX4_HUMAN          77          E           GPX4_CALJA          162            Q           2gs3      A         61.3                61.3
GPX4_HUMAN          156         I           GPX4_CALJA          102            T           2obi      A         85.5                85.5
GPX4_HUMAN          170         I           GPX4_CALJA          69             V           2obi      A         0                   0
GPX4_HUMAN          97          I           GPX4_HYLLA          162            F           2obi      A         0.2                 0.2
GPX4_HUMAN          170         I           GPX4_HYLLA          102            F           2obi      A         0                   0
GPX5_HUMAN          55          S           GPX5_MACFA          162            P           2i3y      A         26.2                26.2
GPX5_HUMAN          131         S           GPX5_MACFA          102            N           2i3y      A         40.4                40.4
GRAA_HUMAN          50          R           B3FWU6_MACNE        142            G           1orf      A         48.5                48.5
GRAA_HUMAN          61          K           B3FWU6_MACNE        162            E           1op8      B         38.9                38.9
GRAA_HUMAN          73          N           B3FWU6_MACNE        102            D           1orf      A         30                  30
GRAN_HUMAN          83          N           GRAN_PONAB          142            S           1f4o      A         4                   4
GRAN_HUMAN          105         H           GRAN_PONAB          162            Y           1k94      B         77.1                38.6
GRAN_HUMAN          119         A           GRAN_PONAB          102            S           1k94      A         54.4                54.4
GRAN_HUMAN          80          S           Q5RB53_PONAB        142            A           1f4q      A         15.1                15.1
GRIA2_HUMAN         302         D           GRIA2_PONAB         142            Y           2wjw      A         0.2                 0.2
GRIA2_HUMAN         764         R           GRIA2_MACFA         102            G           3rnn      C         25.9                25.9
GRIA2_HUMAN         466         V           GRIA2_PONAB         162            A           3r7x      A         2.5                 2.5
GRM7_HUMAN          185         E           GRM7_PONAB          142            G           3mq4      A         59.1                59.1
GRM7_HUMAN          240         Q           GRM7_PONAB          162            R           3mq4      A         46                  46
GRN_HUMAN           415         Q           Q4R529_MACFA        166            R           2jyt      A         95.6                95.6
GRN_HUMAN           124         I           Q5R5T2_PONAB        102            V           2jyv      A         92.4                92.4
GRN_HUMAN           136         F           Q4R529_MACFA        162            L           2jyv      A         90.1                90.1
GRP78_HUMAN         64          S           GRP78_PONAB         142            P           3iuc      A         7.4                 7.4
GSHB_HUMAN          80          S           GSHB_MACFA          142            N           2hgs      A         9.2                 9.2
GSHB_HUMAN          95          K           GSHB_MACFA          162            E           2hgs      A         77.4                77.4
GSHB_HUMAN          134         A           GSHB_MACFA          102            T           2hgs      A         99                  99
GSHB_HUMAN          202         P           GSHB_MACFA          69             T           2hgs      A         79.2                79.2
GSHB_HUMAN          401         I           GSHB_MACFA          33             T           2hgs      A         5.7                 5.7
GSHB_HUMAN          418         R           GSHB_MACFA          68             Q           2hgs      A         42.3                42.3
GSHB_HUMAN          435         Q           GSHB_MACFA          168            H           2hgs      A         38.3                38.3
GSHR_HUMAN          206         T           GSHR_CALJA          142            S           2grt      A         40.3                40.3
GSHR_HUMAN          246         M           GSHR_CALJA          162            I           1gra      A         1.9                 1.9
GSHR_HUMAN          400         Y           GSHR_CALJA          102            N           3dk9      A         78.9                78.9
GSHR_HUMAN          139         N           Q58P25_CERAE        142            S           1dnc      A         46.1                37.9
GSHR_HUMAN          156         A           Q58P25_CERAE        162            T           3sqp      A         52.6                52.6
GSHR_HUMAN          232         G           Q58P25_CERAE        102            S           3djg      X         52.1                52.1
GSHR_HUMAN          302         L           Q58P25_CERAE        69             S           4grt      A         100.6               100.6
GSHR_HUMAN          316         R           Q58P25_CERAE        166            S           2aaq      A         71                  71
GSHR_HUMAN          400         Y           Q58P25_CERAE        33             H           3dk9      A         78.9                78.9
GSTA1_HUMAN         49          Y           C0SJM2_MACFA        142            S           1ydk      B         27.6                27.6
GSTA1_HUMAN         96          I           C0SJM2_MACFA        162            T           3i69      H         4.1                 4.1
GSTA1_HUMAN         177         S           C0SJM3_MACFA        142            N           3ktl      B         54.6                54.6
GSTA1_HUMAN         210         E           C0SJM2_MACFA        102            A           1lbk      A         30.1                30.1
GSTA2_HUMAN         177         S           C0SJM3_MACFA        142            N           2wju      E         55                  55
GSTA2_HUMAN         49          Y           C0SJM2_MACFA        142            S           2wju      F         30.1                30.1
GSTA3_HUMAN         177         N           C0SJM2_MACFA        162            S           2vcv      G         82.6                82.6
GSTM2_HUMAN         25          D           GSTM2_MACFU         142            G           1hnb      B         66.8                66.8
GSTM2_HUMAN         34          T           GSTM2_PONAB         142            M           1hnc      D         33.5                33.5
GSTM3_HUMAN         68          L           Q2PFL7_MACFA        142            M           3gtu      D         17.7                17.7
GSTM3_HUMAN         144         M           Q2PFL7_MACFA        162            V           3gtu      D         75.8                57.1
GSTM3_HUMAN         175         D           Q2PFL7_MACFA        102            E           3gtu      B         32.1                32.1
GSTM3_HUMAN         208         C           Q6UIP8_PANTR        142            F           3gtu      D         39.2                28.1
GSTM4_HUMAN         67          A           GSTM1_MACFA         142            T           4gtu      A         83.7                83.7
GSTM4_HUMAN         78          C           GSTM1_MACFA         162            R           4gtu      B         21.2                15.1
GSTM4_HUMAN         130         E           GSTM1_MACFA         102            G           4gtu      A         45                  45
GSTM4_HUMAN         173         N           GSTM1_MACFA         69             K           4gtu      A         67.9                67.9
GSTM4_HUMAN         187         R           GSTM1_MACFA         166            H           4gtu      A         37.3                37.3
GSTO1_HUMAN         26          I           C0SJM5_MACFA        142            V           1eem      A         0                   0
GSTO1_HUMAN         39          R           C0SJM5_MACFA        162            L           1eem      A         18.4                18.4
GSTO1_HUMAN         87          A           C0SJM5_MACFA        102            P           1eem      A         22.1                22.1
GSTO1_HUMAN         190         N           C0SJM5_MACFA        69             Y           3lfl      A         38.4                38.4
GSTP1_HUMAN         85          Q           GSTP1_PONAB         142            R           1aqx      A         66.3                42.1
GSTP1_HUMAN         105         I           GSTP1_PONAB         162            L           1aqx      A         29                  16.6
GSTP1_HUMAN         182         G           GSTP1_PONAB         102            A           1aqx      B         49.2                49.2
GSTP1_HUMAN         199         Y           GSTP1_PONAB         69             H           3dd3      B         8.3                 8.3
GSTP1_HUMAN         36          V           GSTP1_MACMU         142            M           1aqx      B         51.7                40.8
GSTP1_HUMAN         69          I           GSTP1_MACMU         162            F           1eoh      E         0                   0
HBA_HUMAN           24          E           HBA_GORGO           142            D           1a9w      A         37.5                37.5
HBA_HUMAN           114         L           HBA1_HYLLA          142            H           2hbs      A         0.2                 0.2
HBA_HUMAN           13          A           HBA_PONPY           142            T           3ovu      C         44.3                26.2
HBA_HUMAN           58          G           HBA_PONPY           162            D           1qxd      A         20.6                20.6
HBA_HUMAN           79          N           HBA_SEMEN           142            H           3ia3      B         35.5                8.2
HBA_HUMAN           20          A           HBA_MACMU           142            G           1hbs      A         74.4                74.4
HBA_HUMAN           68          T           HBA_CEBAP           142            S           3ovu      C         46.6                28.8
HBA_HUMAN           117         E           HBA_SAGFU           162            D           1qxe      C         41.4                14.4
HBA_HUMAN           68          T           Q3LRX5_PONPY        142            I           3ovu      C         46.6                28.8
HBA_HUMAN           73          H           HBA_SAGMY           142            L           1z8u      D         31.8                18.2
HBA_HUMAN           58          G           HBA_NYCCO           142            A           1qxd      A         20.6                20.6
HBA_HUMAN           54          A           HBA2_GALCR          142            T           1ljw      A         59.1                59.1
HBA_HUMAN           130         L           HBA2_GALCR          162            M           2w72      A         1.9                 1.9
HBA_HUMAN           46          H           HBA1_GALCR          142            Q           1z8u      B         20.1                20.1
HBA_HUMAN           93          R           HBA1_GALCR          162            T           1y8w      C         41.6                3.7
HBA_HUMAN           54          A           HBA_TARBA           142            S           1ljw      A         59.1                59.1
HBA_HUMAN           130         L           HBA_TARBA           162            V           2w72      A         1.9                 1.9
HBB_HUMAN           105         R           HBB_GORGO           142            K           1yzi      B         60                  21.1
HBB_HUMAN           126         P           HBB_HYLLA           162            Q           1cbl      B         59.8                35.5
HBB_HUMAN           51          T           HBB_SEMEN           142            S           1sdk      D         51                  33.3
HBB_HUMAN           57          G           HBB_ATEGE           142            S           1qxd      D         56.5                15.4
HBB_HUMAN           44          E           HBB_LAGLA           142            D           3d17      D         59.4                44.7
HBB_HUMAN           77          A           HBB_CALJA           162            T           1mko      D         55.3                55.3
HBB_HUMAN           126         P           HBB_CALGO           142            T           1cbl      B         59.8                35.5
HBB_HUMAN           34          V           HBB_MACMU           142            L           1mko      B         29.4                7.5
HBB_HUMAN           51          T           HBB_CERTO           142            N           1sdk      D         51                  33.3
HBB_HUMAN           53          D           HBD_ATEGE           142            A           1qxd      D         87.5                14
HBB_HUMAN           48          D           HBD_ATEFU           142            A           1sdl      D         66.7                26.4
HBB_HUMAN           88          T           HBB_TARSY           142            K           3d17      D         77                  18.5
HBB_HUMAN           23          E           HBB_NYCCO           142            D           1qxe      D         52.6                16.1
HBB_HUMAN           102         E           A9L8X8_PAPAN        142            G           1yzi      B         47.2                9.2
HBD_HUMAN           127         M           HBD_PONPY           142            V           1shr      D         11.6                11.6
HBD_HUMAN           53          D           HBD_COLPO           142            A           1si4      B         84.7                84.7
HBD_HUMAN           81          N           HBD_COLPO           162            S           1shr      D         54.1                54.1
HBD_HUMAN           87          S           HBB_SEMEN           142            A           1si4      D         22.7                22.7
HBD_HUMAN           51          S           HBB_HYLLA           142            T           1shr      B         39                  39
HBD_HUMAN           105         R           HBB_COLPO           142            K           1shr      B         50.7                35.2
HBD_HUMAN           44          E           C6KGT1_MACMU        142            D           1shr      D         72                  62.3
HBD_HUMAN           34          V           HBB_MACMU           142            L           1shr      D         32.7                9.6
HBD_HUMAN           51          S           HBB_CERTO           142            N           1shr      B         39                  39
HBD_HUMAN           48          D           HBD_SAGNI           142            A           1si4      B         51                  51
HBD_HUMAN           102         E           A9L8X8_PAPAN        142            G           1si4      D         48.4                43.6
HBG1_HUMAN          105         K           HBG1_PANPA          142            R           1i3d      B         49.3                36.5
HBG1_HUMAN          137         A           HBG2_PANTR          142            G           1i3e      A         24.6                17.2
HBG1_HUMAN          74          D           HBG1_GORGO          142            G           1i3e      B         46.2                46.2
HBG1_HUMAN          78          H           HBG1_PONPY          142            N           1i3e      A         44.2                44.2
HBG1_HUMAN          118         H           Q03903_MACMU        142            Y           1i3e      A         46.8                46.8
HBG1_HUMAN          19          V           HBG2_PONPY          142            L           1i3e      B         11.6                11.6
HBG1_HUMAN          34          V           HBG2_PONPY          162            L           1i3d      B         35                  11.3
HBG1_HUMAN          118         H           HBG_MACNE           142            R           1i3e      A         46.8                46.8
HBG1_HUMAN          24          A           HBG2_HYLLA          142            V           1i3e      A         1.6                 1.6
HBG2_HUMAN          137         G           HBG1_PANTR          142            A           1fdh      G         28.3                28.3
HBG2_HUMAN          105         K           HBG1_PANPA          142            R           1fdh      G         58                  58
HBG2_HUMAN          78          H           HBG1_PONPY          142            N           1fdh      G         51.4                51.4
HBG2_HUMAN          136         T           A9L8Y0_PAPAN        142            A           1fdh      G         58.6                58.6
HBG2_HUMAN          74          D           HBG1_GORGO          142            G           1fdh      G         58.9                58.9
HBG2_HUMAN          19          V           HBG2_PONPY          142            L           1fdh      G         12.6                12.6
HBG2_HUMAN          34          V           HBG2_PONPY          162            L           1fdh      G         37                  16.8
HBG2_HUMAN          118         H           Q03903_MACMU        142            Y           1fdh      G         64.4                64.4
HBG2_HUMAN          118         H           HBG_MACNE           142            R           1fdh      G         64.4                64.4
HBG2_HUMAN          24          A           HBG2_HYLLA          142            V           1fdh      G         12.4                12.4
HCD2_HUMAN          25          A           Q4JK74_MACFA        142            V           1u7t      B         9.6                 9.6
HCD2_HUMAN          80          G           Q4JK74_MACFA        162            E           1so8      A         82.7                82.7
HCD2_HUMAN          119         D           Q4JK74_MACFA        102            N           1so8      A         16.1                13.6
HCD2_HUMAN          214         C           Q4JK74_MACFA        69             R           1u7t      C         20.3                20.3
HCK_HUMAN           230         N           HCK_MACFA           102            S           2hck      B         37.5                37.5
HCK_HUMAN           242         M           HCK_MACFA           69             V           1ad5      B         41.7                41.7
HCK_HUMAN           308         V           HCK_MACFA           166            L           2hk5      A         16.5                16.5
HCK_HUMAN           405         V           HCK_MACFA           33             I           1qcf      A         6.5                 6.5
HCK_HUMAN           434         F           HCK_MACFA           68             S           2hk5      A         1.7                 1.7
HDAC2_HUMAN         61          T           HDAC1_PONAB         142            N           3max      A         48.5                48.5
HDAC2_HUMAN         72          E           HDAC1_PONAB         162            D           3max      A         58.7                58.7
HDAC2_HUMAN         264         A           HDAC1_PONAB         102            S           3max      A         0.8                 0.8
HDAC4_HUMAN         860         M           A2T7X7_PONPY        142            V           2vqv      A         0.5                 0.5
HEM2_HUMAN          48          T           HEM2_MACFA          142            A           1e51      A         79.3                79.3
HEM2_HUMAN          59          K           HEM2_MACFA          162            N           1e51      B         29.3                29.3
HEM2_HUMAN          81          V           HEM2_MACFA          102            I           1e51      A         4.5                 4.5
HEM2_HUMAN          121         V           HEM2_MACFA          69             I           1e51      B         0                   0
HEM2_HUMAN          213         K           HEM2_MACFA          166            Q           1e51      A         60.3                60.3
HEM2_HUMAN          248         M           HEM2_MACFA          33             V           1e51      A         18.6                0
HEM2_HUMAN          142         R           HEM2_PONAB          142            Q           1e51      A         12.8                12.8
HEM2_HUMAN          318         Y           HEM2_PONAB          162            H           1pv8      B         0.8                 0.8
HEPC_HUMAN          66          C           HEPC_PONAB          142            Y           3h0t      C         47                  11.9
HEXA_HUMAN          30          F           HEXA_PONAB          162            I           2gk1      G         20.1                20.1
HEXA_HUMAN          334         E           HEXA_PONAB          102            D           2gk1      G         42.5                42.5
HEXA_HUMAN          384         Q           HEXA_PONAB          69             R           2gjx      D         39                  39
HEXA_HUMAN          50          V           Q4R6G5_MACFA        142            I           2gk1      E         96.7                96.7
HEXA_HUMAN          308         V           Q4R6G5_MACFA        162            I           2gk1      G         0.1                 0.1
HEXA_HUMAN          395         D           Q4R6G5_MACFA        102            E           2gk1      E         68.3                68.3
HEXB_HUMAN          184         Y           Q4R3S2_MACFA        142            C           3lmy      B         94.3                26.2
HEXB_HUMAN          201         S           Q4R3S2_MACFA        162            P           2gk1      H         28.6                28.6
HEXB_HUMAN          327         N           Q4R3S2_MACFA        102            S           2gjx      C         80.5                80.5
HEXB_HUMAN          413         A           Q4R3S2_MACFA        69             V           2gk1      H         5.2                 5.2
HEXB_HUMAN          524         D           Q4R3S2_MACFA        166            G           2gjx      C         36.7                36.7
HGFL_HUMAN          532         T           A2V9Z1_MACFA        221            M           2asu      B         75.8                75.8
HGFL_HUMAN          551         S           A2V9Z1_MACFA        300            G           2asu      B         24.4                24.4
HGFL_HUMAN          648         E           A2V9Z1_MACFA        345            D           2asu      B         44.7                44.7
HGFL_HUMAN          663         G           A2V9Z1_MACFA        33             A           2asu      B         0.3                 0.3
HGF_HUMAN           78          K           C9E9X5_MACFA        142            N           3mkp      A         21.7                21.7
HGF_HUMAN           595         S           C9E9X5_MACFA        33             N           1shy      A         35.5                35.5
HIBCH_HUMAN         85          I           Q5RAR9_PONAB        142            V           3bpt      A         0                   0
HIP1R_HUMAN         782         V           Q5RD46_PONAB        221            M           1r0d      A         29.2                0.3
HIP1_HUMAN          498         M           Q4R3V1_MACFA        69             V           2no2      A         70.6                70.6
HIP1_HUMAN          512         E           Q4R3V1_MACFA        166            Q           2no2      A         55.2                55.2
HIP1_HUMAN          464         N           Q4R3V1_MACFA        102            Y           2qa7      A         51                  51
HMGB1_HUMAN         98          P           B4USY5_OTOGA        142            L           2yrq      A         29                  29
HMGB3_HUMAN         34          V           B1MTD9_CALMO        142            A           2eqz      A         68.1                68.1
HMGB3_HUMAN         73          R           B1MTD9_CALMO        162            Q           2eqz      A         52.5                52.5
HMGB3_HUMAN         116         P           B1MTD9_CALMO        102            L           2yqi      A         95.7                95.7
HMGB3_HUMAN         138         E           B1MTD9_CALMO        69             K           2yqi      A         51.5                51.5
HMGCL_HUMAN         125         V           HMGCL_PONAB         142            A           2cw6      A         0                   0
HMGCL_HUMAN         192         F           HMGCL_PONAB         162            L           2cw6      C         0                   0
HMGCL_HUMAN         216         D           HMGCL_PONAB         102            G           3mp4      A         52.3                52.3
HMOX1_HUMAN         45          D           HMOX1_PONAB         142            E           1ozw      A         61.4                61.4
HMOX1_HUMAN         67          R           HMOX1_PONAB         162            H           1ni6      C         39.9                39.9
HMOX1_HUMAN         156         D           HMOX1_PONAB         102            G           3hok      A         31.7                31.7
HMOX2_HUMAN         93          A           HMOX2_MACFA         142            T           2rgz      A         9.2                 9.2
HMOX2_HUMAN         132         Q           HMOX2_MACFA         162            K           2qpp      A         48.1                48.1
HNF4A_HUMAN         266         I           Q5KTJ2_MACFA        142            M           1pzl      A         33.6                33.6
HNMT_HUMAN          45          G           HNMT_PONAB          142            A           2aot      A         4.2                 4.2
HNMT_HUMAN          127         M           HNMT_PONAB          162            I           2aou      A         6.2                 6.2
HNMT_HUMAN          221         L           HNMT_PONAB          102            F           2aov      A         66.9                66.9
HNMT_HUMAN          259         R           HNMT_PONAB          69             K           1jqe      A         20.5                20.5
HOME3_HUMAN         32          K           Q5IFK2_MACFA        142            E           2p8v      A         78.4                78.4
HS71L_HUMAN         87          A           HS71L_MACFA         142            S           3gdq      A         55.2                55.2
HS71L_HUMAN         129         L           HS71L_MACFA         162            M           3gdq      A         4.5                 4.5
HS71L_HUMAN         63          M           HSP71_PONAB         142            L           3gdq      A         62.6                62.6
HS71L_HUMAN         241         S           HSP71_PONAB         162            N           3gdq      A         59.6                59.6
HSP71_HUMAN         134         Y           HSP71_CERAE         142            D           3d2e      B         45.2                8.9
HSP71_HUMAN         61          L           HS71L_MACFA         142            M           3a8y      A         84.1                42.7
HSP71_HUMAN         239         N           HS71L_MACFA         162            S           3atv      A         55.8                55.8
HSP71_HUMAN         547         F           HSP71_CERAE         102            L           3lof      B         46.6                46.6
HSP71_HUMAN         614         A           HSP71_CERAE         69             G           3lof      B         106.8               33.1
HSP72_HUMAN         173         I           Q5RCI2_PONAB        142            F           3i33      A         11.3                11.3
HSP76_HUMAN         66          H           HSP76_SAGOE         142            L           3fe1      A         65.4                65.4
HSP76_HUMAN         185         Y           HSP76_SAGOE         162            H           3fe1      A         13.4                13.4
HSP76_HUMAN         347         K           HSP76_SAGOE         102            R           3fe1      A         29.6                29.6
HSP7C_HUMAN         125         T           HSP7C_PONAB         142            A           3fzh      A         21.2                21.2
HSP7C_HUMAN         112         K           Q95LN9_MACFA        142            R           3fzm      A         39                  39
HTAI2_HUMAN         105         V           HTAI2_PANPA         142            A           2bka      A         21.6                21.6
HTAI2_HUMAN         140         N           HTAI2_GORGO         142            K           2bka      A         112.9               112.9
HTAI2_HUMAN         97          G           HTAI2_PONPY         142            V           2bka      A         100                 66.4
HTAI2_HUMAN         214         V           HTAI2_PONPY         162            M           2bka      A         3                   3
HTAI2_HUMAN         42          G           A2D4P4_ATEGE        142            A           2bka      A         47.7                47.7
HTAI2_HUMAN         58          D           A1YFD5_SAGLB        142            E           2bka      A         80.5                80.5
HXK1_HUMAN          148         L           HXK1_PONAB          142            S           1hkb      A         5.2                 5.2
HXK1_HUMAN          167         I           HXK1_PONAB          162            V           1dgk      N         19.3                19.3
HXK1_HUMAN          508         V           HXK1_PONAB          102            A           1hkb      A         17.4                17.4
HXK1_HUMAN          607         Q           HXK1_PONAB          69             K           1qha      A         33.1                33.1
HXK1_HUMAN          775         T           HXK1_PONAB          166            P           1hkb      A         18.9                18.9
HXK1_HUMAN          44          R           Q4R975_MACFA        142            K           1qha      A         32.1                32.1
HXK1_HUMAN          223         H           Q4R975_MACFA        162            Q           1cza      N         34.4                34.4
HXK1_HUMAN          241         E           Q4R975_MACFA        102            K           1cza      N         11.7                11.7
I10R2_HUMAN         118         M           B1MT60_CALMO        142            V           3lqm      A         18.7                1.5
I10R2_HUMAN         135         K           B1MT60_CALMO        162            Q           3lqm      A         66.5                65.9
I15RA_HUMAN         83          V           A0MSN1_MACMU        142            I           2ers      A         45.3                45.3
I5P2_HUMAN          441         I           A5LFW0_MACFA        142            V           3n9v      A         12.5                12.5
I5P2_HUMAN          637         D           A5LFW0_MACFA        162            N           3n9v      A         20.8                20.8
IC1_HUMAN           397         T           A6MLD5_CALJA        142            S           2oay      A         42.1                42.1
IC1_HUMAN           384         E           Q95J43_PANTR        142            K           2oay      A         52.7                52.7
ICAM1_HUMAN         34          S           ICAM1_PANTR         142            P           1ic1      A         54.6                54.6
ICAM1_HUMAN         45          L           ICAM1_PANTR         162            Q           1d3l      A         33                  33
ICAM1_HUMAN         130         N           ICAM1_PANTR         69             D           1d3l      A         42.4                42.4
ICAM1_HUMAN         56          K           ICAM1_GORGO         142            T           1d3l      A         36                  36
ICAM1_HUMAN         198         E           ICAM1_GORGO         162            K           1d3l      A         38                  38
ICAM1_HUMAN         102         T           Q5NKV5_PONPY        142            A           1d3l      A         29.4                29.4
ICAM1_HUMAN         207         Y           Q5NKV5_PONPY        162            H           1mq8      A         8.3                 8.3
ICAM1_HUMAN         246         S           ICAM1_PANTR         33             L           1p53      A         66.9                66.9
ICAM1_HUMAN         299         Q           ICAM1_PANTR         68             R           1p53      A         13                  13
ICAM1_HUMAN         422         W           ICAM1_PANTR         168            S           1p53      B         26.2                26.2
ICAM1_HUMAN         441         I           ICAM1_PANTR         221            V           1p53      A         27.5                27.5
ICAM1_HUMAN         469         K           ICAM1_GORGO         102            E           1p53      A         61.1                61.1
ICAM2_HUMAN         45          E           ICAM2_PANTR         142            K           1zxq      A         54.3                54.3
ICAM2_HUMAN         42          G           ICAM2_GORGO         162            A           1zxq      A         23.9                23.9
ICAM3_HUMAN         61          E           Q5NKU0_PONPY        162            K           1t0p      B         69                  69
ICAM3_HUMAN         106         T           Q5NKU0_PONPY        102            I           1t0p      B         66.9                58.3
IDHC_HUMAN          67          H           IDHC_PONAB          142            Y           1t0l      A         15.2                15.2
IDHC_HUMAN          242         Q           IDHC_PONAB          162            R           3mar      A         47.3                47.3
IDHC_HUMAN          364         I           IDHC_PONAB          102            V           3mas      A         20.7                20.7
IDHC_HUMAN          125         V           Q0QER1_AOTTR        142            I           3map      B         45.4                45.4
IDHC_HUMAN          363         S           Q0QER1_AOTTR        162            C           1t09      A         0                   0
IF16_HUMAN          287         T           IF16_PONAB          162            K           2oq0      C         56.9                56.9
IF16_HUMAN          335         E           IF16_PONAB          69             K           2oq0      C         18.9                18.9
IF16_HUMAN          365         F           IF16_PONAB          166            Y           2oq0      B         12.3                12.3
IF16_HUMAN          377         K           IF16_PONAB          33             T           2oq0      B         20.7                20.7
IF16_HUMAN          608         N           IF16_PONAB          300            K           3b6y      B         90.6                88.6
IF16_HUMAN          633         A           IF16_PONAB          345            S           3b6y      A         6                   6
IF4A1_HUMAN         34          F           IF4A1_PONAB         142            L           3eiq      A         0.2                 0.2
IF4A1_HUMAN         65          P           IF4A1_PONAB         162            S           2g9n      A         0.1                 0.1
IF4A1_HUMAN         64          L           IF4A2_PONAB         142            I           2g9n      A         17.6                17.6
IF4A1_HUMAN         218         S           IF4A2_PONAB         102            T           2zu6      A         72.1                72.1
IF4A1_HUMAN         372         A           IF4A1_PANTR         142            T           2zu6      A         0                   0
IF4A1_HUMAN         299         V           IF4A1_MACFA         142            A           2zu6      D         4.7                 4.7
IF4A1_HUMAN         247         R           IF4A2_PONAB         69             K           2zu6      A         60.3                60.3
IF4A1_HUMAN         279         I           IF4A2_PONAB         166            L           2zu6      A         0                   0
IF4A1_HUMAN         302         M           IF4A2_PONAB         33             L           2zu6      F         0.9                 0.9
IF4A1_HUMAN         321         G           Q5RE05_PONAB        142            E           2zu6      A         42                  42
IF4A2_HUMAN         187         E           IF4A2_MACFA         142            G           3bor      A         43.4                43.4
IF5_HUMAN           395         E           IF5_PONAB           162            D           2iu1      A         55.7                55.7
IF5_HUMAN           408         A           IF5_PONAB           102            T           2iu1      A         67.2                67.2
IFIH1_HUMAN         378         Q           Q0GBW6_MACMU        69             K           3b6e      A         29.9                29.9
IFIH1_HUMAN         460         H           Q0GBW6_MACMU        166            R           3b6e      A         35.1                35.1
IFIH1_HUMAN         484         I           Q0GBW6_MACMU        33             M           3b6e      A         17.9                17.9
IFNA2_HUMAN         34          S           B6CK11_MACMU        142            N           2kz1      A         8.4                 6.4
IFNA2_HUMAN         74          E           B6CK11_MACMU        162            Q           2kz1      A         24.5                24.5
IFNA2_HUMAN         86          I           B6CK11_MACMU        102            T           2hym      B         0                   0
IFNA2_HUMAN         105         D           B6CK11_MACMU        69             N           3se3      B         58.7                26.9
IFNA2_HUMAN         160         P           B6CK11_MACMU        166            L           1rh2      A         51.5                51.5
IFNA2_HUMAN         174         F           B6CK12_CERTO        142            L           3s9d      C         0.2                 0.2
IFNB_HUMAN          35          N           B6CK13_CERTO        142            S           1au1      A         0                   0
IFNB_HUMAN          68          L           B6CK13_CERTO        162            P           1au1      A         38.2                4.3
IFNB_HUMAN          95          S           B6CK13_CERTO        102            L           1au1      A         4.2                 4.2
IFNB_HUMAN          137         L           B6CK13_CERTO        69             F           1au1      A         56.5                15.8
IFNG_HUMAN          88          S           IFNG_MACNE          142            R           1hig      B         64                  64
IFNG_HUMAN          100         M           IFNG_MACNE          162            I           1eku      A         0                   0
IFNG_HUMAN          29          K           IFNG_MACTH          142            R           1hig      C         30                  30
IFNG_HUMAN          42          H           IFNG_SAISC          142            D           1fg9      A         54.7                34.3
IFNG_HUMAN          133         I           IFNG_CERTO          142            V           1eku      A         0.1                 0.1
IFNG_HUMAN          112         R           IFNG_PAPAN          142            W           1fg9      A         17.1                17.1
IFNG_HUMAN          26          P           O97542_AOTNA        142            S           3bes      L         46.1                46.1
IFNG_HUMAN          147         A           IFNG_PANTR          142            V           3bes      L         87                  25
IGHA1_HUMAN         102         P           IGHA1_GORGO         142            R           1iga      B         34.6                34.6
IGHA1_HUMAN         121         S           IGHA1_GORGO         162            P           1iga      A         50.3                50.3
IGHA1_HUMAN         172         Q           IGHA1_GORGO         102            E           1iga      B         34.3                27.9
IGHA1_HUMAN         225         T           IGHA1_GORGO         69             M           2qej      A         27.1                27.1
IKBA_HUMAN          170         P           A2T7G8_PONPY        142            Q           1ikn      D         73.2                73.2
IKBA_HUMAN          166         S           A1YFD4_SAGLB        142            A           1ikn      D         20.3                20.3
IKBA_HUMAN          101         L           A2D4P3_ATEGE        142            V           1nfi      E         45.5                45.5
IKBA_HUMAN          132         G           A2D5X7_LEMCA        142            E           1ikn      D         71.2                71.2
IL10_HUMAN          107         A           IL10_PANTR          142            V           1j7v      L         54.5                54.5
IL10_HUMAN          64          L           IL10_MACFA          142            I           1y6k      L         58.7                10.5
IL10_HUMAN          107         A           A2T7J8_PONPY        142            E           1j7v      L         54.5                54.5
IL10_HUMAN          166         N           O97541_AOTNA        142            D           1j7v      L         59.3                29.3
IL10_HUMAN          154         I           A1YEU1_9PRIM        142            V           1ilk      A         55.4                6
IL12B_HUMAN         66          S           IL12B_CERTO         162            G           3duh      B         90.8                38.5
IL12B_HUMAN         126         K           IL12B_CERTO         102            E           3d87      D         35.7                35.7
IL12B_HUMAN         275         V           IL12B_CERTO         69             I           1f45      A         0.3                 0.3
IL12B_HUMAN         289         V           IL12B_CERTO         166            I           1f45      A         30.2                30.2
IL12B_HUMAN         96          V           IL12B_MACMU         142            A           3duh      B         39.5                4
IL12B_HUMAN         116         I           IL12B_MACMU         162            V           3qwr      A         0                   0
IL12B_HUMAN         252         V           IL12B_PAPAN         142            A           3d87      B         0                   0
IL12B_HUMAN         239         K           Q6PN73_MACFA        142            N           3qwr      A         29.2                29.2
IL13_HUMAN          76          M           IL13_PANTR          142            V           1ga3      A         0                   0
IL13_HUMAN          101         S           IL13_MACMU          142            N           1ga3      A         32.6                32.6
IL13_HUMAN          117         H           IL13_MACMU          162            R           3g6d      A         19.3                19.3
IL13_HUMAN          134         L           IL13_MACMU          102            V           3lb6      A         69.2                25.1
IL13_HUMAN          117         H           B0KWP3_CALJA        142            L           3g6d      A         19.3                19.3
IL13_HUMAN          35          G           A9CB12_PAPAN        142            S           1ijz      A         61.6                61.6
IL16_HUMAN          1110        G           IL16_PANTR          69             S           1x6d      A         65.9                65.9
IL16_HUMAN          1143        R           IL16_MACMU          168            K           1x6d      A         57                  57
IL1AP_HUMAN         203         L           IL1AP_MACMU         142            F           3o4o      B         40.7                9.8
IL1AP_HUMAN         293         T           IL1AP_MACMU         162            P           3o4o      B         83.8                83.8
IL1AP_HUMAN         346         K           IL1AP_MACMU         102            T           3o4o      B         31                  31
IL1A_HUMAN          157         L           IL1A_MACFA          102            I           2kki      A         15.1                15.1
IL1A_HUMAN          194         T           IL1A_MACFA          69             S           2l5x      D         8.6                 0
IL1A_HUMAN          221         L           IL1A_MACFA          166            F           2l5x      A         3                   0.6
IL1A_HUMAN          235         T           IL1A_MACFA          33             I           2kki      A         17.7                17.7
IL1B_HUMAN          152         M           B6E127_CERSA        162            L           1itb      A         32.1                9.5
IL1B_HUMAN          254         K           B6E127_CERSA        102            R           3ltq      A         56.9                28
IL1B_HUMAN          180         E           IL1B_MACNE          142            A           41bi      A         60.9                60.9
IL1B_HUMAN          152         M           IL1B_CERTO          142            V           1itb      A         32.1                9.5
IL1B_HUMAN          228         F           IL1B_CERTO          162            C           1hib      A         0                   0
IL1B_HUMAN          192         D           Q8MKH3_SAISC        142            N           3pok      A         51                  51
IL1B_HUMAN          220         I           Q8MKH3_SAISC        162            T           3ltq      A         21.4                1.1
IL1B_HUMAN          245         N           Q8MKH3_SAISC        102            S           1itb      A         41.3                21.6
IL1R1_HUMAN         24          K           Q6RI75_MACFA        142            N           1ira      Y         35.9                35.9
IL1R1_HUMAN         79          E           Q6RI75_MACFA        162            K           1itb      B         29.7                29.7
IL1R1_HUMAN         110         S           Q6RI75_MACFA        102            T           1g0y      R         10.1                6.7
IL1R1_HUMAN         236         M           Q6RI75_MACFA        69             I           1g0y      R         19.1                19.1
IL1R1_HUMAN         301         I           Q6RI75_MACFA        166            T           1g0y      R         0.8                 0.8
IL1R1_HUMAN         71          A           Q5RCH5_PONAB        142            T           1g0y      R         65.2                65.2
IL1R1_HUMAN         197         H           Q5RCH5_PONAB        162            R           1ira      Y         20.8                20.8
IL1R1_HUMAN         214         E           Q5R5D6_PONAB        142            G           1g0y      R         32.3                23.3
IL1R2_HUMAN         77          T           Q8HXR7_MACFA        142            M           3o4o      C         30.9                30.9
IL1R2_HUMAN         107         V           Q8HXR7_MACFA        162            I           3o4o      C         13                  13
IL1R2_HUMAN         119         M           Q8HXR7_MACFA        102            V           3o4o      C         8.1                 8.1
IL1R2_HUMAN         132         F           Q8HXR7_MACFA        69             S           3o4o      C         31                  31
IL1R2_HUMAN         156         S           Q8HXR7_MACFA        166            R           3o4o      C         65.5                37.1
IL1R2_HUMAN         175         L           Q8HXR7_MACFA        33             P           3o4o      C         47.5                47.5
IL1R2_HUMAN         281         I           Q8HXR7_MACFA        68             V           3o4o      C         0.2                 0.2
IL1R2_HUMAN         223         S           Q8HXR8_CERAE        142            N           3o4o      C         3.2                 3.2
IL1RA_HUMAN         115         E           IL1RA_MACFA         142            K           2irt      A         39.4                39.4
IL1RA_HUMAN         126         I           IL1RA_MACFA         162            V           1ilt      A         22.2                22.2
IL1RA_HUMAN         164         E           IL1RA_MACFA         102            K           2irt      A         39.2                39.2
IL2RA_HUMAN         32          P           IL2RA_PANTR         142            T           2erj      A         69.4                69.4
IL2RA_HUMAN         147         M           IL2RA_PANTR         162            T           1z92      B         32.5                32.5
IL2RA_HUMAN         63          L           IL2RA_MACMU         162            P           2erj      A         67.4                2.6
IL2RA_HUMAN         167         V           IL2RA_MACMU         69             I           2b5i      D         19                  19
IL2RG_HUMAN         119         K           Q38JL2_MACMU        142            E           2b5i      C         52.4                52.4
IL2RG_HUMAN         163         H           Q38JL2_MACMU        162            R           3bpl      C         40.3                40.3
IL4RA_HUMAN         139         L           Q6JHZ9_MACFA        102            V           3bpl      B         4.6                 4.6
IL4RA_HUMAN         156         H           Q6JHZ9_MACFA        69             D           3bpo      B         32.7                9
IL4RA_HUMAN         493         G           Q9BDM1_PONPY        69             D           1irs      B         85                  44.4
IL4_HUMAN           135         N           IL4_MACMU           142            D           3bpn      A         29.4                25.4
IL4_HUMAN           93          T           IL4_CERTO           142            S           3bpn      A         46.9                46.9
IL4_HUMAN           54          T           O97539_AOTNA        142            M           3bpn      A         9.2                 9.2
IL4_HUMAN           114         L           A1Z2K7_9PRIM        142            F           1hik      A         0                   0
IL4_HUMAN           102         Q           A1Z2K4_CERAE        142            K           2b8u      A         20.3                20.3
IL6RB_HUMAN         206         K           Q0GKF2_CALJA        162            N           3l5h      A         29.8                29.8
IL6RB_HUMAN         300         R           Q9N148_MACMU        142            C           3l5h      A         18.9                18.9
IL6RB_HUMAN         318         S           Q9N148_MACMU        162            N           3l5h      A         37.6                37.6
IL6RB_HUMAN         66          V           Q0GKF2_CALJA        142            F           1p9m      A         12.7                12.7
IL6RB_HUMAN         425         H           Q0GKF2_CALJA        102            R           3l5i      A         47.5                47.5
IL6RB_HUMAN         384         A           Q9N148_MACMU        102            D           3l5j      A         38.5                38.5
IL6_HUMAN           74          K           B6E123_CERSA        102            R           1p9m      B         82.7                70
IL6_HUMAN           168         D           B6E123_CERSA        69             E           1p9m      B         52.5                52.5
IL6_HUMAN           109         E           C9EI26_PAPAN        142            D           1alu      A         26.8                26.8
IL6_HUMAN           56          Q           IL6_MACFA           142            H           1p9m      B         21.7                2.5
IL6_HUMAN           149         V           IL6_MACTH           142            A           1p9m      B         39.8                11.2
IL6_HUMAN           153         F           IL6_CERTO           142            L           1p9m      B         26.7                10.3
IL7RA_HUMAN         84          N           IL7RA_MACFA         142            S           3up1      B         63.6                63.6
IL7RA_HUMAN         113         E           IL7RA_MACFA         162            G           3di2      B         64.2                64.2
IL7RA_HUMAN         179         T           IL7RA_MACFA         102            M           3up1      B         40.9                40.9
IMA2_HUMAN          36          V           Q5RAA2_PONAB        142            A           1qgr      B         33.8                33
IMA2_HUMAN          45          D           Q5R5I8_PONAB        142            E           1qgk      B         52.6                52.6
IMPA1_HUMAN         174         M           IMPA1_PONAB         142            I           1imd      B         20                  20
INAR2_HUMAN         109         V           A9CAZ4_PAPAN        142            L           3se3      C         18.5                4.1
INAR2_HUMAN         151         M           A9CAZ4_PAPAN        162            I           3se4      C         13.4                13.4
INAR2_HUMAN         231         P           A9CAZ4_PAPAN        102            Q           3s9d      D         38.8                38.8
INGR1_HUMAN         31          T           Q5RF03_PONAB        142            I           1fyh      E         38.1                38.1
INGR1_HUMAN         79          N           Q5RF03_PONAB        162            S           1fg9      D         43.4                43.4
INGR1_HUMAN         117         E           Q5RF03_PONAB        102            Q           1jrh      I         76.8                76.8
INGR1_HUMAN         132         L           Q5RF03_PONAB        69             V           1fyh      E         8                   8
INGR1_HUMAN         145         I           Q5RF03_PONAB        166            V           1fg9      C         0                   0
INGR1_HUMAN         206         V           Q5RF03_PONAB        33             A           1fg9      C         23.1                23.1
INP5E_HUMAN         447         V           INP5E_PANTR         142            A           2xsw      B         59.5                59.5
INSR_HUMAN          410         R           Q2F2X9_PAPAN        142            G           2hr7      A         49.9                49.9
INS_HUMAN           61          L           INS_MACFA           162            P           2kqp      A         45.1                45.1
IPSP_HUMAN          227         S           Q4R6H4_MACFA        142            P           1lq8      A         82.4                82.4
IPSP_HUMAN          340         S           Q4R6H4_MACFA        162            T           1lq8      A         51.2                51.2
IPSP_HUMAN          396         N           Q4R6H4_MACFA        102            D           2hi9      A         34                  34
IRAK2_HUMAN         16          L           IRAK2_PONAB         142            P           3mop      N         0                   0
IRAK2_HUMAN         72          Q           IRAK2_PONAB         162            R           3mop      K         57.4                57.4
IRAK4_HUMAN         208         T           B6CJY0_CERTO        142            A           2nru      C         42.2                19
IRAK4_HUMAN         300         N           B6CJY0_CERTO        162            S           2o8y      A         6.8                 6.8
IRF3_HUMAN          378         M           B6CJX5_CERTO        69             I           1qwt      B         0.4                 0.4
IRF3_HUMAN          243         V           B6CJX6_MACMU        142            I           1j2f      A         0.1                 0.1
IRF3_HUMAN          29          K           B6CJX5_CERTO        142            E           3qu6      C         54.3                47.6
IRF7_HUMAN          115         P           A2T817_PONPY        142            L           2o61      A         81.8                81.8
ISK5_HUMAN          52          Q           Q95LZ2_MACFA        142            L           1uuc      A         92.4                92.4
ITA2B_HUMAN         370         A           Q28762_PAPCY        142            T           2vc2      A         44.7                44.7
ITA2B_HUMAN         399         R           Q28762_PAPCY        162            Q           3fcs      A         45.4                45.4
ITA2B_HUMAN         431         R           Q28762_PAPCY        102            S           3nig      C         59.2                34.6
ITA2B_HUMAN         517         N           Q28762_PAPCY        69             K           3fcs      A         59                  59
ITA2B_HUMAN         589         F           Q28762_PAPCY        166            I           3fcs      A         12                  12
ITA2B_HUMAN         668         A           Q28762_PAPCY        33             T           3fcs      A         0.5                 0.5
ITA2B_HUMAN         694         L           Q28762_PAPCY        68             R           3fcs      A         40.7                40.7
ITA2B_HUMAN         728         A           Q28762_PAPCY        168            T           3fcs      A         25.9                25.9
ITA2B_HUMAN         840         P           Q28762_PAPCY        300            H           3fcs      A         76.4                76.4
ITA2B_HUMAN         946         Y           ITA2B_PAPCY         142            H           3fcs      A         40.7                40.7
ITA2B_HUMAN         958         H           ITA2B_PAPCY         162            Q           3fcs      A         20.5                20.5
ITA2B_HUMAN         983         W           ITA2B_PAPCY         102            R           3fcs      A         59.7                59.7
ITAM_HUMAN          292         R           Q5NKT4_PANTR        162            H           1mf7      A         52.3                52.3
ITB2_HUMAN          82          T           Q5NKT5_PANTR        142            K           3k6s      B         43.2                43.2
ITB2_HUMAN          440         Q           Q5NKT5_PANTR        69             R           1yuk      B         52.4                20.4
ITB2_HUMAN          215         N           Q5NKT5_PANTR        162            S           3k6s      B         70.2                70.2
ITB2_HUMAN          354         Q           Q5NKT5_PANTR        102            H           3k72      B         62.9                62.9
IVD_HUMAN           53          M           IVD_PONAB           142            V           1ivh      B         0.7                 0.7
IVD_HUMAN           260         I           IVD_PONAB           162            V           1ivh      A         0                   0
JAK2_HUMAN          951         I           JAK2_PONAB          102            K           2xa4      B         28                  28
K319L_HUMAN         652         V           K319L_PONAB         33             I           2yrl      A         54.6                54.6
KAD1_HUMAN          85          N           Q5REN6_PONAB        142            D           1z83      C         77.8                77.8
KAD1_HUMAN          151         E           Q5REN6_PONAB        162            Q           2c95      A         67.1                67.1
KAD1_HUMAN          166         K           Q5REN6_PONAB        102            E           2c95      A         71.1                71.1
KAD2_HUMAN          100         G           Q4R3L7_MACFA        142            D           2c9y      A         35.8                35.8
KALM_HUMAN          311         V           C9K130_MACMU        142            I           1zlg      A         26.4                26.4
KALM_HUMAN          335         M           C9K130_MACMU        162            T           1zlg      A         28.8                28.8
KALM_HUMAN          360         I           C9K130_MACMU        102            T           1zlg      A         32.6                32.6
KALM_HUMAN          466         A           C9K130_MACMU        69             V           1zlg      A         70.9                70.9
KALM_HUMAN          490         Q           C9K130_MACMU        166            E           1zlg      A         31.8                31.8
KALM_HUMAN          537         L           C9K130_MACMU        33             P           1zlg      A         34.2                34.2
KALM_HUMAN          665         L           C9K130_MACMU        68             P           1zlg      A         46.1                46.1
KALM_HUMAN          582         M           C9K119_9PRIM        142            V           1zlg      A         39.1                39.1
KALM_HUMAN          624         L           C9K119_9PRIM        162            R           1zlg      A         30.7                30.7
KALM_HUMAN          655         L           C9K125_HYLLA        142            P           1zlg      A         29.7                29.7
KALM_HUMAN          575         K           C9K118_PANTR        142            Q           1zlg      A         21.7                21.7
KALM_HUMAN          560         V           C9K128_SAISC        142            I           1zlg      A         39.9                39.9
KALM_HUMAN          483         H           C9K127_SAGOE        142            Q           1zlg      A         29                  29
KALM_HUMAN          202         V           C9K117_LEMCA        142            I           1zlg      A         28.4                28.4
KALM_HUMAN          199         Q           C9K116_SAISC        142            H           1zlg      A         22.8                22.8
KAPCA_HUMAN         177         Q           Q5RC73_PONAB        142            H           3ovv      A         25.7                25.7
KAPCA_HUMAN         213         S           Q5R9Y7_PONAB        142            G           3l9n      A         63.4                63.4
KAT1_HUMAN          15          Y           B0CM89_PAPAN        142            H           3fvu      B         55.5                55.5
KAT1_HUMAN          225         Q           B0CM89_PAPAN        162            P           3fvu      A         63.4                63.4
KAT1_HUMAN          277         V           B0CM89_PAPAN        102            I           1w7m      A         45.9                10
KAT1_HUMAN          300         R           B0CM89_PAPAN        69             G           3fvu      A         75                  75
KAT1_HUMAN          321         I           B0CM89_PAPAN        166            V           1w7n      A         4.9                 4.9
KAT1_HUMAN          385         Y           B0CM89_PAPAN        33             C           3fvu      B         1                   1
KAT1_HUMAN          27          E           B0KWE1_CALJA        142            D           1w7l      A         55.1                55.1
KAT1_HUMAN          66          T           B0KWE1_CALJA        162            A           3fvx      A         24.5                12.1
KAT1_HUMAN          133         M           B0KWE1_CALJA        102            L           1w7n      A         33.8                33.8
KAT1_HUMAN          219         M           B0KWE1_CALJA        69             L           1w7n      A         0.5                 0.5
KBTB4_HUMAN         189         R           KBTB4_PONAB         142            H           2eqx      A         69.7                69.7
KCAB2_HUMAN         51          C           Q5R5Q0_PONAB        142            R           1zsx      A         1.9                 1.9
KCAB2_HUMAN         74          T           Q5R5Q0_PONAB        162            A           1zsx      A         23.2                23.2
KCAB2_HUMAN         99          L           Q5R5Q0_PONAB        102            P           1zsx      A         0                   0
KCC4_HUMAN          215         G           Q4R8Q4_MACFA        142            S           2w4o      A         85                  85
KCNE1_HUMAN         27          M           C7S320_PONPY        142            V           2k21      A         101.3               101.3
KCNE1_HUMAN         89          E           C7S323_PRECR        142            K           2k21      A         68.2                68.2
KCNE1_HUMAN         25          G           C7S322_MACFA        142            S           2k21      A         25.2                25.2
KCRB_HUMAN          83          E           Q2PFP8_MACFA        142            D           3b6r      A         64.2                64.2
KCRB_HUMAN          268         D           Q2PFP8_MACFA        162            N           3b6r      A         96                  96
KCRB_HUMAN          301         N           Q2PFP8_MACFA        102            H           3dre      A         27.3                27.3
KCRB_HUMAN          358         K           Q2PFP8_MACFA        69             E           3b6r      A         43.7                43.7
KDM4D_HUMAN         52          I           Q4R8J0_MACFA        142            V           3dxt      A         23.8                23.8
KDM4D_HUMAN         108         K           Q4R8J0_MACFA        162            R           3dxt      A         92.5                92.5
KDM4D_HUMAN         334         D           Q4R8J0_MACFA        102            E           3dxt      A         66.5                66.5
KDM5D_HUMAN         383         S           C3UJQ2_9PRIM        69             T           2e6r      A         100                 100
KDM5D_HUMAN         368         Q           B8YDZ0_CALJA        168            R           2e6r      A         69.1                69.1
KDM5D_HUMAN         319         V           B8YE03_MACMU        69             I           2e6r      A         70.4                70.4
KDM5D_HUMAN         342         F           B8YE03_MACMU        166            Y           2e6r      A         53.8                53.8
KDM5D_HUMAN         108         K           B8YDZ0_CALJA        162            R           2yqe      A         64.9                64.9
KDM5D_HUMAN         120         I           B8YDZ0_CALJA        102            M           2yqe      A         63.4                63.4
KDM5D_HUMAN         155         S           B8YDZ0_CALJA        69             L           2yqe      A         38.5                38.5
KDM5D_HUMAN         147         K           B8YE03_MACMU        162            R           2yqe      A         66.4                66.4
KI13B_HUMAN         90          N           Q5R7M5_PONAB        142            S           3gbj      A         5                   5
KI13B_HUMAN         226         L           Q5R7M5_PONAB        162            F           3gbj      A         0.2                 0.2
KI13B_HUMAN         237         A           Q5R7M5_PONAB        102            V           3gbj      A         102.5               102.5
KI13B_HUMAN         278         E           Q5R7M5_PONAB        69             K           3gbj      A         30.1                30.1
KI2L3_HUMAN         42          E           Q7YRY3_9PRIM        142            K           1b6u      A         73.4                73.4
KI2L3_HUMAN         67          K           Q7YRY3_9PRIM        162            N           1b6u      A         61.8                61.8
KI2L3_HUMAN         123         T           Q7YRY3_9PRIM        102            I           1b6u      A         5.6                 5.6
KI2L3_HUMAN         140         L           Q7YRY3_9PRIM        69             Q           1b6u      A         56.8                8.3
KI2L3_HUMAN         34          H           Q7YRY4_9PRIM        142            L           1b6u      A         45.8                38.6
KI2L3_HUMAN         105         T           Q7YRY6_9PRIM        142            P           1b6u      A         52.2                52.2
KI2L3_HUMAN         153         S           Q7YRY6_9PRIM        162            R           1b6u      A         30.9                30.9
KIF22_HUMAN         350         R           KIF22_PONAB         162            C           3bfn      A         57.8                57.8
KIF22_HUMAN         122         S           Q5R9A3_PONAB        142            G           3bfn      A         0                   0
KIF22_HUMAN         138         L           Q5R9A3_PONAB        162            P           3bfn      A         31.3                31.3
KIF22_HUMAN         299         T           Q4R838_MACFA        142            A           3bfn      A         42                  42
KIF22_HUMAN         350         R           Q4R838_MACFA        162            H           3bfn      A         57.8                57.8
KIF22_HUMAN         365         S           Q4R838_MACFA        102            T           3bfn      A         51                  51
KIF2C_HUMAN         477         I           KIF2C_MACFA         69             L           2heh      A         2.8                 2.8
KIT_HUMAN           616         A           KIT_CALJA           168            T           1t46      A         22.4                22.4
KIT_HUMAN           264         H           KIT_CALJA           142            Q           2ec8      A         50.2                50.2
KIT_HUMAN           280         A           KIT_CALJA           162            V           2e9w      B         0.3                 0.3
KIT_HUMAN           293         N           KIT_CALJA           102            S           2ec8      A         37.5                37.5
KIT_HUMAN           342         K           KIT_CALJA           69             R           2ec8      A         64.9                64.9
KIT_HUMAN           384         G           KIT_CALJA           166            D           2ec8      A         8                   8
KIT_HUMAN           422         V           KIT_CALJA           33             M           2ec8      A         75                  75
KLF10_HUMAN         366         I           Q5R455_PONAB        33             V           2epa      A         87.2                87.2
KLK1_HUMAN          57          R           KLK1_PAPHA          142            P           1spj      A         46.6                46.6
KLK1_HUMAN          68          S           KLK1_PAPHA          162            G           1spj      A         22.7                22.7
KLK1_HUMAN          85          N           KLK1_PAPHA          102            D           1spj      A         107.4               107.4
KLK1_HUMAN          168         F           KLK1_PAPHA          69             Y           1spj      A         56.8                56.8
KLK1_HUMAN          219         M           KLK1_PAPHA          166            T           1spj      A         9.1                 9.1
KLK3_HUMAN          32          E           Q3I1Y5_PANTR        142            K           2zch      P         81.9                31.5
KLK3_HUMAN          132         L           Q3I1Y5_PANTR        162            I           2zck      P         51.3                51.3
KLK3_HUMAN          201         R           Q3I1Y4_PANPA        142            H           2zch      P         26.3                9.3
KLK3_HUMAN          248         H           Q3I1Y2_PONPY        142            Y           2zch      P         41.7                41.7
KLK3_HUMAN          49          V           A9UC60_PAPAN        142            I           2zch      P         18.5                18.5
KLK3_HUMAN          178         V           A9UC60_PAPAN        102            I           2zch      P         4.9                 2.6
KLK3_HUMAN          220         N           A9UC60_PAPAN        166            D           2zch      P         89.9                78.7
KLK3_HUMAN          189         P           KLK3_MACMU          142            S           2zck      P         58.3                24.2
KLK3_HUMAN          45          R           Q3I1Y3_9PRIM        142            H           2zch      P         87                  87
KLK3_HUMAN          69          N           Q3I1Y1_NOMGA        142            K           2zcl      P         112.8               78.7
KLK3_HUMAN          150         T           Q3I1Y1_NOMGA        162            S           2zck      P         14.9                14.9
KLK3_HUMAN          163         E           Q3I1Y1_NOMGA        102            Q           2zck      P         63.7                63.7
KLKB1_HUMAN         442         Q           Q5R976_PONAB        68             L           2anw      A         35.8                35.8
KLKB1_HUMAN         460         D           Q5R976_PONAB        168            E           2anw      A         87.4                87.4
KLKB1_HUMAN         553         Q           Q5R502_PONAB        142            E           2any      A         96.5                96.5
KLRD1_HUMAN         149         T           KLRD1_PANTR         142            P           3bdw      C         43.6                43.6
KLRD1_HUMAN         62          Q           Q68VD4_MACFA        142            H           1b6e      A         55                  55
KLRD1_HUMAN         102         T           Q68VD4_MACFA        162            R           3bdw      C         41.6                41.6
KLRD1_HUMAN         113         Q           Q68VD4_MACFA        102            H           3bdw      C         33.9                25.3
KLRD1_HUMAN         66          V           A4GHE3_CALJA        162            I           3bdw      C         36.3                1.8
KPYM_HUMAN          194         V           KPYM_PONAB          142            L           3me3      C         16.3                16.3
KPYM_HUMAN          347         D           KPYM_PONAB          162            G           3bjf      C         23.8                0.1
KS6A5_HUMAN         43          K           KS6A5_PONAB         142            R           1vzo      A         92.7                92.7
KS6A5_HUMAN         108         I           KS6A5_PONAB         162            T           1vzo      A         2.8                 2.8
KS6A5_HUMAN         192         V           KS6A5_PONAB         102            M           1vzo      A         4.9                 4.9
KS6A5_HUMAN         292         R           KS6A5_PONAB         69             H           1vzo      A         33.6                33.6
KS6A5_HUMAN         571         L           KS6A5_PONAB         33             P           3kn5      A         30.2                30.2
LALBA_HUMAN         124         L           LALBA_PAPCY         142            I           1b9o      A         4                   4
LA_HUMAN            284         G           A6MKG9_CALJA        142            S           1owx      A         4.6                 4.6
LA_HUMAN            305         V           A6MKG9_CALJA        162            I           1owx      A         27.5                27.5
LA_HUMAN            321         D           A6MKG9_CALJA        102            G           1owx      A         39.5                39.5
LBR_HUMAN           33          T           LBR_PONAB           142            A           2dig      A         118.6               118.6
LCK_HUMAN           200         P           LCK_SAISC           162            S           1lck      A         29.1                29.1
LCK_HUMAN           73          E           LCK_AOTNA           162            K           2iim      A         107.8               60.8
LCK_HUMAN           94          S           LCK_AOTNA           102            N           1x27      B         58.6                10.8
LCK_HUMAN           111         I           LCK_SAISC           142            V           1h92      A         0                   0
LCK_HUMAN           330         T           Q95M32_9PRIM        142            A           2ofv      A         29.4                29.4
LCK_HUMAN           392         N           Q95M32_9PRIM        162            D           2pl0      A         48                  26.5
LCK_HUMAN           474         R           Q95M32_9PRIM        102            M           3ac4      A         30.7                30.7
LCK_HUMAN           266         G           LCK_AOTNA           69             D           3b2w      A         53.6                53.6
LCK_HUMAN           266         G           LCK_SAISC           102            E           3b2w      A         53.6                53.6
LCK_HUMAN           298         Q           LCK_SAISC           69             K           2og8      A         38.4                38.4
LCK_HUMAN           309         Q           LCK_SAISC           166            E           1qpj      A         31.6                31.6
LCK_HUMAN           430         L           LCK_SAISC           33             M           2ofv      A         0                   0
LDHA_HUMAN          183         L           LDHA_PONAB          142            S           1i10      E         74.6                27.9
LDHA_HUMAN          84          N           LDHA_MACFA          142            S           1i10      G         49                  49
LDHA_HUMAN          121         I           LDHA_MACFA          162            V           1i10      E         0                   0
LDHA_HUMAN          310         S           LDHA_MACFA          102            P           1i10      E         43.5                43.5
LDHB_HUMAN          19          V           LDHB_PANTR          142            I           1i0z      B         83.2                59
LDHB_HUMAN          249         T           A6MK87_CALJA        142            S           1i0z      B         20                  15
LDLR_HUMAN          271         V           Q6S4M2_MACMU        69             I           1n7d      A         75.2                75.2
LDLR_HUMAN          35          Q           Q6S4M2_MACMU        142            E           1f5y      A         94.3                94.3
LDLR_HUMAN          49          S           Q6S4M2_MACMU        162            T           1f5y      A         55.3                55.3
LDLR_HUMAN          328         V           Q6S4M2_MACMU        33             I           2w2q      E         49.9                7
LDLR_HUMAN          374         G           Q6S4M2_MACMU        68             S           1hj7      A         34.6                34.6
LDLR_HUMAN          402         F           Q6S4M2_MACMU        168            I           1ijq      A         1.2                 1.2
LDLR_HUMAN          473         I           Q6S4M2_MACMU        221            L           1ijq      A         3.1                 3.1
LDLR_HUMAN          639         V           Q6S4M2_MACMU        300            I           1ijq      A         22.2                22.2
LDLR_HUMAN          291         T           Q6S4M2_MACMU        166            S           1n7d      A         27.4                27.4
LDLR_HUMAN          123         S           Q6S4M2_MACMU        102            Y           2fcw      B         31.1                31.1
LEP_HUMAN           94          V           LEP_PANTR           142            M           1ax8      A         2.9                 2.9
LEP_HUMAN           43          N           LEP_GORGO           142            S           1ax8      A         68.1                68.1
LFA3_HUMAN          66          L           C5IM25_PAPCY        142            R           1ci5      A         3.8                 3.8
LFA3_HUMAN          97          S           C5IM25_PAPCY        162            L           1ccz      A         68.8                68.8
LIGO1_HUMAN         479         D           LIGO1_PONAB         142            G           2id5      A         67.1                67.1
LIGO1_HUMAN         325         V           LIGO1_MACFA         142            M           2id5      A         45.4                45.4
LKHA4_HUMAN         82          Y           Q5REQ3_PONAB        142            C           3cho      A         16.5                16.5
LKHA4_HUMAN         145         L           Q5REQ3_PONAB        162            I           1h19      A         0.2                 0.2
LKHA4_HUMAN         179         T           Q5REQ3_PONAB        102            A           3b7s      A         38.7                38.7
LKHA4_HUMAN         373         I           Q5REQ3_PONAB        69             V           1hs6      A         26.7                26.7
LKHA4_HUMAN         510         R           Q5REQ3_PONAB        166            T           1sqm      A         44.2                44.2
LMAN1_HUMAN         97          T           LMAN1_CERAE         142            A           3a4u      A         49.2                48.4
LMAN1_HUMAN         128         A           LMAN1_CERAE         162            T           3lcp      A         0.4                 0.4
LMAN1_HUMAN         246         I           LMAN1_CERAE         102            V           3a4u      A         0                   0
LMBL2_HUMAN         461         I           LMBL2_PONAB         142            V           3f70      A         0                   0
LY96_HUMAN          117         I           B3Y6A9_PONPY        142            V           3fxi      D         15                  12.3
LY96_HUMAN          71          L           D6PT91_MACNE        142            V           2e56      A         3.1                 3.1
LYAM1_HUMAN         59          D           LYAM1_PONPY         162            E           3cfw      A         85.8                85.8
LYAM1_HUMAN         84          R           LYAM1_MACMU         142            P           3cfw      A         89.3                89.3
LYAM1_HUMAN         109         E           LYAM1_MACMU         162            Q           3cfw      A         89.4                89.4
LYAM1_HUMAN         136         N           LYAM1_MACMU         102            K           3cfw      A         113.8               113.8
LYAM1_HUMAN         150         L           LYAM1_MACMU         69             P           3cfw      A         58.9                58.9
LYSC_HUMAN          65          A           LYSC_PONPY          162            P           1ckg      A         59.9                59.9
LYSC_HUMAN          100         S           LYSC_HYLLA          142            N           1iy3      A         25.8                25.8
LYSC_HUMAN          18          G           LYSC_PONPY          142            S           1c46      A         86.7                86.7
MBD4_HUMAN          448         V           Q5RFD9_PONAB        166            I           3iho      A         9                   9
MBL2_HUMAN          175         Q           MBL2_GORGO          142            R           1hup      A         32.4                32.4
MBL2_HUMAN          132         K           MBL2_CERAE          162            R           1hup      A         34.4                12.9
MBL2_HUMAN          172         G           MBL2_CERAE          102            R           1hup      A         28.9                28.9
MBL2_HUMAN          145         I           MBL2_HYLLA          142            M           1hup      A         53.2                53.2
MBL2_HUMAN          184         L           MBL2_HYLLA          162            M           1hup      A         0                   0
MBL2_HUMAN          122         I           Q52S76_PAPHA        142            V           1hup      A         39.3                0
MBL2_HUMAN          121         R           MBL2_PREOB          142            H           1hup      A         50.2                27.3
MBL2_HUMAN          224         L           D2KT90_9PRIM        142            S           1hup      A         3.9                 3.9
MCPH1_HUMAN         34          D           MCPH1_PANTR         142            E           3pa6      A         69.6                69.6
MCPH1_HUMAN         64          Q           MCPH1_MACFA         142            R           3ktf      A         55.8                55.8
MCPH1_HUMAN         51          I           Q6RBJ4_TRAPH        142            V           2wt8      A         0                   0
MCP_HUMAN           123         M           Q8WNM9_PONPY        142            I           1ckl      A         0                   0
MCR_HUMAN           881         I           MCR_AOTNA           300            V           2ab2      A         2.7                 2.7
MCR_HUMAN           936         S           MCR_AOTNA           345            N           3vhv      A         46.2                46.2
MDHM_HUMAN          76          A           MDHM_PONAB          162            T           2dfd      D         48.4                48.4
MDHM_HUMAN          126         A           MDHM_PONAB          102            S           2dfd      A         19.6                19.6
MDHM_HUMAN          76          A           MDHM_MACFA          142            V           2dfd      D         48.4                48.4
MDHM_HUMAN          164         N           MDHM_MACFA          162            S           2dfd      A         33.9                33.9
MDHM_HUMAN          109         T           Q0QF36_AOTTR        142            S           2dfd      A         52.9                41.6
MDHM_HUMAN          125         T           Q0QF36_AOTTR        162            A           2dfd      A         0                   0
MDHM_HUMAN          225         A           Q0QF36_AOTTR        102            T           2dfd      C         62.2                62.2
MDHM_HUMAN          286         T           Q0QF36_AOTTR        69             A           2dfd      D         46.3                46.3
MECR_HUMAN          113         V           Q5RBL3_PONAB        142            I           2vcy      B         20                  20
MECR_HUMAN          147         E           Q5RBL3_PONAB        162            K           1zsy      A         82                  82
MECR_HUMAN          164         L           Q5RBL3_PONAB        102            M           1zsy      A         0.8                 0.8
MECR_HUMAN          220         D           Q5RBL3_PONAB        69             V           2vcy      A         46.5                46.5
MECR_HUMAN          235         H           Q5RBL3_PONAB        166            R           1zsy      A         32.3                32.3
MECR_HUMAN          253         D           Q5RBL3_PONAB        33             E           1zsy      A         93.3                93.3
MEFV_HUMAN          652         R           Q95N50_PANTR        142            C           2wl1      A         53.4                53.4
MEFV_HUMAN          725         R           Q95N50_PANTR        162            G           2wl1      A         82.7                82.7
MEFV_HUMAN          695         K           Q95N48_PONPY        142            N           2wl1      A         51.3                51.3
MEFV_HUMAN          626         W           Q95N45_MACSY        142            R           2wl1      A         73.7                73.7
MEFV_HUMAN          641         I           Q95N45_MACSY        162            V           2wl1      A         0.1                 0.1
MEFV_HUMAN          672         T           Q95N45_MACSY        102            A           2wl1      A         31.4                31.4
MEFV_HUMAN          713         E           Q95N45_MACSY        69             V           2wl1      A         60.6                60.6
MEFV_HUMAN          698         E           Q95N47_THEGE        142            K           2wl1      A         30                  30
MERTK_HUMAN         466         R           Q5RDU1_PONAB        162            K           2dbj      A         88.4                88.4
MERTK_HUMAN         614         L           Q5RDU1_PONAB        166            Q           2p0c      A         25.8                25.8
MERTK_HUMAN         626         S           Q5RDU1_PONAB        33             F           3brb      B         56.5                56.5
MET_HUMAN           1057        A           MET_CERAE           69             V           3ce3      A         32.1                32.1
MET_HUMAN           1215        K           MET_OTOGA           33             N           3dkg      A         57                  57
MET_HUMAN           111         V           MET_GORGO           142            I           1shy      B         54.1                54.1
MET_HUMAN           152         A           MET_GORGO           162            V           1shy      B         1.6                 1.6
MET_HUMAN           505         I           MET_GORGO           102            V           2uzy      D         0.2                 0.2
MET_HUMAN           51          P           MET_PONAB           142            L           2uzy      D         35.5                35.5
MET_HUMAN           552         L           MET_PONAB           162            S           2uzx      D         76.4                76.4
MET_HUMAN           136         V           MET_HYLLE           162            I           2uzy      D         5.3                 5.3
MET_HUMAN           442         I           MET_HYLLE           102            V           2uzy      D         0.7                 0.7
MET_HUMAN           516         N           MET_HYLLE           69             S           1shy      B         15.7                15.7
MET_HUMAN           552         L           MET_HYLLE           166            P           2uzx      D         76.4                76.4
MET_HUMAN           51          P           MET_PAPAN           142            A           2uzy      D         35.5                35.5
MET_HUMAN           208         D           MET_PAPAN           162            H           1shy      B         59.8                59.8
MET_HUMAN           250         V           MET_PAPAN           102            I           1shy      B         19.5                19.5
MET_HUMAN           270         D           MET_PAPAN           69             N           2uzy      D         84.7                84.7
MET_HUMAN           284         I           MET_PAPAN           166            L           1shy      B         37.5                37.2
MET_HUMAN           418         T           MET_PAPAN           33             A           1shy      B         10.8                10.8
MET_HUMAN           446         I           MET_PAPAN           68             V           2uzx      D         32.6                19.4
MET_HUMAN           136         V           MET_COLGU           142            G           2uzy      D         5.3                 5.3
MET_HUMAN           227         M           MET_COLGU           162            V           1shy      B         32.4                30.2
MET_HUMAN           56          I           MET_ATEGE           162            V           1shy      B         17.5                17.5
MET_HUMAN           166         I           MET_ATEGE           102            T           1shy      B         76.4                76.4
MET_HUMAN           210         P           MET_ATEGE           69             S           1shy      B         35.2                35.2
MET_HUMAN           235         I           MET_ATEGE           166            V           1shy      B         0.1                 0.1
MET_HUMAN           287         G           MET_ATEGE           33             A           1shy      B         0.2                 0.2
MET_HUMAN           362         M           MET_ATEGE           68             V           2uzx      B         0                   0
MET_HUMAN           534         P           MET_ATEGE           168            S           2uzx      D         60                  60
MET_HUMAN           483         S           MET_AOTNA           162            F           1shy      B         74.4                74.4
MET_HUMAN           157         E           MET_CALMO           142            D           1shy      B         44                  44
MET_HUMAN           224         D           MET_CALMO           162            N           2uzy      D         40.5                40.5
MET_HUMAN           85          K           MET_CALJA           142            R           1shy      B         52.3                52.3
MET_HUMAN           331         R           MET_EULMM           142            K           2uzy      D         71.1                45.6
MET_HUMAN           393         N           MET_EULMM           162            H           1shy      B         80.7                80.7
MET_HUMAN           424         L           MET_EULMM           69             F           2uzy      D         0.2                 0.2
MET_HUMAN           186         S           MET_MICMU           142            L           1shy      B         27.6                27.6
MET_HUMAN           201         I           MET_MICMU           162            L           2uzy      D         9.9                 9.9
MET_HUMAN           257         N           MET_MICMU           102            H           1shy      B         70.1                70.1
MET_HUMAN           521         R           MET_MICMU           69             G           1shy      B         35.6                35.6
MET_HUMAN           208         D           MET_OTOGA           142            N           1shy      B         59.8                59.8
MET_HUMAN           271         A           MET_OTOGA           162            S           2uzx      D         17.4                17.4
MET_HUMAN           571         N           MET_PONAB           102            S           2uzy      D         40.2                40.2
MET_HUMAN           621         T           MET_PONAB           69             I           2uzx      B         22.6                22.6
MET_HUMAN           639         I           MET_HYLLE           33             T           2uzy      D         27.7                16.2
MET_HUMAN           571         N           MET_PAPAN           168            T           2uzy      D         40.2                40.2
MET_HUMAN           658         V           MET_PAPAN           221            I           2uzx      B         32                  32
MET_HUMAN           643         G           MET_CERAE           162            D           2uzx      B         50.8                0
MET_HUMAN           643         G           MET_AOTNA           102            S           2uzx      B         50.8                0
MET_HUMAN           643         G           MET_SAIBB           142            A           2uzx      B         50.8                0
MET_HUMAN           614         L           MET_CALMO           102            S           2uzy      D         46.6                8.2
MET_HUMAN           602         R           MET_MICMU           166            K           2uzy      D         52.8                12.7
MET_HUMAN           619         M           MET_OTOGA           102            T           2uzx      D         22.4                22.4
MET_HUMAN           725         K           MET_GORGO           69             R           2uzy      D         46.1                46.1
MET_HUMAN           661         S           MET_PONAB           166            G           2uzy      D         53.6                53.6
MET_HUMAN           734         S           MET_HYLLE           68             N           2uzy      D         42                  42
MET_HUMAN           706         I           MET_CERAE           102            V           2uzy      D         46.9                46.9
MET_HUMAN           721         A           MET_ATEGE           345            P           2uzy      D         36.9                36.9
MET_HUMAN           739         R           MET_CALMO           69             L           2uzy      D         68.8                68.8
MET_HUMAN           680         N           MET_EULMM           166            K           2uzy      D         85.1                85.1
MICA1_HUMAN         578         N           Q5R5I3_PONAB        69             H           1wyl      A         58                  58
MICA1_HUMAN         591         V           Q5R5I3_PONAB        166            M           1wyl      A         3                   3
MICA1_HUMAN         713         N           Q5R5I3_PONAB        168            D           2co8      A         68                  68
MICA1_HUMAN         738         Q           Q5R5I3_PONAB        221            R           2co8      A         47.8                47.8
MK08_HUMAN          63          N           Q5RA26_PONAB        142            H           3o2m      A         26.6                26.6
MK08_HUMAN          208         L           Q5RA26_PONAB        162            I           2g01      B         0                   0
MK08_HUMAN          220         C           Q5RA26_PONAB        102            R           3o2m      A         20                  8.1
MK08_HUMAN          258         T           Q5RA26_PONAB        69             N           2h96      B         54.4                31.8
MK09_HUMAN          77          L           Q5ISL7_MACFA        142            M           3e7o      A         4.5                 4.5
MK09_HUMAN          120         H           Q5ISL7_MACFA        162            Q           3npc      B         77.1                18
MLH1_HUMAN          635         N           A6MLJ5_CALJA        142            S           3rbn      A         16.4                16.4
MLH1_HUMAN          674         E           A6MLJ5_CALJA        162            K           3rbn      A         40.5                40.5
MMP14_HUMAN         177         I           MMP14_PONAB         162            V           3ma2      A         0                   0
MMP14_HUMAN         224         R           MMP14_PONAB         102            G           1bqq      M         46.2                46.2
MMP14_HUMAN         273         D           MMP14_PONAB         69             E           3ma2      A         58.5                58.5
MMP14_HUMAN         285         G           MMP14_PONAB         166            S           1bqq      M         59.1                59.1
MMP14_HUMAN         318         I           MMP14_PONAB         33             T           3c7x      A         5.8                 5.8
MMP14_HUMAN         487         N           MMP14_PONAB         68             D           3c7x      A         14.1                14.1
MP2K1_HUMAN         192         K           MP2K1_PANTR         142            Q           3eqd      A         15                  15
MP2K1_HUMAN         235         L           MP2K1_PANTR         162            F           3pp1      A         26.6                0.1
MP2K1_HUMAN         253         L           MP2K1_PANTR         102            P           2p55      A         0.6                 0.6
MP2K1_HUMAN         265         P           MP2K1_PANTR         69             S           3e8n      A         43.7                43.7
MP2K2_HUMAN         172         K           Q2PFQ2_MACFA        142            E           1s9i      A         31                  31
MP2K2_HUMAN         262         V           Q2PFQ2_MACFA        162            I           1s9i      A         4.2                 4.2
MP2K5_HUMAN         91          E           Q2PFR6_MACFA        142            G           2npt      A         56.8                23.3
MPIP2_HUMAN         391         E           Q95KE6_MACFA        102            Q           2uzq      A         53                  53
MPIP2_HUMAN         425         T           Q95KE6_MACFA        69             M           1cwt      A         42.7                42.7
MRP1_HUMAN          704         I           MRP1_MACFA          168            L           2cbz      A         34.3                34.3
MRP1_HUMAN          723         R           MRP1_MACFA          221            Q           2cbz      A         31.4                31.4
MRP1_HUMAN          784         S           MRP1_MACFA          300            C           2cbz      A         49.7                49.7
MSH2_HUMAN          25          G           MSH2_CERAE          142            S           2o8f      A         75.5                75.5
MSH2_HUMAN          154         A           MSH2_CERAE          162            T           3thw      A         49.9                49.9
MSH2_HUMAN          169         I           MSH2_CERAE          102            T           3thy      A         4.1                 4.1
MSH2_HUMAN          517         A           MSH2_CERAE          69             T           3thy      A         78.6                78.6
MSMB_HUMAN          42          K           Q3I207_PANTR        142            E           3ix0      B         69.2                69.2
MSMB_HUMAN          96          I           Q3I202_HYLSY        142            V           3ix0      A         27.2                27.2
MST4_HUMAN          106         S           Q4R8F2_MACFA        142            P           3ggf      B         9                   9
MST4_HUMAN          141         I           Q4R8F2_MACFA        162            V           3ggf      B         34.3                34.3
MTMR2_HUMAN         315         K           MTMR2_PONAB         142            E           1m7r      A         25.5                25.5
MTMR2_HUMAN         414         V           MTMR2_PONAB         162            I           1lw3      A         0                   0
MTMR2_HUMAN         442         I           MTMR2_PONAB         102            T           1zvr      A         1.6                 1.6
MTMR2_HUMAN         133         N           Q4R659_MACFA        142            S           1zsq      A         19.5                19.5
MTMR2_HUMAN         160         N           Q4R659_MACFA        162            S           1m7r      A         27.8                27.8
MTMR2_HUMAN         259         A           Q4R659_MACFA        102            G           1zsq      A         11.5                11.5
MTMR2_HUMAN         281         I           Q4R659_MACFA        69             V           1lw3      A         0                   0
MTRR_HUMAN          422         S           Q5RD77_PONAB        102            G           2qtl      A         79.6                79.6
MTRR_HUMAN          444         V           Q5RD77_PONAB        69             I           2qtl      A         0                   0
MTRR_HUMAN          467         L           Q5RD77_PONAB        166            P           2qtz      A         0.8                 0.8
MTRR_HUMAN          624         L           Q5RD77_PONAB        33             F           2qtl      A         36.4                36.4
MTRR_HUMAN          693         Q           Q5RD77_PONAB        168            E           2qtl      A         27.7                27.7
MTRR_HUMAN          247         V           Q4R9D6_MACFA        69             L           2qtl      A         81.1                81.1
MTRR_HUMAN          329         N           Q4R9D6_MACFA        166            K           2qtl      A         103.6               103.6
MTRR_HUMAN          347         S           Q4R9D6_MACFA        33             G           2qtl      A         37.7                37.7
MTRR_HUMAN          623         F           Q4R9D6_MACFA        142            L           2qtl      A         0                   0
MTRR_HUMAN          648         P           Q4R9D6_MACFA        162            T           2qtl      A         108.1               108.1
MUTA_HUMAN          320         A           MUTA_PONAB          162            T           2xij      A         0                   0
MX1_HUMAN           379         V           MX1_PONAB           69             I           3ljb      B         0                   0
MX1_HUMAN           390         M           MX1_PONAB           166            I           3szr      A         9.3                 4.4
MX1_HUMAN           416         T           MX1_PONAB           33             I           3ljb      B         41.7                41.7
MX1_HUMAN           471         D           MX1_MACMU           33             N           3szr      A         53                  53
MX1_HUMAN           511         A           MX1_MACMU           68             T           3ljb      A         44.5                44.5
MX1_HUMAN           634         S           MX1_PONAB           168            G           3szr      A         47.2                47.2
MYC_HUMAN           417         E           MYC_MACMU           166            K           1a93      A         53                  8.3
MYC_HUMAN           406         V           MYC_PONPY           162            I           1nkp      A         43.3                5.1
MYC_HUMAN           354         V           MYC_PANTR           162            D           1nkp      A         51.8                51.8
MYC_HUMAN           401         A           MYC_CALJA           162            T           1nkp      A         51.2                51.2
MYD88_HUMAN         67          Q           MYD88_PONPY         142            H           3mop      E         47.1                30.9
MYG_HUMAN           24          G           MYG_HYLSY           142            S           3rgk      A         26.8                26.8
MYG_HUMAN           117         Q           MYG_PANTR           142            H           3rgk      A         41.5                41.5
MYG_HUMAN           23          P           MYG_GORBE           142            S           3rgk      A         41.1                41.1
MYG_HUMAN           111         C           MYG_PONPY           142            S           3rgk      A         5.2                 5.2
MYG_HUMAN           67          A           MYG_MACFA           142            V           3rgk      A         19.5                19.5
MYG_HUMAN           87          I           MYG_CALJA           142            L           3rgk      A         0                   0
MYG_HUMAN           61          D           MYG_CEBAP           142            E           3rgk      A         39.3                39.3
NACA_HUMAN          86          R           Q2VIR8_PANTR        162            L           3lkx      B         57.5                57.5
NACA_HUMAN          97          R           Q2VIR8_PANTR        102            W           3mcb      A         58.5                18.5
NB5R3_HUMAN         44          P           NB5R3_MACFA         142            S           1umk      A         61.6                61.6
NB5R3_HUMAN         146         S           NB5R3_MACFA         162            N           1umk      A         27.2                27.2
NB5R3_HUMAN         228         K           NB5R3_MACFA         102            E           1umk      A         71.3                71.3
NB5R3_HUMAN         249         G           NB5R3_MACFA         69             S           1umk      A         14.2                14.2
NB5R3_HUMAN         68          Q           Q4R2X7_MACFA        142            E           1umk      A         64.5                64.5
NBR1_HUMAN          937         R           NBR1_PONAB          68             Q           2cp8      A         82.3                82.3
NCPR_HUMAN          260         M           Q2PFZ5_MACFA        142            V           3qfr      A         54.3                54.3
NCPR_HUMAN          611         Q           Q2PFZ5_MACFA        162            R           3qfr      A         73.5                73.5
NCPR_HUMAN          632         A           Q2PFZ5_MACFA        102            T           3qfr      A         2                   2
NCPR_HUMAN          662         I           Q2PFZ5_MACFA        69             V           3fjo      A         0                   0
NCPR_HUMAN          644         Y           A6ML33_CALJA        162            C           3fjo      A         11.9                1.1
NCTR1_HUMAN         45          V           Q08I01_PANTR        142            A           1oll      A         1.6                 1.6
NCTR1_HUMAN         74          P           Q08I01_PANTR        162            A           1oll      A         70.7                70.7
NCTR2_HUMAN         47          S           Q08I30_PANTR        162            R           1hkf      A         102.8               102.8
NCTR2_HUMAN         95          T           Q08I30_PANTR        102            I           1hkf      A         26.1                26.1
NCTR3_HUMAN         69          G           NCTR3_PANTR         142            E           3pv6      B         42.8                42.8
NCTR3_HUMAN         61          V           NCTR3_MACMU         162            A           3pv6      B         37.7                37.7
NDUA2_HUMAN         75          T           NDUA2_MACFA         142            K           1s3a      A         11.9                11.9
NDUA2_HUMAN         31          Q           NDUA2_GORGO         142            R           1s3a      A         75.1                75.1
NDUA2_HUMAN         49          P           NDUA2_GORGO         162            S           1s3a      A         74.9                74.9
NED4L_HUMAN         791         K           NED4L_PONAB         142            E           2oni      A         23.5                23.5
NEK2_HUMAN          47          A           Q4R7V9_MACFA        142            T           2xk4      A         58.6                58.6
NEK2_HUMAN          246         E           Q4R7V9_MACFA        162            G           2xnn      A         48.9                48.9
NEMO_HUMAN          71          I           A9CB72_PAPAN        142            M           3brv      B         56                  18
NEMO_HUMAN          108         G           A9CB72_PAPAN        162            S           3brv      D         74.8                55.4
NEMO_HUMAN          249         V           A9CB72_PAPAN        69             L           3cl3      E         52.7                52.7
NEMO_HUMAN          251         G           B0KWU0_CALJA        102            S           3cl3      E         100.8               100.8
NEMO_HUMAN          280         V           B0KWU0_CALJA        69             L           3fx0      A         45.2                37.3
NEMO_HUMAN          293         I           B0KWU0_CALJA        166            M           3fx0      B         57.6                57.6
NEUS_HUMAN          276         V           A6MKC6_CALJA        142            I           3f5n      A         3.7                 3.7
NHRF1_HUMAN         257         V           NHRF1_MACFA         162            E           2krg      A         67.9                67.9
NKG2A_HUMAN         153         S           NKG2A_PANTR         102            G           3bdw      D         35.8                35.8
NKG2A_HUMAN         189         M           NKG2A_PANTR         69             I           3bdw      B         50.3                16.4
NKG2A_HUMAN         215         R           NKG2A_PANTR         166            G           3bdw      D         55.7                55.7
NKG2A_HUMAN         137         R           Q8MJH8_PONPY        162            K           3bdw      D         73.3                73.3
NKG2A_HUMAN         148         T           Q8MJH8_PONPY        102            A           3bdw      B         59.1                20.2
NKG2D_HUMAN         115         D           NKG2D_PANTR         162            N           1kcg      A         98                  69
NKG2D_HUMAN         93          E           NKG2D_PONPY         142            G           1mpu      A         100.5               53.2
NKG2D_HUMAN         158         V           NKG2D_PONPY         162            I           1mpu      A         8.9                 8.9
NKG2D_HUMAN         205         T           A3RLP6_PAPAN        162            I           1hyr      A         29.2                9.3
NLGNX_HUMAN         118         S           B8YE04_MACMU        142            F           3be8      A         15                  15
NLGNX_HUMAN         502         I           B8YE04_MACMU        102            V           3be8      A         25.2                25.2
NLGNX_HUMAN         393         N           C3UJQ3_9PRIM        162            S           3be8      A         79.1                79.1
NLGNX_HUMAN         319         R           Q5XXC9_PANTR        142            K           3be8      A         9.2                 9.2
NLGNX_HUMAN         415         T           Q5XXC9_PANTR        162            I           3be8      A         54.3                19.1
NLGNX_HUMAN         450         V           Q5XXC9_PANTR        102            G           2wqz      A         0                   0
NLGNX_HUMAN         509         S           Q5XXC9_PANTR        69             R           3be8      B         28                  28
NLGNX_HUMAN         555         E           Q5XXC9_PANTR        166            Q           2wqz      A         126.5               126.5
NLTP_HUMAN          427         A           Q5R8I4_PONAB        68             S           2c0l      B         38.2                38.2
NMT1_HUMAN          253         K           Q5NVB6_PONAB        142            R           1rxt      D         49.3                49.3
NMT1_HUMAN          392         G           Q5NVB6_PONAB        162            R           1rxt      D         53                  53
NMT1_HUMAN          415         S           Q5NVB6_PONAB        102            G           1rxt      D         30.9                30.9
NMT1_HUMAN          156         F           NMT1_PONAB          142            S           3iu2      A         23.3                23.3
NPCL1_HUMAN         48          S           A0MJA6_MACFA        142            G           3qnt      A         84.9                84.9
NPCL1_HUMAN         65          K           A0MJA6_MACFA        162            N           3qnt      A         78.4                78.4
NPCL1_HUMAN         76          K           A0MJA6_MACFA        102            R           3qnt      A         77.4                77.4
NPCL1_HUMAN         122         N           A0MJA6_MACFA        69             S           3qnt      A         5.1                 5.1
NQO1_HUMAN          27          A           NQO1_PONAB          142            V           2f1o      C         2.2                 2.2
NQO1_HUMAN          64          A           NQO1_PONAB          162            E           1qbg      C         88.5                71.8
NQO1_HUMAN          122         I           NQO1_PONAB          102            V           1qbg      C         2                   2
NQO1_HUMAN          38          V           Q2PFW1_MACFA        142            A           1qbg      C         33.4                33.4
NQO1_HUMAN          92          L           Q2PFW1_MACFA        162            Q           1d4a      B         0                   0
NQO2_HUMAN          16          K           NQO2_PONAB          142            R           3nhp      A         92                  57.2
NQO2_HUMAN          93          R           NQO2_PONAB          162            Q           2qr2      A         45.5                45.5
NQO2_HUMAN          165         S           NQO2_PONAB          102            F           3nfr      A         5.4                 5.4
NR1I2_HUMAN         231         S           NR1I2_MACMU         102            N           2o9i      A         57.1                54.1
NR1I2_HUMAN         256         S           NR1I2_MACMU         69             N           2o9i      B         28.4                28.4
NR1I2_HUMAN         280         A           NR1I2_MACMU         166            T           3ctb      B         1.1                 1.1
NR1I2_HUMAN         311         T           NR1I2_MACMU         33             P           2o9i      B         38.8                38.8
NR1I2_HUMAN         357         L           NR1I2_MACMU         68             V           1ilh      A         55                  55
NR1I2_HUMAN         369         F           NR1I2_MACMU         168            Y           1ilg      A         0                   0
NR1I2_HUMAN         269         I           A8DD82_9PRIM        142            T           3ctb      B         24.8                24.8
NR1I2_HUMAN         209         L           A8DD87_CALJA        142            M           1ilh      A         23.2                23.2
NR1I3_HUMAN         283         D           NR1I3_MACMU         162            H           1xvp      D         71.3                71.3
NR1I3_HUMAN         305         R           NR1I3_MACMU         102            Q           1xvp      D         73.1                73.1
NR1I3_HUMAN         104         V           A2T809_PONPY        142            M           1xvp      B         51.9                51.9
NR1I3_HUMAN         155         L           A2T809_PONPY        162            M           1xvp      D         65.3                65.3
NRCAM_HUMAN         690         K           Q5IS40_PANTR        142            E           1uey      A         61                  61
NRCAM_HUMAN         641         A           Q5IS85_9PRIM        168            V           1uey      A         49.4                49.4
NRCAM_HUMAN         740         L           Q5IS85_9PRIM        221            M           1uey      A         16.8                16.8
NRCAM_HUMAN         726         S           Q8WMG5_MACMU        142            G           1uey      A         85                  85
NRP1_HUMAN          406         I           Q5RDN4_PONAB        102            L           2qqi      A         0                   0
NRP1_HUMAN          417         M           Q5R6G9_PONAB        142            T           1kex      A         0.1                 0.1
NRP1_HUMAN          481         I           Q5RDN4_PONAB        69             V           2qqi      A         57                  57
NRP1_HUMAN          527         K           Q5RBG5_PONAB        142            R           2qqi      A         48.9                48.9
NRP1_HUMAN          179         V           Q5RDN4_PONAB        162            A           2qqm      A         9.6                 9.6
NRP2_HUMAN          456         Q           Q2PFQ6_MACFA        142            H           2qqo      A         32.1                32.1
NRP2_HUMAN          472         S           Q2PFQ6_MACFA        162            A           2qqk      A         34                  34
NRP2_HUMAN          566         I           Q2PFQ6_MACFA        102            V           2qqo      A         11.2                11.2
NTRK3_HUMAN         392         N           NTRK3_PANTR         162            S           1wwc      A         76.4                54.6
NTRK3_HUMAN         334         H           NTRK3_SAIBB         69             Y           1wwc      A         55.7                55.7
NUP50_HUMAN         355         E           Q4R414_MACFA        221            D           2ec1      A         62.6                62.6
OAT_HUMAN           270         A           Q5R9M1_PONAB        162            V           1gbn      B         1                   1
OAT_HUMAN           371         V           Q5R9M1_PONAB        102            I           2byl      B         15                  15
OAT_HUMAN           388         W           Q5R9M1_PONAB        69             C           2can      A         5.1                 5.1
OCRL_HUMAN          753         E           Q5R9G5_PONAB        33             D           2qv2      A         67.5                67.5
OCRL_HUMAN          816         Y           Q5R9G5_PONAB        68             H           3qis      A         56.9                56.9
ODBA_HUMAN          361         I           ODBA_PANTR          102            V           2beu      A         5.7                 5.7
ODBA_HUMAN          388         R           ODBA_PANTR          69             K           1x7z      A         46.2                46.2
ODBA_HUMAN          418         A           A6ML28_CALJA        142            S           1olu      A         49.2                49.2
ODBB_HUMAN          78          T           Q5R755_PONAB        162            S           1u5b      B         13.6                13.6
ODPA_HUMAN          206         E           ODPA_PONAB          142            G           3exf      A         66.4                2.4
ODPA_HUMAN          296         D           ODPA_PANTR          142            G           2ozl      C         20.5                4.8
ODPA_HUMAN          200         N           ODPA_MACFA          142            D           3exe      E         41.2                0.7
ODPB_HUMAN          223         I           A6MLI9_CALJA        142            V           2ozl      B         2.9                 2.9
OLA1_HUMAN          73          F           OLA1_PONAB          142            S           2ohf      A         29.6                29.6
OLA1_HUMAN          314         D           OLA1_PONAB          162            E           2ohf      A         74                  74
OS9_HUMAN           200         A           Q5RB74_PONAB        142            T           3aih      B         104.6               97
OSTP_HUMAN          45          N           Q5R8A7_PONAB        142            K           3cxd      P         47.6                43.9
P3C2A_HUMAN         1419        R           P3C2A_PONAB         54             K           2iwl      X         93.2                93.2
P53_HUMAN           383         L           P53_CERAE           33             F           1h26      E         51.5                6.9
P53_HUMAN           104         Q           P53_CERAE           142            H           3kz8      A         27.3                27.3
P53_HUMAN           129         A           P53_CERAE           162            D           3ts8      C         5.6                 5.6
P53_HUMAN           155         T           P53_CERAE           102            S           2fej      A         0                   0
P53_HUMAN           206         L           P53_CERAE           69             S           2qvq      A         25.3                25.3
P53_HUMAN           360         G           P53_CERAE           166            A           2foo      B         93.4                24.6
P5CS_HUMAN          420         A           P5CS_PONAB          142            P           2h5g      A         68.3                68.3
P5CS_HUMAN          703         D           P5CS_PONAB          162            N           2h5g      A         36.3                36.3
P85A_HUMAN          122         F           P85A_PONAB          142            L           1pbw      A         7.2                 7.2
P85A_HUMAN          170         P           P85A_PONAB          162            A           1pbw      A         51.5                51.5
P85A_HUMAN          211         P           P85A_PONAB          102            Q           1pbw      A         85.4                42.4
P85A_HUMAN          399         S           P85A_PONAB          69             N           3hiz      B         37.8                37.8
PA24A_HUMAN         26          R           PA24A_PONAB         142            C           1rlw      A         36.7                36.7
PA24A_HUMAN         108         T           PA24A_PONAB         162            P           1cjy      A         36.4                36.4
PA24A_HUMAN         131         V           PA24A_PONAB         102            I           1rlw      A         1.2                 1.2
PACN1_HUMAN         179         T           PACN1_PONAB         142            S           3hai      B         71.6                71.6
PAI1_HUMAN          78          Q           Q8WND4_CERAE        142            R           1c5g      A         17.4                17.4
PAI1_HUMAN          106         M           Q8WND4_CERAE        162            L           3q02      B         2.1                 2.1
PAI1_HUMAN          152         V           Q8WND4_CERAE        102            A           3pb1      I         15                  15
PAI1_HUMAN          173         N           Q8WND4_CERAE        69             D           1b3k      A         48.8                48.8
PAI1_HUMAN          197         Q           Q8WND4_CERAE        166            H           3r4l      A         13                  13
PAI1_HUMAN          254         D           Q8WND4_CERAE        33             N           3q02      B         78.9                24
PAI1_HUMAN          267         E           Q8WND4_CERAE        68             Q           3eox      A         75.9                75.9
PAI1_HUMAN          334         D           Q8WND4_CERAE        168            N           3q03      A         58.6                58.6
PAI2_HUMAN          23          S           B0CMA9_CALJA        142            N           1by7      A         12.8                3.1
PAI2_HUMAN          227         A           B0CMA9_CALJA        102            T           1by7      A         82.7                0
PAI2_HUMAN          247         E           B0CMA9_CALJA        69             K           2arr      A         58.1                58.1
PAI2_HUMAN          290         K           B0CMA9_CALJA        166            N           2arr      A         24.1                24.1
PAI2_HUMAN          337         R           B0CMA9_CALJA        33             Q           1by7      A         57.5                57.5
PAI2_HUMAN          51          E           A9RA95_PAPAN        142            Q           2arr      A         30.7                30.7
PAI2_HUMAN          161         C           A9RA95_PAPAN        69             Y           2arr      A         36.2                36.2
PAI2_HUMAN          229         R           A9RA95_PAPAN        166            H           1by7      A         59.5                26
PAI2_HUMAN          248         D           A9RA95_PAPAN        33             N           2arr      A         65.5                65.5
PAI2_HUMAN          321         R           A9RA95_PAPAN        68             K           1by7      A         34.7                34.7
PAI2_HUMAN          150         S           B1MTC2_CALMO        142            F           2arq      A         53.6                53.6
PAI2_HUMAN          238         R           B1MTC2_CALMO        162            H           2arq      A         23.4                23.4
PAI2_HUMAN          378         T           B0CMA9_CALJA        68             S           2arr      P         84                  11.1
PAI2_HUMAN          120         N           A9RA95_PAPAN        102            D           1jrr      A         49.7                49.7
PAK1_HUMAN          458         I           Q7YQC4_PANTR        142            V           1f3m      D         23                  23
PAK6_HUMAN          641         R           Q4R3T4_MACFA        142            Q           2c30      A         36.6                36.6
PAK7_HUMAN          450         A           Q5R7U3_PONAB        69             D           2f57      A         50                  50
PAK7_HUMAN          511         S           Q5R7U3_PONAB        166            N           2f57      A         19.2                19.2
PAK7_HUMAN          583         K           Q5R7U3_PONAB        33             E           2f57      A         7.8                 7.8
PARK7_HUMAN         35          V           PARK7_CERAE         142            I           1pe0      B         5.9                 3.3
PASK_HUMAN          1002        M           Q4R8L8_MACFA        102            L           3dls      B         59.3                54.6
PASK_HUMAN          1099        R           Q4R8L8_MACFA        69             K           3dls      B         65.5                65.5
PAX3_HUMAN          236         R           A1YGC4_PANPA        142            K           3cmy      A         84.6                84.6
PAX8_HUMAN          128         I           PAX8_PONAB          142            T           2k27      A         0                   0
PCKGC_HUMAN         29          E           PCKGC_PONAB         142            K           2gmv      B         47.1                47.1
PCKGC_HUMAN         89          E           PCKGC_PONAB         162            G           1nhx      A         28.9                28.9
PCKGC_HUMAN         126         F           PCKGC_PONAB         102            L           2gmv      B         14.8                14.8
PCKGC_HUMAN         184         V           PCKGC_PONAB         69             L           1khe      A         6.7                 6.7
PCKGC_HUMAN         393         S           PCKGC_PONAB         166            P           2gmv      B         73                  73
PCKGC_HUMAN         574         M           PCKGC_PONAB         33             V           2gmv      B         18.8                18.8
PCP_HUMAN           135         S           PCP_PONAB           162            T           3n2z      B         0                   0
PCP_HUMAN           238         H           PCP_PONAB           102            R           3n2z      B         42.3                42.3
PCP_HUMAN           468         M           PCP_PONAB           69             T           3n2z      B         74.8                13.5
PCSK9_HUMAN         602         H           PCSK9_PANTR         162            R           3m0c      B         34.3                34.3
PCSK9_HUMAN         278         Q           PCSK9_PANPA         162            R           3h42      B         32.8                32.8
PCSK9_HUMAN         545         S           PCSK9_PANPA         102            G           2pmw      B         28                  28
PCSK9_HUMAN         499         R           PCSK9_GORGO         142            H           3p5b      A         19.5                19.5
PCSK9_HUMAN         287         L           PCSK9_PONPY         69             M           2p4e      A         0                   0
PCSK9_HUMAN         402         A           PCSK9_PONPY         166            V           3gcx      A         21                  21
PCSK9_HUMAN         427         A           PCSK9_PONPY         33             V           3h42      B         55.9                55.9
PCSK9_HUMAN         521         Y           PCSK9_PONPY         168            C           2pmw      B         4.5                 4.5
PCSK9_HUMAN         164         P           PCSK9_MACNE         102            A           3bps      A         100.9               100.9
PCSK9_HUMAN         207         N           PCSK9_MACNE         166            S           2pmw      B         33.5                33.5
PCSK9_HUMAN         297         L           PCSK9_MACNE         33             F           3m0c      B         2.6                 0
PCSK9_HUMAN         382         Q           PCSK9_MACNE         68             R           3h42      B         21.7                7.3
PCSK9_HUMAN         532         A           PCSK9_MACNE         300            V           2p4e      A         10.1                10.1
PCSK9_HUMAN         543         E           PCSK9_MACNE         345            G           3p5b      A         59.3                59.3
PCSK9_HUMAN         192         D           PCSK9_LAGLA         69             G           2pmw      B         53.4                53.4
PCSK9_HUMAN         247         M           PCSK9_LAGLA         166            L           2w2q      A         0.3                 0.3
PCSK9_HUMAN         263         G           PCSK9_LAGLA         33             S           2p4e      A         0                   0
PCSK9_HUMAN         274         S           PCSK9_LAGLA         68             N           3p5b      A         6.3                 6.3
PCSK9_HUMAN         313         T           PCSK9_LAGLA         168            A           2p4e      A         0                   0
PCSK9_HUMAN         500         M           PCSK9_LAGLA         300            I           3h42      B         3.1                 3.1
PCSK9_HUMAN         615         I           PCSK9_LAGLA         345            L           3bps      A         21.6                21.6
PCSK9_HUMAN         682         R           PCSK9_LAGLA         33             W           3p5b      A         47.6                47.6
PCSK9_HUMAN         652         N           PCSK9_ATEGE         142            D           3bps      A         24.7                24.7
PCSK9_HUMAN         398         M           PCSK9_SAIBB         162            V           3gcx      A         15.3                15.3
PCSK9_HUMAN         346         V           PCSK9_CALMO         162            L           2p4e      A         0                   0
PCSK9_HUMAN         443         A           PCSK9_CALMO         102            T           3bps      A         8                   8
PCSK9_HUMAN         523         I           PCSK9_CALMO         69             V           3gcw      A         2.5                 2.5
PCSK9_HUMAN         104         R           PCSK9_PANPA         142            H           2qtw      A         68.7                68.7
PCSK9_HUMAN         88          L           PCSK9_PONPY         162            R           2p4e      P         28.9                28.9
PCSK9_HUMAN         117         G           PCSK9_PONPY         102            D           2w2n      P         93                  35.9
PCSK9_HUMAN         148         S           PCSK9_LAGLA         162            Y           2xtj      P         28.7                2.4
PCSK9_HUMAN         128         G           PCSK9_SAIBB         142            R           3p5c      P         37.1                37.1
PCSK9_HUMAN         60          T           PCSK9_PONPY         142            A           2w2n      P         106.6               106.6
PD1L1_HUMAN         100         Q           A4GW27_MACNE        142            R           3bik      A         18.6                18.6
PD1L1_HUMAN         38          I           A4GW31_MACMU        142            V           3bik      A         0                   0
PD1L1_HUMAN         138         N           A4GW31_MACMU        162            S           3fn3      B         66.4                11.6
PD1L1_HUMAN         191         F           A4GW31_MACMU        102            L           3fn3      A         15.6                15.6
PD1L1_HUMAN         135         N           A4GW22_CALJA        142            H           3fn3      B         43.5                35.9
PD1L1_HUMAN         151         H           A4GW22_CALJA        162            Y           3bis      A         6.7                 6.7
PD1L1_HUMAN         164         E           A4GW15_CERTO        142            V           3bis      B         44.4                44.4
PD1L1_HUMAN         35          N           A4GW14_MACFA        142            K           3fn3      A         62.6                62.6
PDE2A_HUMAN         582         Y           B3VTJ2_MACMU        166            S           3itu      A         17.3                17.3
PDE2A_HUMAN         880         K           B3VTJ2_MACMU        33             E           1z1l      A         58.2                58.2
PDE2A_HUMAN         361         E           B3VTJ2_MACMU        69             Q           3ibj      B         59                  59
PDE7A_HUMAN         421         V           Q4R324_MACFA        142            A           1zkl      A         0                   0
PDE7A_HUMAN         437         S           Q4R324_MACFA        162            F           3g3n      A         1                   1
PDIA3_HUMAN         39          I           A9X1C0_PAPAN        142            V           3f8u      C         5.5                 5.5
PDIA3_HUMAN         372         E           B0KWG0_CALJA        162            D           2dmm      A         105.3               105.3
PDIA3_HUMAN         394         N           B0KWG0_CALJA        102            D           3f8u      C         78.5                78.5
PDIA3_HUMAN         460         K           B5SNJ7_OTOGA        102            Q           2dmm      A         38.3                38.3
PDIA3_HUMAN         190         E           A9X1C0_PAPAN        162            K           3f8u      C         72.9                72.9
PDIA3_HUMAN         320         A           B0KWG0_CALJA        142            T           3f8u      C         71.1                71.1
PDIA3_HUMAN         293         A           B5SNJ7_OTOGA        142            G           2h8l      A         47.5                47.5
PDIA3_HUMAN         318         S           B5SNJ7_OTOGA        162            G           2h8l      A         42.2                42.2
PDK2_HUMAN          95          I           Q5NVN2_PONAB        142            V           2bu5      A         0.6                 0.6
PDK2_HUMAN          203         D           Q5NVN2_PONAB        162            G           2bu5      A         42.5                42.5
PDK2_HUMAN          383         Q           Q5NVN2_PONAB        102            L           2btz      A         38.5                38.5
PDLI4_HUMAN         50          Q           B0KWQ6_CALJA        142            E           2v1w      A         37                  37
PDLI4_HUMAN         71          G           B0KWQ6_CALJA        162            C           2eeg      A         71.4                71.4
PEBP1_HUMAN         20          Q           PEBP1_PONAB         142            R           2l7w      A         38.5                38.5
PEBP1_HUMAN         56          D           PEBP1_PONAB         162            E           2l7w      A         50.3                50.3
PECR_HUMAN          60          D           PECR_PONAB          142            G           1yxm      C         48.7                48.7
PECR_HUMAN          97          T           PECR_PONAB          162            I           1yxm      A         38.7                38.7
PECR_HUMAN          115         P           PECR_PONAB          102            L           1yxm      A         46.9                44.3
PECR_HUMAN          194         I           PECR_PONAB          69             V           1yxm      D         2.2                 0.1
PECR_HUMAN          274         V           PECR_PONAB          166            I           1yxm      D         18.7                1.6
PECR_HUMAN          292         K           PECR_PONAB          33             R           1yxm      C         17                  17
PEPC_HUMAN          62          T           B9A851_PONAB        162            S           1htr      B         60.2                23
PEPC_HUMAN          212         V           B9A851_PONAB        102            F           1avf      J         3.5                 2.9
PEPC_HUMAN          318         S           B9A851_PONAB        69             T           1htr      B         31.8                31.8
PEPC_HUMAN          338         S           PEPC_MACFU          142            N           1htr      B         65.5                65.5
PEPC_HUMAN          378         G           PEPC_MACFU          162            S           1htr      B         43.2                43.2
PEPC_HUMAN          289         M           A8MN26_PAPAN        142            L           1avf      J         7.2                 7.2
PEPC_HUMAN          226         V           PEPC_CALJA          142            I           1htr      B         24                  0.8
PEPC_HUMAN          357         G           PEPC_CALJA          162            S           1avf      J         65.4                65.4
PEPC_HUMAN          375         Y           PEPC_CALJA          102            F           1avf      J         0                   0
PEPC_HUMAN          157         N           B1MTN2_CALMO        142            K           1avf      J         72.1                72.1
PEPC_HUMAN          340         N           B1MTN2_CALMO        162            D           1avf      J         58.4                58.4
PEPC_HUMAN          48          Y           B9A851_PONAB        142            H           1htr      P         63.1                22
PEPD_HUMAN          20          L           PEPD_PONAB          142            V           2iw2      A         3.3                 3.3
PEPD_HUMAN          104         H           PEPD_PONAB          162            Y           2okn      B         25.9                25.9
PEPD_HUMAN          330         H           PEPD_PONAB          102            R           2okn      A         0                   0
PEPD_HUMAN          344         M           PEPD_PONAB          69             T           2okn      A         19.1                19.1
PEPD_HUMAN          363         F           PEPD_PONAB          166            S           2iw2      A         0.1                 0.1
PEPD_HUMAN          462         I           PEPD_PONAB          33             M           2iw2      B         24.9                24.9
PGAM1_HUMAN         224         L           PGAM1_PONAB         142            S           1yjx      H         8.3                 8.3
PGAM1_HUMAN         97          G           PGAM4_PANTR         142            A           1yjx      G         10                  10
PGAM1_HUMAN         240         R           PGAM4_PANTR         162            C           1yjx      G         18.5                18.5
PGAM1_HUMAN         90          R           Q2VIN4_9PRIM        142            Q           1yjx      G         1.8                 1.8
PGAM1_HUMAN         129         D           Q2VIN4_9PRIM        162            N           1yfk      B         87.1                87.1
PGAM1_HUMAN         153         C           Q2VIN4_9PRIM        102            Y           1yfk      B         17.8                17.8
PGAM1_HUMAN         238         T           Q2VIN4_9PRIM        69             R           1yfk      B         34.8                34.8
PGAM1_HUMAN         51          E           B0VX70_CALJA        142            K           1yfk      A         58                  43
PGAM1_HUMAN         151         P           B0VX70_CALJA        162            R           1yfk      B         13.1                13.1
PGDH_HUMAN          52          Q           PGDH_MACFA          142            K           2gdz      A         65.5                65.5
PGK1_HUMAN          350         R           PGK1_PONAB          142            Q           2zgv      A         41.6                41.6
PH4H_HUMAN          274         K           Q5RDX0_PONAB        162            R           1mmk      A         28.3                28.3
PHYD1_HUMAN         14          Q           B0KWE3_CALJA        142            E           2opw      A         61                  61
PHYD1_HUMAN         255         R           B0KWE3_CALJA        102            C           2opw      A         62.1                62.1
PHYD1_HUMAN         95          P           B1MTH8_CALMO        142            T           3obz      A         39.9                39.9
PHYD1_HUMAN         222         R           B1MTH8_CALMO        162            W           3obz      A         24.4                24.4
PHYD1_HUMAN         233         Q           B1MTH8_CALMO        102            R           3obz      A         57.9                57.9
PHYD1_HUMAN         207         V           B0KWE3_CALJA        162            A           3obz      A         104.1               104.1
PI42C_HUMAN         144         S           PI42C_PONAB         102            C           2gk9      A         0.9                 0.9
PI42C_HUMAN         242         D           PI42C_PONAB         69             G           2gk9      D         7.3                 7.3
PI42C_HUMAN         257         E           PI42C_PONAB         166            D           2gk9      D         72.6                72.6
PIGR_HUMAN          102         Q           Q5RDC2_PONAB        142            R           2ocw      A         20.2                20.2
PIGR_HUMAN          116         S           Q5RDC2_PONAB        162            I           2ocw      A         66.4                66.4
PIGR_HUMAN          130         G           Q5RDC2_PONAB        102            D           2ocw      A         23                  23
PIGR_HUMAN          144         L           Q5RDC2_PONAB        69             V           2ocw      A         28.5                28.5
PIGR_HUMAN          243         E           Q5RDC2_PONAB        166            Q           2ocw      A         35.3                35.3
PIGR_HUMAN          261         P           Q5RDC2_PONAB        33             L           2ocw      A         48                  48
PIGR_HUMAN          354         R           Q5RDC2_PONAB        68             H           2ocw      A         32.1                32.1
PIGR_HUMAN          375         R           Q5RDC2_PONAB        168            P           2ocw      A         28.2                28.2
PIGR_HUMAN          476         E           Q5RDC2_PONAB        221            Q           2ocw      A         35.8                35.8
PIGR_HUMAN          533         L           Q5RDC2_PONAB        300            P           2ocw      A         32.8                32.8
PIGR_HUMAN          591         F           Q5RDC2_PONAB        345            V           2ocw      A         40.2                40.2
PIMT_HUMAN          42          K           PIMT_MACFA          142            E           1kr5      A         49.4                49.4
PIMT_HUMAN          203         I           PIMT_MACFA          102            V           1i1n      A         36.8                36.8
PLK1_HUMAN          49          S           Q4R7Q6_MACFA        142            G           3kb7      A         24.7                24.7
PLMN_HUMAN          199         K           Q866J6_ALOSE        142            R           1i5k      B         48.6                48.6
PLMN_HUMAN          194         D           Q866K1_MANLE        142            Y           1b2i      A         0                   0
PLMN_HUMAN          194         D           Q866J4_AOTTR        142            G           1b2i      A         0                   0
PLMN_HUMAN          604         M           PLMN_PONAB          68             T           1l4d      A         68.3                4.3
PLMN_HUMAN          695         D           PLMN_PONAB          221            G           1l4d      A         37.1                37.1
PLMN_HUMAN          740         Q           PLMN_PONAB          300            K           1l4z      A         55.3                22.1
PLMN_HUMAN          563         P           PLMN_MACMU          68             S           1bui      B         41.6                36.6
PLMN_HUMAN          676         V           PLMN_MACMU          168            I           1bui      B         61                  61
PLMN_HUMAN          589         P           O46507_PAPHA        142            A           1bui      B         53.8                2.4
PLMN_HUMAN          632         S           O46507_PAPHA        162            F           1l4d      A         1.2                 1.2
PLMN_HUMAN          159         P           PLMN_PONAB          162            A           2doi      X         86.4                86.4
PLMN_HUMAN          136         R           PLMN_MACMU          142            T           1cea      A         29.2                29.2
PLMN_HUMAN          286         N           PLMN_MACMU          102            D           2l0s      A         21.7                21.7
PLMN_HUMAN          376         D           PLMN_MACMU          69             E           2pk4      A         50                  50
PLMN_HUMAN          504         D           PLMN_PONAB          102            E           2knf      A         33.5                33.5
PLMN_HUMAN          519         E           PLMN_PONAB          69             Q           5hpg      A         81.7                81.7
PLMN_HUMAN          538         V           PLMN_PONAB          166            E           5hpg      A         100.1               65.7
PLMN_HUMAN          551         L           PLMN_PONAB          33             H           2knf      A         37.1                37.1
PLMN_HUMAN          493         R           PLMN_MACMU          166            K           5hpg      A         35.4                35.4
PLMN_HUMAN          552         Y           PLMN_MACMU          33             F           5hpg      B         47.1                38.9
PMM2_HUMAN          84          R           PMM2_MACFA          142            K           2q4r      A         63.2                63.2
PMM2_HUMAN          110         I           PMM2_MACFA          162            V           2amy      A         10.5                10.5
PMS1_HUMAN          571         I           Q5R904_PONAB        206            V           2cs1      A         13.1                13.1
PMS1_HUMAN          633         S           Q5R904_PONAB        54             N           2cs1      A         55.2                55.2
PMS1_HUMAN          645         M           Q5R904_PONAB        330            I           2cs1      A         85.7                85.7
PNPH_HUMAN          195         V           A6MJU5_CALJA        142            L           3ggs      B         12                  1
PNPH_HUMAN          208         V           A6MJU5_CALJA        162            L           1ula      A         47.7                0.3
PNPH_HUMAN          247         M           A6MJU5_CALJA        102            L           1m73      E         16.6                16.6
POLI_HUMAN          215         Q           Q4R475_MACFA        142            H           3gv8      B         61.5                61.5
POLI_HUMAN          256         H           Q4R475_MACFA        162            L           3h40      A         28.4                28.4
POLI_HUMAN          302         V           Q4R475_MACFA        102            L           3epi      A         23.6                23.6
POLI_HUMAN          393         V           Q4R475_MACFA        69             I           3gv8      B         4.9                 4.9
POLI_HUMAN          719         A           Q4R475_MACFA        300            V           2l0f      B         60.5                60.5
POLK_HUMAN          84          L           Q5R6T8_PONAB        142            S           3pzp      B         35                  35
POLK_HUMAN          167         V           Q5R6T8_PONAB        162            M           3in5      A         13.3                13.3
POLK_HUMAN          244         H           Q5R6T8_PONAB        69             R           1t94      A         91.4                91.4
POLK_HUMAN          291         Q           Q5R6T8_PONAB        33             E           3pzp      B         32                  32
POLK_HUMAN          497         D           Q4R3C2_MACFA        142            E           2oh2      B         38.8                38.8
POLK_HUMAN          449         E           Q5R6T8_PONAB        68             Q           2oh2      B         46.1                46.1
POTE1_HUMAN         123         F           Q5R7N5_PONAB        142            I           1xjv      A         42.7                42.7
PPAP_HUMAN          86          R           Q3I1Z7_9PRIM        142            K           2hpa      B         25.7                25.7
PPAP_HUMAN          135         I           Q3I1Z9_PANTR        142            V           2hpa      C         88.2                79.1
PPAP_HUMAN          277         I           Q3I1Z9_PANTR        162            T           2hpa      D         38.1                38.1
PPAP_HUMAN          315         L           Q3I1Z9_PANTR        102            F           1cvi      A         0                   0
PPAP_HUMAN          109         V           Q3I1Z6_PONPY        142            L           2hpa      A         12.3                12
PPAP_HUMAN          135         I           Q3I1Z6_PONPY        162            T           2hpa      C         88.2                79.1
PPAP_HUMAN          316         T           Q3I1Z6_PONPY        102            M           2hpa      C         1.9                 1.9
PPAP_HUMAN          135         I           Q3I1Y9_MACMU        142            N           2hpa      C         88.2                79.1
PPAP_HUMAN          231         T           Q3I1Y9_MACMU        162            A           2hpa      B         7.8                 7.8
PPAP_HUMAN          277         I           Q3I1Y9_MACMU        102            M           2hpa      D         38.1                38.1
PPAP_HUMAN          91          K           Q3I1Z1_PAPAN        142            T           2hpa      D         87.2                87.2
PPAP_HUMAN          343         M           Q3I1Z3_HYLSY        162            V           2hpa      B         55.5                22
PPAP_HUMAN          65          Q           Q3I1Z5_HYLSY        142            R           1cvi      B         52.6                31.2
PPAP_HUMAN          109         V           Q3I1Z5_HYLSY        162            I           2hpa      A         12.3                12
PPARG_HUMAN         368         L           Q95KZ8_MACFA        142            F           3fej      A         0.1                 0.1
PPARG_HUMAN         191         Q           Q5RFE5_PONAB        142            R           3dzu      D         51                  34.1
PPCT_HUMAN          133         I           Q5R8H6_PONAB        142            V           1ln3      A         2                   2
PPGB_HUMAN          30          P           Q5R786_PONAB        142            S           1ivy      A         3.9                 3.9
PPGB_HUMAN          254         L           Q5R786_PONAB        162            P           1ivy      B         80.8                80.8
PPGB_HUMAN          313         M           Q5R786_PONAB        102            T           1ivy      A         24.4                24.4
PPGB_HUMAN          162         R           Q4R5G0_MACFA        142            H           1ivy      A         52                  52
PPIL1_HUMAN         17          E           Q4R8B1_MACFA        142            Q           1xwn      A         21                  21
PPT1_HUMAN          98          A           Q5R531_PONAB        162            T           3gro      A         36.5                36.5
PPT1_HUMAN          44          S           Q5NVJ0_PONAB        142            G           3gro      A         5.7                 3.3
PPT1_HUMAN          288         D           Q5NVJ0_PONAB        162            E           3gro      B         17.3                17.3
PRD10_HUMAN         233         F           PRD10_PONAB         69             L           3ihx      A         9.8                 0.7
PRDX1_HUMAN         88          V           Q5IST6_MACFA        142            I           2rii      B         12                  12
PRDX2_HUMAN         66          R           PRDX2_PONAB         142            H           1qmv      C         27.2                27.2
PRDX5_HUMAN         123         V           PRDX5_PAPHA         142            L           2vl9      B         1.3                 1.3
PRDX5_HUMAN         143         A           PRDX5_PAPHA         162            V           1oc3      C         1.5                 1.5
PRGR_HUMAN          689         N           PRGR_TRAOB          168            K           1sr7      A         42.1                42.1
PRGR_HUMAN          706         T           PRGR_TRAOB          221            S           1sqn      B         69                  69
PRGR_HUMAN          865         S           PRGR_TRAOB          300            P           1e3k      B         26.1                26.1
PRGR_HUMAN          692         M           PRGR_MACSY          168            V           3g8o      A         26                  26
PRGR_HUMAN          735         S           PRGR_MACSY          221            L           3zrb      B         37.2                22.6
PRGR_HUMAN          692         M           PRGR_CEBAP          33             L           3g8o      A         26                  26
PRGR_HUMAN          846         S           PRGR_HYLLA          345            A           2ovh      A         33.1                33.1
PRGR_HUMAN          705         N           PRGR_ATEPA          162            H           1a28      A         46.2                46.2
PRGR_HUMAN          839         T           O18991_CALJA        142            S           3zr7      A         65.4                52.1
PRIO_HUMAN          168         E           PRIO_GORGO          142            Q           3hjx      A         32.3                32.3
PRIO_HUMAN          143         S           A2BDH2_PONAB        162            N           2w9e      A         38.4                14.6
PRIO_HUMAN          155         H           A2BDH2_PONAB        102            Y           3haf      A         51.8                51.8
PRIO_HUMAN          220         R           Q6JL99_MACMU        102            K           2w9e      A         34                  14.6
PRIO_HUMAN          182         I           PRIO_SAISC          162            V           2lej      A         2.2                 2.2
PRIO_HUMAN          198         F           PRIO_ATEPA          142            L           1fkc      A         6.5                 6.5
PRIO_HUMAN          205         M           PRIO_AOTTR          162            I           1fkc      A         0                   0
PRIO_HUMAN          80          G           PRIO_CEBAP          142            S           1oei      A         70.6                70.6
PRIO_HUMAN          108         N           Q6JL99_MACMU        162            S           2kun      A         71.3                71.3
PRIO_HUMAN          112         M           PRIO_CALJA          142            V           2lej      A         61.1                61.1
PRIO_HUMAN          97          S           PRIO_SAISC          142            N           2kun      A         70.6                70.6
PRIO_HUMAN          95          T           Q5UB97_CACCA        142            A           2kun      A         95.5                95.5
PRKN2_HUMAN         38          A           B8YGJ6_MACFA        142            T           1iyf      A         27.6                27.6
PRKN2_HUMAN         74          W           B8YGJ6_MACFA        162            R           1iyf      A         52.2                52.2
PRKN2_HUMAN         345         P           B8YGJ6_MACFA        69             S           2jmo      A         76.1                76.1
PRKN2_HUMAN         380         V           B8YGJ6_MACFA        166            L           2jmo      A         98.4                98.4
PRLR_HUMAN          49          R           Q5RAW0_PONAB        142            K           3ncb      B         44.5                44.5
PRL_HUMAN           81          K           PRL_MACMU           162            R           3ew3      A         70.5                34.9
PRL_HUMAN           92          A           PRL_MACMU           102            P           3ew3      A         74.2                74.2
PRL_HUMAN           134         Q           PRL_MACMU           69             E           3npz      A         15.2                15.2
PRL_HUMAN           179         S           PRL_MACMU           166            T           3npz      A         17.4                17.4
PRL_HUMAN           51          V           A0JL29_HYLLE        142            I           3npz      A         12.9                1.5
PRL_HUMAN           103         M           A0JL29_HYLLE        162            I           1rw5      A         10.2                10.2
PRL_HUMAN           145         V           Q52Z58_PITPI        142            I           3ncf      A         27.9                27.9
PRL_HUMAN           176         P           Q52Z58_PITPI        162            S           1rw5      A         9                   9
PRL_HUMAN           194         S           Q52Z58_PITPI        102            F           3n06      A         7.9                 7.9
PRND_HUMAN          67          D           A8DU72_MACAS        142            N           1lg4      A         92.9                92.9
PRND_HUMAN          92          N           A8DU72_MACAS        162            D           1lg4      A         89.3                89.3
PRND_HUMAN          103         A           A8DU72_MACAS        102            V           1lg4      A         33.4                33.4
PRND_HUMAN          115         A           A8DU72_MACAS        69             E           1lg4      A         15.4                15.4
PRND_HUMAN          130         Q           A8DU72_MACAS        166            R           1lg4      A         49.3                49.3
PRND_HUMAN          144         H           A8DU72_MACAS        33             R           1lg4      A         33.2                33.2
PROC_HUMAN          304         H           PROC_MACMU          142            R           1aut      C         18                  18
PROC_HUMAN          331         N           PROC_MACMU          162            T           3f6u      H         16                  16
PROC_HUMAN          359         V           PROC_MACMU          102            I           1aut      C         5.9                 5.9
PROC_HUMAN          370         H           PROC_MACMU          69             R           3f6u      H         30.9                30.9
PROP_HUMAN          35          Q           PROP_PONAB          142            R           1w0r      A         29.4                29.4
PROP_HUMAN          259         G           PROP_PONAB          162            S           1w0r      A         61.8                61.8
PROP_HUMAN          285         N           PROP_PONAB          102            D           1w0r      A         33.3                33.3
PROP_HUMAN          392         M           PROP_PONAB          69             I           1w0r      A         38.2                38.2
PROS_HUMAN          244         I           PROS_MACMU          33             V           1z6c      A         16.4                16.4
PROS_HUMAN          284         V           PROS_MACMU          68             A           1z6c      A         84.3                84.3
PROZ_HUMAN          162         H           A9X173_PAPAN        162            R           3f1s      B         70                  70
PROZ_HUMAN          197         S           A9X173_PAPAN        69             A           3h5c      B         76.1                76.1
PROZ_HUMAN          297         R           A9X173_PAPAN        166            G           3h5c      B         72.4                21.2
PROZ_HUMAN          183         P           A9X173_PAPAN        102            L           3h5c      B         56.1                56.1
PRPS1_HUMAN         257         A           PRPS1_MACFA         142            V           2h06      A         0                   0
PRPS1_HUMAN         41          C           PRPS2_PONAB         142            S           2hcr      B         11.6                11.6
PRPS1_HUMAN         56          V           PRPS2_PONAB         162            I           2h06      A         0                   0
PRPS1_HUMAN         82          A           PRPS2_PONAB         102            S           2h07      B         8.6                 8.6
PRPS1_HUMAN         188         D           PRPS2_PONAB         69             E           2h06      B         35.5                35.2
PRPS1_HUMAN         243         R           PRPS2_PONAB         166            K           2hcr      B         20.5                20.5
PRPS1_HUMAN         285         S           PRPS2_PONAB         68             T           2h08      A         89                  89
PSME1_HUMAN         111         V           PSME1_MACFA         162            L           1avo      F         22.9                15.2
PSMF1_HUMAN         18          R           PSMF1_PONAB         142            T           2vt8      B         24.2                24.2
PSN1_HUMAN          302         D           PSN1_PONAB          162            G           2kr6      A         71.1                71.1
PSN1_HUMAN          447         F           PSN1_MACFA          142            S           2kr6      A         24                  24
PSN1_HUMAN          387         I           PSN1_MICMU          162            V           2kr6      A         9.9                 9.9
PTEN_HUMAN          70          L           Q5RDZ4_PONAB        142            H           1d5r      A         0                   0
PTEN_HUMAN          150         E           Q5RDZ4_PONAB        162            G           1d5r      A         40.7                40.7
PTEN_HUMAN          251         G           Q5RDZ4_PONAB        102            S           1d5r      A         14.1                14.1
PTEN_HUMAN          314         E           Q5RDZ4_PONAB        69             D           1d5r      A         85.5                85.5
PTGDS_HUMAN         73          T           PTGDS_PONPY         162            A           3o22      A         110.9               91.4
PTGDS_HUMAN         98          P           PTGDS_GORGO         142            T           3o19      A         44.1                44.1
PTGDS_HUMAN         36          Q           PTGDS_MACFU         142            P           2wwp      A         27.2                27.2
PTGDS_HUMAN         127         Q           PTGDS_MACFU         102            H           3o2y      A         27.5                27.5
PTGDS_HUMAN         164         T           PTGDS_MACFU         69             S           3o19      A         20.8                20.8
PTGDS_HUMAN         176         T           PTGDS_MACFU         166            S           3o19      A         12.9                12.9
PTGDS_HUMAN         56          R           PTGDS_MACFU         162            Q           3o2y      A         14.3                14.3
PTH1R_HUMAN         49          E           PTH1R_PONAB         142            G           3c4m      A         44.3                44.3
PTH1R_HUMAN         172         K           PTH1R_PONAB         69             Q           3l2j      B         36.5                5.5
PTN1_HUMAN          159         E           Q5RCM0_PONAB        142            G           1oem      X         27.2                27.2
PTN1_HUMAN          211         V           Q5RCM0_PONAB        162            I           1oem      X         0.3                 0.3
PTPA_HUMAN          69          R           B0CM96_PAPAN        142            K           2hv7      A         69.7                69.7
PTPR2_HUMAN         849         A           PTPR2_MACNE         168            T           2qep      A         52.4                52.4
PTPRC_HUMAN         884         V           Q8MJQ3_AOTVO        162            D           1ygu      A         5.9                 5.9
PTPRN_HUMAN         829         A           B0KWI8_CALJA        33             S           2i1y      B         55.1                52.7
PTPRR_HUMAN         437         K           Q5RA21_PONAB        69             R           2a8b      A         52.9                52.9
PUR2_HUMAN          839         I           A9CB00_PAPAN        129            V           1mej      B         0                   0
PUR2_HUMAN          876         S           A9CB00_PAPAN        206            N           1men      A         49.6                49.6
PUR2_HUMAN          855         R           B1MT64_CALMO        221            K           1men      A         71.2                71.2
PUR2_HUMAN          947         A           B1MT64_CALMO        300            G           1men      B         17.1                17.1
PUR2_HUMAN          934         T           B4USW7_OTOGA        33             S           1rbq      D         63.3                32.3
PUR2_HUMAN          949         D           B4USW7_OTOGA        129            E           1men      B         46.9                46.9
PUR2_HUMAN          960         A           B4USW7_OTOGA        206            P           1men      A         57.7                29.2
PUR2_HUMAN          48          T           A9CB00_PAPAN        142            N           2qk4      A         14.3                14.3
PUR2_HUMAN          65          K           A9CB00_PAPAN        162            E           2qk4      A         41.5                41.5
PUR2_HUMAN          138         L           A9CB00_PAPAN        102            M           2qk4      A         62.3                62.3
PUR2_HUMAN          282         N           A9CB00_PAPAN        69             D           2qk4      A         89.3                89.3
PUR2_HUMAN          358         P           A9CB00_PAPAN        166            S           2qk4      A         52.9                52.9
PUR2_HUMAN          370         A           A9CB00_PAPAN        33             S           2qk4      A         16.1                16.1
PUR2_HUMAN          397         I           A9CB00_PAPAN        68             V           2qk4      A         57.9                57.9
PUR2_HUMAN          421         V           A9CB00_PAPAN        168            I           2qk4      A         0                   0
PUR2_HUMAN          29          Q           B1MT64_CALMO        142            H           2qk4      A         26.2                26.2
PUR2_HUMAN          163         S           B1MT64_CALMO        162            T           2qk4      A         41.1                41.1
PUR2_HUMAN          29          Q           B4USW7_OTOGA        142            E           2qk4      A         26.2                26.2
PUR2_HUMAN          163         S           B4USW7_OTOGA        162            N           2qk4      A         41.1                41.1
PUR2_HUMAN          194         D           B4USW7_OTOGA        69             E           2qk4      A         82.9                82.9
PUR2_HUMAN          211         P           B4USW7_OTOGA        166            A           2qk4      A         37                  37
PUR2_HUMAN          268         P           B4USW7_OTOGA        33             S           2qk4      A         50.6                50.6
PUR2_HUMAN          312         V           B4USW7_OTOGA        68             L           2qk4      A         0.1                 0.1
PUR2_HUMAN          50          I           B0VXG8_CALJA        142            V           2qk4      A         19.8                19.8
PUR2_HUMAN          194         D           B0VXG8_CALJA        162            V           2qk4      A         82.9                82.9
PUR2_HUMAN          324         S           B0VXG8_CALJA        102            C           2qk4      A         21.2                21.2
PUR2_HUMAN          635         S           A9CB00_PAPAN        300            F           2v9y      B         94.5                94.5
PUR2_HUMAN          738         V           A9CB00_PAPAN        345            A           2v9y      B         0.4                 0.4
PUR2_HUMAN          491         S           B1MT64_CALMO        69             C           2v9y      B         51                  9.5
PUR2_HUMAN          604         R           B1MT64_CALMO        166            I           2v9y      B         43.4                43.4
PUR2_HUMAN          653         D           B1MT64_CALMO        33             E           2v9y      B         31.8                31.8
PUR2_HUMAN          756         H           B1MT64_CALMO        68             Q           2v9y      B         39.4                39.4
PUR2_HUMAN          775         R           B1MT64_CALMO        168            C           2v9y      B         23.4                23.4
PUR2_HUMAN          724         E           B4USW7_OTOGA        300            A           2v9y      B         34.5                34.5
PUR6_HUMAN          101         R           PUR6_PONAB          142            G           2h31      A         4.8                 4.8
PUR6_HUMAN          142         E           PUR6_PONAB          162            A           2h31      A         37.6                37.6
PUR6_HUMAN          156         L           PUR6_PONAB          102            V           2h31      A         53.1                53.1
PUR6_HUMAN          340         S           PUR6_PONAB          69             C           2h31      A         14.6                4.2
PUR6_HUMAN          359         V           PUR6_PONAB          166            A           2h31      A         72.8                27.7
PUR6_HUMAN          377         V           PUR6_PONAB          33             I           2h31      A         22.9                5.1
PUR6_HUMAN          394         S           PUR6_PONAB          68             N           2h31      A         67.8                42.2
PUR8_HUMAN          70          E           PUR8_MACFA          142            D           2j91      C         46.7                46.7
PUR8_HUMAN          228         E           PUR8_MACFA          162            D           2j91      B         56.3                56.3
PUR8_HUMAN          429         V           PUR8_MACFA          102            A           2vd6      D         73.5                73.5
PUR8_HUMAN          442         H           PUR8_MACFA          69             R           2j91      B         73.4                73.4
PUR8_HUMAN          166         T           Q4R8X9_MACFA        142            A           2j91      A         17.2                0.7
PVR_HUMAN           58          V           Q8HYS8_9PRIM        142            E           3uro      R         61.8                61.8
PYGM_HUMAN          418         A           B0CM64_PAPAN        142            T           1z8d      A         51.3                51.3
PYGM_HUMAN          624         V           B0CM64_PAPAN        162            I           1z8d      A         1.2                 1.2
PYGM_HUMAN          636         A           B0CM64_PAPAN        102            T           1z8d      A         42.1                42.1
PYGM_HUMAN          360         M           B1MTL3_CALMO        142            L           1z8d      A         12.4                12.4
PYGM_HUMAN          684         L           B1MTL3_CALMO        162            V           1z8d      A         1.3                 1.3
PYGM_HUMAN          720         D           B1MTL3_CALMO        102            E           1z8d      A         50.1                50.1
PYGM_HUMAN          742         V           B0KWK2_CALJA        142            I           1z8d      A         0.6                 0.6
PYGM_HUMAN          182         D           PYGM_MACFA          142            V           1z8d      A         32.8                21.8
PYGM_HUMAN          277         S           PYGM_MACFA          162            P           1z8d      A         5.8                 5.8
PYGM_HUMAN          654         A           PYGM_MACFA          102            S           1z8d      A         0                   0
PYGM_HUMAN          26          T           B5SNK7_OTOGA        142            A           1z8d      A         50.3                50.3
PYGM_HUMAN          125         E           B5SNK7_OTOGA        162            D           1z8d      A         47.9                47.9
PYGM_HUMAN          172         S           B5SNK7_OTOGA        102            C           1z8d      A         44.8                44.8
PYGM_HUMAN          206         H           B5SNK7_OTOGA        69             R           1z8d      A         40                  40
PYGM_HUMAN          393         L           B5SNK7_OTOGA        166            M           1z8d      A         0.3                 0.3
PYGM_HUMAN          465         K           B5SNK7_OTOGA        33             R           1z8d      A         21.9                21.9
PYGM_HUMAN          547         A           B5SNK7_OTOGA        68             S           1z8d      A         3.7                 3.7
PYGM_HUMAN          566         I           B5SNK7_OTOGA        168            V           1z8d      A         0                   0
PYGM_HUMAN          593         R           B5SNK7_OTOGA        221            K           1z8d      A         49                  49
PYGM_HUMAN          636         A           B5SNK7_OTOGA        300            V           1z8d      A         42.1                42.1
QOR_HUMAN           25          R           QOR_PONAB           142            Q           1yb5      B         38                  38
QOR_HUMAN           38          V           QOR_PONAB           162            A           1yb5      A         0                   0
QOR_HUMAN           82          D           QOR_PONAB           102            G           1yb5      A         100.5               100.5
QOR_HUMAN           176         I           QOR_PONAB           166            V           1yb5      B         0                   0
QOR_HUMAN           220         I           QOR_PONAB           33             V           1yb5      A         0                   0
QOR_HUMAN           231         S           QOR_PONAB           68             N           1yb5      A         29.5                29.5
QOR_HUMAN           242         R           QOR_PONAB           168            Q           1yb5      A         12.8                12.8
QOR_HUMAN           271         L           QOR_PONAB           221            V           1yb5      A         5.5                 5.5
RAC1_HUMAN          55          L           Q5G7L4_MACFA        142            F           1foe      B         0                   0
RAGP1_HUMAN         488         M           Q5R4P2_PONAB        102            T           2io3      C         60.7                53.2
RAGP1_HUMAN         455         V           Q95LM9_MACFA        33             M           2io3      C         51.3                51.3
RAGP1_HUMAN         563         V           Q95LM9_MACFA        68             I           2grp      B         0                   0
RASA1_HUMAN         846         T           Q5RCK2_PONAB        102            A           1wq1      G         53.7                53.7
RASA1_HUMAN         868         P           Q5RCK2_PONAB        69             S           1wer      A         54.1                54.1
RASK_HUMAN          107         E           Q2PG58_MACFA        142            D           3gft      A         82.5                82.5
RASK_HUMAN          151         R           Q2PG58_MACFA        162            G           3gft      A         22.3                22.3
RASN_HUMAN          78          F           RASN_PONAB          142            L           3con      A         0                   0
RBG1L_HUMAN         657         R           RBG1L_PONAB         166            K           3hzj      B         22                  22
RBG1L_HUMAN         783         T           RBG1L_PONAB         33             I           3hzj      B         72.5                72.5
RBM12_HUMAN         581         N           B5FW55_OTOGA        166            S           2cpy      A         91.6                91.6
RBM12_HUMAN         618         V           B5FW55_OTOGA        33             I           2cpy      A         34.7                34.7
RBM12_HUMAN         540         N           B0KWM4_CALJA        102            S           2cpy      A         88.2                88.2
RBM12_HUMAN         316         M           B5FW55_OTOGA        102            T           2dnn      A         54.3                54.3
RB_HUMAN            180         S           Q9BDQ3_PANTR        142            L           2qdj      A         102.8               47.4
RECQ1_HUMAN         120         S           RECQ1_PONAB         162            G           2v1x      B         19.5                19.5
RECQ1_HUMAN         335         Q           RECQ1_PONAB         102            R           2v1x      A         51.6                51.6
RECQ1_HUMAN         456         V           RECQ1_PONAB         69             L           2wwy      B         20.8                20.8
REL2_HUMAN          29          E           B1AAP5_PANTR        142            D           6rlx      D         76.4                45.2
REL2_HUMAN          49          M           REL2_PANTR          142            K           6rlx      B         61.2                58.6
RENI_HUMAN          214         I           RENI_MACFA          162            L           2v0z      O         11.6                11.6
RENI_HUMAN          270         Q           RENI_MACMU          142            P           2v0z      O         33.5                33.5
RENI_HUMAN          162         I           RENI_CALJA          142            V           1bim      A         19.7                19.7
RENI_HUMAN          173         M           RENI_CALJA          162            T           2g1o      A         18.1                18.1
RENI_HUMAN          396         R           RENI_CALJA          102            G           2v13      A         29.9                29.9
RENI_HUMAN          235         S           RENI_MACFA          102            A           2il2      B         44.2                6.3
RENI_HUMAN          68          T           RENI_MACFA          142            A           3d91      B         34.2                34.2
RENT1_HUMAN         833         E           Q4R4A7_MACFA        142            K           2xzp      A         8.5                 8.5
RET_HUMAN           45          A           Q8MJ62_PANTR        142            P           2x2u      A         46.4                46.4
RET_HUMAN           57          R           Q8MJ61_9PRIM        142            Q           2x2u      A         29.7                29.7
REV1_HUMAN          551         Q           REV1_PONAB          69             R           3gqc      C         41                  41
REV1_HUMAN          605         A           REV1_PONAB          166            T           3gqc      C         17.1                17.1
REV1_HUMAN          630         Y           Q5RB38_PONAB        142            D           3gqc      C         23.6                23.6
RFA1_HUMAN          80          H           RFA1_PONAB          142            N           2b3g      A         33.1                33.1
RFA1_HUMAN          107         A           RFA1_PONAB          162            V           2b29      A         45.3                45.3
RFA1_HUMAN          219         G           RFA1_PONAB          69             E           1fgu      A         7.6                 7.6
RFA2_HUMAN          83          A           B0KWC8_CALJA        162            T           2z6k      B         15.5                15.5
RFA2_HUMAN          100         A           B0KWC8_CALJA        102            P           2pi2      C         66.5                25.2
RFA2_HUMAN          157         T           B0KWC8_CALJA        166            A           1l1o      B         44.1                0
RFA2_HUMAN          113         T           RFA2_PONAB          142            A           2pqa      C         92.3                92.3
RFX5_HUMAN          73          T           A9X1A1_PAPAN        162            S           2kw3      A         52.6                52.6
RFX5_HUMAN          85          S           Q4R8Y6_MACFA        142            G           2kw3      A         83.1                43.5
RHCG_HUMAN          21          I           RHCG_PANTR          142            V           3hd6      A         35.5                35.5
RHCG_HUMAN          115         D           RHCG_PANTR          102            G           3hd6      A         92                  92
RHCG_HUMAN          267         I           RHCG_MACMU          162            V           3hd6      A         19.4                12.6
RHCG_HUMAN          296         A           RHCG_MACMU          102            T           3hd6      A         0                   0
RHCG_HUMAN          312         V           RHCG_MACMU          69             I           3hd6      A         40.6                40.6
RHCG_HUMAN          287         L           RHCG_PONAB          142            P           3hd6      A         0.1                 0.1
RHCG_HUMAN          309         I           RHCG_PONAB          162            V           3hd6      A         9.1                 9.1
RHG04_HUMAN         791         M           A9CB49_PAPAN        300            V           2epd      A         44.5                44.5
RHG09_HUMAN         408         I           Q4R3S7_MACFA        142            V           2p0f      A         72.3                72.3
RHOC_HUMAN          43          I           RHOA_PONAB          142            V           1z2c      A         51                  51
RIMS1_HUMAN         611         D           Q4JGY4_MACMU        33             E           2css      A         103.6               103.6
RINI_HUMAN          82          T           RINI_PANTR          142            S           2q4g      Y         18.8                18.8
RINI_HUMAN          341         R           RINI_PANTR          162            K           1a4y      D         50.5                27.3
RINI_HUMAN          359         R           RINI_PANTR          102            Q           1a4y      D         14.9                14.9
RIR2B_HUMAN         196         V           RIR2B_MACFA         142            I           2vux      A         0                   0
RIR2B_HUMAN         260         K           RIR2B_MACFA         162            Q           3hf1      B         54.8                54.8
RIR2B_HUMAN         302         V           RIR2B_MACFA         102            I           2vux      A         34.9                34.9
RN5A_HUMAN          39          D           Q5RAY3_PONAB        142            A           1wdy      A         78.5                78.5
RN5A_HUMAN          109         K           Q5RAY3_PONAB        162            E           1wdy      A         46.7                46.7
RN5A_HUMAN          178         K           Q5RAY3_PONAB        102            E           1wdy      A         52.1                52.1
RN5A_HUMAN          121         C           A4LAA9_MACMU        142            S           1wdy      A         34.5                34.5
RNAS4_HUMAN         125         I           RNAS4_PANTR         142            M           2rnf      A         55.4                55.4
RNAS4_HUMAN         49          S           RNAS4_PONAB         142            N           2rnf      A         43.3                43.3
RNAS4_HUMAN         97          M           RNAS4_PONAB         162            T           1rnf      A         56.3                56.3
RNAS4_HUMAN         79          W           Q9TV30_SAGOE        142            R           2rnf      A         70.6                70.6
RNAS4_HUMAN         30          D           Q4R7N1_MACFA        142            N           1rnf      A         74.4                74.4
RNF17_HUMAN         1015        E           RNF17_MACFA         221            Q           2eqk      A         53.8                53.8
RPGP1_HUMAN         77          T           Q5R6B3_PONAB        142            A           1srq      C         137.2               137.2
RPGP1_HUMAN         107         A           Q5R6B3_PONAB        162            T           3brw      B         90.6                90.6
RPGP1_HUMAN         164         V           Q5R6B3_PONAB        102            A           3brw      B         0.5                 0.5
RPGP1_HUMAN         229         Q           Q5R6B3_PONAB        69             R           3brw      B         67.3                67.3
RTN4_HUMAN          1058        K           Q7PCJ7_MACFA        142            R           2g31      A         68.3                68.3
RXRA_HUMAN          225         S           Q2PFT8_MACFA        142            G           1fby      A         56.9                56.9
RXRA_HUMAN          278         T           Q2PFT8_MACFA        162            M           3fal      C         6.2                 6.2
RXRA_HUMAN          442         I           Q2PFT8_MACFA        102            T           1xvp      C         62.9                2.2
RXRA_HUMAN          406         H           A6MKC2_CALJA        142            Q           3dzu      A         63.9                63.9
S14L2_HUMAN         11          R           Q5REK6_PONAB        142            K           1o6u      A         83.9                83.9
S14L2_HUMAN         266         R           Q5REK6_PONAB        162            K           1olm      A         79                  79
SAHH_HUMAN          38          R           SAHH_MACFA          142            Q           1a7a      B         55.5                55.5
SAHH_HUMAN          69          T           SAHH_MACFA          162            A           1a7a      A         26.2                26.2
SAHH_HUMAN          148         P           SAHH_MACFA          102            S           3nj4      D         87                  87
SAHH_HUMAN          279         I           SAHH_MACFA          69             V           3nj4      A         58.7                10.3
SAHH_HUMAN          421         C           SAHH_MACFA          166            R           3nj4      D         25.5                25.5
SAP3_HUMAN          110         H           SAP3_MACFA          142            D           1tjj      B         54.9                15.9
SAP3_HUMAN          156         D           SAP3_MACFA          162            H           2af9      A         52.6                52.6
SAP_HUMAN           353         L           Q5R4U7_PONAB        142            P           2z9a      A         48.2                12.2
SAP_HUMAN           341         A           Q4R590_MACFA        102            T           2gtg      A         11.7                11.7
SAP_HUMAN           374         E           Q4R590_MACFA        69             Q           1m12      A         69.3                69.3
SAP_HUMAN           386         H           Q4R590_MACFA        166            R           1sn6      A         56.9                56.9
SAP_HUMAN           240         I           Q4R590_MACFA        162            M           1n69      A         55.6                11.4
SC23A_HUMAN         51          L           SC23A_PONAB         142            S           2nut      A         23.8                23.8
SC23A_HUMAN         114         F           Q5R5U8_PONAB        142            V           3egd      A         17.4                17.4
SC23A_HUMAN         411         S           Q5R5U8_PONAB        162            P           3egx      A         11.9                11.9
SC24C_HUMAN         349         V           Q5R5N0_PONAB        102            A           3eh2      A         59.1                59.1
SC24C_HUMAN         439         I           Q5R5N0_PONAB        69             V           3eh2      A         22.9                22.9
SC24C_HUMAN         599         T           Q5R5N0_PONAB        166            S           3eh2      A         37.8                37.8
SC24C_HUMAN         725         S           Q5R5N0_PONAB        33             C           3eh2      A         51.2                51.2
SC24C_HUMAN         802         E           Q5R5N0_PONAB        68             D           3eh2      A         92.8                92.8
SC24C_HUMAN         872         I           Q5R5N0_PONAB        168            V           3eh2      A         16.9                16.9
SC24C_HUMAN         941         T           Q5R5N0_PONAB        221            A           3eh2      A         31.7                31.7
SC24C_HUMAN         959         V           Q5R5N0_PONAB        300            I           3eh2      A         54.6                54.6
SC24C_HUMAN         997         V           Q5R5N0_PONAB        345            I           3eh2      A         9.1                 9.1
SCML2_HUMAN         227         A           A2T7B7_PANTR        142            V           2vyt      A         24                  24
SCML2_HUMAN         65          V           A2D5C3_HYLKL        142            A           2biv      A         63.4                63.4
SCML2_HUMAN         81          C           A1YGG5_PANPA        142            S           2biv      A         0                   0
SCML2_HUMAN         174         V           A1YF70_9PRIM        142            M           2biv      A         62.1                62.1
SEC13_HUMAN         250         S           A6MLE6_CALJA        142            G           3bg0      A         36.6                36.6
SERA_HUMAN          93          I           SERA_MACFA          142            V           2g76      A         5.8                 5.8
SERA_HUMAN          269         D           SERA_PONAB          142            G           2g76      A         60.6                60.6
SERA_HUMAN          62          D           Q5RF12_PONAB        142            N           2g76      A         67.3                67.3
SERA_HUMAN          110         T           Q5RF12_PONAB        162            A           2g76      A         0.1                 0.1
SERA_HUMAN          162         T           Q5RF12_PONAB        102            I           2g76      A         42.5                37.4
SFTPD_HUMAN         280         L           SFTPD_MACMU         69             V           1b08      C         30.2                17.8
SFTPD_HUMAN         320         T           SFTPD_MACMU         166            M           2ggu      B         39.4                39.4
SGK1_HUMAN          337         T           SGK1_MACFA          142            M           2r5t      A         75.5                75.5
[truncated: 84,378 more chars]
