# Supplementary material for: The Role of Balanced Training and Testing Data Sets for Binary Classifiers in Bioinformatics
Source: PLoS One. 2013 Jul 9;8(7):e67863. doi: 10.1371/journal.pone.0067863 (PMC3706434; doi:10.1371/journal.pone.0067863)
Supplement: Data S1 — (ZIP) [file pone.0067863.s001.zip › SupplementalData/PrimateMutStr_new.txt]

Uniprot_Human Res_number_Human Wildtype    Uniprot_Primate Res_number_primate Mutant      PDBID   ChainID   Monomer_surface      BA_surface
1433E_HUMAN         170         R           Q4R7F9_MACFA        142            H           2br9      A         17.8                17.8
1433F_HUMAN         69          K           Q4R5L9_MACFA        142            E           2c63      C         27.1                27.1
1433F_HUMAN         166         Q           Q4R5L9_MACFA        162            R           2c74      B         48.5                48.5
1433F_HUMAN         102         S           B5FW73_OTOGA        142            A           2c74      A         36.8                36.8
1A01_HUMAN          48          A           Q95HG7_PONPY        142            T           3bo8      A         0.8                 0.8
1A01_HUMAN          140         D           Q9MXK9_PANTR        142            Y           1w72      A         12.9                1.2
1A01_HUMAN          161         D           Q9MXM5_PANTR        142            A           1w72      A         37.7                37.7
1A01_HUMAN          54          D           Q9MXK6_PANTR        142            N           1w72      A         34.8                34.8
1A01_HUMAN          152         E           Q95HG6_PONPY        162            G           3bo8      A         72.1                72.1
1A01_HUMAN          236         E           Q9MXM5_PANTR        162            V           1w72      A         75.9                75.9
1A01_HUMAN          256         E           Q198I1_PANTR        142            K           1w72      A         86                  33.9
1A01_HUMAN          277         E           1A01_PONPY          142            K           3bo8      A         31.2                31.2
1A01_HUMAN          277         E           1A03_GORGO          142            Q           3bo8      A         31.2                31.2
1A01_HUMAN          232         F           Q95HG6_PONPY        102            I           1w72      A         0                   0
1A01_HUMAN          33          F           Q0ZA18_PANTR        142            S           1w72      A         1.1                 0.2
1A01_HUMAN          33          F           Q198H9_PANTR        142            Y           1w72      A         1.1                 0.2
1A01_HUMAN          289         G           1A02_GORGO          162            S           3bo8      A         18.2                18.2
1A01_HUMAN          221         H           Q0ZA18_PANTR        69             R           1w72      A         71.1                71.1
1A01_HUMAN          168         K           Q0ZA18_PANTR        102            Q           1w72      A         29                  29
1A01_HUMAN          292         K           1A01_PONPY          162            E           1w72      A         74.3                74.3
1A01_HUMAN          68          K           Q0ZA18_PANTR        162            R           1w72      A         43.3                43.3
1A01_HUMAN          129         P           Q198H9_PANTR        162            S           1w72      A         70.5                70.5
1A01_HUMAN          135         R           Q95HG7_PONPY        162            H           1w72      A         32.9                32.9
1A01_HUMAN          243         R           Q9MXM7_PANTR        142            Q           3bo8      A         36.4                36.4
1A01_HUMAN          35          S           Q95HG6_PONPY        142            A           3bo8      A         1.3                 1.3
1A01_HUMAN          206         T           Q198H9_PANTR        102            A           1w72      A         38.2                38.2
1A01_HUMAN          282         T           Q199C1_PANTR        142            I           1w72      A         5.6                 5.6
1A02_HUMAN          217         A           1A01_PONPY          142            P           3mrn      A         38.5                38.5
1A02_HUMAN          48          A           Q95HG6_PONPY        162            T           1b0r      A         0.1                 0
1A02_HUMAN          73          A           Q95HG4_PONPY        142            T           1hhk      D         1.9                 1.9
1A02_HUMAN          54          D           Q9MXK7_PANTR        142            N           3fqu      A         27.8                27.8
1A02_HUMAN          256         E           Q198I1_PANTR        142            K           1jht      A         87                  30.4
1A02_HUMAN          33          F           Q9MXK9_PANTR        142            S           1akj      A         3                   0
1A02_HUMAN          33          F           Q198H9_PANTR        142            Y           1akj      A         3                   0
1A02_HUMAN          289         G           1A02_GORGO          102            S           2x4s      A         15.3                15.3
1A02_HUMAN          80          G           1A02_GORGO          142            E           1hhg      D         23.2                23.2
1A02_HUMAN          151         K           Q198H9_PANTR        162            N           1hla      A         26.7                26.7
1A02_HUMAN          292         K           1A01_GORGO          102            E           3fqu      A         30.9                30.9
1A02_HUMAN          291         P           Q9MXK7_PANTR        162            L           1hla      A         51.6                51.6
1A02_HUMAN          277         Q           Q198H9_PANTR        166            E           3bh9      A         37.5                1.5
1A02_HUMAN          277         Q           1A01_PONPY          162            K           3bh9      A         37.5                1.5
1A02_HUMAN          67          Q           Q95HG6_PONPY        102            P           3d3v      A         45                  21.7
1A02_HUMAN          205         R           1A03_GORGO          142            L           3qeq      A         22.7                22.7
1A02_HUMAN          243         R           Q9MXM7_PANTR        142            Q           1hla      A         14.2                14.2
1A02_HUMAN          231         S           Q198H9_PANTR        69             G           1p7q      A         28.6                11.4
1A02_HUMAN          35          S           Q95HG6_PONPY        142            A           2gtw      D         0                   0
1A02_HUMAN          187         T           1A03_PANTR          142            R           1lp9      H         44                  0
1A02_HUMAN          224         T           1A01_GORGO          162            I           3ft4      A         6.6                 6.6
1A02_HUMAN          195         Y           1A01_GORGO          142            H           1hhg      D         2.2                 0
1A03_HUMAN          114         A           Q198H9_PANTR        102            D           2xpg      A         72                  72
1A03_HUMAN          149         A           Q95411_HYLLA        142            S           2xpg      A         24.1                24.1
1A03_HUMAN          48          A           Q95HG7_PONPY        142            T           2xpg      A         1.1                 1.1
1A03_HUMAN          73          A           Q95HG4_PONPY        142            T           2xpg      A         8.5                 8.5
1A03_HUMAN          140         D           Q9MXK9_PANTR        142            Y           2xpg      A         12                  1.1
1A03_HUMAN          161         D           1A03_PANTR          142            A           2xpg      A         38.9                38.9
1A03_HUMAN          185         D           1A03_GORGO          162            E           2xpg      A         37                  37
1A03_HUMAN          54          D           Q9MXK7_PANTR        142            N           2xpg      A         36.6                36.6
1A03_HUMAN          152         E           Q95HG6_PONPY        102            G           2xpg      A         77.4                77.4
1A03_HUMAN          236         E           1A03_PANTR          162            V           2xpg      A         85.1                85.1
1A03_HUMAN          256         E           Q198I1_PANTR        142            K           2xpg      A         50.6                28.3
1A03_HUMAN          277         E           1A01_PONPY          142            K           2xpg      A         29.9                29.9
1A03_HUMAN          277         E           1A03_GORGO          102            Q           2xpg      A         29.9                29.9
1A03_HUMAN          232         F           Q95HG6_PONPY        69             I           2xpg      A         0                   0
1A03_HUMAN          33          F           1A04_PANTR          142            S           2xpg      A         4.8                 0.6
1A03_HUMAN          33          F           Q198H9_PANTR        142            Y           2xpg      A         4.8                 0.6
1A03_HUMAN          289         G           1A02_GORGO          102            S           2xpg      A         15.9                15.9
1A03_HUMAN          221         H           1A04_PANTR          162            R           2xpg      A         78.9                78.9
1A03_HUMAN          121         I           1A02_GORGO          162            K           2xpg      A         4.4                 1.4
1A03_HUMAN          218         I           Q95411_HYLLA        162            V           2xpg      A         59.7                59.7
1A03_HUMAN          168         K           Q9MXI4_PANTR        142            Q           2xpg      A         26.5                26.5
1A03_HUMAN          292         K           1A01_PONPY          162            E           2xpg      A         75.4                75.4
1A03_HUMAN          162         M           Q95410_HYLLA        142            V           2xpg      A         79.6                79.6
1A03_HUMAN          165         Q           1A01_GORGO          142            E           2xpg      A         40.4                40.4
1A03_HUMAN          67          Q           Q95HG6_PONPY        162            P           2xpg      A         40.6                40.6
1A03_HUMAN          138         R           1A03_GORGO          142            Q           2xpg      A         16.7                8.1
1A03_HUMAN          243         R           Q9MXM7_PANTR        142            Q           2xpg      A         18.6                18.6
1A03_HUMAN          129         S           Q95HG4_PONPY        162            P           2xpg      A         83.7                83.7
1A03_HUMAN          35          S           Q95HG6_PONPY        142            A           2xpg      A         1.4                 1.4
1A03_HUMAN          95          S           Q198H9_PANTR        162            A           2xpg      A         11.7                11.7
1A03_HUMAN          206         T           Q198H9_PANTR        69             A           2xpg      A         48.5                48.5
1A03_HUMAN          282         T           Q199C1_PANTR        142            I           2xpg      A         5.9                 5.9
1A11_HUMAN          149         A           Q95411_HYLLA        162            S           1x7q      A         20.3                20.3
1A11_HUMAN          48          A           Q95HG7_PONPY        142            T           1qvo      D         0.5                 0.5
1A11_HUMAN          73          A           Q95HG4_PONPY        142            T           2hn7      A         4.2                 4.2
1A11_HUMAN          140         D           Q9MXK9_PANTR        142            Y           1q94      D         10.5                1
1A11_HUMAN          161         D           1A03_PANTR          142            A           1qvo      D         32.5                32.5
1A11_HUMAN          54          D           Q9MXK7_PANTR        142            N           1qvo      D         37.4                37.4
1A11_HUMAN          152         E           Q95HG6_PONPY        162            G           1x7q      A         62.7                62.7
1A11_HUMAN          236         E           1A03_PANTR          102            V           2hn7      A         76.4                76.4
1A11_HUMAN          256         E           Q198I1_PANTR        142            K           1q94      D         86.5                34.7
1A11_HUMAN          277         E           1A01_PONPY          142            K           2hn7      A         30.6                30.6
1A11_HUMAN          277         E           1A03_GORGO          142            Q           2hn7      A         30.6                30.6
1A11_HUMAN          232         F           Q95HG6_PONPY        102            I           1q94      D         0                   0
1A11_HUMAN          289         G           1A02_GORGO          162            S           1q94      D         21.2                21.2
1A11_HUMAN          221         H           1A04_PANTR          102            R           1qvo      D         67.7                67.7
1A11_HUMAN          218         I           Q95411_HYLLA        102            V           2hn7      A         55.1                55.1
1A11_HUMAN          168         K           1A04_PANTR          162            Q           1qvo      D         21.3                21.3
1A11_HUMAN          292         K           1A01_PONPY          162            E           1q94      D         68                  68
1A11_HUMAN          162         M           Q95410_HYLLA        142            V           1x7q      A         69.3                69.3
1A11_HUMAN          129         P           Q198H9_PANTR        162            S           1q94      D         79.1                79.1
1A11_HUMAN          165         Q           1A01_GORGO          142            E           1x7q      A         28.7                28.7
1A11_HUMAN          180         Q           1A03_PANTR          162            L           1x7q      A         16.1                0.6
1A11_HUMAN          67          Q           Q95HG6_PONPY        142            P           1x7q      A         39.1                39.1
1A11_HUMAN          135         R           Q95HG7_PONPY        162            H           2hn7      A         36.6                36.6
1A11_HUMAN          187         R           Q9MXI8_PANTR        142            T           1x7q      A         47.3                32.1
1A11_HUMAN          243         R           Q9MXM7_PANTR        142            Q           1q94      D         26.7                26.7
1A11_HUMAN          95          S           Q198H9_PANTR        142            A           1q94      D         6.2                 6.2
1A11_HUMAN          206         T           Q198H9_PANTR        102            A           1x7q      A         39.4                39.4
1A11_HUMAN          282         T           Q199C1_PANTR        142            I           1q94      D         5.3                 5.3
1A11_HUMAN          127         V           Q95411_HYLLA        142            M           1q94      D         0.1                 0.1
1A11_HUMAN          191         W           Q0ZA18_PANTR        142            S           1x7q      A         25.4                13.1
1A11_HUMAN          33          Y           Q9TPL7_PANTR        142            F           1x7q      A         7                   1
1A11_HUMAN          33          Y           1A04_PANTR          142            S           1x7q      A         7                   1
1A24_HUMAN          54          D           Q30901_PANPA        142            N           3nfn      A         36.5                36.5
1A24_HUMAN          236         E           Q9MXM5_PANTR        142            V           3i6l      D         75.1                75.1
1A24_HUMAN          256         E           Q198I1_PANTR        142            K           3i6l      D         87.9                38.7
1A24_HUMAN          277         E           1A01_GORGO          162            Q           3i6l      D         30.4                30.4
1A24_HUMAN          289         G           1A02_GORGO          142            S           3i6l      D         21.2                21.2
1A24_HUMAN          138         H           Q9MXK9_PANTR        142            R           3nfn      A         10.7                0.5
1A24_HUMAN          221         H           Q9MXI8_PANTR        162            R           3nfn      A         60.4                60.4
1A24_HUMAN          151         K           Q9MXI8_PANTR        142            N           3i6l      D         43.5                43.5
1A24_HUMAN          168         K           Q9MXM7_PANTR        142            Q           3i6l      D         20.9                20.9
1A24_HUMAN          292         K           1A01_GORGO          102            E           2bck      A         72.4                72.4
1A24_HUMAN          291         P           Q30901_PANPA        102            L           3nfn      A         92                  92
1A24_HUMAN          165         Q           1A01_GORGO          142            E           3nfn      A         32.6                32.6
1A24_HUMAN          243         R           Q9MXM7_PANTR        162            Q           2bck      A         27.7                27.7
1A24_HUMAN          33          S           Q30900_PANPA        142            F           3nfn      A         3                   0.3
1A24_HUMAN          33          S           Q9MXI6_PANTR        142            Y           3nfn      A         3                   0.3
1A24_HUMAN          206         T           Q198H9_PANTR        142            A           3i6l      D         43.2                43.2
1A24_HUMAN          282         T           Q199C1_PANTR        142            I           3i6l      D         5.4                 5.4
1A24_HUMAN          176         V           Q9TPL7_PANTR        142            A           3nfn      A         18.2                1.2
1A68_HUMAN          217         A           1A01_PONPY          142            P           2hla      A         64.3                64.3
1A68_HUMAN          48          A           Q95HG7_PONPY        162            T           1hsb      A         0.7                 0.7
1A68_HUMAN          73          A           Q95HG4_PONPY        142            T           2hla      A         5.3                 5.3
1A68_HUMAN          140         D           Q9MXK9_PANTR        142            Y           1tmc      A         16                  5.5
1A68_HUMAN          54          D           Q9MXK7_PANTR        142            N           1hsb      A         37.1                37.1
1A68_HUMAN          256         E           Q198I1_PANTR        142            K           1hsb      A         89.6                38
1A68_HUMAN          289         G           1A02_GORGO          162            S           1hsb      A         19.6                19.6
1A68_HUMAN          151         K           Q198H9_PANTR        142            N           1tmc      A         36.8                36.8
1A68_HUMAN          292         K           1A01_GORGO          33             E           2hla      A         73.6                73.6
1A68_HUMAN          121         M           1A02_GORGO          142            K           1hsb      A         8                   5.9
1A68_HUMAN          291         P           Q9MXK7_PANTR        162            L           1hsb      A         95                  95
1A68_HUMAN          67          Q           Q95426_PONPY        142            P           1tmc      A         40.2                40.2
1A68_HUMAN          94          Q           1A01_GORGO          142            H           1tmc      A         26.3                6.6
1A68_HUMAN          138         R           1A01_GORGO          162            Q           1tmc      A         2.8                 1.8
1A68_HUMAN          205         R           1A03_GORGO          142            L           2hla      A         49.5                49.5
1A68_HUMAN          243         R           Q9MXM7_PANTR        142            Q           2hla      A         44.6                44.6
1A68_HUMAN          231         S           Q198H9_PANTR        102            G           2hla      A         29.4                29.4
1A68_HUMAN          187         T           Q9MXI4_PANTR        142            R           1hsb      A         43.3                35.2
1A68_HUMAN          224         T           1A01_GORGO          69             I           1hsb      A         11.1                11.1
1A68_HUMAN          269         V           1A01_GORGO          166            A           2hla      A         3.9                 3.9
1A68_HUMAN          195         Y           1A01_GORGO          102            H           1hsb      A         2.1                 0.3
1A68_HUMAN          33          Y           Q95HG7_PONPY        142            F           1hsb      A         6                   2.3
1A68_HUMAN          33          Y           1A04_PANTR          142            S           1hsb      A         6                   2.3
1B08_HUMAN          251         D           Q9XRY2_PONPY        162            E           1m05      C         64.1                64.1
1B08_HUMAN          33          D           Q9MXL8_PANTR        142            Y           1agc      A         4.4                 0
1B08_HUMAN          277         E           Q9MXH3_PANTR        142            Q           1agc      A         27                  27
1B08_HUMAN          231         G           Q9MWK1_9PRIM        142            A           1agd      A         20.1                20.1
1B08_HUMAN          76          I           Q9MXK4_PANTR        142            M           1agc      A         0                   0
1B08_HUMAN          76          I           Q9MXK3_PANTR        142            R           1agc      A         0                   0
1B08_HUMAN          292         K           Q9XRY2_PONPY        69             E           1m05      C         30.1                30.1
1B08_HUMAN          36          M           1B01_GORGO          142            V           3ffc      F         27.2                3.3
1B08_HUMAN          279         Q           1B01_GORGO          69             E           1age      A         49.6                49.6
1B08_HUMAN          155         R           Q9XRY2_PONPY        142            S           1mi5      A         57.9                57.9
1B08_HUMAN          263         R           Q9XRY2_PONPY        102            G           1agc      A         25.1                25.1
1B08_HUMAN          59          R           1B02_PANTR          142            W           3ffc      F         23.7                0.4
1B08_HUMAN          121         S           Q9MXC8_PANTR        142            R           1age      A         4.3                 0
1B08_HUMAN          48          S           Q9MXL8_PANTR        162            A           3ffc      A         6.1                 0.1
1B08_HUMAN          48          S           1B01_GORGO          162            T           3ffc      A         6.1                 0.1
1B15_HUMAN          35          A           Q9XRY2_PONPY        142            G           3c9n      A         0.5                 0.5
1B15_HUMAN          48          A           Q9MXI3_PANTR        142            S           1xr8      A         1                   0
1B15_HUMAN          48          A           1B01_GORGO          142            T           1xr8      A         1                   0
1B15_HUMAN          70          A           1B01_GORGO          162            E           1xr8      A         16.5                16.5
1B15_HUMAN          251         D           Q9XRY2_PONPY        162            E           1xr8      A         71.4                71.4
1B15_HUMAN          152         E           Q9MXI2_PANTR        142            K           3c9n      A         63.2                63.2
1B15_HUMAN          152         E           Q9MXI3_PANTR        102            Q           3c9n      A         63.2                63.2
1B15_HUMAN          176         E           Q9MXM2_PANTR        142            V           1xr8      A         24.1                3.1
1B15_HUMAN          277         E           Q9MXH4_PANTR        69             Q           1xr9      A         26.3                26.3
1B15_HUMAN          87          E           Q9MXH4_PANTR        102            Q           1xr8      A         11.2                0.6
1B15_HUMAN          231         G           Q9MWK2_9PRIM        162            A           3c9n      A         21.7                21.7
1B15_HUMAN          200         K           Q9MWK2_9PRIM        142            R           1xr8      A         45                  45
1B15_HUMAN          292         K           Q9MXH4_PANTR        166            E           3c9n      A         75.5                75.5
1B15_HUMAN          279         Q           1B01_GORGO          69             E           1xr8      A         51.7                51.7
1B15_HUMAN          121         R           Q9MXM0_PANTR        142            T           3c9n      A         12.8                2
1B15_HUMAN          263         R           1B01_GORGO          102            G           1xr8      A         25.9                25.9
1B15_HUMAN          41          R           Q95530_PANTR        142            G           1xr8      A         67.4                62.8
1B15_HUMAN          59          R           Q9MXH4_PANTR        162            W           1xr9      A         35                  21.6
1B15_HUMAN          95          T           Q9MXI3_PANTR        162            A           3c9n      A         5.4                 5.4
1B18_HUMAN          251         D           Q9XRY2_PONPY        142            E           1ogt      A         68.7                68.7
1B18_HUMAN          152         E           Q9MXI2_PANTR        142            K           1ogt      A         58.6                58.6
1B18_HUMAN          152         E           Q198H5_PANTR        142            Q           1ogt      A         58.6                58.6
1B18_HUMAN          277         E           Q9MXH3_PANTR        162            Q           1ogt      A         32.8                32.8
1B18_HUMAN          231         G           Q9MWK1_9PRIM        142            A           1ogt      A         22.8                22.8
1B18_HUMAN          54          G           Q9MXK4_PANTR        162            D           1ogt      A         39                  39
1B18_HUMAN          195         H           Q9MXI2_PANTR        102            Y           1ogt      A         2.3                 0.3
1B18_HUMAN          33          H           Q9MXK4_PANTR        142            Y           1ogt      A         8.6                 2.8
1B18_HUMAN          292         K           Q9MXH3_PANTR        102            E           1ogt      A         79.4                79.4
1B18_HUMAN          180         L           Q9MXK4_PANTR        69             R           1ogt      A         16.6                0.2
1B18_HUMAN          279         Q           1B01_GORGO          69             E           1ogt      A         53.8                53.8
1B18_HUMAN          121         R           Q9MXK4_PANTR        102            S           1ogt      A         7.1                 1
1B18_HUMAN          121         R           Q9MXM0_PANTR        142            T           1ogt      A         7.1                 1
1B18_HUMAN          263         R           1B01_GORGO          102            G           1ogt      A         23                  23
1B18_HUMAN          69          T           1B01_GORGO          142            M           1ogt      A         5.9                 2.7
1B18_HUMAN          176         V           Q9TPL5_PANTR        142            A           1ogt      A         20.8                0
1B18_HUMAN          176         V           1B01_GORGO          162            E           1ogt      A         20.8                0
1B27_HUMAN          269         A           Q95412_HYLLA        142            V           1hsa      D         0                   0
1B27_HUMAN          152         E           Q9MXK1_PANTR        142            K           1uxs      A         58.4                58.4
1B27_HUMAN          152         E           Q198H5_PANTR        142            Q           1uxs      A         58.4                58.4
1B27_HUMAN          277         E           Q9MXH5_PANTR        166            Q           1k5n      A         14.5                14.5
1B27_HUMAN          231         G           Q9MWK1_9PRIM        102            A           1w0v      A         18.9                18.9
1B27_HUMAN          138         H           Q9MXH5_PANTR        69             Y           3dtx      A         11.9                0.2
1B27_HUMAN          33          H           Q9MXH5_PANTR        142            Y           2bst      A         5.9                 0.8
1B27_HUMAN          76          I           Q9MXH5_PANTR        162            M           1hsa      D         0                   0
1B27_HUMAN          200         K           Q9MWK1_9PRIM        162            R           3lv3      A         46.9                46.9
1B27_HUMAN          292         K           Q9MXH5_PANTR        33             E           3czf      A         69.6                69.6
1B27_HUMAN          56          L           1B01_GORGO          142            Q           1w0v      A         29.2                23.9
1B27_HUMAN          121         N           Q9MXK4_PANTR        142            S           1uxs      A         4.3                 0.5
1B27_HUMAN          121         N           Q9MXH5_PANTR        102            T           1uxs      A         4.3                 0.5
1B27_HUMAN          279         Q           1B01_GORGO          33             E           2bst      A         44.6                44.6
1B27_HUMAN          263         R           1B01_GORGO          166            G           3dtx      A         26                  26
1B27_HUMAN          155         S           Q198H7_PANTR        142            R           1hsa      D         44.4                44.4
1B27_HUMAN          176         V           Q9TPL5_PANTR        142            A           1of2      A         21.2                0
1B27_HUMAN          176         V           1B01_GORGO          102            E           1of2      A         21.2                0
1B35_HUMAN          35          A           Q9XRY2_PONPY        142            G           1a9b      D         0.6                 0.6
1B35_HUMAN          48          A           1B02_PANTR          142            S           3bw9      A         0.2                 0.2
1B35_HUMAN          48          A           1B01_GORGO          142            T           3bw9      A         0.2                 0.2
1B35_HUMAN          251         D           Q9XRY2_PONPY        162            E           3mv9      A         57.5                57.5
1B35_HUMAN          152         E           Q9MXI2_PANTR        142            K           1a9b      D         59.7                59.7
1B35_HUMAN          152         E           Q198H5_PANTR        142            Q           1a9b      D         59.7                59.7
1B35_HUMAN          277         E           Q9MXH4_PANTR        142            Q           3kxf      A         22.9                22.9
1B35_HUMAN          231         G           Q9MWK1_9PRIM        162            A           1a9b      D         18.7                18.7
1B35_HUMAN          27          H           Q9MXK1_PANTR        142            Q           3mv8      A         11.3                11.3
1B35_HUMAN          200         K           Q9MWK1_9PRIM        142            R           1a9b      D         38.8                38.8
1B35_HUMAN          292         K           Q9MXH4_PANTR        162            E           2ak4      A         43.6                43.6
1B35_HUMAN          180         L           Q9MXC8_PANTR        142            H           3lkq      A         7.8                 0
1B35_HUMAN          180         L           Q9MXI1_PANTR        142            W           3lkq      A         7.8                 0
1B35_HUMAN          279         Q           1B01_GORGO          166            E           3mv7      A         32                  32
1B35_HUMAN          263         R           1B01_GORGO          69             G           2cik      A         26.1                26.1
1B35_HUMAN          41          R           Q95530_PANTR        142            G           1cg9      A         66.7                51.2
1B35_HUMAN          69          T           1B01_GORGO          162            M           3kxf      A         0.9                 0.9
1B35_HUMAN          176         V           Q9TPL5_PANTR        142            A           2cik      A         17.2                0
1B35_HUMAN          176         V           1B01_GORGO          102            E           2cik      A         17.2                0
1B35_HUMAN          218         V           Q9MXI2_PANTR        69             I           1a1n      A         51.8                51.8
1B41_HUMAN          35          A           Q9XRY3_PONPY        142            G           3ln5      A         0.4                 0.4
1B41_HUMAN          251         D           Q9XRY2_PONPY        142            E           3ln4      A         68.9                68.9
1B41_HUMAN          277         E           Q9MXH3_PANTR        142            Q           3ln4      A         27.6                27.6
1B41_HUMAN          87          E           Q9MXH4_PANTR        142            Q           3ln4      A         8.1                 0.4
1B41_HUMAN          245         G           Q9XRY3_PONPY        162            R           3ln5      A         66.6                66.6
1B41_HUMAN          33          H           Q9MXI2_PANTR        142            Y           3ln4      A         3.6                 0.4
1B41_HUMAN          292         K           Q9XRY2_PONPY        162            E           3ln5      A         69.9                69.9
1B41_HUMAN          279         Q           1B02_GORGO          102            E           3ln5      A         64.1                64.1
1B41_HUMAN          121         R           Q9MXI2_PANTR        162            T           3ln5      A         6.7                 1.4
1B41_HUMAN          155         R           1B02_GORGO          142            S           3ln4      A         72.4                72.4
1B41_HUMAN          263         R           1B02_GORGO          162            G           3ln4      A         27.4                27.4
1B41_HUMAN          95          T           1B02_PANTR          142            A           3ln5      A         6.3                 6.3
1B44_HUMAN          269         A           Q95412_HYLLA        142            V           1m6o      A         0                   0
1B44_HUMAN          138         D           Q9MXH5_PANTR        142            Y           3kpp      A         0.3                 0.2
1B44_HUMAN          140         D           Q9MXK1_PANTR        162            Y           3l3j      A         8                   0.7
1B44_HUMAN          152         E           Q9MXK1_PANTR        102            K           3kpo      A         61.8                61.8
1B44_HUMAN          152         E           Q198H5_PANTR        162            Q           3kpo      A         61.8                61.8
1B44_HUMAN          277         E           Q8MHG2_PANTR        162            Q           3kps      A         21.5                21.5
1B44_HUMAN          87          E           Q9MXH4_PANTR        142            Q           3kpr      A         12.8                0
1B44_HUMAN          27          H           Q9MXK1_PANTR        142            Q           3dx6      A         10                  10
1B44_HUMAN          292         K           Q8MHG2_PANTR        102            E           3l3k      A         30                  30
1B44_HUMAN          36          M           Q9TPL6_PANTR        142            V           3l3j      A         34.3                7.2
1B44_HUMAN          279         Q           1B01_GORGO          162            E           3l3g      A         45.1                45.1
1B44_HUMAN          263         R           1B01_GORGO          142            G           3l3k      A         26.1                26.1
1B44_HUMAN          155         S           Q198H7_PANTR        142            R           3kpq      A         50.4                50.4
1B44_HUMAN          191         S           Q9MXH1_PANTR        142            W           3dx7      A         7                   0
1B44_HUMAN          104         T           Q8MHG2_PANTR        142            I           3dx7      A         14.4                0.7
1B44_HUMAN          127         V           Q198H5_PANTR        142            M           3kpq      A         0.1                 0.1
1B44_HUMAN          223         V           Q198H5_PANTR        102            A           3l3g      A         2.5                 2.5
1B51_HUMAN          114         A           Q198H4_PANTR        142            D           1e28      A         75                  75
1B51_HUMAN          260         A           Q9MXJ9_PANTR        142            E           1e28      A         35                  1
1B51_HUMAN          269         A           Q95412_HYLLA        142            V           1e27      A         0                   0
1B51_HUMAN          48          A           Q9MWK2_9PRIM        142            S           1e27      A         0.7                 0.7
1B51_HUMAN          48          A           1B02_GORGO          142            T           1e27      A         0.7                 0.7
1B51_HUMAN          152         E           Q9MXK1_PANTR        162            K           1e27      A         62.6                62.6
1B51_HUMAN          152         E           Q198H5_PANTR        142            Q           1e27      A         62.6                62.6
1B51_HUMAN          176         E           Q9TPL5_PANTR        142            A           1e28      A         41                  19.9
1B51_HUMAN          176         E           Q9MXK1_PANTR        102            V           1e28      A         41                  19.9
1B51_HUMAN          277         E           Q198H3_PANTR        142            Q           1e27      A         31                  31
1B51_HUMAN          231         G           Q9MWK2_9PRIM        162            A           1e28      A         23.2                23.2
1B51_HUMAN          195         H           Q9MXH1_PANTR        162            Y           1e27      A         0.9                 0.2
1B51_HUMAN          27          H           Q9MXK1_PANTR        142            Q           1e27      A         17.9                17.9
1B51_HUMAN          292         K           Q198H3_PANTR        162            E           1e27      A         67                  67
1B51_HUMAN          180         L           Q9MXM4_PANTR        142            R           1e28      A         19.1                3
1B51_HUMAN          36          M           Q9TPL6_PANTR        142            V           1e27      A         28.2                12
1B51_HUMAN          279         Q           1B02_GORGO          69             E           1e27      A         53.1                53.1
1B51_HUMAN          263         R           1B02_GORGO          102            G           1e27      A         26.2                26.2
1B51_HUMAN          41          R           Q95530_PANTR        142            G           1e27      A         71.4                64.5
1B51_HUMAN          155         S           Q198H7_PANTR        142            R           1e28      A         50.1                50.1
1B51_HUMAN          69          T           1B02_GORGO          162            M           1e27      A         4.1                 4.1
1B51_HUMAN          218         V           Q9MXK1_PANTR        69             I           1e28      A         59.2                59.2
1B51_HUMAN          119         W           Q9MXH1_PANTR        142            L           1e27      A         5.3                 0
1B51_HUMAN          123         Y           Q9MXK5_PANTR        142            F           1e28      A         17.7                0.5
1B53_HUMAN          269         A           Q95412_HYLLA        142            V           1a1m      A         0                   0
1B53_HUMAN          48          A           Q9MWK1_9PRIM        142            S           1a1m      A         0.6                 0.6
1B53_HUMAN          48          A           1B01_GORGO          142            T           1a1m      A         0.6                 0.6
1B53_HUMAN          152         E           Q9MXK1_PANTR        162            K           1a1m      A         60.2                60.2
1B53_HUMAN          152         E           Q198H5_PANTR        142            Q           1a1m      A         60.2                60.2
1B53_HUMAN          277         E           Q8MHG2_PANTR        162            Q           1a1m      A         28                  28
1B53_HUMAN          231         G           Q9MWK1_9PRIM        102            A           1a1o      A         18.4                18.4
1B53_HUMAN          27          H           Q9MXK1_PANTR        142            Q           1a1m      A         16.9                16.9
1B53_HUMAN          200         K           Q9MWK1_9PRIM        162            R           1a1o      A         52.1                52.1
1B53_HUMAN          292         K           Q8MHG2_PANTR        102            E           1a1o      A         56.6                56.6
1B53_HUMAN          36          M           Q9TPL6_PANTR        142            V           1a1m      A         24.5                11.1
1B53_HUMAN          279         Q           1B01_GORGO          166            E           1a1m      A         51.4                51.4
1B53_HUMAN          263         R           1B01_GORGO          69             G           1a1m      A         25.8                25.8
1B53_HUMAN          41          R           Q95530_PANTR        142            G           1a1m      A         70.5                62.3
1B53_HUMAN          155         S           Q198H7_PANTR        142            R           1a1o      A         56.6                56.6
1B53_HUMAN          69          T           1B01_GORGO          162            M           1a1o      A         4.2                 4.2
1B53_HUMAN          176         V           Q9TPL5_PANTR        142            A           1a1o      A         21.5                2.1
1B53_HUMAN          176         V           1B01_GORGO          102            E           1a1o      A         21.5                2.1
1B53_HUMAN          218         V           Q198H5_PANTR        69             I           1a1m      A         51                  51
1B57_HUMAN          260         A           Q9MXH6_PANTR        162            E           2bvp      A         41.2                1.2
1B57_HUMAN          48          A           Q9MWK2_9PRIM        142            S           2bvq      A         0.2                 0.2
1B57_HUMAN          48          A           1B01_GORGO          142            T           2bvq      A         0.2                 0.2
1B57_HUMAN          70          A           1B01_GORGO          162            E           2rfx      A         6.5                 6.5
1B57_HUMAN          152         E           Q9MXK1_PANTR        162            K           2rfx      A         50                  50
1B57_HUMAN          152         E           Q198H5_PANTR        142            Q           2rfx      A         50                  50
1B57_HUMAN          277         E           Q198H4_PANTR        142            Q           2rfx      A         18.6                18.6
1B57_HUMAN          231         G           Q9MWK2_9PRIM        102            A           2bvp      A         16.2                16.2
1B57_HUMAN          86          G           Q9MXJ9_PANTR        142            R           2bvp      A         25.1                8.9
1B57_HUMAN          27          H           Q9MXK1_PANTR        142            Q           2rfx      A         12.7                12.7
1B57_HUMAN          200         K           Q9MWK2_9PRIM        162            R           3vh8      A         36.6                36.6
1B57_HUMAN          292         K           Q198H4_PANTR        162            E           2bvo      A         64.8                64.8
1B57_HUMAN          180         L           Q95528_PANTR        142            H           2bvp      A         9.7                 0
1B57_HUMAN          180         L           Q9MXM2_PANTR        142            W           2bvp      A         9.7                 0
1B57_HUMAN          36          M           Q9TPL6_PANTR        142            V           3vh8      A         18.6                3.3
1B57_HUMAN          279         Q           1B01_GORGO          166            E           2rfx      A         54.7                54.7
1B57_HUMAN          263         R           1B01_GORGO          69             G           2bvp      A         24.7                24.7
1B57_HUMAN          41          R           Q95530_PANTR        142            G           3vh8      A         72.3                60.9
1B57_HUMAN          155         S           Q198H7_PANTR        142            R           3vh8      A         51.5                51.5
1B57_HUMAN          176         V           Q9TPL5_PANTR        142            A           2bvp      A         17.2                2
1B57_HUMAN          176         V           1B01_GORGO          102            E           2bvp      A         17.2                2
1B57_HUMAN          213         V           Q30988_PANTR        142            M           2bvp      A         9.6                 9.6
1B57_HUMAN          98          Y           Q9MXJ9_PANTR        162            D           2bvp      A         7.6                 1.6
1C03_HUMAN          65          A           Q9MXG3_PANTR        142            G           1efx      A         108.7               108.7
1C03_HUMAN          138         D           Q9MXD0_PANTR        142            G           1efx      A         0.7                 0.7
1C03_HUMAN          220         D           Q8MHG8_PONPY        102            N           1efx      A         105.1               105.1
1C03_HUMAN          85          D           Q7YNW8_PANTR        142            H           1efx      A         53.2                53.2
1C03_HUMAN          176         E           Q7YNW8_PANTR        162            A           1efx      A         29                  2.7
1C03_HUMAN          176         E           Q8MHG8_PONPY        162            V           1efx      A         29                  2.7
1C03_HUMAN          277         E           Q198H1_PANTR        69             Q           1efx      A         44.2                44.2
1C03_HUMAN          288         E           Q9MWK0_9PRIM        142            K           1efx      A         60.4                60.4
1C03_HUMAN          299         E           Q85ZX4_PANTR        69             G           1efx      A         89.3                89.3
1C03_HUMAN          231         G           Q198H1_PANTR        102            A           1efx      A         31.7                31.7
1C03_HUMAN          208         H           Q9MXG5_PANTR        142            P           1efx      A         40.7                40.7
1C03_HUMAN          45          H           Q9TPL2_PANTR        142            R           1efx      A         18                  18
1C03_HUMAN          148         I           Q9MXC7_PANTR        142            L           1efx      A         0.9                 0.1
1C03_HUMAN          197         K           1C04_GORGO          142            E           1efx      A         71                  71
1C03_HUMAN          180         L           Q85ZX4_PANTR        162            R           1efx      A         18.8                3.3
1C03_HUMAN          180         L           Q8MHG9_PONPY        142            W           1efx      A         18.8                3.3
1C03_HUMAN          294         L           Q8MHG8_PONPY        69             I           1efx      A         40                  40
1C03_HUMAN          86          R           Q198H1_PANTR        142            Q           1efx      A         55.2                47.2
1C03_HUMAN          62          S           Q9MXG6_PANTR        142            N           1efx      A         30.3                30.3
1C03_HUMAN          162         T           Q8MHG8_PONPY        142            M           1efx      A         79.2                79.2
1C03_HUMAN          97          T           Q85ZX4_PANTR        142            A           1efx      A         44.2                14.2
1C03_HUMAN          218         V           Q9MXG3_PANTR        162            I           1efx      A         50.6                50.6
1C03_HUMAN          271         V           1C01_GORGO          142            M           1efx      A         3.4                 3.4
1C03_HUMAN          243         W           Q85ZX4_PANTR        102            R           1efx      A         34.7                34.7
1C03_HUMAN          140         Y           Q198H1_PANTR        162            S           1efx      A         15                  7.8
1C04_HUMAN          206         A           Q9MXG3_PANTR        102            T           1im9      A         30.1                30.1
1C04_HUMAN          97          A           1C04_GORGO          142            T           1im9      A         36.4                15.9
1C04_HUMAN          220         D           Q8MHH1_PONPY        142            N           1im9      A         102.4               102.4
1C04_HUMAN          85          D           Q9MXL6_PANTR        142            H           1im9      A         44.5                44.5
1C04_HUMAN          277         E           Q9MXG3_PANTR        33             Q           1im9      A         40.7                40.7
1C04_HUMAN          73          E           Q9MXD0_PANTR        142            A           1qqd      A         27.4                27.4
1C04_HUMAN          123         F           Q9MXG1_PANTR        162            S           1qqd      A         16.7                1.5
1C04_HUMAN          231         G           Q9MXG3_PANTR        166            A           1im9      A         22.4                22.4
1C04_HUMAN          208         H           Q9MXG5_PANTR        142            P           1qqd      A         40.1                40.1
1C04_HUMAN          200         K           Q9MXD0_PANTR        102            R           1im9      A         48.2                48.2
1C04_HUMAN          299         K           1C04_GORGO          102            E           1im9      A         106.5               106.5
1C04_HUMAN          119         L           Q9MXG3_PANTR        142            I           1im9      A         11                  1.1
1C04_HUMAN          138         N           1C04_GORGO          162            S           1im9      A         1.7                 1.7
1C04_HUMAN          86          R           Q9MXG1_PANTR        142            Q           1qqd      A         48.1                45.5
1C04_HUMAN          62          S           Q9MXG6_PANTR        142            N           1im9      A         13.9                13.9
1C04_HUMAN          218         V           Q9MXG3_PANTR        69             I           1qqd      A         54.1                54.1
1C04_HUMAN          243         W           Q9MXD0_PANTR        69             R           1im9      A         36.6                36.6
1C04_HUMAN          195         Y           Q9MXG3_PANTR        162            H           1im9      A         2.8                 0
2AAA_HUMAN          357         G           Q5R7R5_PONAB        102            D           2pkg      A         23                  23
2AAA_HUMAN          156         P           Q5R7R5_PONAB        162            L           2pkg      A         42.3                42.3
2AAA_HUMAN          104         V           Q5R7R5_PONAB        142            A           1b3u      B         0                   0
2B11_HUMAN          103         A           Q71JL8_MACFA        142            E           1dlh      B         3.6                 0
2B11_HUMAN          169         A           D5G3S6_PANTR        69             T           1dlh      E         65.9                62.5
2B11_HUMAN          125         E           B5M468_MACMU        162            Q           3l6f      B         48.5                48.5
2B11_HUMAN          216         E           Q71JM3_MACFA        142            Q           1kg0      B         65                  38.4
2B11_HUMAN          88          E           D5G3S6_PANTR        102            V           3pgd      B         65.2                56.9
2B11_HUMAN          113         G           Q71JL6_MACFA        142            R           2g9h      B         53.3                30.9
2B11_HUMAN          164         G           C4PE65_MACFA        142            D           1kg0      B         71.4                8.3
2B11_HUMAN          175         G           Q1G5I4_MACFA        142            D           1lo5      B         36.5                36.5
2B11_HUMAN          206         H           Q30500_9PRIM        162            Q           2icw      E         2.9                 2.9
2B11_HUMAN          213         L           Q71JK0_MACFA        142            I           1seb      F         17.1                17.1
2B11_HUMAN          96          L           Q1G5J1_MACFA        142            F           2iam      B         18.7                1
2B11_HUMAN          142         N           C9E8P8_MACMU        142            T           2ian      L         5.5                 5.5
2B11_HUMAN          179         N           D5G3Q9_PANTR        142            D           1jws      B         42.3                0
2B11_HUMAN          137         P           A3F8W3_MACMU        142            A           1sje      B         52.9                52.9
2B11_HUMAN          137         P           Q5Y7E5_9PRIM        142            L           1sje      B         52.9                52.9
2B11_HUMAN          207         P           A5JL32_MACMU        142            Q           3pgc      E         51.7                29.4
2B11_HUMAN          212         P           C4PE82_MACFA        142            A           2icw      E         38.5                38.5
2B11_HUMAN          178         Q           Q6EWK2_MACMU        142            H           3qxa      B         73.9                11.8
2B11_HUMAN          162         R           D5G3Q7_PANTR        142            L           2xn9      E         10.7                10.7
2B11_HUMAN          162         R           Q30500_9PRIM        142            Q           2xn9      E         10.7                10.7
2B11_HUMAN          195         R           D5G3S1_PANTR        102            Q           1hxy      B         23.6                23.6
2B11_HUMAN          195         R           Q1G5J4_MACFA        142            W           1hxy      B         23.6                23.6
2B11_HUMAN          218         R           D5G3R7_PANTR        142            K           3pgc      B         22.6                22.6
2B11_HUMAN          220         R           A4Q987_MACMU        142            Q           3pgc      B         42.1                42.1
2B11_HUMAN          220         R           Q25CI8_MACMU        162            W           3pgc      B         42.1                42.1
2B11_HUMAN          133         S           D5G3S1_PANTR        162            A           1sjh      B         9                   9
2B11_HUMAN          149         S           Q25CI8_MACMU        142            N           2fse      B         28.4                2
2B11_HUMAN          155         S           Q1G5J1_MACFA        162            T           3pdo      B         61.8                26.6
2B11_HUMAN          92          S           C4PE79_MACFA        142            G           3pgc      B         69.5                39
2B11_HUMAN          186         T           Q1G5I3_MACFA        142            I           3pdo      B         3.2                 3.2
2B11_HUMAN          210         T           D5G3S9_PANTR        142            M           3pgc      E         106.2               51.6
2B11_HUMAN          80          T           B5M468_MACMU        142            S           1dlh      E         27.4                4.2
2B11_HUMAN          130         V           Q71JL2_MACFA        142            M           1kg0      B         12.8                3.4
2B11_HUMAN          171         V           Q25CJ1_MACMU        142            L           1lo5      B         25.4                25.4
2B11_HUMAN          199         V           C4PE77_MACFA        142            A           1fyt      B         17.5                17.5
2B11_HUMAN          209         V           Q71JM1_MACFA        142            M           2fse      B         15.6                15.6
2B11_HUMAN          76          Y           D5G3R4_PANTR        142            F           1lo5      B         1.4                 0.3
2B13_HUMAN          86          D           D5G3R3_PANTR        102            V           1a6a      B         37.7                0.1
2B13_HUMAN          76          F           A4Q986_MACMU        102            Y           1a6a      B         2.8                 0.8
2B13_HUMAN          110         H           Q6EWJ7_MACMU        142            Y           1a6a      B         59.7                30.1
2B13_HUMAN          178         H           A4Q986_MACMU        69             Q           1a6a      B         77.1                28.9
2B13_HUMAN          206         H           Q30500_9PRIM        162            Q           1a6a      B         5                   5
2B13_HUMAN          61          H           A4Q986_MACMU        162            Y           1a6a      B         32.5                2
2B13_HUMAN          142         N           C4PE67_MACFA        142            T           1a6a      B         1.6                 1.4
2B13_HUMAN          66          N           D5G3R4_PANTR        142            S           1a6a      B         8.2                 0.5
2B13_HUMAN          66          N           D5G3R3_PANTR        162            Y           1a6a      B         8.2                 0.5
2B13_HUMAN          137         P           A3F8W3_MACMU        162            A           1a6a      B         55.2                55.2
2B13_HUMAN          137         P           Q5Y7E5_9PRIM        142            L           1a6a      B         55.2                55.2
2B13_HUMAN          103         R           D5G3Q5_PANTR        162            Q           1a6a      B         25.9                8.3
2B13_HUMAN          162         R           D5G3S5_PANTR        142            Q           1a6a      B         22.1                22.1
2B13_HUMAN          195         R           D5G3R3_PANTR        166            Q           1a6a      B         70.7                70.7
2B13_HUMAN          218         R           D5G3R7_PANTR        162            K           1a6a      B         63.4                63.4
2B13_HUMAN          220         R           Q25CI8_MACMU        142            W           1a6a      B         55.4                55.4
2B13_HUMAN          52          R           Q30500_9PRIM        142            L           1a6a      B         46.1                46.1
2B13_HUMAN          149         S           D5G3R7_PANTR        142            N           1a6a      B         29.3                5
2B13_HUMAN          155         S           Q1G5J1_MACFA        142            T           1a6a      B         67.5                67.5
2B13_HUMAN          40          S           A3F8W3_MACMU        142            L           1a6a      B         66                  3.9
2B13_HUMAN          169         T           Q6EWK2_MACMU        162            A           1a6a      B         97                  76.7
2B13_HUMAN          183         T           C4PE67_MACFA        162            I           1a6a      B         17                  15.3
2B13_HUMAN          210         T           D5G3S4_PANTR        142            M           1a6a      B         106.6               106.6
2B13_HUMAN          80          T           Q5WMF9_MACMU        142            S           1a6a      B         26.8                7
2B13_HUMAN          114         V           D5G3R3_PANTR        69             A           1a6a      B         52.5                9
2B13_HUMAN          115         V           D5G3R2_PANTR        142            G           1a6a      B         32.4                0
2B13_HUMAN          55          Y           D5G3R3_PANTR        142            F           1a6a      B         0.1                 0.1
2B14_HUMAN          88          E           D5G3S6_PANTR        162            V           1d5m      B         56.9                56.9
2B14_HUMAN          113         G           Q71JL6_MACFA        142            R           1d5m      B         56.6                56.6
2B14_HUMAN          110         H           Q1G5I9_MACFA        162            Y           1j8h      B         62.6                22.7
2B14_HUMAN          62          H           D5G3R7_PANTR        142            N           1d5m      B         27.5                2.8
2B14_HUMAN          156         I           Q25CJ2_MACMU        162            T           2seb      B         20.4                20.4
2B14_HUMAN          156         I           Q30633_MACMU        102            V           2seb      B         20.4                20.4
2B14_HUMAN          100         K           D5G3S6_PANTR        102            R           1d5z      B         16.9                0
2B14_HUMAN          209         L           D5G3T4_PANTR        162            M           1j8h      B         20.8                20.8
2B14_HUMAN          209         L           Q25CI8_MACMU        102            V           1j8h      B         20.8                20.8
2B14_HUMAN          142         N           Q71JM1_MACFA        142            S           1d5m      B         66.5                66.5
2B14_HUMAN          142         N           Q30633_MACMU        162            T           1d5m      B         66.5                66.5
2B14_HUMAN          149         N           D5G3S5_PANTR        142            S           1d5m      B         26.8                3.7
2B14_HUMAN          34          P           C4PE68_MACFA        142            A           3o6f      F         37                  19.7
2B14_HUMAN          178         Q           Q6EWJ4_MACMU        142            H           1d5m      B         73.1                18
2B14_HUMAN          162         R           D5G3S5_PANTR        162            Q           1d5z      B         22.8                22.8
2B14_HUMAN          195         R           C4PE83_MACFA        162            Q           3o6f      F         39.5                39.5
2B14_HUMAN          195         R           Q1G5J4_MACFA        142            W           3o6f      F         39.5                39.5
2B14_HUMAN          155         S           Q1G5I9_MACFA        102            T           1d5x      B         61.9                59
2B14_HUMAN          169         T           Q25CI8_MACMU        162            A           1d5x      B         70.8                70.8
2B14_HUMAN          186         T           D5G3T4_PANTR        142            I           1d5x      B         3.3                 3.3
2B14_HUMAN          80          T           B5M468_MACMU        142            S           2seb      B         26.9                26.9
2B14_HUMAN          125         Y           D5G3S0_PANTR        142            H           3o6f      F         68.1                68.1
2B14_HUMAN          76          Y           D5G3R7_PANTR        162            F           1j8h      B         1.3                 0.2
2B14_HUMAN          76          Y           Q25CI8_MACMU        142            H           1j8h      B         1.3                 0.2
2B1F_HUMAN          216         E           A4Q979_MACMU        102            Q           2wbj      F         66.2                66.2
2B1F_HUMAN          55          F           B5M468_MACMU        142            Y           2wbj      B         5.4                 1.1
2B1F_HUMAN          113         G           Q5WMF4_MACMU        142            R           2wbj      F         66.8                48.9
2B1F_HUMAN          206         H           Q30500_9PRIM        142            Q           1ymm      B         4.4                 4.4
2B1F_HUMAN          171         M           D5G3Q8_PANTR        162            V           1ymm      B         34.5                34.5
2B1F_HUMAN          212         P           C4PE82_MACFA        162            A           2wbj      B         47.4                47.4
2B1F_HUMAN          125         Q           C4PE67_MACFA        142            H           2wbj      F         51.8                51.8
2B1F_HUMAN          203         Q           Q5WMF0_MACMU        142            R           1ymm      B         18                  18
2B1F_HUMAN          195         R           B5M468_MACMU        162            Q           2wbj      F         50.6                50.6
2B1F_HUMAN          195         R           Q5WMF6_MACMU        162            W           2wbj      F         50.6                50.6
2B1F_HUMAN          218         R           D5G3R7_PANTR        102            K           2wbj      F         60.6                60.6
2B1F_HUMAN          133         S           D5G3Q8_PANTR        142            A           2wbj      B         19.7                19.7
2B1F_HUMAN          149         S           D5G3R7_PANTR        162            N           2wbj      B         36.2                4.1
2B1F_HUMAN          66          S           C4PE82_MACFA        142            F           1ymm      B         0                   0
2B1F_HUMAN          66          S           D5G3R7_PANTR        142            Y           1ymm      B         0                   0
2B1F_HUMAN          186         T           D5G3T5_PANTR        142            I           1ymm      B         3.6                 3.6
2B1F_HUMAN          210         T           Q1G5I9_MACFA        142            M           1ymm      B         105.8               105.8
2B1F_HUMAN          80          T           Q5WMF9_MACMU        142            S           1ymm      B         21                  21
2B1F_HUMAN          114         V           Q1G5J1_MACFA        162            A           2wbj      B         59.6                5.9
2B1F_HUMAN          114         V           A4Q979_MACMU        162            G           2wbj      B         59.6                5.9
2B1F_HUMAN          115         V           Q1G5J7_MACFA        142            F           2wbj      B         38                  1.2
2B1F_HUMAN          115         V           D5G3R0_PANTR        142            G           2wbj      B         38                  1.2
2B1F_HUMAN          61          Y           D5G3R4_PANTR        142            H           1ymm      B         42.6                4.5
2B1F_HUMAN          142         N           C4PE67_MACFA        162            T           2wbj      F         22.4                8.8
2B1F_HUMAN          137         P           A3F8W3_MACMU        142            A           2wbj      F         94.1                71.5
2B1F_HUMAN          137         P           Q5Y7E5_9PRIM        142            L           2wbj      F         94.1                71.5
2B1F_HUMAN          135         T           Q6EWK2_MACMU        142            I           2wbj      F         59.4                55.7
3HIDH_HUMAN         279         T           3HIDH_PONAB         142            A           2gf2      A         0                   0
4F2_HUMAN           232         A           Q5RBP2_PONAB        69             G           2dh3      B         3.3                 3.3
4F2_HUMAN           212         E           Q5RBP2_PONAB        102            Q           2dh2      A         83.1                83.1
4F2_HUMAN           484         M           Q5RBP2_PONAB        166            V           2dh3      A         55.8                55.8
4F2_HUMAN           608         P           Q5RBP2_PONAB        33             L           2dh2      A         50.1                50.1
A2MG_HUMAN          1412        S           A2MG_PONAB          330            N           1bv8      A         56.1                56.1
A4_HUMAN            591         D           Q5R477_PONAB        142            E           3ayu      B         69.3                1.8
AACT_HUMAN          52          A           AACT_PONAB          142            T           1qmn      A         4.9                 4.9
ABP1_HUMAN          91          R           Q5R5H9_PONAB        69             S           3hig      B         35.1                35.1
ACVL1_HUMAN         411         R           P79232_PAPHA        69             P           3my0      A         9.5                 9.5
ACVL1_HUMAN         399         W           P79232_PAPHA        102            S           3my0      A         1.3                 1.3
ADH1A_HUMAN         168         E           ADH1A_PONAB         166            A           1u3t      B         38.8                38.8
ADH1A_HUMAN         358         E           ADH1A_PONAB         168            D           1hso      A         47                  47
ADH1A_HUMAN         349         H           ADH1G_PAPHA         69             N           1u3t      B         28.1                28.1
ADH1A_HUMAN         35          H           ADH1A_PONAB         142            Q           1u3t      A         53.3                53.3
ADH1A_HUMAN         364         H           ADH1G_PAPHA         166            R           1hso      B         64.8                64.8
ADH1A_HUMAN         209         I           ADH1A_MACMU         69             V           1hso      A         0                   0
ADH1A_HUMAN         319         I           ADH1A_PONAB         68             V           1u3t      A         38.8                14.4
ADH1A_HUMAN         95          I           ADH1A_PONAB         102            V           1hso      B         1                   1
ADH1A_HUMAN         248         K           ADH1A_PONAB         33             N           1u3t      B         106.2               106.2
ADH1A_HUMAN         167         L           ADH1A_MACMU         162            M           1hso      B         5.8                 5.8
ADH1A_HUMAN         18          L           ADH1G_PAPHA         142            V           1u3t      A         39.7                39.7
ADH1A_HUMAN         276         M           ADH1G_PAPHA         102            I           1hso      A         2.4                 0.5
ADH1A_HUMAN         304         M           ADH1A_MACMU         166            I           1u3t      B         28.8                0.3
ADH1A_HUMAN         186         N           ADH1A_MACMU         102            K           1u3t      B         30.3                30.3
ADH1A_HUMAN         121         Q           ADH1A_MACMU         142            R           1hso      B         52.8                52.8
ADH1A_HUMAN         135         R           ADH1A_PONAB         69             G           1u3t      B         90.3                90.3
ADH1A_HUMAN         76          S           ADH1G_PAPHA         162            G           1hso      B         4.9                 4.9
ADH1A_HUMAN         293         V           A2V9Z5_MACFA        142            I           1hso      B         10                  6.4
ADH1A_HUMAN         64          V           ADH1A_PONAB         162            A           1hso      A         0                   0
ADRB2_HUMAN         225         E           Q8HZG2_9PRIM        142            K           3d4s      A         14.2                14.2
ADRB2_HUMAN         225         E           Q8HZG0_SAGOE        69             V           3d4s      A         14.2                14.2
ADRB2_HUMAN         210         V           Q8HZG3_PANTR        142            A           3d4s      A         39                  39
ADRB2_HUMAN         31          V           ADRB2_MACMU         142            A           3p0g      A         60                  60
AIF1L_HUMAN         30          N           AIF1L_PONAB         142            D           2jjz      A         7.5                 7.5
AIFM1_HUMAN         240         D           Q2PFV8_MACFA        142            G           1m6i      A         62.5                62.5
AIFM1_HUMAN         518         K           Q2PFV8_MACFA        162            R           1m6i      A         42.9                42.9
AK1C1_HUMAN         197         F           AK1C1_MACFU         69             L           3c3u      A         12.7                12.7
AK1C1_HUMAN         250         R           AK1C1_PONAB         33             Q           3c3u      A         24.8                24.8
AK1C1_HUMAN         32          S           AK1C1_MACFA         142            N           3c3u      A         61.1                61.1
AL1L1_HUMAN         29          V           FTHFD_PONAB         142            G           2bw0      A         0                   0
AL1L1_HUMAN         56          Y           FTHFD_PONAB         162            F           2cfi      A         4.1                 4.1
AL1L1_HUMAN         337         K           FTHFD_PONAB         69             N           2cq8      A         88.2                88.2
AL1L1_HUMAN         313         V           FTHFD_PONAB         102            A           2cq8      A         93.7                93.7
AL5AP_HUMAN         92          F           AL5AP_MACFA         142            L           2q7m      E         50.8                50.8
AL7A1_HUMAN         379         S           A6MKQ3_CALJA        142            G           2j6l      E         54.7                54.7
ALDOC_HUMAN         282         F           ALDOC_MACFA         142            L           1xfb      C         51.6                51.6
ALDOC_HUMAN         322         G           ALDOC_PANTR         142            E           1xfb      A         55.3                55.3
AMBP_HUMAN          316         P           Q5NVR3_PONAB        102            T           1bik      A         31                  31
AMBP_HUMAN          272         V           Q5NVR3_PONAB        162            I           1bik      A         63.6                63.6
AMBP_HUMAN          141         H           Q5NVR3_PONAB        142            R           3qkg      A         90.1                50.9
AMRP_HUMAN          119         L           Q5RD62_PONAB        142            S           1op1      A         7                   7
AMRP_HUMAN          347         G           Q5RD62_PONAB        69             S           2fcw      A         23.5                23.5
AMRP_HUMAN          166         G           Q5RD62_PONAB        162            S           2p03      A         36.1                36.1
AMRP_HUMAN          215         S           Q5RD62_PONAB        102            N           2p03      A         43.8                43.8
AMY1_HUMAN          121         A           A8HDI0_COLAN        142            G           1nm9      A         86.8                86.8
AMY1_HUMAN          118         C           A8HDH7_GORGO        142            S           1c8q      A         0                   0
AMY1_HUMAN          378         D           A8HDG3_PANTR        166            N           3dhp      A         59.4                59.4
AMY1_HUMAN          239         E           A8HDG3_PANTR        102            A           1mfv      A         80.7                80.7
AMY1_HUMAN          239         E           A8HDI0_COLAN        162            Q           1mfv      A         80.7                80.7
AMY1_HUMAN          186         G           A8HDH0_PANPA        162            E           1z32      X         58.5                58.5
AMY1_HUMAN          264         G           A8HDI0_COLAN        102            E           1mfv      A         66.7                66.7
AMY1_HUMAN          491         H           A8HDH1_GORGO        142            N           1xv8      A         50.4                50.4
AMY1_HUMAN          491         H           A8HDI0_COLAN        168            Q           1xv8      A         50.4                50.4
AMY1_HUMAN          67          H           A8HDH0_PANPA        142            Y           1mfu      A         56.9                56.9
AMY1_HUMAN          211         I           A8HDG3_PANTR        162            L           1c8q      A         0                   0
AMY1_HUMAN          494         I           A8HDH5_PANPA        142            V           1xv8      A         2                   2
AMY1_HUMAN          302         M           A8HDH0_PANPA        166            I           1smd      A         6.8                 6.8
AMY1_HUMAN          285         N           A8HDH0_PANPA        69             D           1xv8      A         89.6                89.6
AMY1_HUMAN          474         N           A8HDI0_COLAN        68             D           1smd      A         90.4                90.4
AMY1_HUMAN          360         P           A8HDI3_LAGLA        102            A           1c8q      A         59.5                59.5
AMY1_HUMAN          317         Q           A8HDG3_PANTR        69             R           1jxk      A         0.7                 0.7
AMY1_HUMAN          439         R           A8HDI0_COLAN        33             K           3dhp      A         33.5                33.5
AMY1_HUMAN          19          S           A8HDG3_PANTR        142            P           1mfu      A         13.8                13.8
AMY1_HUMAN          259         S           A8HDG5_GORGO        142            G           1xv8      A         6.4                 6.4
AMY1_HUMAN          260         S           A8HDH0_PANPA        102            N           1xv8      A         43.6                43.6
AMY1_HUMAN          290         S           A8HDI3_LAGLA        162            C           1xv8      A         2.3                 2.3
AMY1_HUMAN          382         T           A8HDI0_COLAN        69             I           1q4n      X         4.4                 4.4
AMY1_HUMAN          450         T           A8HDH0_PANPA        33             S           3dhp      A         47.2                47.2
AMY1_HUMAN          80          V           A8HDI3_LAGLA        142            I           1c8q      A         0                   0
AMYP_HUMAN          121         A           A8HDI0_COLAN        142            G           1cpu      A         86.1                86.1
AMYP_HUMAN          239         A           A8HDH0_PANPA        162            E           2qmk      A         91.3                91.3
AMYP_HUMAN          118         C           A8HDH3_PANTR        162            S           1b2y      A         0                   0
AMYP_HUMAN          196         E           A8HDH3_PANTR        69             K           1xh0      A         58.5                58.5
AMYP_HUMAN          264         G           A8HDI0_COLAN        102            E           3ij8      A         60.8                60.8
AMYP_HUMAN          491         H           A8HDH1_GORGO        142            N           1bsi      A         50.9                50.9
AMYP_HUMAN          491         H           A8HDI0_COLAN        221            Q           1bsi      A         50.9                50.9
AMYP_HUMAN          382         I           A8HDG5_GORGO        162            T           3cpu      A         2.1                 2.1
AMYP_HUMAN          387         I           A8HDI3_LAGLA        69             V           1kbk      A         33.8                33.8
AMYP_HUMAN          411         I           A8HDI3_LAGLA        166            L           3cpu      A         22.9                22.9
AMYP_HUMAN          411         I           A8HDH0_PANPA        33             N           3cpu      A         22.9                22.9
AMYP_HUMAN          494         I           A8HDH5_PANPA        162            V           3ole      A         2.8                 2.8
AMYP_HUMAN          211         L           A8HDI3_LAGLA        162            I           1kbb      A         0.1                 0.1
AMYP_HUMAN          453         L           A8HDI0_COLAN        68             S           1b2y      A         36.2                36.2
AMYP_HUMAN          285         N           A8HDH0_PANPA        69             D           3cpu      A         80.4                80.4
AMYP_HUMAN          378         N           A8HDI0_COLAN        69             D           2cpu      A         55.4                55.4
AMYP_HUMAN          474         N           A8HDI0_COLAN        168            D           3ij7      A         84.2                84.2
AMYP_HUMAN          317         Q           A8HDG3_PANTR        142            R           3baw      A         2.9                 2.9
AMYP_HUMAN          439         R           A8HDI0_COLAN        33             K           3cpu      A         30.2                30.2
AMYP_HUMAN          259         S           A8HDG5_GORGO        142            G           1xd1      A         4                   4
AMYP_HUMAN          260         S           A8HDH0_PANPA        102            N           3ij7      A         41.9                41.9
AMYP_HUMAN          290         S           A8HDI3_LAGLA        102            C           1cpu      A         3.2                 3.2
AMYP_HUMAN          450         S           A8HDH3_PANTR        33             T           3oli      A         53                  53
AMYP_HUMAN          178         T           A8HDH0_PANPA        142            S           1kgw      A         76.1                76.1
AMYP_HUMAN          302         V           A8HDH0_PANPA        166            I           3old      A         7.3                 7.3
AMYP_HUMAN          302         V           A8HDH3_PANTR        166            M           3old      A         7.3                 7.3
AMYP_HUMAN          353         V           A8HDH7_GORGO        142            I           2qmk      A         1.5                 1.5
AMYP_HUMAN          80          V           A8HDI3_LAGLA        142            I           1hny      A         0                   0
AMYP_HUMAN          67          Y           A8HDH3_PANTR        142            H           3olg      A         59.2                59.2
ANGT_HUMAN          70          A           Q5R9S7_PONAB        142            V           2x0b      F         49.2                49.2
ANGT_HUMAN          216         G           ANGT_GORGO          162            S           2x0b      F         50.4                50.4
ANGT_HUMAN          325         I           ANGT_PANTR          102            V           2x0b      F         72.7                72.7
ANGT_HUMAN          419         I           Q5R9S7_PONAB        69             L           2x0b      F         11.8                11.8
ANGT_HUMAN          268         M           ANGT_GORGO          102            T           2wxw      A         60.2                60.2
ANGT_HUMAN          202         Q           Q5R9S7_PONAB        162            R           2wxw      A         15.7                15.7
ANGT_HUMAN          376         T           ANGT_PANTR          69             A           2x0b      F         26.2                26.2
ANGT_HUMAN          139         V           ANGT_PANTR          162            I           2x0b      F         0.2                 0.2
ANM2_HUMAN          75          C           Q4R587_MACFA        142            Y           1x2p      A         47.5                47.5
ANM2_HUMAN          84          V           Q5RCJ8_PONAB        162            M           1x2p      A         5.4                 5.4
ANXA1_HUMAN         68          I           ANXA1_PONAB         142            V           1bo9      A         9.1                 9.1
ANXA1_HUMAN         71          K           ANXA1_PANTR         142            R           1ain      A         26.5                26.5
ANXA3_HUMAN         245         N           A6MKH1_CALJA        142            H           1axn      A         41.7                41.7
ANXA5_HUMAN         282         F           ANXA5_MACFA         102            L           1avh      A         9.9                 9.9
ANXA5_HUMAN         300         I           A6ML42_CALJA        142            V           1anw      A         0                   0
ANXA5_HUMAN         106         N           ANXA5_MACFA         142            D           1hak      B         21.3                21.3
ANXA5_HUMAN         127         Q           ANXA5_MACFA         162            E           1anx      A         54.2                54.2
ANXA6_HUMAN         457         A           Q5RCQ3_PONAB        69             T           1m9i      A         3.7                 3.7
ANXA6_HUMAN         508         H           Q5RCQ3_PONAB        166            N           1m9i      A         81.2                81.2
ANXA6_HUMAN         116         I           Q5RCQ3_PONAB        142            V           1m9i      A         5.5                 5.5
ANXA6_HUMAN         550         I           Q5RCQ3_PONAB        33             V           1m9i      A         5.5                 5.5
ANXA6_HUMAN         321         S           Q5RCQ3_PONAB        162            C           1m9i      A         0.3                 0.3
ANXA6_HUMAN         396         V           Q5RCQ3_PONAB        102            A           1m9i      A         68.5                68.5
AOFB_HUMAN          152         L           AOFB_PONAB          142            V           1ojd      E         1.2                 1.2
AOFB_HUMAN          375         L           AOFB_PONAB          162            P           2v61      A         81.2                25.7
AP2B1_HUMAN         465         L           Q5R7H7_PONAB        162            S           2jkt      E         8.9                 8.9
AP2B1_HUMAN         350         N           Q5R7H7_PONAB        142            S           2vgl      B         9.8                 9.8
AP2M1_HUMAN         367         S           Q5R519_PONAB        142            N           1h6e      A         22.4                22.4
AP4M1_HUMAN         322         L           Q5RE19_PONAB        142            P           3l81      A         59.6                59.6
APLP1_HUMAN         450         H           Q4R4M8_MACFA        102            Q           3q7g      A         53.7                1.8
APLP1_HUMAN         489         H           Q4R4M8_MACFA        69             Y           3q7g      A         48.6                47.8
APOA2_HUMAN         60          E           C5J499_PONAB        162            Q           2ou1      H         64.5                12.2
APOA2_HUMAN         33          L           C5J499_PONAB        142            P           2ou1      F         41.8                24.8
APOE_HUMAN          130         C           APOE_PONPY          69             R           1h7i      A         0.1                 0.1
APOE_HUMAN          268         I           D5G332_HYLLA        162            T           2l7b      A         72.7                72.7
APOE_HUMAN          269         R           APOE_PAPAN          162            S           2l7b      A         35.1                35.1
APOE_HUMAN          305         V           APOE_GORGO          142            M           2l7b      A         1.8                 1.8
ARHGP_HUMAN         318         D           A2T6P8_MACNE        162            E           2rgn      E         45                  45
ARHGP_HUMAN         357         G           A2T7Q2_PONPY        142            S           2rgn      E         32.1                32.1
ARHGP_HUMAN         453         I           A2D4Y7_ATEGE        69             V           2rgn      E         31.4                31.4
ARHGP_HUMAN         410         N           A2D4Y7_ATEGE        102            S           2rgn      E         39                  39
ARHGP_HUMAN         427         P           A1YFJ9_SAGLB        142            S           2rgn      E         48.8                48.8
ARHGP_HUMAN         226         Q           A2D4Y7_ATEGE        162            R           2rgn      E         51.2                51.2
ARHGP_HUMAN         364         T           A2D696_MACMU        142            I           2rgn      E         25                  25
ARL8A_HUMAN         46          N           ARL8B_PONAB         142            S           1zd9      A         19.7                19.7
ARL8B_HUMAN         100         D           ARL8B_PONAB         142            Y           2al7      A         25.9                25.9
ARL8B_HUMAN         78          F           ARL8B_MACFA         142            Y           2al7      A         20.3                20.3
ASB9_HUMAN          46          H           Q4R5S8_MACFA        142            Y           3d9h      A         49.8                49.8
ASB9_HUMAN          82          L           Q4R5S8_MACFA        162            P           2xai      D         27.5                27.5
ASGR1_HUMAN         205         I           ASGR1_PONAB         69             T           1dv8      A         5.9                 5.9
ASPH_HUMAN          732         S           Q5R6K1_PONAB        166            A           3rcq      A         95.3                95.3
ASPH_HUMAN          649         T           Q5R6K1_PONAB        69             A           3rcq      A         67.9                67.9
ATG4A_HUMAN         290         E           ATG4A_PONAB         102            G           2p82      A         47.9                47.9
ATG4A_HUMAN         192         S           ATG4A_PONAB         142            G           2p82      A         46.5                42.9
ATLA1_HUMAN         129         I           ATLA1_MACFA         142            V           3qof      A         10                  10
ATLA1_HUMAN         389         T           ATLA1_MACFA         162            S           3q5d      A         48.7                48.7
ATP7A_HUMAN         241         Q           Q9BFN6_CALGO        142            P           1q8l      A         45.5                45.5
ATP7A_HUMAN         276         D           Q9BFN8_MACMU        142            N           2ga7      A         42.1                42.1
ATP7A_HUMAN         318         I           Q9BFN7_HYLCO        162            T           2ga7      A         23.4                23.4
ATP7A_HUMAN         275         N           Q9BFN7_HYLCO        142            S           2g9o      A         121.7               121.7
AVR2B_HUMAN         400         C           P79233_PAPHA        69             S           2qlu      A         1.9                 1.9
AVR2B_HUMAN         386         M           P79233_PAPHA        102            V           2qlu      A         1.4                 1.4
AVR2B_HUMAN         369         V           P79233_PAPHA        162            E           2qlu      A         4.5                 4.5
AXIN1_HUMAN         191         A           B0VX84_CALJA        142            T           1emu      A         37.1                37.1
AXIN1_HUMAN         82          Y           B1MT45_CALMO        142            H           1dk8      A         23.6                7.2
B3GA3_HUMAN         265         D           Q599K5_PANTR        162            A           3cu0      A         68                  68
B3GA3_HUMAN         278         G           Q599K5_PANTR        102            S           1fgg      A         14.3                14.3
B3GA3_HUMAN         104         P           Q599K5_PANTR        142            S           1fgg      A         56.5                56.5
B7H6_HUMAN          50          I           YK047_PONAB         142            V           3pv6      A         12                  12
B7H6_HUMAN          108         R           YK047_PONAB         102            Q           3pv6      A         28.3                28.3
B7H6_HUMAN          67          W           YK047_PONAB         162            R           3pv6      A         14.8                14.8
BACH_HUMAN          288         C           A6MJZ1_CALJA        142            F           2qq2      I         0                   0
BAIP2_HUMAN         404         L           Q5RBN5_PONAB        162            P           3rnj      A         11.3                11.3
BCAR3_HUMAN         568         G           BCAR3_MACFA         68             E           3t6a      A         94.4                94.4
BCAR3_HUMAN         630         I           BCAR3_MACFA         168            V           3t6a      A         0.5                 0.5
BCAR3_HUMAN         690         L           BCAR3_MACFA         221            I           3t6a      A         34.2                34.2
BCAR3_HUMAN         798         T           BCAR3_MACFA         300            A           3t6a      A         58.7                58.7
BCAR3_HUMAN         556         V           BCAR3_MACFA         33             I           3t6a      A         10.9                10.9
BGAL_HUMAN          288         A           BGAL_MACFA          33             V           3thc      C         24.3                24.3
BGAL_HUMAN          79          A           BGAL_MACFA          162            T           3thc      B         0                   0
BGAL_HUMAN          412         H           BGAL_MACFA          221            Y           3thd      C         6.7                 6.7
BGAL_HUMAN          353         I           BGAL_MACFA          68             V           3thc      C         7.7                 7.7
BGAL_HUMAN          436         L           BGAL_PONAB          68             F           3thc      C         81.1                81.1
BGAL_HUMAN          553         M           BGAL_PONAB          221            V           3thd      B         7.1                 7.1
BGAL_HUMAN          109         R           BGAL_PONAB          102            Q           3thd      B         44.1                44.1
BGAL_HUMAN          206         R           BGAL_PONAB          69             C           3thc      B         21.2                21.2
BGAL_HUMAN          208         R           BGAL_MACFA          166            H           3thc      B         24.5                24.5
BGAL_HUMAN          144         S           BGAL_MACFA          102            A           3thd      C         74.6                74.6
BGAL_HUMAN          322         S           BGAL_PONAB          166            T           3thc      C         44.8                44.8
BGAL_HUMAN          40          S           BGAL_PONAB          162            C           3thc      C         14.6                14.6
BGAL_HUMAN          378         T           BGAL_PONAB          33             A           3thc      B         41.3                41.3
BGAL_HUMAN          378         T           BGAL_MACFA          168            S           3thc      B         41.3                41.3
BGAL_HUMAN          180         V           BGAL_MACFA          69             I           3thc      C         0                   0
BIRC2_HUMAN         324         V           Q2PFS3_MACFA        142            I           3oz1      A         14.1                14.1
BIRC2_HUMAN         513         I           Q2PFS3_MACFA        166            V           3t6p      A         0.1                 0.1
BIRC2_HUMAN         448         K           Q2PFS3_MACFA        69             R           3t6p      A         53.6                53.6
BIRC2_HUMAN         557         S           Q2PFS3_MACFA        33             P           3t6p      A         52.9                52.9
BIRC2_HUMAN         97          D           Q5R9T1_PONAB        142            N           3m1d      A         25.3                25.3
BIRC2_HUMAN         405         N           Q2PFS3_MACFA        102            S           3t6p      A         57.8                57.8
BIRC2_HUMAN         581         V           Q5R9T1_PONAB        69             I           3t6p      A         0.3                 0.3
BIRC8_HUMAN         17          S           BIRC8_PANTR         142            F           1xb1      E         49.1                49.1
BIRC8_HUMAN         37          V           BIRC8_GORGO         142            I           1xb0      A         0                   0
BODG_HUMAN          96          F           BODG_PONAB          69             L           3o2g      A         40.3                2
BODG_HUMAN          15          H           BODG_PONAB          142            R           3n6w      A         46.1                45.5
BODG_HUMAN          68          I           BODG_PONAB          102            T           3n6w      A         68.6                68.6
BODG_HUMAN          55          V           BODG_PONAB          162            A           3o2g      A         82.9                3.5
BRCA1_HUMAN         1652        M           BRCA1_MACMU         282            L           1jnx      X         0                   0
BRCA1_HUMAN         1756        Q           BRCA1_MACMU         48             P           1jnx      X         32.3                32.3
BRCA1_HUMAN         1804        V           BRCA1_MACMU         135            F           1jnx      X         23.6                23.6
BST2_HUMAN          34          I           D3GCW0_PONAB        142            T           2lk9      A         32                  32
BST2_HUMAN          151         K           D2JNR5_9PRIM        142            T           3mqb      E         62.3                34.5
BST2_HUMAN          122         T           D3GCW0_PONAB        162            I           3mq7      E         44                  2.2
C43BP_HUMAN         448         H           C43BP_PONAB         69             R           2e3m      A         6.9                 6.9
CABP1_HUMAN         332         R           A6MKR7_CALJA        142            K           3ox5      E         10.8                10.8
CAH13_HUMAN         34          I           Q5R8P1_PONAB        162            T           3czv      A         0                   0
CAH13_HUMAN         14          P           Q5R8P1_PONAB        142            R           3czv      A         21.8                21.8
CAN2_HUMAN          22          D           CAN2_MACFA          142            E           1kfx      L         81.1                81.1
CATA_HUMAN          272         G           CATA_PONAB          102            E           1dgb      C         40.4                40.4
CATA_HUMAN          492         H           CATA_PONAB          69             R           1dgf      C         25.2                25.2
CATA_HUMAN          159         I           CATA_PONAB          162            L           1qqw      C         74.5                0
CATA_HUMAN          13          Q           CATA_PONAB          142            K           1dgh      C         46                  17.8
CATD_HUMAN          337         A           Q4R4P0_MACFA        33             T           1lya      D         15.6                15.6
CATD_HUMAN          288         E           B1MTZ2_CALMO        69             G           1lyw      H         92.7                92.7
CATD_HUMAN          273         H           Q4R4P0_MACFA        166            R           1lyb      B         39.7                39.7
CATD_HUMAN          274         L           B1MTZ2_CALMO        102            M           1lya      B         0                   0
CATL1_HUMAN         79          A           CATL1_CERAE         162            T           1cs8      A         23.5                23.5
CATL1_HUMAN         22          D           CATL1_CERAE         142            N           1cs8      A         37.4                37.4
CATL1_HUMAN         216         K           CATL1_CERAE         69             E           3hha      A         74.4                74.4
CATL1_HUMAN         257         L           CATL1_CERAE         166            M           2nqd      B         51.5                0.5
CATL1_HUMAN         293         N           CATL1_CERAE         33             S           2yjb      A         14.6                14.6
CATL1_HUMAN         312         V           CATL1_CERAE         68             I           2nqd      B         0                   0
CAZA1_HUMAN         274         I           CAZA1_MACFA         162            V           1mwn      Y         72.5                8
CBG_HUMAN           269         D           CBG_PONAB           69             E           2vdx      A         44.7                44.7
CBG_HUMAN           99          E           CBG_PONAB           162            G           2vdx      A         78.7                78.7
CBG_HUMAN           118         K           CBG_PONAB           102            E           2vdy      A         38.3                38.3
CCL27_HUMAN         102         K           Q8HYP2_MACMU        162            N           2kum      A         93.5                93.5
CCL27_HUMAN         52          Q           Q8HYP2_MACMU        142            R           2kum      A         46.9                46.9
CCL7_HUMAN          85          D           Q865F3_MACNE        69             E           1ncv      A         42.1                42.1
CCL7_HUMAN          54          T           Q865F3_MACNE        102            I           1ncv      A         64.8                2.6
CCL7_HUMAN          26          V           Q865F3_MACNE        162            D           1ncv      B         89.9                77.3
CCL8_HUMAN          70          R           Q8HYQ0_MACMU        142            W           1esr      A         59                  59
CCND1_HUMAN         155         M           CCND1_PONAB         142            L           2w96      A         12.4                7.4
CCND1_HUMAN         222         N           CCND1_PONAB         162            S           2w96      A         40.6                40.6
CCS_HUMAN           153         A           D2KTC2_CALJA        162            T           1do5      D         25.3                25.3
CCS_HUMAN           223         E           D2KTC0_9PRIM        69             Q           1do5      C         72.4                61.8
CCS_HUMAN           199         I           D2KTC0_9PRIM        102            V           1do5      A         0                   0
CCS_HUMAN           139         N           D2KTC2_CALJA        142            K           1do5      B         58.1                12.6
CCS_HUMAN           124         P           D2KTC0_9PRIM        162            S           1do5      D         54.9                54.9
CCS_HUMAN           112         R           D2KTB7_HYLLA        162            H           1do5      A         50.2                33.5
CCS_HUMAN           172         R           D2KTC2_CALJA        102            C           1do5      B         61.9                61.9
CCS_HUMAN           17          A           D2KTB9_PONPY        142            T           2crl      A         18.6                18.6
CCS_HUMAN           48          D           D2KTB7_HYLLA        142            N           2crl      A         76.6                76.6
CCS_HUMAN           68          G           D2KTC0_9PRIM        142            S           2crl      A         82.7                82.7
CD1B_HUMAN          271         D           B9X0T5_MACMU        166            A           2h26      A         38.7                38.7
CD1B_HUMAN          121         E           CD1B_AOTNA          162            G           3ov6      A         21                  21
CD1B_HUMAN          67          F           B9X0T5_MACMU        142            L           3ov6      A         30.4                30.4
CD1B_HUMAN          93          F           CD1B_AOTNA          142            L           2h26      A         41.2                41.2
CD1B_HUMAN          137         G           B9X0T5_MACMU        69             R           1gzp      A         73.6                5.6
CD1B_HUMAN          97          R           B9X0T5_MACMU        102            Q           1gzp      A         52.2                52.2
CD1B_HUMAN          81          V           B9X0T5_MACMU        162            F           3ov6      A         6.4                 6.4
CD1B_HUMAN          296         R           CD1B_AOTNA          102            S           3t8x      C         37.1                37.1
CD1D_HUMAN          247         G           CD1D_PANTR          162            D           1zt4      C         56.8                56.8
CD1D_HUMAN          200         K           CD1D_PANTR          142            E           1zt4      A         59.6                59.6
CD1D_HUMAN          270         V           CD1D_PANTR          102            A           1zt4      A         36.8                36.8
CD1E_HUMAN          277         A           Q8MHZ8_MACMU        102            T           3s6c      A         69.6                69.6
CD1E_HUMAN          259         V           Q8MHZ8_MACMU        162            I           3s6c      A         20.5                20.5
CD28_HUMAN          83          G           Q9BDM6_MACMU        142            E           1yjd      C         95.3                95.3
CD28_HUMAN          80          S           Q9BDN5_CERTO        142            P           1yjd      C         29.1                29.1
CD28_HUMAN          135         V           Q9BDM6_MACMU        162            E           1yjd      C         0.9                 0.2
CD38_HUMAN          97          H           CD38_MACFA          162            Y           3f6y      A         38.9                3.6
CD38_HUMAN          122         I           CD38_MACFA          69             T           2i65      A         0                   0
CD38_HUMAN          73          I           CD38_MACFA          142            V           3roq      A         45.3                45.3
CD38_HUMAN          110         M           CD38_MACFA          102            V           3dzj      A         0                   0
CD38_HUMAN          148         T           CD38_MACFA          166            M           3raj      A         5                   5
CD38_HUMAN          237         T           CD38_MACFA          33             A           3raj      A         12.2                5.5
CD3Z_HUMAN          41          I           Q09TK0_MACFA        142            L           2hac      B         60.7                60.7
CD3Z_HUMAN          53          V           Q09TK0_MACFA        162            A           2hac      B         101.6               48.1
CD59_HUMAN          47          D           CD59_PONAB          102            G           2ux2      A         55.8                55.8
CD59_HUMAN          30          N           CD59_PONAB          162            S           2uwr      A         24.9                24.9
CD80_HUMAN          199         A           O77684_MACNE        162            T           1i8l      A         38.9                38.9
CD80_HUMAN          215         M           Q9BDN6_CERTO        102            V           1dr9      A         33.7                33.7
CD80_HUMAN          77          M           Q9BDN6_CERTO        162            I           1dr9      A         23.2                23.2
CD80_HUMAN          186         N           Q28499_MACMU        142            S           1dr9      A         46.5                46.5
CD80_HUMAN          135         T           O77684_MACNE        142            M           1i8l      A         22.6                22.6
CD80_HUMAN          66          W           Q9BDN6_CERTO        142            C           1i8l      A         0.2                 0.2
CD81_HUMAN          196         D           CD81_SAGOE          162            E           1g8q      A         11.3                11.3
CD81_HUMAN          180         N           CD81_SAGOE          142            S           1iv5      A         42.3                42.3
CD81_HUMAN          163         T           CD81_CERAE          142            A           1iv5      A         36.9                36.9
CDC42_HUMAN         38          D           CDC42_MACFA         142            N           2wm9      B         70.9                3.3
CDKL2_HUMAN         279         A           CDKL2_MACFA         162            S           4aaa      A         57.9                57.9
CDKL2_HUMAN         19          M           CDKL2_MACFA         142            V           4aaa      A         19.5                19.5
CDKL2_HUMAN         230         N           CDKL2_PONAB         162            Y           4aaa      A         44.7                44.7
CDKL2_HUMAN         136         Q           CDKL2_PONAB         142            K           4aaa      A         88                  88
CDY1_HUMAN          458         A           Q7YRP9_PANTR        33             T           2fbm      A         81.9                67.7
CDY1_HUMAN          317         I           Q7YRP9_PANTR        221            M           2fbm      B         0.5                 0.5
CDY1_HUMAN          476         M           Q7YRP9_PANTR        129            T           2fbm      B         23.6                23.6
CDY1_HUMAN          374         N           Q7YRP9_PANTR        300            K           2fbm      A         30                  30
CDY1_HUMAN          423         S           Q7YRP9_PANTR        345            T           2fbm      A         22.1                0
CDY2_HUMAN          459         A           Q7YRP9_PANTR        129            T           2fw2      F         80.4                68.2
CDY2_HUMAN          488         A           Q7YRP9_PANTR        54             P           2fw2      F         37.2                37.2
CDY2_HUMAN          477         M           Q7YRP9_PANTR        206            T           2fw2      D         22.4                22.4
CDY2_HUMAN          375         N           Q7YRP9_PANTR        345            K           2fw2      D         32.9                32.9
CDY2_HUMAN          424         S           Q7YRP9_PANTR        33             T           2fw2      D         23                  0
CDY2_HUMAN          282         I           Q7YRP9_PANTR        300            S           2fw2      F         70                  70
CDYL1_HUMAN         573         V           Q7YRQ0_MACFA        102            A           2gtr      A         35.2                5.1
CEL_HUMAN           21          A           Q9N1D1_9PRIM        142            V           1f6w      A         24.2                24.2
CEL_HUMAN           435         A           Q9N1D1_9PRIM        166            T           1jmy      A         2.1                 2.1
CEL_HUMAN           501         D           Q9N1D1_9PRIM        33             H           1jmy      A         68.2                68.2
CEL_HUMAN           407         F           Q9N1D1_9PRIM        69             L           1f6w      A         0                   0
CEL_HUMAN           373         I           Q9N1D1_9PRIM        102            F           1f6w      A         56.5                56.5
CEL_HUMAN           258         K           Q9N1D1_9PRIM        162            E           1f6w      A         34.4                34.4
CELF1_HUMAN         152         F           CELF1_PONAB         162            L           3nmr      A         23                  23
CELF1_HUMAN         141         R           CELF1_PONAB         142            W           3nmr      A         41.6                41.6
CFAI_HUMAN          356         A           CFAI_PONAB          168            G           2xrc      A         20.6                20.6
CFAI_HUMAN          173         D           CFAI_PONAB          102            N           2xrc      A         67.1                67.1
CFAI_HUMAN          209         F           CFAI_PONAB          69             L           2xrc      A         7.1                 7.1
CFAI_HUMAN          263         G           CFAI_PONAB          166            S           2xrc      A         13.5                13.5
CFAI_HUMAN          95          H           CFAI_PONAB          162            R           2xrc      A         59.1                59.1
CFAI_HUMAN          433         I           CFAI_PONAB          345            M           2xrc      A         0                   0
CFAI_HUMAN          277         Q           CFAI_PONAB          33             R           2xrc      A         42.2                42.2
CFAI_HUMAN          389         R           CFAI_PONAB          221            H           2xrc      A         68.2                68.2
CFTR_HUMAN          12          V           CFTR_OTOGA          142            F           3isw      C         71.9                16.7
CFTR_HUMAN          12          V           CFTR_MICMU          142            L           3isw      C         71.9                16.7
CHFR_HUMAN          502         D           CHFR_PONAB          102            N           2xoz      A         19.5                19.5
CHFR_HUMAN          599         V           CHFR_PONAB          166            I           2xoc      B         17.4                17.4
CHFR_HUMAN          530         Y           CHFR_PONAB          69             F           2xoc      A         44.8                3
CHMP3_HUMAN         61          I           CHMP3_PONAB         142            V           2gd5      D         56.6                39.5
CHMP3_HUMAN         124         Q           CHMP3_MACFA         142            R           3frv      A         3.7                 3.7
CHMP3_HUMAN         160         E           CHMP3_MACFA         162            A           2gd5      D         60.9                60.9
CIP4_HUMAN          266         H           CIP4_PONAB          142            Q           2efk      A         62.5                62.5
CIP4_HUMAN          448         A           CIP4_PONAB          162            T           2ke4      A         51.4                51.4
CLIC2_HUMAN         105         K           B0KWV1_CALJA        142            R           2r5g      A         61.3                61.3
CLIC2_HUMAN         167         P           B0KWV1_CALJA        162            T           2r4v      A         92                  92
CLIC4_HUMAN         182         N           CLIC4_PONAB         162            D           2d2z      A         54.4                54.4
CLIC4_HUMAN         55          T           CLIC4_PONAB         142            S           2ahe      A         28.6                28.6
CLK2_HUMAN          480         A           A6MKY2_CALJA        142            S           3nr9      A         50.5                50.5
COF1_HUMAN          108         S           COF1_MACFA          142            C           1q8g      A         73.6                73.6
CP11A_HUMAN         163         A           Q66VB4_PAPHU        142            T           3na0      A         0.9                 0.9
CP11A_HUMAN         230         A           CP11A_MACFA         162            G           3na1      A         0.4                 0.4
CP11A_HUMAN         406         D           Q66VB4_PAPHU        166            G           3na1      A         51.1                51.1
CP11A_HUMAN         86          G           CP11A_MACFA         142            D           3n9z      A         29.6                29.6
CP11A_HUMAN         361         H           Q66VB4_PAPHU        69             R           3na0      A         80.4                80.4
CP11A_HUMAN         246         P           CP11A_MACFA         102            H           3n9y      B         28.5                28.5
CP11A_HUMAN         293         S           Q66VB4_PAPHU        102            N           3n9z      A         48.5                48.5
CP11A_HUMAN         107         V           Q866T5_MACRA        142            A           3n9y      B         0                   0
CP11A_HUMAN         194         Y           Q66VB4_PAPHU        162            F           3na1      A         17.6                17.6
CP17A_HUMAN         331         E           CP17A_PAPHU         142            G           3ruk      C         14.3                14.3
CP17A_HUMAN         391         E           CP17A_PANTR         162            Q           3ruk      C         3.5                 3.5
CP17A_HUMAN         479         I           CP17A_PAPCY         168            N           3ruk      A         34.7                34.7
CP17A_HUMAN         363         L           CP17A_PAPCY         166            I           3swz      A         1                   1
CP17A_HUMAN         117         S           CP17A_PAPCY         142            Y           3ruk      C         24.2                24.2
CP17A_HUMAN         164         S           CP17A_PAPCY         162            T           3swz      D         24.7                24.7
CP17A_HUMAN         175         V           CP17A_PAPCY         102            I           3swz      A         0.8                 0.8
CP17A_HUMAN         197         V           CP17A_PANTR         142            I           3ruk      C         40                  40
CP17A_HUMAN         430         V           CP17A_PAPCY         68             L           3swz      A         54.4                54.4
CP1B1_HUMAN         179         A           C5ING9_PAPCY        142            V           3pm0      A         4.6                 4.6
CP1B1_HUMAN         70          A           C5INE9_PAPCY        142            S           3pm0      A         32.6                32.6
CP1B1_HUMAN         492         D           Q5RCF5_PONAB        162            N           3pm0      A         39.2                39.2
CP1B1_HUMAN         373         G           Q4R4A6_MACFA        102            D           3pm0      A         66.6                66.6
CP1B1_HUMAN         272         I           Q4R4A6_MACFA        142            V           3pm0      A         0.4                 0.4
CP1B1_HUMAN         324         I           Q4R4A6_MACFA        162            V           3pm0      A         0                   0
CP1B1_HUMAN         432         L           Q4R4A6_MACFA        33             V           3pm0      A         93.2                93.2
CP1B1_HUMAN         404         T           Q4R4A6_MACFA        69             N           3pm0      A         38.1                38.1
CP1B1_HUMAN         420         V           Q4R4A6_MACFA        166            I           3pm0      A         0                   0
CP46A_HUMAN         246         S           Q2PG47_MACFA        142            G           2q9g      A         2.9                 2.9
CRGB_HUMAN          111         I           A7KK37_PANPA        162            L           2jdf      A         52.3                52.3
CRIP2_HUMAN         13          Y           CRIP2_PONAB         142            C           2cu8      A         66.7                66.7
CRYM_HUMAN          196         A           A6ML50_CALJA        142            T           2i99      B         46.2                46.2
CSAD_HUMAN          68          K           Q5RCL5_PONAB        162            E           2jis      B         68.1                68.1
CSAD_HUMAN          40          S           Q5RCL5_PONAB        142            F           2jis      B         79.4                79.4
CSDE1_HUMAN         215         E           Q5R6P1_PONAB        142            D           2ytx      A         36.8                36.8
CSDE1_HUMAN         183         Q           Q5R5T9_PONAB        142            P           2ytx      A         116.3               116.3
CSF2_HUMAN          121         E           Q9GL44_MACMU        102            Q           1csg      B         57.2                57.2
CSF2_HUMAN          84          R           Q9GL44_MACMU        162            Q           2gmf      A         27.9                27.9
CSF2_HUMAN          26          S           Q9GL44_MACMU        142            G           1csg      A         45.9                45.9
CSK21_HUMAN         133         I           Q5R823_PONAB        102            V           3h30      B         0.2                 0.2
CSK21_HUMAN         122         K           Q5R823_PONAB        162            E           3q9w      A         32.9                32.9
CSK21_HUMAN         88          L           Q5R823_PONAB        142            S           1jwh      A         0                   0
CSK21_HUMAN         186         Q           Q5R823_PONAB        69             R           3pe1      A         36.6                36.6
CTND1_HUMAN         776         I           Q5RAF5_PONAB        69             V           3l6x      A         10                  10
CTND1_HUMAN         486         K           Q5RAF5_PONAB        162            E           3l6y      A         6                   0.8
CUL4B_HUMAN         231         T           Q95LY9_MACFA        142            S           4a0c      E         58.6                56.1
CUL5_HUMAN          410         N           CUL5_PONAB          142            I           3dpl      C         36                  36
CWC27_HUMAN         152         D           CWC27_PONAB         142            E           2hq6      A         84.6                84.6
CXCR4_HUMAN         24          M           CXCR4_PAPAN         142            I           2k03      D         78                  53.5
CXCR4_HUMAN         175         A           Q9MZN4_HYLLA        142            G           3odu      A         0                   0
CXCR4_HUMAN         220         C           Q9MZP1_MANLE        142            W           3oe8      B         60.7                28.1
CXCR4_HUMAN         181         D           C0KTR5_AOTNA        142            E           3oe6      A         71.9                71.9
CXCR4_HUMAN         277         E           Q9MZM0_9PRIM        162            D           3oe0      A         26.5                12.2
CXCR4_HUMAN         129         F           Q9MZN0_ALOSE        142            S           3odu      A         6.5                 6.5
CXCR4_HUMAN         249         F           Q9MZM6_CALMO        162            I           3oe0      A         17.1                17.1
CXCR4_HUMAN         87          F           Q9MZM7_CALGO        142            L           3oe9      B         0                   0
CXCR4_HUMAN         215         I           Q9N1P3_HYLLA        162            M           3odu      B         2.9                 2.9
CXCR4_HUMAN         271         K           CXCR4_SAISC         162            R           3oe8      A         47.1                43
CXCR4_HUMAN         67          K           Q9N1P3_HYLLA        142            E           3oe8      A         39.4                39.4
CXCR4_HUMAN         208         L           Q9MZM4_NYCCO        162            F           3oe0      A         15.4                15.4
CXCR4_HUMAN         106         N           CXCR4_SAISC         142            K           3oe0      A         40                  40
CXCR4_HUMAN         143         N           Q9MZM5_PITPI        142            T           3odu      B         72.6                39
CXCR4_HUMAN         176         N           CXCR4_PAPAN         162            S           3odu      B         35                  35
CXCR4_HUMAN         146         R           CXCR4_MACFA         142            K           3oe0      A         68.3                33.5
CXCR4_HUMAN         235         R           CXCR4_CERAE         142            G           3oe0      A         44.5                44.5
CXCR4_HUMAN         122         S           Q9MZM4_NYCCO        142            R           3oe8      A         0                   0
CXCR4_HUMAN         227         S           Q9MZM6_CALMO        142            T           3oe0      A         34.4                34.4
CXCR4_HUMAN         229         S           Q9N1P2_SAGOE        142            F           3odu      A         22.6                22.6
CXCR4_HUMAN         318         T           Q9MZM1_EULMA        142            S           3odu      A         58.7                58.7
CXCR4_HUMAN         214         V           CXCR4_MACMU         142            D           3oe9      B         22.2                22.2
CYB5_HUMAN          62          N           CYB5_ALOSE          142            D           2i96      A         50.3                50.3
CYB5B_HUMAN         25          L           CYB5B_PONAB         142            M           3ner      A         32.9                32.9
CYBP_HUMAN          94          T           CYBP_MACFA          142            S           1x5m      A         65.1                65.1
D103A_HUMAN         44          S           D103A_PANTR         142            T           1kj6      A         66.9                66.9
DCK_HUMAN           125         F           Q4R5R5_MACFA        69             L           1p5z      B         0                   0
DCK_HUMAN           44          L           Q4R5R5_MACFA        162            V           2zi9      A         42.4                17.9
DCK_HUMAN           224         N           Q4R5R5_MACFA        166            D           3kfx      B         41.8                41.8
DCK_HUMAN           73          M           Q4R5R5_MACFA        102            T           3mjr      A         32.3                23.3
DCOR_HUMAN          143         A           Q4R859_MACFA        142            T           2oo0      B         30.2                30.2
DCOR_HUMAN          106         E           Q8HZC1_9PRIM        142            V           1d7k      B         47.1                47.1
DCOR_HUMAN          100         S           Q8HZB9_9PRIM        142            N           2oo0      B         64.1                64.1
DCOR_HUMAN          265         S           Q4R859_MACFA        69             A           1d7k      B         63.7                63.7
DCOR_HUMAN          176         T           Q4R859_MACFA        162            N           2oo0      B         34.4                34.4
DCOR_HUMAN          83          T           Q8HZC2_PANTR        142            I           1d7k      A         1.8                 1.8
DCXR_HUMAN          98          E           Q4R5U3_MACFA        162            D           1wnt      A         65.5                65.5
DCXR_HUMAN          217         N           Q4R5U3_MACFA        102            D           1wnt      D         53.3                5
DCXR_HUMAN          30          T           Q4R5U3_MACFA        142            A           1wnt      D         30.2                30.2
DDC_HUMAN           266         I           A2V9Y9_MACFA        69             M           3rch      A         2.3                 2.3
DDC_HUMAN           17          M           A2V9Y9_MACFA        142            V           3rbf      B         29.1                0.3
DDC_HUMAN           320         T           A2V9Y9_MACFA        166            P           3rch      A         66                  66
DDC_HUMAN           163         V           A2V9Y9_MACFA        102            A           3rbl      B         1.9                 1.9
DDC_HUMAN           60          V           A2V9Y9_MACFA        162            I           3rch      A         27.8                0
DDX18_HUMAN         299         G           Q5R7S3_PONAB        102            A           3ly5      B         56.4                56.4
DDX18_HUMAN         315         H           Q5R7S3_PONAB        69             D           3ly5      B         0.1                 0.1
DDX18_HUMAN         210         I           A9RA86_PAPAN        69             V           3ly5      B         1.5                 1.5
DDX18_HUMAN         245         R           A9RA86_PAPAN        166            K           3ly5      B         41.2                41.2
DDX25_HUMAN         452         E           Q4R7E9_MACFA        162            K           2rb4      B         21.5                21.5
DDX3X_HUMAN         413         E           Q4R9A4_MACFA        142            K           2jgn      A         39.8                39.8
DDX41_HUMAN         556         K           Q4R5Q5_MACFA        142            R           2p6n      A         82.3                82.3
DDX58_HUMAN         789         F           Q0PXR1_MACMU        33             L           3tmi      A         62.4                62.4
DDX58_HUMAN         444         H           Q0PXR1_MACMU        168            D           2ykg      A         80.5                80.5
DDX58_HUMAN         365         I           Q0PXR1_MACMU        33             V           3tmi      A         32                  32
DDX58_HUMAN         582         I           Q0PXR1_MACMU        300            T           3tmi      A         16.7                16.7
DDX58_HUMAN         255         M           Q0PXR1_MACMU        69             K           3tmi      A         31.9                31.9
DDX58_HUMAN         560         M           Q0PXR1_MACMU        221            L           2ykg      A         1.9                 1.9
DDX58_HUMAN         419         N           Q0PXR1_MACMU        68             D           2ykg      A         44.1                44.1
DDX58_HUMAN         243         P           Q0PXR1_MACMU        102            L           3tmi      A         31.3                31.3
DDX58_HUMAN         287         Q           Q0PXR1_MACMU        166            P           2ykg      A         64.4                64.4
DDX6_HUMAN          424         R           DDX6_PONAB          162            G           2wax      A         60.2                56.6
DFB4A_HUMAN         34          S           DFB4A_MACMU         142            N           1fqq      A         30.7                30.7
DFB4A_HUMAN         26          G           DFB4A_PANTR         142            S           1fqq      A         44.2                44.2
DHB11_HUMAN         248         H           DHB11_MACFA         69             N           1yb1      B         47.5                43.1
DHB11_HUMAN         88          H           DHB11_MACFA         162            Y           1yb1      A         44                  44
DHB11_HUMAN         103         S           DHB11_PONAB         142            A           1yb1      B         4.1                 4.1
DHB11_HUMAN         160         T           DHB11_PONAB         162            M           1yb1      A         36.7                36.7
DHB11_HUMAN         236         T           DHB11_MACFA         102            A           1yb1      B         44                  40.3
DHB11_HUMAN         35          T           DHB11_MACFA         142            A           1yb1      A         65.6                65.6
DHRS4_HUMAN         126         I           DHRS4_PONAB         142            L           3o4r      C         53.5                0.9
DHSO_HUMAN          269         N           DHSO_MACFA          69             T           1pl8      D         9.9                 9.9
DHSO_HUMAN          239         Q           Q5RFF1_PONAB        166            L           1pl6      D         33.2                33.2
DIM1_HUMAN          159         F           DIMT1_MACFA         162            L           1zq9      A         15.5                15.5
DIM1_HUMAN          95          H           DIMT1_MACFA         142            R           1zq9      A         49.2                49.2
DIRA2_HUMAN         46          Q           DIRA2_PONAB         142            R           2erx      A         27                  24.4
DJC27_HUMAN         217         D           DJC27_PONAB         142            G           2ys8      A         61.5                61.5
DJC27_HUMAN         237         Y           DJC27_PONAB         162            C           2ys8      A         15.1                15.1
DMB_HUMAN           49          D           Q8WMA7_PONPY        142            V           2bc4      B         23.6                23.6
DMB_HUMAN           144         E           Q8WMA4_PONPY        162            D           1hdm      B         69.4                63.4
DMB_HUMAN           60          K           Q8WMA4_PONPY        142            E           1hdm      B         38                  38
DMB_HUMAN           83          K           Q8SP83_9PRIM        142            Q           1hdm      B         46.9                37.2
DMB_HUMAN           103         P           Q8WMB1_PANPA        142            H           2bc4      B         79.9                42.6
DMB_HUMAN           113         R           Q8WMA5_PONPY        142            W           2bc4      B         42.7                37.4
DMB_HUMAN           205         R           Q8SP82_9PRIM        142            Q           1hdm      B         34.9                34.9
DMB_HUMAN           28          T           Q8WMC0_PANTR        142            S           2bc4      D         44.3                21.9
DNMT1_HUMAN         932         L           Q4R5U6_MACFA        142            P           3pta      A         46.5                46.5
DPA1_HUMAN          211         A           B8YLX9_MACMU        142            P           3lqz      A         40.2                40.2
DPA1_HUMAN          42          A           A2TJ56_MACMU        142            S           3lqz      A         31.1                1.7
DPA1_HUMAN          42          A           A2TJ58_MACMU        142            T           3lqz      A         31.1                1.7
DPA1_HUMAN          129         E           A2TJ55_MACMU        142            A           3lqz      A         58.7                51.5
DPA1_HUMAN          191         F           B0Z9W1_MACMU        102            Y           3lqz      A         41.5                41.5
DPA1_HUMAN          53          F           B0Z9W0_MACMU        142            Y           3lqz      A         4.4                 0.1
DPA1_HUMAN          83          F           B0Z9W1_MACMU        142            I           3lqz      A         53.2                6.5
DPA1_HUMAN          158         L           B0Z9W1_MACMU        162            P           3lqz      A         65.6                65.6
DPA1_HUMAN          81          Q           A2V6F4_MACMU        142            R           3lqz      A         83.1                83.1
DPA1_HUMAN          114         T           A2TJ56_MACMU        162            A           3lqz      A         83.6                83.6
DPA1_HUMAN          135         T           A3F8Y1_MACMU        142            I           3lqz      A         16.8                16.8
DPB1_HUMAN          167         A           A3F8W0_MACMU        102            D           3lqz      B         75.6                75.6
DPB1_HUMAN          167         A           A3F8W1_MACMU        102            T           3lqz      B         75.6                75.6
DPB1_HUMAN          65          A           A3RLQ0_MACMU        142            V           3lqz      B         0                   0
DPB1_HUMAN          84          A           A3F8W0_MACMU        142            D           3lqz      B         5.9                 0.7
DPB1_HUMAN          38          F           A3F8W1_MACMU        142            Y           3lqz      B         54.7                0.6
DPB1_HUMAN          53          F           A3F8W2_MACMU        162            Y           3lqz      B         0                   0
DPB1_HUMAN          64          F           A3F8W1_MACMU        162            Y           3lqz      B         5                   0.6
DPB1_HUMAN          40          G           A3F8W2_MACMU        142            A           3lqz      B         34.5                0
DPB1_HUMAN          154         I           A3F8W2_MACMU        102            V           3lqz      B         24                  24
DPB1_HUMAN          37          L           A4UU57_MACMU        142            V           3lqz      B         53.3                1.2
DPB1_HUMAN          205         T           A3F8W1_MACMU        69             P           3lqz      B         59.1                59.1
DPB1_HUMAN          143         V           B2G3B1_MACFA        142            I           3lqz      B         21.8                21.8
DPB1_HUMAN          156         V           A3F8W0_MACMU        162            I           3lqz      B         18.8                18.8
DPP4_HUMAN          146         E           Q5R7G7_PONAB        162            D           3o9v      D         19.1                19.1
DPP4_HUMAN          751         I           Q2MJP3_MACMU        68             T           1j2e      B         0                   0
DPP4_HUMAN          513         K           Q2MJP3_MACMU        166            T           1n1m      B         27.9                27.9
DPP4_HUMAN          366         L           Q5R7G7_PONAB        69             S           2ajl      J         79.4                79.4
DPP4_HUMAN          491         L           Q5R7G7_PONAB        166            P           2qky      C         15                  15
DPP4_HUMAN          348         M           Q2MJP3_MACMU        69             T           2qky      D         53                  53
DPP4_HUMAN          253         R           Q2MJP3_MACMU        162            Q           1n1m      B         46.3                31.4
DPP4_HUMAN          44          T           Q2MJP3_MACMU        142            I           2jid      B         26.2                26.2
DPP4_HUMAN          557         T           Q2MJP3_MACMU        33             A           3f8s      B         1.1                 1.1
DPP4_HUMAN          279         V           Q2MJP3_MACMU        102            A           2iit      B         47.3                47.3
DPP4_HUMAN          726         V           Q5R7G7_PONAB        33             A           2qjr      B         22.9                22.9
DPP4_HUMAN          88          V           Q5R7G7_PONAB        142            A           2g5p      B         44.1                44.1
DPP4_HUMAN          183         Y           Q5R7G7_PONAB        102            H           1r9n      C         17.8                17.8
DQA1_HUMAN          155         E           Q9BCV8_SAGOE        142            D           1jk8      A         78.1                78.1
DQA1_HUMAN          63          G           O19303_9PRIM        142            E           2nna      A         81.3                81.3
DQA1_HUMAN          151         H           B8YLX5_MACMU        142            R           2nna      A         59.6                59.6
DQA1_HUMAN          197         K           C9E8N2_MACMU        162            E           2nna      A         72.3                72.3
DQA1_HUMAN          38          L           C9E8N2_MACMU        142            M           1jk8      A         14.9                2.4
DQA1_HUMAN          38          L           A3F8W7_MACMU        142            V           1jk8      A         14.9                2.4
DQA1_HUMAN          57          Q           Q30995_PANTR        142            K           1jk8      A         5.3                 0
DQA1_HUMAN          25          D           A4L275_MACFA        142            E           2nna      A         133.5               133.5
DQB1_HUMAN          157         A           A3RLQ1_MACMU        142            G           1s9v      B         26.2                26.2
DQB1_HUMAN          45          A           A4L280_MACFA        162            G           1jk8      B         69.5                0
DQB1_HUMAN          199         H           A3RLQ1_MACMU        102            R           1jk8      B         78.3                78.3
DQB1_HUMAN          117         L           C9E8N7_MACMU        162            S           1jk8      B         48.4                3.8
DQB1_HUMAN          214         N           A3RLQ1_MACMU        69             S           1s9v      B         56.5                56.5
DQB1_HUMAN          112         R           A3F8W8_MACMU        142            I           1jk8      B         33.5                33.5
DQB1_HUMAN          57          R           B5M479_MACMU        162            H           1jk8      B         33.4                33.4
DQB1_HUMAN          103         T           A4L280_MACFA        102            K           1jk8      B         5.1                 3.8
DQB1_HUMAN          174         V           A3RLQ1_MACMU        162            I           1s9v      B         28.4                28.4
DQB1_HUMAN          58          Y           B8YLX4_MACMU        142            H           1jk8      B         3.1                 0
DQB1_HUMAN          58          Y           Q5RCR1_PONAB        142            S           1jk8      B         3.1                 0
DRA_HUMAN           125         R           A4L283_MACFA        162            G           3pgc      D         83.3                25.6
DRA_HUMAN           129         V           B3KYU1_PANTR        142            I           1hqr      A         25.7                3.8
DRA_HUMAN           104         Y           A4L283_MACFA        142            N           3pgc      A         61.8                18.4
DRA_HUMAN           29          E           A4L284_MACFA        162            D           3pdo      A         68.5                32.8
DRB3_HUMAN          169         A           D5G3R2_PANTR        162            T           2q6w      B         77.7                77.7
DRB3_HUMAN          212         A           D5G3S2_PANTR        162            P           2q6w      B         31.5                31.5
DRB3_HUMAN          113         G           C9E8P8_MACMU        142            R           2q6w      B         58.7                58.7
DRB3_HUMAN          115         G           D5G3Q5_PANTR        162            V           2q6w      B         10                  0.5
DRB3_HUMAN          67          L           Q30500_9PRIM        162            V           2q6w      B         0.2                 0
DRB3_HUMAN          82          L           D5G3S4_PANTR        142            P           3c5j      B         59.9                23
DRB3_HUMAN          96          L           Q6EWJ7_MACMU        142            F           2q6w      B         23.2                11.1
DRB3_HUMAN          96          L           C4PE83_MACFA        142            I           2q6w      B         23.2                11.1
DRB3_HUMAN          142         N           Q1G5I1_MACFA        142            T           2q6w      B         6.5                 6.5
DRB3_HUMAN          103         R           D5G3Q5_PANTR        142            Q           3c5j      B         20.6                7.6
DRB3_HUMAN          162         R           D5G3R0_PANTR        142            L           2q6w      B         31.2                31.2
DRB3_HUMAN          162         R           Q30500_9PRIM        102            Q           2q6w      B         31.2                31.2
DRB3_HUMAN          195         R           C4PE83_MACFA        162            Q           2q6w      B         59.1                59.1
DRB3_HUMAN          195         R           Q5WMF6_MACMU        142            W           2q6w      B         59.1                59.1
DRB3_HUMAN          40          R           D5G3S2_PANTR        142            H           3c5j      B         50.7                0.7
DRB3_HUMAN          52          R           Q30500_9PRIM        142            L           3c5j      B         51.5                51.5
DRB3_HUMAN          149         S           D5G3Q5_PANTR        102            N           2q6w      B         32.5                2.5
DRB3_HUMAN          80          T           A4Q990_MACMU        142            S           3c5j      B         30.9                30.9
DRB3_HUMAN          171         V           Q6EWJ7_MACMU        162            L           3c5j      B         32.5                32.5
DRB3_HUMAN          55          Y           D5G3R2_PANTR        142            F           2q6w      B         0.6                 0
DRB5_HUMAN          59          D           D5G3T0_PANTR        142            G           1h15      B         18.1                0.3
DRB5_HUMAN          55          F           Q30501_9PRIM        102            Y           1fv1      E         2                   0
DRB5_HUMAN          115         G           Q30501_9PRIM        69             V           1fv1      E         14.9                0.9
DRB5_HUMAN          149         N           D5G3S1_PANTR        142            S           1fv1      E         30.5                5.3
DRB5_HUMAN          38          Q           Q30501_9PRIM        162            K           1hqr      B         52                  0
DRB5_HUMAN          195         R           D5G3S1_PANTR        162            Q           1hqr      B         32.6                32.6
DRB5_HUMAN          164         S           Q30501_9PRIM        166            G           1hqr      B         81.1                54.2
DRB5_HUMAN          137         T           D5G3T6_PANTR        162            P           1h15      B         7.6                 7.6
DRB5_HUMAN          186         T           D5G3T6_PANTR        102            I           1h15      E         3.5                 3.5
DRB5_HUMAN          209         V           D5G3T4_PANTR        142            M           1hqr      B         17.6                15.8
DRB5_HUMAN          107         Y           B5M472_MACMU        162            F           1hqr      B         36.3                1.4
DRB5_HUMAN          61          Y           B5M472_MACMU        142            H           1h15      B         33                  2
DRD3_HUMAN          151         A           DRD3_CERAE          162            T           3pbl      B         51.1                44.1
DRD3_HUMAN          38          A           Q8MKJ0_CEBAP        142            T           3pbl      B         58.1                58.1
DRD3_HUMAN          101         I           DRD3_CERAE          142            V           3pbl      B         69                  31.6
DRD3_HUMAN          145         S           Q8MKJ0_CEBAP        162            N           3pbl      A         91.7                91.7
DRD3_HUMAN          213         V           DRD3_PANTR          142            M           3pbl      A         35.7                35.7
DRD3_HUMAN          350         V           Q8MKJ0_CEBAP        69             I           3pbl      B         23.3                23.3
DUPD1_HUMAN         137         S           DUPD1_PANTR         162            R           2y96      A         78.2                78.2
DUS18_HUMAN         74          S           Q4R3T3_MACFA        142            A           2esb      A         26.1                26.1
DUS18_HUMAN         171         V           Q4R3T3_MACFA        162            M           2esb      A         89                  89
EDC3_HUMAN          262         I           EDC3_PONAB          162            T           3d3k      D         49.9                49.9
EDC3_HUMAN          352         S           EDC3_PONAB          102            R           3d3j      A         0                   0
EFRD1_HUMAN         402         M           EFR1_PONPY          166            V           1y4m      A         58.7                0.2
EHD1_HUMAN          492         K           B0KWK7_CALJA        162            R           2ksp      A         66.2                47.7
EHD1_HUMAN          466         N           B1MTL7_CALMO        162            S           2jq6      A         14.9                14.9
EHD1_HUMAN          408         V           B5SNL2_OTOGA        142            A           2jq6      A         85.4                85.4
ELAF_HUMAN          78          I           A4K2T4_MACMU        142            N           1fle      I         91                  83.4
ELAF_HUMAN          78          I           A4K2R6_GORGO        162            V           1fle      I         91                  83.4
ELAF_HUMAN          91          R           A4K2Y5_CERAE        142            H           1fle      I         80.8                55.1
ELMO1_HUMAN         698         L           Q5R4Y6_PONAB        142            P           3a98      D         32.8                27.2
ELMO1_HUMAN         613         I           Q5NVH1_PONAB        142            L           2vsz      B         9                   9
EM55_HUMAN          438         G           EM55_PAPAN          69             S           3ney      A         44.8                44.8
EM55_HUMAN          387         I           B0KWU3_CALJA        166            T           3ney      A         48.2                48.2
EM55_HUMAN          303         L           B0KWU3_CALJA        102            I           3ney      A         24                  24
EM55_HUMAN          373         N           EM55_PONAB          162            D           3ney      A         74.3                74.3
EM55_HUMAN          452         Q           B5FWA1_OTOGA        102            H           3ney      A         79.8                79.8
EM55_HUMAN          455         S           B0KWU3_CALJA        68             T           3ney      A         35.4                35.4
EM55_HUMAN          407         T           B0KWU3_CALJA        33             S           3ney      A         84.9                84.9
EM55_HUMAN          314         V           EM55_PAPAN          102            A           3ney      A         24.5                24.5
EME1_HUMAN          446         A           EME1_PONAB          221            V           2ziw      B         76.3                45.8
EME1_HUMAN          545         I           EME1_PONAB          33             V           2ziu      B         4                   4
EME1_HUMAN          353         K           EME1_PONAB          168            R           2ziw      B         23.4                23.4
EME1_HUMAN          461         L           EME1_PONAB          300            V           2ziv      B         71.5                21.6
EME1_HUMAN          473         L           EME1_PONAB          345            R           2ziu      B         106.1               62.8
EME1_HUMAN          275         T           EME1_PONAB          68             S           2ziw      B         79.7                79.7
EMR2_HUMAN          74          L           Q2Q425_PANTR        142            P           2bo2      A         88.3                88.3
EMR2_HUMAN          62          M           Q2Q424_PANTR        142            T           2box      A         77.5                77.5
ENOB_HUMAN          121         A           B0KWU1_CALJA        142            V           2xsx      A         0.8                 0.8
ENOB_HUMAN          149         A           B0KWU1_CALJA        162            V           2xsx      B         0.4                 0.4
ENOB_HUMAN          164         A           B0KWU1_CALJA        102            D           2xsx      A         1.1                 1.1
ENOB_HUMAN          294         D           B0KWU1_CALJA        33             E           2xsx      A         1.5                 1.5
ENOB_HUMAN          221         N           B0KWU1_CALJA        69             S           2xsx      B         44.3                44.3
ENOB_HUMAN          280         Y           B0KWU1_CALJA        166            C           2xsx      A         0                   0
ERAP1_HUMAN         603         G           Q5R6K9_PONAB        68             D           3qnf      A         15.2                15.2
ERAP1_HUMAN         81          K           Q5R6K9_PONAB        142            E           3mdj      A         32.2                32.2
ERAP1_HUMAN         127         R           Q5R6K9_PONAB        102            P           3qnf      A         38.2                38.2
ERAP1_HUMAN         212         R           Q5R6K9_PONAB        69             S           3qnf      A         59.6                59.6
ERAP1_HUMAN         869         S           Q5R6K9_PONAB        168            A           2yd0      A         42.1                42.1
ERAP1_HUMAN         515         V           Q5R6K9_PONAB        33             L           3qnf      A         54.7                54.7
ERAP2_HUMAN         771         A           ERAP2_PONAB         345            T           3se6      A         41.3                41.3
ERAP2_HUMAN         861         A           ERAP2_PONAB         129            V           3se6      A         24.2                24.2
ERAP2_HUMAN         146         E           ERAP2_PONAB         162            Q           3se6      A         13.2                13.2
ERAP2_HUMAN         904         H           ERAP2_PONAB         54             R           3se6      A         15.9                15.9
ERAP2_HUMAN         240         K           ERAP2_PONAB         69             R           3se6      A         57.4                57.4
ERAP2_HUMAN         742         K           ERAP2_PONAB         300            E           3se6      A         75                  75
ERAP2_HUMAN         333         P           ERAP2_PONAB         33             S           3se6      A         33.4                33.4
ERAP2_HUMAN         229         R           ERAP2_PONAB         102            G           3se6      A         54.9                54.9
ERAP2_HUMAN         293         R           ERAP2_PONAB         166            Q           3se6      A         45.4                45.4
ERAP2_HUMAN         705         S           ERAP2_PONAB         221            L           3se6      A         39.8                39.8
ERAP2_HUMAN         802         T           ERAP2_PONAB         33             A           3se6      A         48.8                48.8
ERAP2_HUMAN         933         T           ERAP2_PONAB         330            I           3se6      A         9.5                 9.5
ERAP2_HUMAN         685         Y           ERAP2_PONAB         168            H           3se6      A         30.9                30.9
ERAP2_HUMAN         892         Y           ERAP2_PONAB         206            F           3se6      A         61                  61
ERCC8_HUMAN         316         I           A6ML05_CALJA        102            V           4a11      B         0                   0
ERCC8_HUMAN         232         K           A6ML05_CALJA        142            E           4a11      B         48                  43.1
ERCC8_HUMAN         275         S           A6ML05_CALJA        162            F           4a11      B         77.2                57.1
ERF3A_HUMAN         395         A           ERF3B_PONAB         300            V           3e1y      F         0                   0
ERF3A_HUMAN         327         C           ERF3B_PONAB         168            F           3e1y      F         35.4                35.4
ERF3A_HUMAN         430         C           ERF3B_PONAB         345            S           3e1y      F         11.9                11.9
ERF3A_HUMAN         369         I           Q4R3X0_MACFA        162            V           3e1y      F         69.7                69.7
ERF3A_HUMAN         384         N           ERF3B_PONAB         221            S           3e1y      F         69.5                69.5
ERP29_HUMAN         141         I           Q3YAG4_MACMU        142            V           2qc7      B         4.1                 4.1
ERP29_HUMAN         195         Q           Q3YAG4_MACMU        162            E           2qc7      B         21.3                21.3
ES8L2_HUMAN         683         M           ES8L2_PONAB         68             V           1wwu      A         53.7                53.7
ESR2_HUMAN          416         A           B6CK31_TRAOB        142            V           1l2j      B         58.5                7.3
ESR2_HUMAN          432         A           B6CK29_HYLLA        102            S           2fsz      B         7                   7
ESR2_HUMAN          359         D           B6CK37_CALDO        142            N           1zaf      A         14.1                14.1
ESR2_HUMAN          489         D           B6CK29_HYLLA        166            E           2yjd      A         82.2                42.3
ESR2_HUMAN          325         F           B6CK35_CEBAP        69             L           1l2j      B         52.6                6.8
ESR2_HUMAN          376         I           B6CK35_CEBAP        166            V           1yye      B         3.7                 3.7
ESR2_HUMAN          404         I           B6CK35_CEBAP        33             V           1qkm      A         2.2                 2.2
ESR2_HUMAN          304         K           B6CK35_CEBAP        102            E           3omp      A         10.2                10.2
ESR2_HUMAN          260         L           B6CK26_PANPA        69             P           1l2j      B         60.8                60.8
ESR2_HUMAN          341         M           B6CK27_9PRIM        162            V           1u3q      C         0                   0
ESR2_HUMAN          453         M           B6CK29_HYLLA        69             T           2yjd      B         45                  2.9
ESR2_HUMAN          453         M           B6CK34_ATEPA        142            V           2yjd      B         45                  2.9
ESR2_HUMAN          478         N           B6CK28_PONPY        102            S           1x76      B         29.5                29.5
ESR2_HUMAN          409         S           B6CK32_PAPAN        162            N           2qtu      A         7.5                 7.1
ESR2_HUMAN          415         T           B6CK27_9PRIM        102            A           3oll      B         30.7                30.7
ESR2_HUMAN          433         V           B6CK28_PONPY        162            M           1nde      A         0                   0
ESR2_HUMAN          465         V           ESR2_CALJA          162            I           1nde      A         0                   0
ESR2_HUMAN          498         H           B6CK28_PONPY        69             Q           1x78      B         26.7                9.5
ESR2_HUMAN          499         V           B6CK33_CERAE        142            M           2jj3      A         5.8                 5.8
ESR2_HUMAN          287         A           B6CK35_CEBAP        162            V           2nv7      A         41.6                41.6
EST1_HUMAN          275         K           B5TZ25_PAPHA        102            Q           1ya4      C         72.3                39.1
EWS_HUMAN           371         S           Q4R3Q5_MACFA        142            N           2cpe      A         53.7                53.7
FCG3A_HUMAN         176         F           FCGR3_PAPAN         33             I           3ay4      C         12.9                0
FCG3A_HUMAN         153         H           FCGR3_PAPAN         166            Q           3ay4      C         64.3                50.1
FCG3A_HUMAN         123         P           FCGR3_PAPAN         102            S           3ay4      C         49.7                49.7
FCG3A_HUMAN         59          Q           FCGR3_PAPAN         162            R           3sgj      C         30.8                0
FCG3A_HUMAN         42          S           FCGR3_MACFA         142            R           3sgk      C         47.8                47.8
FCGRN_HUMAN         122         G           FCGRN_MACFA         142            S           1exu      A         16.5                16.5
FCGRN_HUMAN         160         I           Q5R9G7_PONAB        162            V           1exu      A         0.3                 0.3
FCGRN_HUMAN         276         I           Q5R9G7_PONAB        166            V           3m17      G         9                   9
FCGRN_HUMAN         236         L           Q5R9G7_PONAB        102            Q           3m1b      A         17.6                17.6
FCGRN_HUMAN         240         L           FCGRN_MACFA         162            M           3m17      G         38.8                38.8
FCGRN_HUMAN         264         T           Q5R9G7_PONAB        69             I           3m1b      A         60.2                60.2
FEN1_HUMAN          285         E           Q4R5U5_MACFA        162            K           1ul1      Z         36.3                36.3
FEN1_HUMAN          307         I           Q4R5U5_MACFA        102            V           1ul1      Z         5.3                 5.3
FEN1_HUMAN          266         N           Q4R5U5_MACFA        142            S           1ul1      Z         70.9                70.9
FETA_HUMAN          138         L           FETA_PANTR          162            F           3mrk      P         96.6                1.4
FGD3_HUMAN          645         R           FGD3_PONAB          221            W           2coc      A         74                  74
FKBP5_HUMAN         95          A           FKBP5_SAGOE         142            S           1kt0      A         33.2                33.2
FKBP5_HUMAN         197         D           FKBP5_PONAB         162            V           1kt0      A         22.2                21.6
FKBP5_HUMAN         68          D           FKBP5_CERAE         142            N           1kt0      A         49.4                49.4
FKBP5_HUMAN         351         E           FKBP5_PONAB         69             G           1kt0      A         38.4                38.4
FKBP5_HUMAN         143         F           FKBP5_CERAE         69             L           1kt0      A         31.6                31.6
FKBP5_HUMAN         178         G           FKBP5_CERAE         166            E           1kt0      A         73.5                73.5
FKBP5_HUMAN         84          G           FKBP5_CERAE         162            S           1kt0      A         100.8               100.8
FKBP5_HUMAN         132         I           FKBP5_SAIBB         142            V           1kt0      A         0                   0
FKBP5_HUMAN         408         I           FKBP5_SAIBB         102            T           1kt0      A         59.4                22.3
FKBP5_HUMAN         155         K           FKBP5_AOTNA         166            R           1kt0      A         48.3                48.3
FKBP5_HUMAN         274         K           FKBP5_SAGOE         162            E           1kt0      A         27.2                27.2
FKBP5_HUMAN         58          K           FKBP5_AOTNA         102            N           1kt0      A         58.2                58.2
FKBP5_HUMAN         119         L           FKBP5_CERAE         102            V           1kt0      A         75.9                75.9
FKBP5_HUMAN         328         L           FKBP5_PONAB         102            S           1kt0      A         10.6                10.6
FKBP5_HUMAN         81          L           FKBP5_AOTNA         69             I           1kt0      A         1.7                 1.7
FKBP5_HUMAN         180         M           FKBP5_AOTNA         33             V           1kt0      A         52.1                33.3
FKBP5_HUMAN         285         M           FKBP5_SAIBB         162            V           1kt0      A         42.1                42.1
FKBP5_HUMAN         286         Q           FKBP5_CERAE         33             R           1kt0      A         3.3                 3.3
FKBP5_HUMAN         392         S           FKBP5_AOTNA         168            F           1kt0      A         46.7                46.7
FKBP5_HUMAN         334         T           FKBP5_SAGOE         102            A           1kt0      A         58                  58
FKBP5_HUMAN         218         Y           FKBP5_AOTNA         68             H           1kt0      A         33.3                33.3
FLT3L_HUMAN         61          A           Q865Z3_9PRIM        162            P           1ete      D         7.6                 7.6
FLT3L_HUMAN         72          G           Q865Z3_9PRIM        102            A           1ete      D         19.7                19.7
FLT3L_HUMAN         152         R           Q865Z3_9PRIM        69             G           3qs7      B         34.5                34.5
FND3A_HUMAN         341         M           FND3A_PONAB         69             T           1wk0      A         29.2                29.2
FND3A_HUMAN         326         V           FND3A_PONAB         102            I           1wk0      A         73.5                73.5
FND3A_HUMAN         418         C           FND3A_PONAB         166            Y           1x3d      A         52.4                52.4
FND3A_HUMAN         813         S           FND3A_PONAB         68             N           1x4x      A         63.3                63.3
FND3A_HUMAN         595         T           FND3A_PONAB         33             A           2crm      A         101.8               101.8
FRIH_HUMAN          91          C           Q9GMG9_MACMU        142            Y           1fha      A         22.4                22.4
FRIH_HUMAN          134         I           FRIH_PONAB          142            L           1fha      A         0                   0
G3PT_HUMAN          160         A           G3PT_MACFA          142            D           3pfw      P         70.3                70.3
G3PT_HUMAN          265         R           G3PT_MACFA          162            K           3h9e      O         88.4                49.1
G3PT_HUMAN          334         V           G3PT_MACFA          102            I           3h9e      O         0                   0
GAK_HUMAN           37          E           Q5RDC0_PONAB        162            D           3ll6      A         88.2                88.2
GAK_HUMAN           25          Q           Q5RDC0_PONAB        142            H           3ll6      A         32.7                32.7
GAK_HUMAN           197         T           Q5RDC0_PONAB        102            A           3ll6      B         29.3                6.2
GALK2_HUMAN         392         F           Q9GLZ0_MACFA        142            L           2a2c      A         19.6                19.6
GAS7_HUMAN          111         S           Q8HXC5_MACFA        142            F           2ysh      A         100.4               100.4
GBP1_HUMAN          409         A           GBP1_PONAB          102            G           1dg3      A         40.4                40.4
GBP1_HUMAN          349         T           GBP1_PONAB          162            S           1f5n      A         38.7                38.7
GBP1_HUMAN          413         V           GBP1_CERAE          221            D           1f5n      A         71.4                71.4
GBRL1_HUMAN         99          H           GBRL1_PONAB         142            R           2r2q      B         31.7                31.7
GCP4_HUMAN          125         F           A9X1B2_PAPAN        162            S           3rip      A         33.2                33.2
GCP4_HUMAN          104         L           B0KWF7_CALJA        142            I           3rip      A         10                  10
GCP4_HUMAN          493         Q           Q5NVE4_PONAB        142            L           3rip      A         65.7                65.7
GCP4_HUMAN          56          T           A9X1B2_PAPAN        142            I           3rip      A         41.8                41.8
GLO2_HUMAN          154         A           GLO2_CALJA          162            S           1qh3      A         24.7                24.7
GLO2_HUMAN          118         E           GLO2_MACFA          162            Q           1qh5      A         22.3                22.3
GLO2_HUMAN          285         G           GLO2_MACFA          166            R           1qh3      A         77.6                36.7
GLO2_HUMAN          169         K           GLO2_MACFA          102            R           1qh3      A         14                  14
GLO2_HUMAN          211         L           GLO2_CALJA          102            F           1qh3      B         14.4                14.4
GLO2_HUMAN          242         R           GLO2_MACFA          69             Q           1qh3      B         47.1                47.1
GLO2_HUMAN          119         S           GLO2_CALJA          142            P           1qh5      A         89.4                89.4
GLO2_HUMAN          258         T           GLO2_CALJA          69             A           1qh3      B         1.6                 1.6
GLO2_HUMAN          291         T           GLO2_CALJA          166            P           1qh3      B         29                  22.4
GLO2_HUMAN          85          V           GLO2_MACFA          142            L           1qh3      B         2.9                 2.9
GLYM_HUMAN          273         I           Q5REZ8_PONAB        69             V           3ou5      A         0                   0
GLYM_HUMAN          262         K           Q5REZ8_PONAB        102            Q           3ou5      A         57.7                57.7
GLYM_HUMAN          207         N           Q5REZ8_PONAB        142            D           3ou5      A         70.5                70.5
GLYM_HUMAN          484         N           Q5REZ8_PONAB        33             D           3ou5      A         59.8                59.8
GLYM_HUMAN          460         S           Q5REZ8_PONAB        166            R           3ou5      A         80.4                80.4
GLYR1_HUMAN         354         G           GLYR1_PONAB         102            R           2uyy      B         60.5                60.5
GLYR1_HUMAN         459         H           GLYR1_PONAB         69             Q           2uyy      A         58                  58
GLYR1_HUMAN         297         N           GLYR1_PONAB         162            D           2uyy      A         15.3                15.3
GNAI1_HUMAN         140         F           Q5R9N4_PONAB        142            L           3qe0      B         19.5                19.5
GNAI1_HUMAN         253         I           GNAI1_PONAB         142            T           1y3a      B         9.8                 0
GNAI1_HUMAN         280         K           B1MTS6_CALMO        142            R           1kjy      A         46.4                46.4
GNAI1_HUMAN         312         K           B1MTS6_CALMO        162            R           2ik8      A         58.6                58.6
GNAI1_HUMAN         331         N           B1MTS6_CALMO        102            T           3qe0      B         13.1                13.1
GNAI3_HUMAN         115         E           B1MTS6_CALMO        142            K           2ihb      A         77.8                55.2
GNAI3_HUMAN         261         E           Q5R9N4_PONAB        142            D           2ode      A         91.6                91.6
GNAI3_HUMAN         298         E           B1MTS6_CALMO        69             D           2ihb      A         46                  46
GNAI3_HUMAN         331         N           B1MTS6_CALMO        166            T           2v4z      A         15.8                15.8
GNAI3_HUMAN         280         R           GNAI1_PONAB         102            K           2ihb      A         47.2                47.2
GNAI3_HUMAN         312         R           GNAI1_PONAB         166            K           2ode      A         54.3                54.3
GNAI3_HUMAN         187         T           B1MTS6_CALMO        102            M           2ihb      A         24                  24
GNAI3_HUMAN         291         T           GNAI1_PONAB         69             A           2ihb      A         96.5                96.5
GNAI3_HUMAN         136         V           B1MTS6_CALMO        162            L           2ihb      A         0                   0
GNAI3_HUMAN         195         Y           GNAI1_PONAB         162            H           2ode      A         44.9                44.9
GNAI3_HUMAN         32          K           GNAI1_PONAB         142            R           2v4z      A         71.8                71.8
GOPC_HUMAN          355         I           GOPC_PONAB          102            V           2dc2      A         18                  18
GOPC_HUMAN          340         N           GOPC_PONAB          162            D           2dc2      A         34.8                34.8
GPX1_HUMAN          122         A           Q32QL7_CALJA        142            S           2f8a      A         14.7                14.7
GPX1_HUMAN          25          A           GPX1_HYLLA          142            T           2f8a      B         99.4                99.4
GPX1_HUMAN          176         L           GPX1_MACFU          162            V           2f8a      A         43.3                43.3
GPX1_HUMAN          62          L           GPX1_CEBAP          142            P           2f8a      A         0                   0
GPX1_HUMAN          124         P           GPX1_PANTR          142            T           2f8a      A         54.9                54.9
GPX1_HUMAN          145         T           GPX1_CEBAP          162            I           2f8a      B         94                  65.7
GPX1_HUMAN          151         T           GPX1_MACFU          142            A           2f8a      B         71.8                35
GPX1_HUMAN          39          V           GPX1_HYLLA          162            I           2f8a      A         1.9                 1.9
GPX2_HUMAN          163         G           GPX2_MACFU          162            V           2he3      A         9.8                 9.8
GPX2_HUMAN          93          G           GPX2_PONPY          142            S           2he3      A         115.6               115.6
GPX2_HUMAN          139         L           Q9TTG2_ATEBE        142            F           2he3      A         35.2                27
GPX2_HUMAN          69          N           GPX2_CALJA          142            H           2he3      A         24.1                24.1
GPX2_HUMAN          127         Y           GPX2_MACFU          142            H           2he3      A         64.4                64.4
GRAK_HUMAN          189         G           B3FWU9_MACNE        69             R           1mza      A         44.2                44.2
GRAK_HUMAN          45          Q           B3FWU9_MACNE        142            P           1mza      A         6.5                 6.5
GRAK_HUMAN          71          R           B3FWU9_MACNE        162            P           1mza      A         57.7                57.7
GRAK_HUMAN          161         S           B3FWU9_MACNE        102            F           1mzd      A         28.5                28.5
GRAN_HUMAN          119         A           GRAN_PONAB          102            S           1k94      A         54.4                54.4
GRAN_HUMAN          105         H           GRAN_PONAB          162            Y           1k94      B         77.1                38.6
GRAN_HUMAN          83          N           GRAN_PONAB          142            S           1f4o      A         4                   4
GRIA2_HUMAN         764         R           GRIA2_MACFA         102            G           3rnn      C         25.9                25.9
GRIA2_HUMAN         466         V           GRIA2_PONAB         162            A           3r7x      A         2.5                 2.5
GRM3_HUMAN          286         A           Q4R4T7_MACFA        162            T           3sm9      A         24.5                24.5
GRM3_HUMAN          38          D           Q4R4T7_MACFA        142            G           3sm9      A         45                  45
GRM3_HUMAN          90          K           GRM3_PONAB          142            E           3sm9      A         54.9                54.9
GRM3_HUMAN          48          N           GRM3_MACFA          142            K           3sm9      A         14.1                14.1
GRM3_HUMAN          495         N           GRM3_PONAB          162            D           3sm9      A         115.1               115.1
GRM5_HUMAN          382         N           Q4R3P0_MACFA        162            D           3lmk      A         69                  69
GRM5_HUMAN          245         S           Q4R3P0_MACFA        142            F           3lmk      B         40.6                40.6
GRM5_HUMAN          453         T           Q4R3P0_MACFA        102            M           3lmk      A         63                  63
GRM7_HUMAN          185         E           GRM7_PONAB          142            G           3mq4      A         59.1                59.1
GRM7_HUMAN          240         Q           GRM7_PONAB          162            R           3mq4      A         46                  46
H2A1B_HUMAN         52          L           Q4R7Y3_MACFA        102            M           2cv5      C         34.9                0
H2A1B_HUMAN         100         R           Q4R7Y3_MACFA        69             K           3aze      C         93.7                58.5
H2A1B_HUMAN         41          S           Q4R7Y3_MACFA        162            A           3an2      C         39.5                5.4
H2A1B_HUMAN         17          T           Q4R7Y3_MACFA        142            S           2cv5      G         59.8                21.8
H2B1J_HUMAN         40          I           H2B1_PONAB          142            V           3azh      H         56.4                56.4
H2B1J_HUMAN         34          R           H2B2E_PONAB         142            C           3azh      D         59                  58.5
H2B1K_HUMAN         48          Q           H2B1K_MACFA         142            R           2cv5      H         79.8                57
H31_HUMAN           46          T           A9X1D3_PAPAN        142            I           2cv5      E         38.2                17.1
H31_HUMAN           72          V           H33_PONAB           142            A           2cv5      A         11                  0
H31_HUMAN           32          A           A9RA98_PAPAN        142            S           3avr      B         78.2                44.2
H31T_HUMAN          72          M           A9RA98_PAPAN        142            V           3a6n      A         5.9                 0
H31T_HUMAN          46          T           A9X1D3_PAPAN        142            I           3a6n      E         39.2                35.9
H31T_HUMAN          112         V           A9RA98_PAPAN        162            A           3a6n      A         0                   0
H32_HUMAN           32          A           A9RA98_PAPAN        142            S           2x4x      F         97.6                86.1
HBAZ_HUMAN          76          D           HBAZ_PANTR          142            N           1jeb      A         61.4                61.4
HBAZ_HUMAN          37          H           B1MT33_CALMO        142            Y           1jeb      A         25.5                14.8
HBAZ_HUMAN          110         L           B4USK1_OTOGA        162            V           1jeb      A         0                   0
HBAZ_HUMAN          130         L           B4USK1_OTOGA        102            M           1jeb      A         3.6                 3.6
HBAZ_HUMAN          51          P           B4USK1_OTOGA        142            A           1jeb      A         90.5                90.5
HBE_HUMAN           24          A           HBE_MACMU           142            T           1a9w      E         0                   0
HBE_HUMAN           28          A           HBE_LEORO           142            S           1a9w      E         4.1                 4.1
HBE_HUMAN           126         E           HBE_MICMU           142            D           1a9w      E         74                  59.9
HBE_HUMAN           73          G           HBE_LAGLA           142            E           1a9w      F         16.5                16.5
HBE_HUMAN           105         K           HBE_SAISC           102            R           1a9w      F         52.2                48.3
HBE_HUMAN           121         K           A9L8Y1_PAPAN        162            R           1a9w      E         51.7                47.5
HBE_HUMAN           59          P           HBE_PITIR           142            L           1a9w      F         78.4                78.4
HBE_HUMAN           84          P           A9L8Y1_PAPAN        142            T           1a9w      E         60.3                60.3
HBE_HUMAN           17          S           HBE_HYLSY           142            N           1a9w      E         77.4                77.4
HBE_HUMAN           45          S           HBE_SAISC           162            N           1a9w      F         87                  87
HBE_HUMAN           12          V           HBE_SAISC           142            I           1a9w      E         0                   0
HBE_HUMAN           34          V           HBE_PANPA           142            I           1a9w      E         36.7                12.4
HBE_HUMAN           131         W           HBE_CALGE           142            S           1a9w      F         1.2                 1.2
HDAC2_HUMAN         264         A           HDAC1_PONAB         102            S           3max      A         0.8                 0.8
HDAC2_HUMAN         72          E           HDAC1_PONAB         162            D           3max      A         58.7                58.7
HDAC2_HUMAN         61          T           HDAC1_PONAB         142            N           3max      A         48.5                48.5
HDAC6_HUMAN         1181        A           Q4R496_MACFA        33             T           3phd      D         0.2                 0.2
HDAC6_HUMAN         1145        C           Q4R496_MACFA        69             R           3c5k      A         0                   0
HDAC6_HUMAN         1166        G           Q4R496_MACFA        166            E           3phd      D         78.1                24.5
HDAC8_HUMAN         367         N           A6MKT7_CALJA        162            Y           3mz3      A         46.9                46.9
HDAC8_HUMAN         351         S           A6MKT7_CALJA        142            R           3ewf      A         36.8                16.2
HEPS_HUMAN          233         G           HEPS_PONAB          102            A           3t2n      A         19                  19
HEPS_HUMAN          148         A           HEPS_PONAB          162            T           1o5f      L         0                   0
HEPS_HUMAN          91          E           HEPS_PONAB          142            V           1z8g      A         3.6                 3.6
HEXA_HUMAN          436         I           HEXA_PONAB          166            V           2gk1      G         56.9                56.9
HGFL_HUMAN          648         E           A2V9Z1_MACFA        345            D           2asu      B         44.7                44.7
HGFL_HUMAN          663         G           A2V9Z1_MACFA        33             A           2asu      B         0.3                 0.3
HGFL_HUMAN          551         S           A2V9Z1_MACFA        300            G           2asu      B         24.4                24.4
HGFL_HUMAN          532         T           A2V9Z1_MACFA        221            M           2asu      B         75.8                75.8
HIP1R_HUMAN         948         N           Q5RD46_PONAB        300            S           1r0d      A         46.4                46.4
HLAE_HUMAN          253         E           HLAE_PANTR          142            D           3cii      D         90.4                36.6
HLAE_HUMAN          190         H           HLAE_PONPY          69             R           2esv      A         30.4                30.4
HLAE_HUMAN          94          I           HLAE_PONPY          162            T           1ktl      C         55.9                0.1
HLAE_HUMAN          109         S           HLAE_PONPY          102            T           1ktl      C         59.8                0.1
HLAE_HUMAN          291         V           HLAE_PANTR          162            L           3cii      D         23.3                23.3
HLAG_HUMAN          174         A           Q9BEB3_PONPY        68             G           3kyo      A         54                  52.8
HLAG_HUMAN          66          C           Q9BEB3_PONPY        162            S           3kyo      A         42.7                42.7
HLAG_HUMAN          152         E           Q9BEB3_PONPY        33             K           3kyn      A         60.3                60.3
HLAG_HUMAN          86          E           Q8WML6_9PRIM        142            G           2dyp      A         49.7                29.5
HLAG_HUMAN          100         M           HLAG_PANTR          162            I           1ydp      A         49.3                48.3
HLAG_HUMAN          49          M           Q9BEB3_PONPY        142            V           2d31      A         8.9                 0.1
HLAG_HUMAN          59          R           HLAG_PANTR          142            W           3kyn      A         23.5                3.8
HLAG_HUMAN          115         S           Q9BEB3_PONPY        69             G           1ydp      A         33.4                33.4
HLAG_HUMAN          129         S           Q9BEB3_PONPY        166            P           3kyn      A         71.8                71.8
HLAG_HUMAN          275         S           Q9BEB3_PONPY        168            P           1ydp      A         34.9                34.9
HLAG_HUMAN          176         V           HLAG_PANTR          102            A           3kyo      A         23.6                2.1
HLAG_HUMAN          84          W           Q9BEB3_PONPY        102            R           2d31      A         15.3                15.3
HMCS1_HUMAN         43          D           HMCS1_PONAB         142            A           2p8u      A         84.4                84.4
HMCS1_HUMAN         241         H           HMCS1_PONAB         162            R           2p8u      B         30.7                30.7
HNRH2_HUMAN         346         A           Q4R4R2_MACFA        69             S           1wez      A         66.9                66.9
HNRH2_HUMAN         315         M           Q4R4R2_MACFA        102            V           1wez      A         53                  53
HNRH2_HUMAN         282         S           Q4R4R2_MACFA        162            T           1wez      A         89.4                89.4
HPBP1_HUMAN         268         K           HPBP1_MACFA         142            R           1xqs      A         8.3                 8.3
HPGDS_HUMAN         170         N           Q104M7_MACFA        162            I           2vd1      A         75.9                75.9
HPGDS_HUMAN         138         R           Q104M7_MACFA        142            K           2vd1      B         42                  42
HPGDS_HUMAN         187         V           Q104M7_MACFA        102            I           2vcw      C         0                   0
HRH1_HUMAN          38          C           HRH1_PONPY          142            S           3rze      A         7.7                 7.7
HS90A_HUMAN         188         L           HS90A_PANTR         142            P           1byq      A         0                   0
HSDL2_HUMAN         247         N           HSDL2_PONAB         162            S           3kvo      A         58                  58
HSDL2_HUMAN         160         V           HSDL2_PONAB         142            I           3kvo      A         56.2                56.2
HTAI2_HUMAN         193         D           HTAI2_GORGO         162            E           2bka      A         91.3                78.1
HXK1_HUMAN          241         E           Q4R975_MACFA        102            K           1cza      N         11.7                11.7
HXK1_HUMAN          223         H           Q4R975_MACFA        162            Q           1cza      N         34.4                34.4
HXK1_HUMAN          44          R           Q4R975_MACFA        142            K           1qha      A         32.1                32.1
HYES_HUMAN          369         M           Q5RA40_PONAB        142            V           3ans      A         30.6                30.6
HYES_HUMAN          431         N           Q5RA40_PONAB        162            S           3pdc      A         58.1                58.1
HYES_HUMAN          505         Q           Q5RA40_PONAB        102            K           3ant      A         55.9                55.9
I10R2_HUMAN         135         K           B1MT60_CALMO        162            Q           3lqm      A         66.5                65.9
I10R2_HUMAN         118         M           B1MT60_CALMO        142            V           3lqm      A         18.7                1.5
I13R1_HUMAN         143         K           Q7YRV5_MACFA        142            Q           3bpo      C         35.2                35.2
I13R1_HUMAN         209         N           Q7YRV5_MACFA        162            Y           3bpn      C         68.7                68.7
I5P2_HUMAN          637         D           A5LFW0_MACFA        162            N           3n9v      A         20.8                20.8
I5P2_HUMAN          441         I           A5LFW0_MACFA        142            V           3n9v      A         12.5                12.5
IDI1_HUMAN          202         A           IDI1_PONAB          162            E           2dho      A         74.2                74.2
IDI1_HUMAN          77          F           IDI1_PONAB          142            L           2i6k      A         9.1                 9.1
IF1AX_HUMAN         129         I           IF1AY_PANTR         142            V           1d7q      A         90.8                90.8
IF1AX_HUMAN         50          M           C3UJQ1_9PRIM        142            L           1d7q      A         20.2                20.2
IF2A_HUMAN          70          C           IF2A_PONAB          142            R           1q8k      A         2                   2
IF2B2_HUMAN         16          A           IF2B2_PONAB         142            V           2cqh      A         43.5                43.5
IF4A1_HUMAN         34          F           IF4A1_PONAB         142            L           3eiq      A         0.2                 0.2
IF4A1_HUMAN         64          L           IF4A2_PONAB         142            I           2g9n      A         17.6                17.6
IF4A1_HUMAN         65          P           IF4A1_PONAB         162            S           2g9n      A         0.1                 0.1
IF4A1_HUMAN         218         S           IF4A2_PONAB         102            T           2zu6      A         72.1                72.1
IF4A1_HUMAN         372         A           IF4A1_PANTR         142            T           2zu6      A         0                   0
IF4A1_HUMAN         321         G           Q5RE05_PONAB        142            E           2zu6      A         42                  42
IF4A1_HUMAN         279         I           IF4A2_PONAB         166            L           2zu6      A         0                   0
IF4A1_HUMAN         302         M           IF4A2_PONAB         33             L           2zu6      F         0.9                 0.9
IF4A1_HUMAN         247         R           IF4A2_PONAB         69             K           2zu6      A         60.3                60.3
IF4A1_HUMAN         299         V           IF4A1_MACFA         142            A           2zu6      D         4.7                 4.7
IF4A2_HUMAN         187         E           IF4A2_MACFA         142            G           3bor      A         43.4                43.4
IF4A3_HUMAN         128         A           IF4A3_MACFA         162            T           2j0q      B         28.2                28.2
IF4A3_HUMAN         115         T           IF4A3_MACFA         142            A           2j0s      A         13.6                4.5
IF4E2_HUMAN         54          H           Q5R4J0_PONAB        142            Y           2jgb      A         62.3                36.1
IF4G1_HUMAN         1394        T           Q4R9B1_MACFA        142            M           1ug3      A         31                  31
IF4G1_HUMAN         1417        V           Q4R9B1_MACFA        162            I           1ug3      A         0.6                 0.6
IF4G1_HUMAN         1474        V           Q4R9B1_MACFA        69             A           1ug3      A         59.7                59.7
IFIH1_HUMAN         956         I           Q0GBW6_MACMU        129            T           3ga3      A         12.7                12.7
IFNB_HUMAN          137         L           B6CK13_CERTO        69             F           1au1      A         56.5                15.8
IFNB_HUMAN          68          L           B6CK13_CERTO        162            P           1au1      A         38.2                4.3
IFNB_HUMAN          35          N           B6CK13_CERTO        142            S           1au1      A         0                   0
IFNB_HUMAN          95          S           B6CK13_CERTO        102            L           1au1      A         4.2                 4.2
IGF1_HUMAN          68          D           C9EHT2_SAISC        142            E           2dsq      I         115.1               68.3
IGHG1_HUMAN         16          K           Q5RE17_PONAB        142            R           1d5b      H         57.1                11.4
IGHG1_HUMAN         86          N           Q5RE17_PONAB        162            D           1d6v      H         23                  23
IGHG1_HUMAN         267         N           Q5RE17_PONAB        69             S           3sgk      B         75.7                75.7
IGHG1_HUMAN         286         S           Q5RE17_PONAB        166            T           3sgk      B         0                   0
IGHG1_HUMAN         305         V           Q5RE17_PONAB        33             I           2j6e      A         48                  21.2
IGHG1_HUMAN         179         Y           Q5RE17_PONAB        102            S           3ry6      B         41.7                41.7
IL12A_HUMAN         104         F           IL12A_CERTO         142            V           1f45      B         28.5                28.5
IL12A_HUMAN         147         M           IL12A_MACMU         102            R           3hmx      B         72.5                72.5
IL12A_HUMAN         203         R           IL12A_CERTO         162            K           1f45      B         26.5                11.5
IL12A_HUMAN         125         S           IL12A_MACMU         162            R           3hmx      B         19.1                19.1
IL12A_HUMAN         91          T           IL12A_MACMU         142            I           3hmx      B         27.7                27.7
IL15_HUMAN          64          I           B6E121_CERSA        142            T           2z3r      G         7.1                 7.1
IL16_HUMAN          1110        G           IL16_PANTR          69             S           1x6d      A         65.9                65.9
IL16_HUMAN          1176        H           IL16_PANTR          166            N           1x6d      A         74.3                74.3
IL16_HUMAN          1143        R           IL16_MACMU          168            K           1x6d      A         57                  57
IL1AP_HUMAN         346         K           IL1AP_MACMU         102            T           3o4o      B         31                  31
IL1AP_HUMAN         203         L           IL1AP_MACMU         142            F           3o4o      B         40.7                9.8
IL1AP_HUMAN         293         T           IL1AP_MACMU         162            P           3o4o      B         83.8                83.8
IL1B_HUMAN          192         D           Q8MKH3_SAISC        142            N           3pok      A         51                  51
IL1B_HUMAN          180         E           IL1B_MACNE          142            A           41bi      A         60.9                60.9
IL1B_HUMAN          228         F           IL1B_CERTO          162            C           1hib      A         0                   0
IL1B_HUMAN          220         I           Q8MKH3_SAISC        162            T           3ltq      A         21.4                1.1
IL1B_HUMAN          254         K           B6E127_CERSA        102            R           3ltq      A         56.9                28
IL1B_HUMAN          152         M           B6E127_CERSA        162            L           1itb      A         32.1                9.5
IL1B_HUMAN          152         M           IL1B_CERTO          142            V           1itb      A         32.1                9.5
IL1B_HUMAN          245         N           Q8MKH3_SAISC        102            S           1itb      A         41.3                21.6
IL1R2_HUMAN         132         F           Q8HXR7_MACFA        69             S           3o4o      C         31                  31
IL1R2_HUMAN         281         I           Q8HXR7_MACFA        68             V           3o4o      C         0.2                 0.2
IL1R2_HUMAN         175         L           Q8HXR7_MACFA        33             P           3o4o      C         47.5                47.5
IL1R2_HUMAN         119         M           Q8HXR7_MACFA        102            V           3o4o      C         8.1                 8.1
IL1R2_HUMAN         156         S           Q8HXR7_MACFA        166            R           3o4o      C         65.5                37.1
IL1R2_HUMAN         223         S           Q8HXR8_CERAE        142            N           3o4o      C         3.2                 3.2
IL1R2_HUMAN         77          T           Q8HXR7_MACFA        142            M           3o4o      C         30.9                30.9
IL1R2_HUMAN         107         V           Q8HXR7_MACFA        162            I           3o4o      C         13                  13
IL1RA_HUMAN         115         E           IL1RA_MACFA         142            K           2irt      A         39.4                39.4
IL1RA_HUMAN         164         E           IL1RA_MACFA         102            K           2irt      A         39.2                39.2
IL1RA_HUMAN         126         I           IL1RA_MACFA         162            V           1ilt      A         22.2                22.2
IL2_HUMAN           123         F           IL2_PAPAN           162            L           1qvn      D         25.9                14.4
IL2_HUMAN           44          I           IL2_PAPHA           162            L           1m47      A         0                   0
IL2_HUMAN           74          K           IL2_MACFA           142            R           1m48      B         32.2                32.2
IL2_HUMAN           84          K           IL2_PAPAN           142            R           1pw6      A         72                  26.7
IL2_HUMAN           66          M           IL2_SAISC           142            L           1py2      A         1.4                 1.4
IL2_HUMAN           71          T           Q0PIT4_CALJA        142            K           1m47      A         49.3                23.3
IL2_HUMAN           25          S           IL2_CERTO           142            R           1m48      A         78.7                24.8
IL5_HUMAN           35          A           IL5_CERTO           142            T           3qt2      F         44.7                44.7
IL5_HUMAN           46          A           IL5_CERTO           162            G           3qt2      E         64.8                60.8
IL5_HUMAN           99          D           IL5_MACMU           162            G           1hul      A         29.1                29.1
IL5_HUMAN           59          N           IL5_CERTO           102            H           3qt2      F         23.7                8.8
IL5_HUMAN           26          T           IL5_MACMU           142            A           3qt2      E         37.9                21.8
IL5_HUMAN           79          V           A9CB10_PAPAN        142            A           3qt2      E         76.4                36.9
IL5_HUMAN           79          V           IL5_CERTO           69             L           3qt2      E         76.4                36.9
IL5RA_HUMAN         250         E           C3VEW9_MACFA        166            K           3qt2      A         72                  72
IL5RA_HUMAN         129         I           C3VEW9_MACFA        102            V           3qt2      A         3.3                 3.3
IL5RA_HUMAN         104         N           C3VEW9_MACFA        162            K           3qt2      A         59.3                59.3
IL5RA_HUMAN         225         R           C3VEW9_MACFA        69             K           3qt2      A         27.6                27.6
IL6RB_HUMAN         384         A           Q9N148_MACMU        102            D           3l5j      A         38.5                38.5
IL6RB_HUMAN         425         H           Q0GKF2_CALJA        102            R           3l5i      A         47.5                47.5
IL7_HUMAN           120         Q           Q8HZN1_9PRIM        142            K           3di3      A         52.3                52.3
IL8_HUMAN           62          A           C9EI27_PAPAN        162            V           1qe6      D         87.3                2.7
IL8_HUMAN           44          F           B6E125_CERSA        142            I           1ilp      A         17.7                1.2
IL8_HUMAN           35          Q           IL8_MACNE           162            E           1ilq      A         57.7                33
IL8_HUMAN           35          Q           C9EI27_PAPAN        142            L           1ilq      A         57.7                33
ILK_HUMAN           403         K           ILK_PONAB           162            R           3rep      A         29.6                13.4
ILK_HUMAN           316         P           A6MKW9_CALJA        142            S           3kmu      A         33.7                33.7
ILK_HUMAN           370         R           ILK_PONAB           142            I           3rep      A         27.4                27.4
INAR1_HUMAN         175         G           Q4R727_MACFA        162            S           3se3      A         49.9                49.9
INAR1_HUMAN         269         N           Q4R727_MACFA        69             K           3se4      A         27.3                11.1
INAR1_HUMAN         238         S           A9CAZ6_PAPAN        102            I           3s98      A         44.6                44.6
INAR1_HUMAN         121         T           A9CAZ6_PAPAN        142            I           3se4      A         26.7                16.3
INAR1_HUMAN         210         W           A9CAZ6_PAPAN        162            R           3se3      A         38.1                38.1
INAR1_HUMAN         115         Y           Q4R727_MACFA        142            C           3s98      A         22.3                22.3
INAR1_HUMAN         190         Y           Q4R727_MACFA        102            S           3s98      A         26.1                26.1
INP5E_HUMAN         447         V           INP5E_PANTR         142            A           2xsw      B         59.5                59.5
INS_HUMAN           23          A           INS_MACFA           142            P           3utt      C         90.1                32.3
INS_HUMAN           23          A           INS_PANTR           162            S           3utt      C         90.1                32.3
IPO13_HUMAN         543         L           IPO13_PONAB         102            P           2x19      B         4                   4
IPO13_HUMAN         25          N           IPO13_PONAB         142            S           2x19      B         18.2                18.2
IPO13_HUMAN         275         Y           IPO13_PONAB         162            C           2x19      B         22.3                22.3
IRAK2_HUMAN         16          L           IRAK2_PONAB         142            P           3mop      N         0                   0
IRAK2_HUMAN         72          Q           IRAK2_PONAB         162            R           3mop      K         57.4                57.4
IRF7_HUMAN          115         P           A2T817_PONPY        142            L           2o61      A         81.8                81.8
ISG20_HUMAN         156         R           Q56B92_CERAE        102            K           1wlj      A         39.1                39.1
ISG20_HUMAN         44          R           Q56B92_CERAE        142            Q           1wlj      A         36.6                36.6
ISG20_HUMAN         134         S           Q56B92_CERAE        162            C           1wlj      A         0                   0
ISK5_HUMAN          52          Q           Q95LZ2_MACFA        142            L           1uuc      A         92.4                92.4
ITA4_HUMAN          48          H           Q4VFY2_MACMU        162            P           3v4v      A         90.5                90.5
ITA4_HUMAN          99          Q           Q4VFY2_MACMU        102            R           3v4v      A         34.5                34.5
ITCH_HUMAN          494         P           Q4R6P4_MACFA        142            A           2ysf      A         53.3                53.3
ITCH_HUMAN          803         A           Q4R6P4_MACFA        33             T           3tug      A         42.9                42.9
ITCH_HUMAN          568         F           Q4R6P4_MACFA        162            L           3tug      A         24.4                24.4
ITCH_HUMAN          770         L           Q4R6P4_MACFA        166            V           3tug      A         0                   0
ITCH_HUMAN          669         N           Q4R6P4_MACFA        102            S           3tug      A         57.9                57.9
ITCH_HUMAN          839         V           Q4R6P4_MACFA        68             L           3tug      A         81.5                81.5
ITSN1_HUMAN         1364        P           B4USW4_OTOGA        221            L           1ki1      B         81.8                81.8
ITSN1_HUMAN         1335        R           B4USW4_OTOGA        168            C           3qbv      B         30.2                30.2
ITSN1_HUMAN         97          A           B0VXH2_CALJA        162            T           3fia      A         61.3                61.3
ITSN1_HUMAN         14          I           B0VXH2_CALJA        142            V           3fia      A         9.3                 9.3
K1045_HUMAN         174         T           K1045_PONAB         162            M           1wil      A         108.9               108.9
KAD3_HUMAN          204         I           KAD3_PONAB          142            V           1zd8      A         2.7                 2.7
KAD4_HUMAN          47          S           KAD4_PONAB          142            N           2ar7      B         52.8                52.8
KAD5_HUMAN          413         E           Q95KE9_MACFA        166            K           2bwj      A         56.6                56.6
KAD5_HUMAN          381         I           Q95KE9_MACFA        69             M           2bwj      A         0                   0
KAT1_HUMAN          27          E           B0KWE1_CALJA        142            D           1w7l      A         55.1                55.1
KAT1_HUMAN          321         I           B0CM89_PAPAN        166            V           1w7n      A         4.9                 4.9
KAT1_HUMAN          133         M           B0KWE1_CALJA        102            L           1w7n      A         33.8                33.8
KAT1_HUMAN          219         M           B0KWE1_CALJA        69             L           1w7n      A         0.5                 0.5
KAT1_HUMAN          225         Q           B0CM89_PAPAN        162            P           3fvu      A         63.4                63.4
KAT1_HUMAN          300         R           B0CM89_PAPAN        69             G           3fvu      A         75                  75
KAT1_HUMAN          66          T           B0KWE1_CALJA        162            A           3fvx      A         24.5                12.1
KAT1_HUMAN          277         V           B0CM89_PAPAN        102            I           1w7m      A         45.9                10
KAT1_HUMAN          15          Y           B0CM89_PAPAN        142            H           3fvu      B         55.5                55.5
KAT1_HUMAN          385         Y           B0CM89_PAPAN        33             C           3fvu      B         1                   1
KC1D_HUMAN          105         V           KC1D_PONAB          162            I           3uys      B         0                   0
KC1D_HUMAN          46          H           KC1D_PONAB          142            P           3uzp      A         31.5                31.5
KC1G3_HUMAN         215         Y           KC1G3_PONAB         142            H           2izt      A         1.6                 1.6
KCRU_HUMAN          193         D           B0KWF4_CALJA        162            E           1qk1      A         68.1                68.1
KCRU_HUMAN          365         G           B5SNJ6_OTOGA        162            S           1qk1      A         10.1                10.1
KCRU_HUMAN          137         T           B5SNJ6_OTOGA        142            I           1qk1      A         79.2                79.2
KCRU_HUMAN          383         V           B1MTI1_CALMO        162            M           1qk1      A         0                   0
KHDR1_HUMAN         101         N           Q4R3J1_MACFA        142            S           2xa6      B         92.8                92.8
KI2L3_HUMAN         153         S           Q7YRY6_9PRIM        162            R           1b6u      A         30.9                30.9
KI2L3_HUMAN         105         T           Q7YRY6_9PRIM        142            P           1b6u      A         52.2                52.2
KIF22_HUMAN         138         L           Q5R9A3_PONAB        162            P           3bfn      A         31.3                31.3
KIF22_HUMAN         350         R           KIF22_PONAB         162            C           3bfn      A         57.8                57.8
KIF22_HUMAN         122         S           Q5R9A3_PONAB        142            G           3bfn      A         0                   0
KIF22_HUMAN         299         T           Q4R838_MACFA        142            A           3bfn      A         42                  42
KIF3C_HUMAN         370         Q           KIF3C_PONAB         142            R           3b6v      B         20.4                20.4
KLC1_HUMAN          206         G           KLC1_PONAB          142            D           3nf1      A         6.6                 6.6
KLK7_HUMAN          138         E           Q5R567_PONAB        142            G           2qxj      A         10.9                10.9
KPRB_HUMAN          309         R           KPRB_PONAB          162            L           2ji4      A         32.2                32.2
KPRB_HUMAN          78          V           KPRB_PONAB          142            I           2ji4      A         4.7                 4.7
LANC1_HUMAN         83          A           Q5RD57_PONAB        142            V           3e6u      A         45.9                45.9
LANC1_HUMAN         184         E           Q5RD57_PONAB        162            D           3e73      A         43.5                43.5
LANC1_HUMAN         339         T           Q5RD57_PONAB        102            A           3e6u      C         25.5                25.5
LEG1_HUMAN          25          A           LEG1_PONAB          142            T           1w6o      B         19                  19
LEG1_HUMAN          38          D           LEG1_PONAB          162            A           1w6p      B         28                  28
LEG1_HUMAN          119         N           B6CBS9_LEMVA        162            S           2zkn      A         28.6                28.6
LEG1_HUMAN          51          N           B6CBS9_LEMVA        142            D           1w6q      B         56.7                56.7
LEG1_HUMAN          77          V           B6CBS6_PAPAN        142            A           1w6m      B         28.6                28.6
LEG7_HUMAN          48          A           C4XVA6_CALJA        142            V           3zxf      A         1.2                 1.2
LEG8_HUMAN          209         A           Q4R4W4_MACFA        69             T           2yro      A         25.3                25.3
LEG8_HUMAN          240         V           Q4R4W4_MACFA        166            I           2yro      A         5.5                 5.5
LEG8_HUMAN          19          F           Q4R4W4_MACFA        142            Y           3apb      B         13.5                13.5
LEG8_HUMAN          83          N           Q4R4W4_MACFA        162            K           3ap6      A         68.2                68.2
LEG8_HUMAN          132         P           Q4R4W4_MACFA        102            T           3ap4      A         13.7                13.7
LIMK1_HUMAN         354         I           Q8MJE8_AOTAZ        142            T           3s95      A         4.7                 4.7
LIMK1_HUMAN         573         P           Q5RBI1_PONAB        142            A           3s95      A         98.2                98.2
LIRA3_HUMAN         36          G           A9L917_PAPAN        142            D           3q2c      A         28.3                28.3
LNX1_HUMAN          588         K           Q5R641_PONAB        166            N           3b76      A         30                  30
LY96_HUMAN          56          R           B3Y6A7_PANPA        142            G           3fxi      C         22.3                22.3
LYNX1_HUMAN         67          R           LYNX1_MACMU         142            S           2l03      A         74.6                74.6
LYPA1_HUMAN         196         A           Q4R8M2_MACFA        142            V           1fj2      A         79.2                79.2
LYPA1_HUMAN         67          V           LYPA1_PONAB         142            M           1fj2      A         54.1                9
LYSM1_HUMAN         89          E           A9X193_PAPAN        162            G           2djp      A         73.8                73.8
MAGI1_HUMAN         326         T           Q5RA44_PONAB        142            I           2ysd      A         68.6                68.6
MAOX_HUMAN          231         A           Q2PFQ8_MACFA        162            S           2aw5      A         9                   9
MAOX_HUMAN          395         A           Q2PFQ8_MACFA        69             T           2aw5      A         9.3                 9.3
MAOX_HUMAN          187         E           Q2PFQ8_MACFA        142            K           2aw5      A         14.7                14.7
MAOX_HUMAN          422         K           Q2PFQ8_MACFA        166            R           2aw5      A         31.9                31.9
MAOX_HUMAN          317         L           Q2PFQ8_MACFA        102            M           2aw5      A         1.4                 1.4
MCPH1_HUMAN         732         H           MCPH1_PONPY         166            N           3shv      A         88.2                88.2
MCPH1_HUMAN         677         P           MCPH1_MACFA         69             R           3szm      B         84.7                81.1
MCPH1_HUMAN         788         Q           Q6R9V7_TRAFR        142            H           3shv      A         76.2                76.2
MCPH1_HUMAN         801         S           Q6W7B0_HYLLE        142            N           3shv      A         104.1               104.1
MCPH1_HUMAN         662         V           MCPH1_COLGU         166            I           3sht      A         26.5                26.5
MCPH1_HUMAN         663         V           MCPH1_PONPY         69             I           3sht      A         0                   0
MCR_HUMAN           950         H           MCR_AOTNA           33             Q           2oax      A         85.6                85.6
MCR_HUMAN           860         V           MCR_AOTNA           221            I           2oax      A         24.8                24.8
MEFV_HUMAN          761         R           C5IQR3_PAPCY        142            H           2wl1      A         25.2                25.2
MEFV_HUMAN          747         S           Q95N50_PANTR        102            C           2wl1      A         82.3                82.3
MEFV_HUMAN          757         S           Q95N48_PONPY        162            G           2wl1      A         3.1                 3.1
MEMO1_HUMAN         120         E           Q2VIM2_9PRIM        142            G           3bcz      A         38.8                38.8
MEMO1_HUMAN         249         I           Q2VIM2_9PRIM        102            T           3bcz      A         0                   0
MEMO1_HUMAN         132         S           Q2VIM2_9PRIM        162            G           3bcz      A         0                   0
MEPCE_HUMAN         648         S           Q5R619_PONAB        142            T           3g07      A         42.1                42.1
MET_HUMAN           1343        T           MET_ATEGE           206            A           3a4p      A         67.5                67.5
MET_HUMAN           271         A           MET_OTOGA           162            S           2uzx      D         17.4                17.4
MET_HUMAN           208         D           MET_OTOGA           142            N           1shy      B         59.8                59.8
MET_HUMAN           257         N           MET_MICMU           102            H           1shy      B         70.1                70.1
MET_HUMAN           521         R           MET_MICMU           69             G           1shy      B         35.6                35.6
MET_HUMAN           619         M           MET_OTOGA           102            T           2uzx      D         22.4                22.4
MET_HUMAN           602         R           MET_MICMU           166            K           2uzy      D         52.8                12.7
MET_HUMAN           680         N           MET_EULMM           166            K           2uzy      D         85.1                85.1
MICA_HUMAN          148         K           O98019_9PRIM        162            E           1hyr      C         29.2                29.2
MICA_HUMAN          164         N           Q2MGA1_9PRIM        162            K           1b3j      A         24.2                24.2
MICA_HUMAN          92          N           O98019_9PRIM        142            K           1hyr      C         33.1                33.1
MICA_HUMAN          87          R           Q5K610_9PRIM        142            K           1hyr      C         78.3                52.1
MICA_HUMAN          47          T           Q2MGA1_9PRIM        142            A           1hyr      C         1.6                 1.6
MICA_HUMAN          181         H           Q2MGA1_9PRIM        102            Y           1hyr      C         60                  27.6
MK01_HUMAN          160         T           Q5NVR1_PONAB        142            P           1tvo      A         62.9                62.9
MK10_HUMAN          138         E           Q5RA26_PONAB        162            G           3oxi      A         44.6                44.6
MK10_HUMAN          101         N           Q5RA26_PONAB        142            H           1pmv      A         21.2                21.2
MLH1_HUMAN          674         E           A6MLJ5_CALJA        162            K           3rbn      A         40.5                40.5
MLH1_HUMAN          635         N           A6MLJ5_CALJA        142            S           3rbn      A         16.4                16.4
MPP5_HUMAN          158         D           MPP5_PONAB          162            G           1y76      D         76.8                1.4
MPP5_HUMAN          139         V           MPP5_PONAB          142            I           1y76      B         73.2                73
MRC1_HUMAN          711         K           Q4R919_MACFA        142            E           1egi      B         34                  34
MRC1_HUMAN          780         Q           Q4R919_MACFA        102            H           1egi      B         46.9                46.9
MRC1_HUMAN          761         T           Q4R919_MACFA        162            S           1egi      B         65.2                59.1
MSH2_HUMAN          45          A           O97709_CALPI        142            V           2o8b      A         0                   0
MSH3_HUMAN          443         A           Q5RDK4_PONAB        102            T           3thx      B         19.7                19.7
MSH3_HUMAN          949         Q           Q5RDK4_PONAB        166            R           3thw      B         25.7                25.7
MSH3_HUMAN          727         R           Q5RDK4_PONAB        69             Q           3thy      B         54.5                54.5
MSRB1_HUMAN         64          S           MSRB1_PONAB         142            A           3mao      A         80.5                80.5
MTCP1_HUMAN         41          R           B5FWA3_OTOGA        142            K           1qtu      A         18.1                18.1
MTRR_HUMAN          623         F           Q4R9D6_MACFA        142            L           2qtl      A         0                   0
MTRR_HUMAN          648         P           Q4R9D6_MACFA        162            T           2qtl      A         108.1               108.1
MUTA_HUMAN          671         I           MUTA_PONAB          102            V           2xiq      A         0.6                 0.6
MX1_HUMAN           511         A           MX1_MACMU           68             T           3ljb      A         44.5                44.5
MX1_HUMAN           471         D           MX1_MACMU           33             N           3szr      A         53                  53
MX1_HUMAN           390         M           MX1_PONAB           166            I           3szr      A         9.3                 4.4
MX1_HUMAN           416         T           MX1_PONAB           33             I           3ljb      B         41.7                41.7
MX1_HUMAN           379         V           MX1_PONAB           69             I           3ljb      B         0                   0
MX1_HUMAN           634         S           MX1_PONAB           168            G           3szr      A         47.2                47.2
MX1_HUMAN           149         A           MX1_PONAB           142            T           3szr      A         78.7                78.7
MX1_HUMAN           192         A           MX1_MACMU           102            P           3szr      A         43.1                43.1
MX1_HUMAN           444         E           MX1_PONAB           68             G           3szr      A         101.8               101.8
MX1_HUMAN           364         I           MX1_PONAB           102            V           3szr      A         22.1                22.1
MX1_HUMAN           119         K           MX1_MACMU           142            E           3szr      A         15.8                15.8
MX1_HUMAN           305         N           MX1_PONAB           162            D           3szr      A         72.7                72.7
MX1_HUMAN           134         S           MX1_MACMU           162            L           3szr      A         58.7                58.7
MX1_HUMAN           333         T           MX1_MACMU           166            A           3szr      A         35.7                35.7
MYD88_HUMAN         67          Q           MYD88_PONPY         142            H           3mop      E         47.1                30.9
N2DL3_HUMAN         147         R           Q5JCT8_PANTR        69             Q           1kcg      C         49.3                49.3
N2DL3_HUMAN         168         R           Q5JCT8_PANTR        166            W           1kcg      C         55.1                55.1
N2DL3_HUMAN         189         R           Q5JCT8_PANTR        33             G           1kcg      C         60.1                16
N2DL3_HUMAN         124         V           Q5JCT8_PANTR        162            A           1kcg      C         1.8                 1.8
N2DL3_HUMAN         135         Y           Q5JCT8_PANTR        102            C           1kcg      C         59.3                59.3
N2DL3_HUMAN         83          Y           Q5JCT8_PANTR        142            D           1kcg      C         33.6                33.6
NAB1_HUMAN          236         F           Q5R9L1_PONAB        162            L           2yuf      A         8.7                 8.7
NACA_HUMAN          86          R           Q2VIR8_PANTR        162            L           3lkx      B         57.5                57.5
NACA_HUMAN          97          R           Q2VIR8_PANTR        102            W           3mcb      A         58.5                18.5
NAL12_HUMAN         80          I           A9L902_PAPAN        142            M           2l6a      A         7.7                 7.7
NALP3_HUMAN         22          L           Q68U62_CHEME        142            F           3qf2      A         22.5                22.5
NALP3_HUMAN         40          P           NALP3_MACMU         142            S           3qf2      A         45.1                45.1
NALP3_HUMAN         52          V           Q68U62_CHEME        162            L           3qf2      A         37                  37
NALP3_HUMAN         72          V           Q68U65_MACSY        142            L           3qf2      A         13.9                13.9
NALP3_HUMAN         72          V           Q68U62_CHEME        102            M           3qf2      A         13.9                13.9
NCPR_HUMAN          600         S           A6ML33_CALJA        142            A           3qfc      A         101.9               101.9
NCS1_HUMAN          81          E           NCS1_PONAB          142            G           2lcp      A         32.2                32.2
NCTR3_HUMAN         69          G           NCTR3_PANTR         142            E           3pv6      B         42.8                42.8
NCTR3_HUMAN         61          V           NCTR3_MACMU         162            A           3pv6      B         37.7                37.7
NDKB_HUMAN          53          I           NDKB_PONAB          142            T           3bbf      F         29.1                29.1
NDKB_HUMAN          89          V           NDKB_PONAB          162            L           3bbf      E         57.8                23.7
NDKM_HUMAN          99          R           B4USK5_OTOGA        142            S           1ehw      A         69.1                69.1
NDRG2_HUMAN         153         A           NDRG2_MACFA         102            S           2xmq      A         0                   0
NDRG2_HUMAN         86          E           NDRG2_MACFA         142            G           2xmq      A         73                  73
NDRG2_HUMAN         285         F           NDRG2_MACFA         69             S           2xmq      A         30.7                30.7
NDRG2_HUMAN         177         G           NDRG2_PANTR         142            R           2xmr      C         40.6                40.6
NDRG2_HUMAN         140         I           NDRG2_MACFA         162            V           2xmq      A         0                   0
NDRG2_HUMAN         254         R           NDRG2_PONAB         142            K           2xmr      A         58.2                58.2
NEP_HUMAN           138         A           NEP_PONAB           162            T           1r1j      A         10.9                10.9
NEP_HUMAN           164         I           NEP_PONAB           102            V           2qpj      A         0.1                 0.1
NEP_HUMAN           301         N           NEP_PONAB           69             K           1r1h      A         30                  30
NEP_HUMAN           77          T           NEP_PONAB           142            A           2qpj      A         11.5                11.5
NHRF3_HUMAN         195         E           NHRF3_PONAB         69             Q           2eei      A         55.2                55.2
NHRF3_HUMAN         171         R           NHRF3_PONAB         102            K           2eei      A         80.4                80.4
NHRF3_HUMAN         219         R           NHRF3_PONAB         166            H           2eei      A         56.8                56.8
NK1R_HUMAN          13          P           Q2WGM1_MACMU        142            A           2ksb      A         94.4                70.8
NKG2E_HUMAN         81          I           NKG2C_PANTR         102            V           2l35      A         55.8                8.4
NLGNX_HUMAN         502         I           B8YE04_MACMU        102            V           3be8      A         25.2                25.2
NOVA1_HUMAN         200         V           NOVA1_MACFA         142            I           2anr      A         0.9                 0.9
NPCL1_HUMAN         65          K           A0MJA6_MACFA        162            N           3qnt      A         78.4                78.4
NPCL1_HUMAN         76          K           A0MJA6_MACFA        102            R           3qnt      A         77.4                77.4
NPCL1_HUMAN         122         N           A0MJA6_MACFA        69             S           3qnt      A         5.1                 5.1
NPCL1_HUMAN         48          S           A0MJA6_MACFA        142            G           3qnt      A         84.9                84.9
NR1D1_HUMAN         518         S           A6MK14_CALJA        142            N           3n00      A         32                  32
NR4A1_HUMAN         394         H           Q5RBB0_PONAB        69             R           2qw4      A         60.4                60.4
NR4A1_HUMAN         497         L           Q5RBB0_PONAB        166            V           2qw4      A         86.5                86.5
NR4A2_HUMAN         517         G           NR4A2_PONAB         162            W           1ovl      A         67.3                67.3
NRCAM_HUMAN         641         A           Q5IS85_9PRIM        168            V           1uey      A         49.4                49.4
NRCAM_HUMAN         690         K           Q5IS40_PANTR        142            E           1uey      A         61                  61
NRCAM_HUMAN         740         L           Q5IS85_9PRIM        221            M           1uey      A         16.8                16.8
NRK1_HUMAN          135         Q           Q5RD63_PONAB        142            E           2ql6      K         77.7                21.4
NRK1_HUMAN          187         Q           Q5RD63_PONAB        102            R           2ql6      K         60.7                60.7
NRK1_HUMAN          154         Y           Q5RD63_PONAB        162            H           2ql6      N         1.2                 1.2
NRP1_HUMAN          417         M           Q5R6G9_PONAB        142            T           1kex      A         0.1                 0.1
NUP50_HUMAN         355         E           Q4R414_MACFA        221            D           2ec1      A         62.6                62.6
NUP50_HUMAN         29          M           Q4R414_MACFA        142            V           3tj3      C         65.4                23.7
NXF1_HUMAN          240         A           NXF1_PONAB          102            S           3rw7      A         70.6                70.6
NXF1_HUMAN          290         A           NXF1_PONAB          33             V           1fo1      A         0                   0
NXF1_HUMAN          259         I           NXF1_PONAB          69             V           1fo1      A         3.6                 3.6
NXF1_HUMAN          274         N           NXF1_PONAB          166            H           1koh      A         49.8                49.8
NXF1_HUMAN          193         S           NXF1_PONAB          162            P           1ft8      A         63                  63
NXF1_HUMAN          491         L           NXF1_PONAB          68             P           1jn5      B         6.3                 0
OBSL1_HUMAN         959         A           B0CM56_PAPAN        33             S           2cpc      A         24                  24
OBSL1_HUMAN         952         V           B0KWJ6_CALJA        166            I           2cpc      A         18.5                18.5
OBSL1_HUMAN         766         M           B0CM56_PAPAN        102            I           2e6p      A         53.9                53.9
OBSL1_HUMAN         783         S           B1MTK8_CALMO        33             T           2e6p      A         25.6                25.6
OBSL1_HUMAN         748         T           B0KWJ6_CALJA        102            M           2e6p      A         31.7                31.7
OBSL1_HUMAN         629         D           B1MTK8_CALMO        166            N           2e6q      A         45.8                45.8
OBSL1_HUMAN         672         I           B0CM56_PAPAN        162            M           2e6q      A         26.7                26.7
OBSL1_HUMAN         42          V           B5SNN6_OTOGA        142            I           2wwm      O         47.2                47.2
OGT1_HUMAN          73          R           Q5RCK1_PONAB        142            G           1w3b      A         59.1                59.1
OS9_HUMAN           200         A           Q5RB74_PONAB        142            T           3aih      B         104.6               97
OXDA_HUMAN          104         D           OXDA_MACFA          142            N           2e49      C         24                  24
OXDA_HUMAN          248         S           OXDA_MACFA          162            N           2e49      A         39.7                27.1
P73_HUMAN           279         M           P73_CERAE           102            T           4a63      A         30.3                30.3
P73_HUMAN           167         T           P73_CERAE           142            A           4a63      A         51.3                51.3
P73_HUMAN           190         V           P73_CERAE           162            I           2xwc      A         28.5                28.5
PA1B2_HUMAN         123         Q           B0KWR3_CALJA        142            K           1vyh      A         48.3                48.3
PA1B2_HUMAN         175         T           B0KWR3_CALJA        162            A           1vyh      B         12.5                12.5
PA24A_HUMAN         651         R           PA24A_PONAB         69             K           1cjy      A         23.9                23.9
PABP1_HUMAN         112         N           Q5R8L7_PONAB        142            I           1cvj      A         5.4                 5.4
PABP1_HUMAN         33          P           Q2VIN8_CERSA        142            R           1cvj      E         69.1                69.1
PABP1_HUMAN         148         Q           Q2VIN8_CERSA        162            H           2k8g      A         21.5                21.5
PABP1_HUMAN         172         R           Q2VIP1_9PRIM        142            Q           2k8g      A         28.9                28.9
PABP1_HUMAN         89          R           Q2VIP0_PONPY        142            H           1cvj      E         79.1                26.4
PABP1_HUMAN         22          V           PABP1_PONAB         142            A           1cvj      B         3.2                 3.2
PABP1_HUMAN         82          V           Q2VIN9_HYLLA        142            L           1cvj      C         0.5                 0.5
PABP1_HUMAN         623         A           Q2VIP0_PONPY        168            T           1jgn      A         58                  58
PABP1_HUMAN         557         E           Q2VIP0_PONPY        33             K           1jgn      A         24.1                24.1
PABP1_HUMAN         595         H           Q2VIP1_9PRIM        102            Y           1g9l      A         30.5                30.5
PABP1_HUMAN         588         I           Q2VIN9_HYLLA        69             T           3kuj      A         23.9                9.7
PABP1_HUMAN         544         P           Q2VIN8_CERSA        300            T           1jgn      A         49.8                49.8
PABP1_HUMAN         510         Q           Q2VIN8_CERSA        221            R           1g9l      A         108.8               108.8
PABP1_HUMAN         529         Q           Q2VIP0_PONPY        166            E           1g9l      A         96.8                96.8
PABP1_HUMAN         604         R           Q2VIP0_PONPY        68             G           3pkn      A         54.9                27.3
PABP1_HUMAN         531         T           Q2VIN9_HYLLA        102            K           1g9l      A         80.2                80.2
PABP1_HUMAN         607         V           Q2VIP1_9PRIM        69             A           1g9l      A         0                   0
PABP2_HUMAN         207         K           Q4R6S7_MACFA        142            E           3ucg      A         39.2                39.2
PABP3_HUMAN         313         A           PABP1_PONAB         69             E           2d9p      A         17.6                17.6
PABP3_HUMAN         304         G           Q2VIN9_HYLLA        142            A           2d9p      A         58                  58
PABP3_HUMAN         304         G           Q2VIP0_PONPY        142            D           2d9p      A         58                  58
PABP3_HUMAN         357         I           Q5R8L7_PONAB        142            V           2d9p      A         57.6                57.6
PABP3_HUMAN         333         K           Q2VIP0_PONPY        162            R           2d9p      A         61                  61
PABP3_HUMAN         361         K           Q2VIN9_HYLLA        162            E           2d9p      A         38.4                38.4
PABP3_HUMAN         311         R           Q2VIP1_9PRIM        102            W           2d9p      A         52.5                52.5
PABP3_HUMAN         293         V           PABP1_PONAB         102            G           2d9p      A         24                  24
PALLD_HUMAN         1175        V           Q4R5Y9_MACFA        162            I           2dm3      A         21.9                21.9
PARN_HUMAN          356         N           PARN_PONAB          162            S           2a1s      C         61.9                61.9
PARN_HUMAN          101         S           PARN_PONAB          142            P           2a1s      C         15.3                15.3
PARN_HUMAN          513         M           PARN_PONAB          102            V           3ctr      A         66.8                66.8
PASK_HUMAN          1238        R           Q4R8L8_MACFA        166            K           3dls      B         72.6                72.6
PAX8_HUMAN          128         I           PAX8_PONAB          142            T           2k27      A         0                   0
PBX1_HUMAN          301         E           Q8WNU9_MACFA        142            G           1b72      B         27.6                27.6
PCP_HUMAN           238         H           PCP_PONAB           102            R           3n2z      B         42.3                42.3
PCP_HUMAN           468         M           PCP_PONAB           69             T           3n2z      B         74.8                13.5
PCP_HUMAN           135         S           PCP_PONAB           162            T           3n2z      B         0                   0
PCSK9_HUMAN         443         A           PCSK9_CALMO         102            T           3bps      A         8                   8
PCSK9_HUMAN         475         A           PCSK9_COLGU         142            V           2p4e      A         1.3                 1.3
PCSK9_HUMAN         523         I           PCSK9_CALMO         69             V           3gcw      A         2.5                 2.5
PCSK9_HUMAN         479         P           PCSK9_MACNE         221            Q           3h42      B         50.3                50.3
PCSK9_HUMAN         346         V           PCSK9_CALMO         162            L           2p4e      A         0                   0
PCSK9_HUMAN         474         V           PCSK9_PONPY         68             I           2pmw      B         24.7                24.7
PCSK9_HUMAN         474         V           PCSK9_LAGLA         221            M           2pmw      B         24.7                24.7
PCSK9_HUMAN         60          T           PCSK9_PONPY         142            A           2w2n      P         106.6               106.6
PCSK9_HUMAN         578         V           PCSK9_PANTR         142            M           3p5b      A         23.2                23.2
PCY2_HUMAN          241         E           Q4R3I2_MACFA        162            D           3elb      A         97.1                97.1
PCY2_HUMAN          257         H           Q4R3I2_MACFA        102            R           3elb      A         57.5                57.5
PD1L1_HUMAN         164         E           A4GW15_CERTO        142            V           3bis      B         44.4                44.4
PD1L1_HUMAN         191         F           A4GW31_MACMU        102            L           3fn3      A         15.6                15.6
PD1L1_HUMAN         151         H           A4GW22_CALJA        162            Y           3bis      A         6.7                 6.7
PD1L1_HUMAN         38          I           A4GW31_MACMU        142            V           3bik      A         0                   0
PD1L1_HUMAN         135         N           A4GW22_CALJA        142            H           3fn3      B         43.5                35.9
PD1L1_HUMAN         138         N           A4GW31_MACMU        162            S           3fn3      B         66.4                11.6
PD1L1_HUMAN         35          N           A4GW14_MACFA        142            K           3fn3      A         62.6                62.6
PD1L1_HUMAN         100         Q           A4GW27_MACNE        142            R           3bik      A         18.6                18.6
PDE1B_HUMAN         158         L           Q9BE16_MACFA        162            F           1taz      A         9.1                 9.1
PDE1B_HUMAN         253         L           Q9BE16_MACFA        69             V           1taz      A         8.7                 8.7
PDE1B_HUMAN         379         L           Q9BE16_MACFA        68             S           1taz      A         73.3                73.3
PDE1B_HUMAN         309         M           Q9BE16_MACFA        33             L           1taz      A         14                  14
PDE1B_HUMAN         173         Q           Q9BE16_MACFA        102            R           1taz      A         82.8                82.8
PDE1B_HUMAN         285         V           Q9BE16_MACFA        166            L           1taz      A         51                  51
PDE8A_HUMAN         759         G           Q4R5T9_MACFA        162            D           3ecm      A         74.7                74.7
PDE8A_HUMAN         703         V           Q4R5T9_MACFA        142            M           3ecn      A         40.4                40.4
PDIA1_HUMAN         450         A           PDIA1_MACFU         69             V           1x5c      A         59.6                59.6
PDIA1_HUMAN         435         V           PDIA1_MACFU         102            I           3uem      A         6.6                 6.6
PDIA1_HUMAN         231         H           PDIA1_MACFU         142            Y           2k18      A         53                  53
PDIA1_HUMAN         158         I           PDIA1_PONAB         162            V           2bjx      A         0                   0
PDIA1_HUMAN         139         T           PDIA1_PONAB         142            I           3uem      A         42.4                42.4
PDIA1_HUMAN         332         E           PDIA1_MACFU         162            D           3bj5      A         81.1                81.1
PDIA1_HUMAN         362         E           PDIA1_PONAB         102            D           3uem      A         91.4                91.4
PDIA3_HUMAN         460         K           B5SNJ7_OTOGA        102            Q           2dmm      A         38.3                38.3
PDIA3_HUMAN         293         A           B5SNJ7_OTOGA        142            G           2h8l      A         47.5                47.5
PDIA3_HUMAN         318         S           B5SNJ7_OTOGA        162            G           2h8l      A         42.2                42.2
PDZD7_HUMAN         155         S           PDZD7_PONAB         142            G           2eeh      A         54.1                54.1
PELO_HUMAN          288         E           PELO_PONAB          102            G           1x52      A         39.5                39.5
PEPA4_HUMAN         304         D           B9A839_PONAB        102            N           3utl      A         81.9                81.9
PEPA4_HUMAN         306         D           PEPA2_MACFU         142            E           1flh      A         42.3                42.3
PEPA4_HUMAN         88          D           PEPA4_MACFU         142            N           3utl      A         60.9                60.9
PEPA4_HUMAN         341         E           PEPA2_MACFU         102            Q           3utl      A         89.5                89.5
PEPA4_HUMAN         206         G           PEPA4_MACFU         162            R           1psn      A         70.8                70.8
PEPA4_HUMAN         353         L           B9A844_PONAB        166            V           1qrp      E         22.4                4.7
PEPA4_HUMAN         74          M           PEPA1_MACFU         142            V           1qrp      E         31.4                13.6
PEPA4_HUMAN         160         N           B9A848_PONAB        162            S           1psn      A         58.1                58.1
PEPA4_HUMAN         204         N           PEPA1_MACFU         162            D           3utl      A         74.8                74.8
PEPA4_HUMAN         152         Q           B9A839_PONAB        142            K           1flh      A         33.2                33.2
PEPA4_HUMAN         222         Q           B9A839_PONAB        162            K           1pso      E         62.2                62.2
PEPA4_HUMAN         117         R           B9A848_PONAB        142            L           3utl      A         43.7                43.7
PEPA4_HUMAN         136         T           B9A844_PONAB        69             A           1pso      E         84.9                54.4
PEPA4_HUMAN         79          T           B9A844_PONAB        162            S           1qrp      E         50.8                50.8
PEPA4_HUMAN         327         V           PEPA2_MACFU         162            I           3utl      A         34                  34
PEPA4_HUMAN         331         V           B9A845_PONAB        142            L           3utl      A         0                   0
PEPA4_HUMAN         92          V           B9A844_PONAB        102            I           1pso      E         8.5                 0.7
PEPC_HUMAN          357         G           PEPC_CALJA          162            S           1avf      J         65.4                65.4
PEPC_HUMAN          378         G           PEPC_MACFU          162            S           1htr      B         43.2                43.2
PEPC_HUMAN          289         M           A8MN26_PAPAN        142            L           1avf      J         7.2                 7.2
PEPC_HUMAN          157         N           B1MTN2_CALMO        142            K           1avf      J         72.1                72.1
PEPC_HUMAN          340         N           B1MTN2_CALMO        162            D           1avf      J         58.4                58.4
PEPC_HUMAN          318         S           B9A851_PONAB        69             T           1htr      B         31.8                31.8
PEPC_HUMAN          338         S           PEPC_MACFU          142            N           1htr      B         65.5                65.5
PEPC_HUMAN          62          T           B9A851_PONAB        162            S           1htr      B         60.2                23
PEPC_HUMAN          212         V           B9A851_PONAB        102            F           1avf      J         3.5                 2.9
PEPC_HUMAN          226         V           PEPC_CALJA          142            I           1htr      B         24                  0.8
PEPC_HUMAN          375         Y           PEPC_CALJA          102            F           1avf      J         0                   0
PEPC_HUMAN          48          Y           B9A851_PONAB        142            H           1htr      P         63.1                22
PGAM1_HUMAN         153         C           Q2VIN4_9PRIM        102            Y           1yfk      B         17.8                17.8
PGAM1_HUMAN         129         D           Q2VIN4_9PRIM        162            N           1yfk      B         87.1                87.1
PGAM1_HUMAN         51          E           B0VX70_CALJA        142            K           1yfk      A         58                  43
PGAM1_HUMAN         97          G           PGAM4_PANTR         142            A           1yjx      G         10                  10
PGAM1_HUMAN         224         L           PGAM1_PONAB         142            S           1yjx      H         8.3                 8.3
PGAM1_HUMAN         240         R           PGAM4_PANTR         162            C           1yjx      G         18.5                18.5
PGAM1_HUMAN         90          R           Q2VIN4_9PRIM        142            Q           1yjx      G         1.8                 1.8
PGAM1_HUMAN         238         T           Q2VIN4_9PRIM        69             R           1yfk      B         34.8                34.8
PHP14_HUMAN         94          S           PHP14_PONAB         142            T           2hw4      A         0.3                 0.3
PIMT_HUMAN          120         V           PIMT_MACFA          162            I           1i1n      A         25                  25
PK3C3_HUMAN         452         S           D3VYU0_PAPHA        142            P           3ls8      A         143.5               143.5
PKHA1_HUMAN         206         K           Q5R7T7_PONAB        162            E           1eaz      A         61.3                61.3
PKHB2_HUMAN         51          M           PKHB2_PONAB         142            V           3via      A         70.1                70.1
PKHB2_HUMAN         65          T           PKHB2_PONAB         162            I           3aj4      A         3.9                 3.9
PLSL_HUMAN          533         K           Q4R3U2_MACFA        162            Q           2d85      A         86.5                86.5
PMGE_HUMAN          183         I           PMGE_MACFA          102            V           1t8p      B         0                   0
PMGE_HUMAN          134         Q           PMGE_MACFA          162            H           1t8p      A         30.6                30.6
PMGE_HUMAN          121         V           PMGE_MACFA          142            I           1t8p      A         27.1                27.1
PMM1_HUMAN          57          C           Q4R4J4_MACFA        142            S           2fue      A         72.2                72.2
PP1A_HUMAN          214         Q           Q4R4V0_MACFA        142            L           3e7a      A         49.2                49.2
PPARD_HUMAN         261         T           Q2PG30_MACFA        162            I           2q5g      A         0.9                 0.9
PPARD_HUMAN         104         M           Q2PG30_MACFA        142            V           2env      A         52.8                52.8
PPIA_HUMAN          117         A           PPIA_SAGOE          142            V           2rmb      Q         29.2                7.5
PPIA_HUMAN          143         E           B0ZE32_MACFA        102            K           3cys      A         3.6                 3.6
PPIA_HUMAN          84          E           Q6DTW1_AOTTR        142            D           2x2c      O         44.5                26
PPIA_HUMAN          36          F           B0ZE25_MACNE        142            L           1awt      B         0                   0
PPIA_HUMAN          135         G           A0SE27_MACNE        142            S           1awu      A         1                   1
PPIA_HUMAN          54          H           B0ZE32_MACFA        142            R           2x2a      A         20.1                8.9
PPIA_HUMAN          35          N           B0ZE24_MACNE        142            D           1awq      A         0                   0
PPIA_HUMAN          87          N           Q4R6X8_MACFA        142            S           2rma      I         28.4                14.9
PPIA_HUMAN          144         R           Q2I3I9_PAPAN        142            L           1m63      C         71.2                29.6
PPIA_HUMAN          69          R           B0ZE32_MACFA        162            H           1mf8      C         65.4                41
PPIA_HUMAN          69          R           Q2Y080_AOTAZ        142            P           1mf8      C         65.4                41
PPIA_HUMAN          40          S           B0ZE23_MACNE        142            G           1awq      A         0                   0
PPIA_HUMAN          29          V           Q2Y079_AOTIN        142            L           1awr      C         0                   0
PPIE_HUMAN          281         Q           PPIE_PONAB          142            R           1zmf      A         14.1                14.1
PPIE_HUMAN          45          K           Q4R675_MACFA        142            E           3lpy      A         42.5                42.5
PPM1A_HUMAN         46          L           Q5R4N1_PONAB        142            S           1a6q      A         2                   2
PPM1B_HUMAN         239         I           Q5R6P4_PONAB        162            V           2p8e      A         0                   0
PPM1B_HUMAN         27          S           Q5R6P4_PONAB        142            G           2p8e      A         0.6                 0.6
PPM1B_HUMAN         257         Y           Q5R6P4_PONAB        102            F           2p8e      A         24.1                24.1
PPP5_HUMAN          139         C           Q5R8T2_PONAB        162            G           1a17      A         0                   0
PPP5_HUMAN          167         I           Q5R8T2_PONAB        102            T           1a17      A         64.1                12.5
PPP5_HUMAN          397         I           Q5R8T2_PONAB        69             V           1wao      1         80.9                80.9
PRDM4_HUMAN         390         E           B5FW81_OTOGA        102            D           2l9z      A         75.7                75.7
PRDM4_HUMAN         374         T           B5FW81_OTOGA        162            S           2l9z      A         39.8                39.8
PRDM4_HUMAN         479         T           PRDM4_PONAB         102            A           3db5      A         54.9                54.9
PRDX6_HUMAN         86          I           PRDX6_MACFA         142            T           1prx      A         0                   0
PRDX6_HUMAN         129         V           PRDX6_PONAB         142            G           1prx      A         57.2                50.6
PRS8_HUMAN          373         E           Q5R9X8_PONAB        69             D           2krk      A         47                  47
PRSS8_HUMAN         95          A           Q5RBI2_PONAB        166            E           3e0n      B         14.7                14.7
PRSS8_HUMAN         52          V           Q5RBI2_PONAB        102            D           3e1x      B         66.1                66.1
PRSS8_HUMAN         64          Y           Q5RBI2_PONAB        69             H           3e16      B         11.2                11.2
PSMD4_HUMAN         306         A           B4UT08_OTOGA        69             G           1uel      B         66.6                42.1
PSMD4_HUMAN         250         T           B4UT08_OTOGA        102            A           2kde      A         73.9                73.9
PTN6_HUMAN          445         H           A6MKG8_CALJA        142            R           1fpr      A         83.4                83.4
PTPRC_HUMAN         980         Y           Q8MJQ2_AOTVO        142            F           1ygr      B         43                  43
PTPRF_HUMAN         1795        I           Q6UIN0_PANTR        142            V           1lar      A         2.9                 2.9
PTPRF_HUMAN         1811        T           Q6UIN0_PANTR        162            S           1lar      A         54.8                54.8
PTPRF_HUMAN         1836        T           Q6UIN0_PANTR        102            S           1lar      A         0                   0
PTPRK_HUMAN         1119        S           Q5RDA7_PONAB        166            P           2c7s      A         47.4                47.4
PTPRK_HUMAN         1014        V           Q5RDA7_PONAB        69             I           2c7s      A         58.2                58.2
PTPRN_HUMAN         862         Q           B0CM60_PAPAN        166            L           2i1y      B         59.8                59.8
PTPRN_HUMAN         499         M           Q5R982_PONAB        168            L           3n4w      A         6.7                 6.7
PUR2_HUMAN          970         A           B1MT64_CALMO        345            T           1men      B         52.5                52.5
PUR2_HUMAN          859         P           B4USW7_OTOGA        345            S           1njs      A         41.4                41.4
PUR2_HUMAN          905         Q           A9CB00_PAPAN        54             R           1men      A         55.6                55.6
PVRL1_HUMAN         113         R           Q8I016_LEMCA        142            H           3sku      D         55                  55
PVRL1_HUMAN         70          S           Q8I018_CEBAP        142            A           3sku      D         15.6                15.6
PVRL2_HUMAN         77          A           Q8HYU1_CERAE        142            P           3r0n      A         80.9                80.5
PVRL2_HUMAN         77          A           Q8HYT1_PANTR        142            V           3r0n      A         80.9                80.5
PVRL2_HUMAN         129         G           Q8HYT1_PANTR        162            R           3r0n      A         41.3                41.3
PVRL2_HUMAN         128         H           Q8HYU1_CERAE        162            R           3r0n      A         30.5                30.5
PVRL2_HUMAN         96          P           Q8HYT5_9PRIM        142            S           3r0n      A         87                  87
RAB1A_HUMAN         164         S           RAB1B_PONAB         142            A           2fol      A         3.4                 3.4
RAB1B_HUMAN         93          Q           RAB1B_MACFA         142            R           3nkv      A         51.9                51.9
RAB28_HUMAN         121         Q           RAB28_PONAB         102            R           3e5h      A         88.3                88.3
RAB28_HUMAN         40          Q           RAB28_PONAB         162            R           2hxs      A         48.5                48.5
RAB28_HUMAN         29          T           RAB28_PONAB         142            A           3e5h      A         0                   0
RAB8A_HUMAN         123         C           RAB8A_PONAB         142            R           3qbt      C         9.9                 6.7
RAB9A_HUMAN         115         E           Q53AS7_CERAE        142            D           1wms      A         82                  82
RAB9B_HUMAN         140         T           RAB9B_PONAB         142            A           2ocb      A         39.9                39.9
RAC3_HUMAN          55          L           Q5G7L4_MACFA        142            F           2g0n      A         0                   0
RAE1L_HUMAN         173         C           RAE1L_MACFA         142            Y           3mmy      A         0                   0
RAE1L_HUMAN         189         E           RAE1L_MACFA         162            G           3mmy      C         81.7                73.9
RAGP1_HUMAN         448         R           Q5R4P2_PONAB        162            L           2grn      B         44.1                44.1
RAGP1_HUMAN         563         V           Q5R4P2_PONAB        69             M           2grp      B         0                   0
RALA_HUMAN          147         E           RALA_SAGOE          142            D           2bov      A         78.9                56
RAMP1_HUMAN         64          R           Q5EY90_MACMU        142            G           3n7p      D         49                  9.9
RAP1A_HUMAN         107         E           RAP1B_PONAB         162            D           1gua      A         57.3                57.3
RAP1B_HUMAN         107         D           Q3YAJ2_MACMU        142            E           3brw      D         55                  55
RAP1B_HUMAN         43          Q           Q5R8J4_PONAB        142            R           3brw      D         48.4                48.4
RAP2A_HUMAN         129         S           RAP2A_PONAB         142            N           3rap      S         55.7                55.7
RASLC_HUMAN         127         I           Q4R6B0_MACFA        162            V           3c5c      A         20.1                20.1
RASLC_HUMAN         110         S           Q4R6B0_MACFA        142            G           3c5c      A         17.3                17.3
RBBP4_HUMAN         226         H           Q4R6M6_MACFA        142            Y           3gfc      A         4.2                 4.2
RBBP4_HUMAN         21          Y           RBBP4_PONAB         142            H           2xu7      A         37.7                37.7
RBBP7_HUMAN         147         D           RBBP7_PONAB         142            G           3cfv      B         10.3                10.3
RBBP7_HUMAN         221         I           RBBP7_PONAB         162            V           3cfs      B         38.4                38.4
RBBP7_HUMAN         253         I           RBBP7_PONAB         102            M           3cfv      B         2.3                 2.3
RBM4B_HUMAN         76          A           Q5R5J2_PONAB        142            T           2dnq      A         70.1                70.1
RBM4B_HUMAN         92          Q           Q5R5J2_PONAB        162            K           2dgt      A         101.1               101.1
RBY1A_HUMAN         91          G           Q52NW2_PANTR        162            D           2fy1      A         45.7                45.7
RBY1A_HUMAN         74          H           Q52NW2_PANTR        142            D           2fy1      A         10.3                10.3
RCC1_HUMAN          298         G           A6MLJ7_CALJA        162            R           1i2m      D         10.3                10.3
RCC1_HUMAN          257         H           A6MLJ7_CALJA        142            R           1i2m      B         52.9                52.9
RCC1_HUMAN          392         M           A6MLJ7_CALJA        102            T           1i2m      D         65.3                65.3
RET_HUMAN           778         V           Q8MJ54_PONPY        142            L           2ivv      A         4.5                 4.5
RGN_HUMAN           133         A           RGN_MACFA           162            S           3g4e      A         2.1                 2.1
RGN_HUMAN           83          K           RGN_MACFA           142            E           3g4h      B         82.9                82.9
RGN_HUMAN           236         Q           RGN_PONAB           142            H           3g4h      B         34.6                34.6
RGS18_HUMAN         202         M           B6EYN8_MACMU        142            I           2jm5      A         21.6                21.6
RGS8_HUMAN          135         L           RGS8_MACFA          142            M           2ihd      A         6.1                 6.1
RHOA_HUMAN          43          V           RHOC_PONAB          142            I           1dpf      A         52.5                2.9
RIR2_HUMAN          299         I           RIR2_MACFA          69             V           3olj      C         10.1                10.1
RIR2_HUMAN          204         K           RIR2_MACFA          102            E           2uw2      A         52.1                52.1
RL9_HUMAN           70          V           RL9_MACFA           142            I           2cql      A         21.9                21.9
RN128_HUMAN         164         V           RN128_PONAB         162            G           3icu      A         50.7                50.7
RNAS1_HUMAN         44          D           RNAS1_PYGNE         142            G           2e0o      B         99.2                56.2
RNAS1_HUMAN         98          G           RNAS1_HYLLE         142            A           1e21      A         25.4                25.4
RNAS1_HUMAN         108         H           RNAS1_PANTR         162            R           2e0m      B         36.5                11.3
RNAS1_HUMAN         29          K           Q1KHR9_SAISC        142            R           2e0o      B         92.1                92.1
RNAS1_HUMAN         34          K           RNAS1_SAGOE         142            Q           1h8x      B         37.9                37.9
RNAS1_HUMAN         41          M           RNAS1_PANTR         142            V           1e21      A         0.7                 0.7
RNAS1_HUMAN         116         N           RNAS1_PONPY         142            H           2q4g      Z         112.7               20.8
RNAS1_HUMAN         84          N           Q1KHR9_SAISC        162            D           2e0o      A         42.4                8.4
RNAS1_HUMAN         129         P           Q1KHR9_SAISC        102            Q           1h8x      B         63                  10.6
RNAS1_HUMAN         129         P           C9DEB2_COLPO        142            S           1h8x      B         63                  10.6
RNAS1_HUMAN         129         P           RNAS1_PONPY         162            T           1h8x      B         63                  10.6
RNAS1_HUMAN         119         R           RNAS1_PYGNE         102            K           2q4g      Z         85.4                36.9
RNAS1_HUMAN         59          R           RNAS1_PYGNE         162            K           2q4g      Z         67.7                19.2
RNAS1_HUMAN         141         S           Q1KHR9_SAISC        69             N           2e0o      B         102.8               71
RNAS1_HUMAN         50          S           RNAS1_GORGO         142            N           2e0o      B         43                  43
RNAS2_HUMAN         100         H           RNAS2_PANTR         142            Q           1hi2      A         26.6                26.6
RNAS2_HUMAN         72          L           RNAS2_HYLLE         142            R           2bex      C         43.2                43.2
RNAS2_HUMAN         143         Q           RNAS2_PONPY         102            P           2c01      X         58.1                58.1
RNAS2_HUMAN         55          Q           RNAS2_GORGO         142            R           2bex      C         44.1                4
RNAS2_HUMAN         124         R           RNAS2_HYLLE         162            G           2bex      C         68.4                20.9
ROA2_HUMAN          31          E           ROA2_SAGOE          142            Q           1x4b      A         72.6                72.6
RORG_HUMAN          411         H           A2D5K6_LAGLA        142            R           3l0l      A         75.6                75.6
RORG_HUMAN          429         H           B0KWD7_CALJA        166            N           3b0w      B         74.8                59.9
RORG_HUMAN          429         H           RORG_PONAB          162            Y           3b0w      B         74.8                59.9
RORG_HUMAN          358         M           RORG_PONAB          142            V           3l0j      A         4.7                 4.7
RORG_HUMAN          385         M           B0KWD7_CALJA        102            V           3kyt      A         34.5                34.5
RORG_HUMAN          298         N           B0KWD7_CALJA        162            S           3l0l      B         37.7                27.5
RORG_HUMAN          374         R           A2T6I0_MACNE        162            H           3kyt      A         28.8                28.8
RORG_HUMAN          306         T           A2D654_MACMU        142            I           3l0l      B         22                  22
RORG_HUMAN          497         A           RORG_PONAB          102            T           3l0l      A         42.7                6.6
RPE_HUMAN           103         A           Q2QD11_PANTR        102            T           3ovp      B         37.1                37.1
RPE_HUMAN           149         G           Q2QD11_PANTR        69             E           3ovq      A         65.2                65.2
RPE_HUMAN           87          G           Q2QD11_PANTR        162            E           3qc3      A         21.5                21.5
RPE_HUMAN           25          R           Q2QD11_PANTR        142            Q           3ovr      B         32.3                32.3
RPE_HUMAN           92          T           RPE_PONAB           142            A           3ovp      A         0                   0
RS3_HUMAN           90          K           RS3_PONAB           142            E           1wh9      A         56.7                56.7
RTN4R_HUMAN         102         T           RTN4R_MACFA         162            A           1ozn      A         40.9                40.9
RWD2A_HUMAN         137         N           RWD2A_MACFA         142            S           2daw      A         76.9                76.9
RWD2B_HUMAN         95          D           RWD2B_PONAB         142            E           2dax      A         23.8                23.8
RWD2B_HUMAN         123         V           RWD2B_PONAB         162            A           2dax      A         128.2               128.2
RXRB_HUMAN          432         R           A6MKC2_CALJA        162            Q           1uhl      A         80.5                80.5
SAHH2_HUMAN         510         D           SAHH3_PONAB         33             E           3mtg      A         85.7                51.6
SAHH2_HUMAN         499         S           SAHH3_PONAB         166            T           3mtg      B         59                  59
SAHH2_HUMAN         307         V           SAHH3_PONAB         142            M           3mtg      A         46.5                36.7
SAHH2_HUMAN         357         V           SAHH3_PONAB         162            L           3mtg      A         36.9                2.1
SAHH2_HUMAN         369         V           SAHH3_PONAB         102            I           3mtg      B         0.2                 0.2
SAHH2_HUMAN         434         V           SAHH3_PONAB         69             I           3mtg      A         0                   0
SAHH3_HUMAN         478         M           SAHH3_PONAB         142            I           3gvp      D         2.8                 2.8
SC22B_HUMAN         130         C           SC22B_PONAB         102            R           3egd      C         88.1                19.5
SC22B_HUMAN         71          D           SC22B_PONAB         142            Y           3egx      C         0.8                 0.8
SC22B_HUMAN         82          T           SC22B_PONAB         162            K           2nut      C         75.5                75.5
SC24C_HUMAN         1019        S           Q5R5N0_PONAB        33             G           3eh2      A         32.3                32.3
SCMH1_HUMAN         113         I           Q4R8H0_MACFA        142            V           2p0k      A         14.5                14.5
SDF1_HUMAN          66          N           Q5R8M6_PONAB        142            D           2kec      A         45                  45
SEPT2_HUMAN         128         R           Q5R626_PONAB        142            K           2qag      A         18.4                18.4
SETD3_HUMAN         192         D           B0VX69_CALJA        142            E           3smt      A         68.8                68.8
SETD3_HUMAN         455         H           A9X1D0_PAPAN        162            Q           3smt      A         96.8                96.8
SETD3_HUMAN         203         I           B0VX69_CALJA        162            V           3smt      A         3.9                 3.9
SETD3_HUMAN         167         S           A9X1D0_PAPAN        142            N           3smt      A         27.7                27.7
SETD3_HUMAN         403         S           B1MTJ4_CALMO        142            N           3smt      A         41.5                40.1
SETD3_HUMAN         484         V           B1MTJ4_CALMO        162            G           3smt      A         68.9                68.9
SETD3_HUMAN         488         Y           A9X1D0_PAPAN        102            F           3smt      A         52.2                52.2
SETMR_HUMAN         275         Y           Q1G666_9PRIM        142            H           3bo5      A         47.5                47.5
SETMR_HUMAN         582         A           Q1G662_AOTTR        166            V           3k9j      A         34.1                34.1
SETMR_HUMAN         649         A           Q1G667_PANTR        102            T           3k9j      B         40.2                0.8
SETMR_HUMAN         641         E           Q1G666_9PRIM        166            K           3k9j      B         55.4                55.4
SETMR_HUMAN         471         H           Q1G662_AOTTR        102            N           3k9j      B         67.6                39.2
SETMR_HUMAN         471         H           Q1G663_CERAE        142            R           3k9j      B         67.6                39.2
SETMR_HUMAN         541         I           Q1G664_HYLSY        142            V           3k9j      A         7.5                 7.5
SETMR_HUMAN         529         L           Q1G663_CERAE        162            V           3k9j      B         23.8                23.8
SETMR_HUMAN         554         N           Q1G666_9PRIM        69             H           3f2k      A         8.4                 8.4
SETMR_HUMAN         515         P           Q1G662_AOTTR        69             Q           3f2k      A         78.1                78.1
SETMR_HUMAN         637         Q           Q1G667_PANTR        162            R           3k9j      B         41.8                41.8
SETMR_HUMAN         458         R           Q1G665_PONPY        162            H           3k9j      A         35.3                35.3
SETMR_HUMAN         465         S           Q1G667_PANTR        142            F           3k9k      A         50.8                50.8
SETMR_HUMAN         613         V           Q1G663_CERAE        102            I           3k9j      B         0                   0
SH3L2_HUMAN         55          P           SH3L2_PONAB         142            L           2ct6      A         77.4                77.4
SIRT2_HUMAN         198         A           Q5R6I8_PONAB        142            V           1j8f      B         94.6                94.6
SIRT2_HUMAN         323         E           SIRT2_MACFA         162            D           1j8f      B         48.7                48.7
SIRT2_HUMAN         301         M           SIRT2_MACFA         142            L           1j8f      B         26.2                19.7
SIRT2_HUMAN         259         V           Q5R6I8_PONAB        162            I           1j8f      B         0                   0
SLPI_HUMAN          114         D           A4K2R9_GORGO        162            N           2z7f      I         56.6                56.6
SLPI_HUMAN          92          T           A4K2R9_GORGO        142            A           2z7f      I         41.9                41.9
SMTN_HUMAN          801         I           Q5R8H9_PONAB        33             T           2d87      A         49.4                49.4
SND1_HUMAN          781         S           SND1_PONAB          162            P           3omg      A         28.1                28.1
SND1_HUMAN          355         A           Q5R8N3_PONAB        142            V           3bdl      A         1.5                 1.5
SND1_HUMAN          535         F           Q5RCK7_PONAB        142            V           3bdl      A         40.3                16.2
SND1_HUMAN          433         P           Q5R8N3_PONAB        162            L           3bdl      A         63.3                11.9
SNP23_HUMAN         32          I           Q5R5T6_PONAB        142            V           1nhl      A         58.7                43.1
SNP25_HUMAN         78          L           SNP25_PONAB         142            S           1kil      C         71.9                8.3
SNP25_HUMAN         165         L           Q4R4U6_MACFA        142            P           3rk2      D         52.3                37.9
SNX1_HUMAN          246         L           SNX1_PONAB          142            I           2i4k      A         0                   0
SNX17_HUMAN         44          H           SNX17_PONAB         142            R           3lui      B         10.6                10.6
SNX9_HUMAN          396         E           Q4R870_MACFA        69             G           2rai      B         32.6                32.6
SNX9_HUMAN          488         F           Q4R870_MACFA        166            L           2rak      A         41.2                41.2
SNX9_HUMAN          543         I           Q4R870_MACFA        68             T           2rai      B         14.5                14.5
SNX9_HUMAN          531         L           Q4R870_MACFA        33             P           2rai      B         63                  63
SNX9_HUMAN          371         R           Q4R870_MACFA        102            K           2rak      A         61.1                61.1
SPG20_HUMAN         62          K           Q4R7V2_MACFA        142            T           2dl1      A         81.9                81.9
SRPR_HUMAN          111         F           Q5RAC7_PONAB        142            S           2fh5      A         10.8                10.8
ST1A2_HUMAN         225         E           ST1A1_MACFA         33             Q           1z29      A         68.3                68.3
ST1A3_HUMAN         132         P           ST1A1_MACFA         142            A           1cjm      A         3.9                 3.9
ST1A3_HUMAN         184         R           ST1A1_MACFA         162            H           1cjm      A         61.4                61.4
ST1A3_HUMAN         261         A           ST1A1_MACFA         69             T           2a3r      A         17.1                17.1
ST4A1_HUMAN         117         L           Q5RCA8_PONAB        142            P           1zd1      A         0.6                 0.6
STALP_HUMAN         273         E           STALP_PONAB         69             K           2znr      A         58.7                58.7
STALP_HUMAN         372         P           STALP_PONAB         33             S           2znr      A         48.1                48.1
STIP1_HUMAN         287         E           STIP1_MACFA         69             D           3fwv      B         64.2                64.2
STIP1_HUMAN         66          D           STIP1_MACFA         162            E           1elw      B         74.4                74.4
STIP1_HUMAN         17          V           STIP1_MACFA         142            A           1elw      B         65                  65
STPAP_HUMAN         77          L           Q5RE94_PONAB        142            Q           2e5g      A         52.6                52.6
STPAP_HUMAN         115         S           Q5RE94_PONAB        162            R           2e5g      A         46.1                46.1
STYX_HUMAN          51          V           STYX_PONAB          142            I           2r0b      A         29.3                29.3
SYFB_HUMAN          375         N           SYFB_PONAB          142            S           3l4g      D         90.8                51.6
SYFB_HUMAN          441         N           SYFB_PONAB          162            S           3l4g      D         102.7               88.5
SYFB_HUMAN          525         P           SYFB_PONAB          102            L           3l4g      B         38.1                25
SYHC_HUMAN          36          A           Q4R5P5_MACFA        142            G           1x59      A         29                  29
SYN3_HUMAN          295         I           A9CB45_PAPAN        102            V           2p0a      B         0                   0
SYN3_HUMAN          397         P           A9CB45_PAPAN        166            L           2p0a      B         127.4               127.4
SYN3_HUMAN          382         R           A9CB45_PAPAN        69             K           2p0a      A         11.1                11.1
SYT1_HUMAN          239         D           Q5RAE8_PONAB        142            G           2k45      A         32.5                32.5
SYT1_HUMAN          328         K           SYT1_PONAB          142            E           2r83      A         54.3                54.3
SYT1_HUMAN          394         M           Q5R424_PONAB        142            T           2r83      B         0                   0
SYT13_HUMAN         271         A           Q9GKT9_MACFA        162            T           1wfm      A         28.5                28.5
SYT13_HUMAN         259         R           Q9GKT9_MACFA        142            C           1wfm      A         63.3                63.3
SYUA_HUMAN          53          A           SYUA_SAGLB          142            T           1xq8      A         40.3                40.3
TAF1_HUMAN          1369        R           Q8HZW0_PANTR        68             I           1eqf      A         60.9                60.9
TAF1_HUMAN          1369        R           Q8HZV9_9PRIM        102            T           1eqf      A         60.9                60.9
TAF1_HUMAN          1384        T           Q8HZV8_PONPY        33             M           3uv5      A         25.8                25.8
TB22A_HUMAN         357         C           TB22A_MACFA         102            R           2qfz      A         40.2                40.2
TB22A_HUMAN         447         D           Q5R5D4_PONAB        69             E           2qfz      A         73.4                73.4
TB22A_HUMAN         202         K           TB22A_MACFA         162            E           2qfz      A         39.2                39.2
TB22A_HUMAN         230         M           Q5R5D4_PONAB        102            T           2qfz      A         27                  27
TB22A_HUMAN         217         R           Q5R5D4_PONAB        162            K           2qfz      A         35.1                35.1
TB22B_HUMAN         348         E           Q5RAU8_PONAB        102            G           3dzx      A         1.8                 1.8
TB22B_HUMAN         218         I           TB22B_MACFA         102            V           3dzx      A         38.7                38.7
TB22B_HUMAN         196         Q           TB22B_MACFA         162            H           3dzx      A         86.9                86.9
TBL1X_HUMAN         126         G           C3UJQ7_9PRIM        162            S           2xtc      A         164.7               122.2
TBL1X_HUMAN         86          S           C3UJQ7_9PRIM        142            C           2xtd      B         76.4                76.4
TBP_HUMAN           195         K           A6H912_PANTR        142            T           1jfi      C         91.1                46.8
TDRKH_HUMAN         355         H           B0KWD5_CALJA        162            Y           2diq      A         60.1                60.1
TF2LX_HUMAN         116         R           TF2LX_PANTR         162            H           2dmn      A         94.7                94.7
TFAM_HUMAN          203         H           Q5REW5_PONAB        102            Y           3tq6      A         43.8                43.8
TFAM_HUMAN          185         V           Q5REW5_PONAB        162            L           3tq6      A         0                   0
TFAM_HUMAN          127         M           TFAM_PRECR          142            T           3tq6      A         59.1                59.1
TFAM_HUMAN          225         V           TFAM_PRECR          102            A           3tq6      A         59.6                59.6
TFAM_HUMAN          54          V           Q5REW5_PONAB        142            I           3tmm      A         35.1                35.1
TFPI1_HUMAN         261         Q           TFPI1_MACMU         166            R           1irh      A         105.5               105.5
TFPI1_HUMAN         219         T           TFPI1_MACMU         69             A           1irh      A         17.9                17.9
TFPI1_HUMAN         174         I           Q5RF98_PONAB        102            T           1tfx      D         38.6                38.6
TFPI1_HUMAN         147         T           TFPI1_MACMU         102            S           1tfx      D         52.6                52.6
TGIF1_HUMAN         248         E           Q5ISL4_MACFA        142            D           2lk2      A         121.5               121.5
THIO_HUMAN          53          I           THIO_MACMU          142            V           2hxk      A         6.4                 6.4
THOP1_HUMAN         632         V           A6MKD5_CALJA        142            I           2o36      A         13.3                13.3
THTPA_HUMAN         172         L           Q5R7W4_PONAB        102            V           3bhd      A         14.3                14.3
THTPA_HUMAN         109         V           Q5R7W4_PONAB        162            M           3bhd      A         3.7                 3.7
THTPA_HUMAN         31          Y           Q5R7W4_PONAB        142            H           3bhd      A         53.8                53.8
TIE2_HUMAN          1084        S           Q5RDB0_PONAB        68             L           2p4i      A         41.9                41.9
TIMP1_HUMAN         28          P           TIMP1_MACMU         142            L           1uea      B         36.2                17.3
TIRAP_HUMAN         185         A           B3Y689_MACFA        162            D           2y92      A         94.4                94.4
TIRAP_HUMAN         174         C           B3Y689_MACFA        142            R           2y92      A         12.8                12.8
TIRAP_HUMAN         109         G           B3Y688_PONPY        162            D           2y92      A         59.2                59.2
TLR5_HUMAN          114         A           B9VGJ6_9PRIM        142            V           3j0a      A         0                   0
TLR5_HUMAN          146         A           B9VGJ9_HYLPI        69             S           3j0a      B         15.8                15.8
TLR5_HUMAN          373         A           B3Y636_9PRIM        162            G           3j0a      A         62.9                30.6
TLR5_HUMAN          602         A           B9VGL4_ATEGE        33             V           3j0a      A         17.5                17.5
TLR5_HUMAN          63          A           B3Y638_MACFA        142            V           3j0a      A         22.4                22.4
TLR5_HUMAN          133         D           B9VGK6_MACSY        142            N           3j0a      A         40.2                40.2
TLR5_HUMAN          329         D           B3Y638_MACFA        69             V           3j0a      B         60.1                60.1
TLR5_HUMAN          407         D           B9VGK7_CERAG        162            A           3j0a      B         20.4                20.4
TLR5_HUMAN          407         D           B9VGK3_THEGE        162            N           3j0a      B         20.4                20.4
TLR5_HUMAN          681         D           B9VGK0_COLGU        142            Y           3j0a      A         35.8                35.8
TLR5_HUMAN          189         E           B9VGJ9_HYLPI        166            D           3j0a      B         12.4                12.4
TLR5_HUMAN          191         E           B9VGL4_ATEGE        102            K           3j0a      B         49.1                49.1
TLR5_HUMAN          330         E           B9VGJ9_HYLPI        168            K           3j0a      B         40.2                40.2
TLR5_HUMAN          492         E           B9VGK7_CERAG        102            Q           3j0a      A         39.2                39.2
TLR5_HUMAN          499         E           B9VGL1_SAGFU        142            A           3j0a      A         47.2                47.2
TLR5_HUMAN          32          F           B9VGL4_ATEGE        142            L           3j0a      B         18.9                18.9
TLR5_HUMAN          460         F           B3Y636_9PRIM        102            L           3j0a      A         8.3                 8.3
TLR5_HUMAN          616         F           B3Y636_9PRIM        68             L           3j0a      B         67.6                67.6
TLR5_HUMAN          663         F           B3Y637_PONPY        168            C           3j0a      B         83.1                83.1
TLR5_HUMAN          725         F           B9VGL4_ATEGE        221            L           3j0a      A         2.5                 2.5
TLR5_HUMAN          822         F           B3Y636_9PRIM        300            L           3j0a      A         93.9                93.9
TLR5_HUMAN          481         G           B9VGK8_9PRIM        69             R           3j0a      A         0                   0
TLR5_HUMAN          628         G           B3Y638_MACFA        33             A           3j0a      A         89.7                89.7
TLR5_HUMAN          628         G           B9VGJ8_HYLSY        162            D           3j0a      A         89.7                89.7
TLR5_HUMAN          262         H           B9VGK1_CERMO        142            Y           3j0a      B         46.4                46.4
TLR5_HUMAN          429         H           B3Y635_PANPA        102            Y           3j0a      B         17                  17
TLR5_HUMAN          511         H           B3Y636_9PRIM        166            N           3j0a      A         40.1                15.1
TLR5_HUMAN          230         I           B9VGJ9_HYLPI        33             T           3j0a      A         38.3                38.3
TLR5_HUMAN          30          I           B9VGJ9_HYLPI        142            V           3j0a      B         16.6                16.6
TLR5_HUMAN          601         I           B9VGL2_SAGIM        68             V           3j0a      B         29.3                29.3
TLR5_HUMAN          644         I           B9VGK7_CERAG        69             V           3j0a      B         46.1                40
TLR5_HUMAN          744         I           B3Y636_9PRIM        221            V           3j0a      A         11.9                11.9
TLR5_HUMAN          754         I           B9VGJ8_HYLSY        166            N           3j0a      A         7.1                 7.1
TLR5_HUMAN          754         I           B9VGL1_SAGFU        102            T           3j0a      A         7.1                 7.1
TLR5_HUMAN          836         I           B9VGK2_ALLNI        142            M           3j0a      A         0.7                 0.7
TLR5_HUMAN          106         K           B3Y638_MACFA        102            Q           3j0a      A         51.1                51.1
TLR5_HUMAN          168         K           B9VGL2_SAGIM        142            E           3j0a      B         49.5                49.5
TLR5_HUMAN          218         K           B9VGL2_SAGIM        162            T           3j0a      B         66.9                66.9
TLR5_HUMAN          312         K           B9VGJ9_HYLPI        68             Q           3j0a      A         50.5                50.5
TLR5_HUMAN          326         K           B9VGK8_9PRIM        102            R           3j0a      A         45.5                45.5
TLR5_HUMAN          385         K           B3Y638_MACFA        166            N           3j0a      B         53.8                53.8
TLR5_HUMAN          427         L           B3Y637_PONPY        33             F           3j0a      B         28.6                28.6
TLR5_HUMAN          655         M           B9VGJ8_HYLSY        102            I           3j0a      B         49.1                49.1
TLR5_HUMAN          789         M           Q5MXI8_MACMU        142            V           3j0a      A         2.2                 2.2
TLR5_HUMAN          801         M           Q5MXI8_MACMU        162            V           3j0a      A         50.8                50.8
TLR5_HUMAN          280         N           B3Y636_9PRIM        142            S           3j0a      B         59.8                59.8
TLR5_HUMAN          37          N           B3Y635_PANPA        142            S           3j0a      A         41.7                41.7
TLR5_HUMAN          46          N           B9VGK8_9PRIM        142            S           3j0a      A         54.5                54.5
TLR5_HUMAN          534         N           B9VGK8_9PRIM        166            S           3j0a      B         14.6                14.6
TLR5_HUMAN          544         N           B9VGL2_SAGIM        166            S           3j0a      B         38.5                38.5
TLR5_HUMAN          549         N           B9VGK8_9PRIM        33             H           3j0a      B         56.4                56.4
TLR5_HUMAN          564         N           B3Y636_9PRIM        33             D           3j0a      A         28.3                28.3
TLR5_HUMAN          592         N           B3Y635_PANPA        69             K           3j0a      A         66.7                66.7
TLR5_HUMAN          592         N           B9VGJ8_HYLSY        142            S           3j0a      A         66.7                66.7
TLR5_HUMAN          613         P           B4YE36_SAGOE        142            R           3j0a      B         12.9                12.9
TLR5_HUMAN          181         Q           B9VGK4_PAPAN        142            R           3j0a      A         41.7                41.7
TLR5_HUMAN          477         Q           B3Y636_9PRIM        69             R           3j0a      A         31.2                31.2
TLR5_HUMAN          722         Q           B3Y635_PANPA        166            E           3j0a      A         58.8                58.8
TLR5_HUMAN          73          Q           B9VGJ9_HYLPI        162            L           3j0a      A         31.4                31.4
TLR5_HUMAN          797         Q           B9VGL3_CALJA        142            P           3j0a      A         85.1                85.1
TLR5_HUMAN          811         Q           B9VGK3_THEGE        102            R           3j0a      A         86.6                86.6
TLR5_HUMAN          834         Q           B6CJZ4_CERTO        142            K           3j0a      A         41.5                41.5
TLR5_HUMAN          158         R           B9VGJ6_9PRIM        162            H           3j0a      B         59                  59
TLR5_HUMAN          29          R           B3Y637_PONPY        162            Q           3j0a      A         45.1                45.1
TLR5_HUMAN          446         R           B9VGL4_ATEGE        166            Q           3j0a      B         59                  59
TLR5_HUMAN          529         R           B9VGK5_MANLE        142            K           3j0a      A         66.1                66.1
TLR5_HUMAN          557         R           B6CJZ5_MACMU        142            G           3j0a      B         62.3                62.3
TLR5_HUMAN          59          R           B9VGL4_ATEGE        162            G           3j0a      A         47.1                47.1
TLR5_HUMAN          740         R           B9VGJ9_HYLPI        345            H           3j0a      A         64.1                64.1
TLR5_HUMAN          764         R           B3Y637_PONPY        300            S           3j0a      A         59.5                59.5
TLR5_HUMAN          104         S           B9VGJ9_HYLPI        102            N           3j0a      A         34.9                34.9
TLR5_HUMAN          132         S           B9VGK3_THEGE        142            A           3j0a      B         75.5                75.5
TLR5_HUMAN          132         S           B9VGK7_CERAG        142            P           3j0a      B         75.5                75.5
TLR5_HUMAN          207         S           B3Y637_PONPY        69             N           3j0a      B         11.3                11.3
TLR5_HUMAN          288         S           B9VGL4_ATEGE        69             C           3j0a      A         10.5                10.5
TLR5_HUMAN          354         S           B9VGJ9_HYLPI        221            A           3j0a      A         16.5                16.5
TLR5_HUMAN          720         S           B3Y636_9PRIM        168            N           3j0a      A         44.1                44.1
TLR5_HUMAN          720         S           B9VGK5_MANLE        162            R           3j0a      A         44.1                44.1
TLR5_HUMAN          781         S           B6CJZ5_MACMU        162            T           3j0a      A         54.5                54.5
TLR5_HUMAN          785         S           B9VGK8_9PRIM        68             G           3j0a      A         38.9                38.9
TLR5_HUMAN          79          S           B3Y638_MACFA        162            N           3j0a      B         17.4                17.4
TLR5_HUMAN          589         T           B9VGL2_SAGIM        33             A           3j0a      A         67                  67
TLR5_HUMAN          589         T           B9VGL0_9PRIM        142            N           3j0a      A         67                  67
TLR5_HUMAN          60          T           B9VGK8_9PRIM        162            K           3j0a      B         60.4                60.4
TLR5_HUMAN          659         T           B3Y638_MACFA        68             I           3j0a      A         47.5                47.5
TLR5_HUMAN          686         T           B3Y637_PONPY        221            I           3j0a      A         69.5                69.5
TLR5_HUMAN          705         T           B9VGJ8_HYLSY        69             A           3j0a      A         78.7                78.7
TLR5_HUMAN          717         T           B9VGL1_SAGFU        162            I           3j0a      A         65.9                65.9
TLR5_HUMAN          717         T           B9VGJ6_9PRIM        102            S           3j0a      A         65.9                65.9
TLR5_HUMAN          85          T           B3Y637_PONPY        102            S           3j0a      A         35.4                35.4
TLR5_HUMAN          300         V           B3Y637_PONPY        166            I           3j0a      A         2.7                 2.7
TLR5_HUMAN          645         V           B9VGL4_ATEGE        68             G           3j0a      B         51.9                11.3
TLR5_HUMAN          791         V           B9VH34_PANTR        162            A           3j0a      A         16.9                16.9
TLR5_HUMAN          108         Y           B3Y635_PANPA        162            H           3j0a      A         60.3                60.3
TLR5_HUMAN          333         Y           B9VGL2_SAGIM        102            D           3j0a      B         49.9                49.9
TMX1_HUMAN          124         I           Q5R5F9_PONAB        102            T           1x5e      A         34.6                34.6
TMX1_HUMAN          80          I           Q5R5F9_PONAB        142            V           1x5e      A         2.4                 2.4
TMX1_HUMAN          94          R           Q5R5F9_PONAB        162            Q           1x5e      A         33.6                33.6
TMX2_HUMAN          229         A           TMX2_MACFA          102            V           2dj0      A         51.1                51.1
TMX2_HUMAN          155         R           TMX2_PONAB          162            K           2dj0      A         76.5                76.5
TMX2_HUMAN          167         S           TMX2_MACFA          162            A           2dj0      A         14.9                14.9
TMX2_HUMAN          204         T           TMX2_PONAB          102            M           2dj0      A         94.4                94.4
TNR21_HUMAN         207         T           Q4R471_MACFA        142            A           3qo4      A         50                  50
TNR3_HUMAN          397         P           Q5RDW2_PONAB        166            L           1rf3      B         88.8                88.8
TOP2B_HUMAN         1172        E           Q5REX2_PONAB        162            D           3qx3      A         43.8                43.8
TOP2B_HUMAN         537         L           Q5REX2_PONAB        142            Q           3qx3      B         4.9                 4.9
TP53B_HUMAN         1540        L           B0KWF8_CALJA        300            V           3lh0      A         53.4                12.5
TP8L2_HUMAN         163         D           TP8L2_OTOGA         102            E           3f4m      A         92.4                92.4
TP8L2_HUMAN         118         G           TP8L2_OTOGA         162            D           3f4m      A         39.9                39.9
TP8L2_HUMAN         68          I           TP8L2_PAPAN         142            V           3f4m      A         58.2                58.2
TP8L2_HUMAN         92          Q           TP8L2_OTOGA         142            E           3f4m      A         51.3                19.4
TP8L2_HUMAN         121         T           TP8L2_CALJA         142            I           3f4m      A         29.2                29.2
TPA_HUMAN           331         K           TPA_PONAB           166            R           1a5h      A         22.6                22.6
TPA_HUMAN           539         Q           TPA_PONAB           68             E           1bda      A         55.4                55.4
TPA_HUMAN           487         T           TPA_PONAB           33             A           1bda      A         27.7                27.7
TPA_HUMAN           238         P           TPA_PONAB           102            L           1tpk      A         38                  38
TPA_HUMAN           221         S           TPA_PONAB           162            L           1pml      A         47.1                47.1
TPH1_HUMAN          296         A           B3VS09_PONPY        142            S           3hf6      A         33.2                33.2
TPH1_HUMAN          285         S           B3VS06_PANPA        142            T           1mlw      A         21                  21
TPMT_HUMAN          215         R           TPMT_PONPY          162            H           2bzg      A         53                  53
TRA2B_HUMAN         127         L           Q5RBW8_PONAB        142            S           2cqc      A         51.4                51.4
TRAF6_HUMAN         455         E           TRAF6_CERTO         69             D           1lb6      A         66.3                66.3
TRAF6_HUMAN         52          E           TRAF6_MACMU         142            D           2eci      A         89                  89
TRAF6_HUMAN         160         M           TRAF6_CERTO         162            V           3hcs      A         35.6                35.6
TRFE_HUMAN          448         I           TRFE_PANTR          102            V           2hau      A         0                   0
TRI18_HUMAN         144         E           Q5RFL0_PONAB        162            D           2jun      A         52                  52
TRYB2_HUMAN         73          A           A8CXJ5_PONAB        142            V           1a0l      A         0                   0
TRYB2_HUMAN         85          A           B8Q222_MACFA        162            D           2fpz      B         24.3                24.3
TRYB2_HUMAN         201         D           A8C6G1_9PRIM        102            N           2fs9      C         76.2                71.7
TRYB2_HUMAN         118         I           A8CXJ8_PONAB        102            T           2za5      D         34.9                12.5
TRYB2_HUMAN         153         M           B8Q222_MACFA        102            T           2fs8      B         9.6                 9.6
TRYB2_HUMAN         185         N           A8C6G4_9PRIM        162            D           1a0l      C         10.2                10.2
TRYB2_HUMAN         233         N           A8CXJ6_PONAB        142            D           2fs8      C         96.6                96.6
TRYB2_HUMAN         53          P           A8CXJ8_PONAB        142            Q           1a0l      C         90.4                70.6
TRYB2_HUMAN         35          Q           B8Q222_MACFA        142            K           2fpz      D         53.9                53.9
TRYB2_HUMAN         168         R           A8CXJ8_PONAB        166            H           1a0l      B         62.3                51.1
TRYB2_HUMAN         168         R           A8C590_PANTR        162            S           1a0l      B         62.3                51.1
TRYB2_HUMAN         105         S           A8CXJ8_PONAB        162            G           2za5      C         34.2                34.2
TRYB2_HUMAN         148         T           A8C6G4_9PRIM        142            N           2bm2      A         54.7                54.7
TRYB2_HUMAN         215         T           A8CXJ8_PONAB        68             S           2za5      B         39.1                39.1
TRYB2_HUMAN         133         V           A5HBA3_MACFA        142            A           1a0l      B         44.5                44.5
TRYB2_HUMAN         133         V           A8CXJ8_PONAB        69             I           1a0l      B         44.5                44.5
TRYB2_HUMAN         80          V           A8C590_PANTR        142            F           2bm2      B         93.6                49.1
TRYB2_HUMAN         114         Y           A5HBA2_PANTR        142            H           2bm2      D         66.7                5.8
TRYB2_HUMAN         263         Y           A5HBA3_MACFA        162            C           2bm2      B         4.4                 4.4
TRYB2_HUMAN         96          Y           A8C6G6_9PRIM        142            H           2za5      D         27.3                6.9
TSAP1_HUMAN         84          A           TSAP1_PONAB         142            V           2div      A         29.4                29.4
TSN_HUMAN           125         I           TSN_PONAB           142            M           3pja      A         2.6                 2.6
TYSY_HUMAN          150         E           C1KES7_SAISC        142            D           3ejl      B         62.8                62.8
TYSY_HUMAN          163         R           C1KES5_LEMCA        142            K           1ypv      A         50.3                20.8
TYSY_HUMAN          185         R           C1KES5_LEMCA        162            K           3ed7      A         16.9                11
TYSY_HUMAN          206         S           C1KES7_SAISC        162            G           3ob7      C         36.6                36.6
TYSY_HUMAN          125         T           C1KES6_MACMU        142            A           3gh2      X         39.7                39.7
TYSY_HUMAN          170         T           C1KES2_PANTR        142            S           2rd8      A         68.5                68.5
UB2G1_HUMAN         109         E           UB2G1_MACFA         142            G           2awf      A         75                  75
UB2L3_HUMAN         47          D           A9RA83_PAPAN        162            N           3sy2      D         34.3                34.3
UB2L3_HUMAN         20          K           A9RA83_PAPAN        142            E           1c4z      D         35                  35
UB2L3_HUMAN         67          K           A9RA83_PAPAN        102            R           3sqv      C         26.4                26.4
UB2L3_HUMAN         26          Q           UB2L3_PONAB         142            R           1c4z      D         11.6                11.6
UB2V1_HUMAN         75          Y           UB2V1_PONAB         142            C           2hlw      A         1                   1
UBE2N_HUMAN         83          L           UBE2N_MACFA         142            S           1j7d      B         63                  4.9
UBE2S_HUMAN         89          G           Q2QD03_9PRIM        142            V           1zdn      B         14.6                14.6
UBE3A_HUMAN         640         K           Q4R392_MACFA        102            R           1d5f      C         6.8                 6.8
UBL4A_HUMAN         12          E           B0KWT6_CALJA        142            D           2dzi      A         49.3                49.3
UBP15_HUMAN         26          K           Q4R7K3_MACFA        142            E           3pv1      A         60.9                58.3
UBP8_HUMAN          1018        G           Q4R3B8_MACFA        162            D           2gfo      A         52.1                52.1
UBQL1_HUMAN         554         L           UBQL1_PONAB         142            P           2jy5      A         0                   0
UCHL3_HUMAN         169         H           Q5R489_PONAB        142            R           1uch      A         1.3                 1.3
UFO_HUMAN           191         S           Q14UF1_CERAE        102            N           2c5d      C         55.6                55.6
UMPS_HUMAN          304         C           PYR5_PONAB          33             R           3mw7      B         65.3                65.3
UMPS_HUMAN          228         G           PYR5_PONAB          69             S           2eaw      B         9.3                 9.3
UMPS_HUMAN          330         I           PYR5_PONAB          68             V           3ewz      B         81.6                17.3
UMPS_HUMAN          459         R           PYR5_PONAB          168            C           2jgy      A         11                  11
UMPS_HUMAN          56          I           PYR5_PONAB          142            T           2wns      A         20.6                20.6
UMPS_HUMAN          136         V           PYR5_PONAB          162            A           2wns      A         0.3                 0.3
UMPS_HUMAN          189         V           PYR5_PONAB          102            I           2wns      A         10.2                10.2
UN45A_HUMAN         68          H           UN45A_PONAB         142            Y           2dba      A         13.2                13.2
USO1_HUMAN          368         L           Q5R7N7_PONAB        142            P           2w3c      A         4.4                 4.4
VAT1L_HUMAN         214         S           Q5R480_PONAB        142            P           4a27      A         13.5                13.5
VAT1L_HUMAN         342         Y           Q5R480_PONAB        102            F           4a27      A         5.8                 5.8
VAV2_HUMAN          844         R           Q5REF3_PONAB        166            G           2dm1      A         34.8                34.8
VCAM1_HUMAN         100         E           Q5R847_PONAB        162            K           1vsc      A         81.9                81.9
VCAM1_HUMAN         77          T           Q5R847_PONAB        142            A           1vca      A         36.9                2.5
VEGFC_HUMAN         116         T           B6EBK4_MACMU        142            A           2x1x      E         65.5                57.7
VIGLN_HUMAN         1092        D           VIGLN_PONAB         102            G           2ctl      A         97.6                97.6
VIME_HUMAN          371         N           VIME_PANTR          142            D           1gk4      B         61.9                61.9
VIME_HUMAN          317         T           VIME_MACFA          162            N           3klt      C         30.8                30.8
VIME_HUMAN          179         A           VIME_MACFA          142            T           3uf1      A         38.2                28.2
VIP2_HUMAN          67          I           VIP2_PONAB          142            V           3t9b      A         1                   1
WIF1_HUMAN          153         D           Q4G408_MACMU        142            N           2d3j      A         3.8                 3.8
WWP1_HUMAN          546         G           Q4R3S4_MACFA        166            S           1nd7      A         47.3                47.3
X3CL1_HUMAN         31          K           Q5R973_PONAB        142            R           1f2l      A         68.8                47.4
XIAP_HUMAN          409         V           B1MTJ9_CALMO        166            I           2kna      A         45.7                45.7
XRCC5_HUMAN         699         E           Q4R710_MACFA        33             D           1rw2      A         42.2                42.2
XRCC6_HUMAN         332         E           Q4R829_MACFA        162            G           1jey      A         74.8                74.8
XRCC6_HUMAN         460         G           Q4R673_MACFA        69             D           1jeq      A         39.5                39.5
XRCC6_HUMAN         548         E           Q4R673_MACFA        166            D           3rzx      B         97.2                75.6
ZCCHV_HUMAN         799         S           B0LB04_PANPA        300            A           2x5y      A         16.5                16.5
ZEB2_HUMAN          700         Y           Q5RDN5_PONAB        102            H           2da7      A         93.2                93.2
ZFY_HUMAN           591         I           Q9GM78_HYLSY        142            V           1xrz      A         6.3                 6.3
ZHX1_HUMAN          628         E           A1YFL0_SAGLB        166            D           2ecb      A         85.2                85.2
ZHX1_HUMAN          590         S           ZHX1_PONPY          69             N           2ecb      A         33.8                33.8
ZKSC5_HUMAN         776         H           A1YFU0_SAGLB        102            N           2em5      A         95.9                95.9
ZKSC5_HUMAN         780         R           A2T803_PONPY        142            K           2em5      A         54.2                54.2
ZKSC5_HUMAN         629         G           A2D5V3_LAGLA        142            R           2emz      A         63.9                63.9
ZKSC5_HUMAN         660         S           Q4R342_MACFA        162            A           2yso      A         78                  78
ZN224_HUMAN         401         K           ZNFP_CERAE          162            Q           2enc      A         49.8                49.8
ZN483_HUMAN         434         S           A2T7J6_PONPY        69             T           2ctu      A         91                  91
ZN483_HUMAN         410         T           A2D652_MACMU        102            I           2ctu      A         44.5                44.5
ZN692_HUMAN         467         R           Q5RBM2_PONAB        142            C           2d9h      A         27.3                27.3
ZNHI3_HUMAN         46          T           ZNHI3_MACMU         162            A           2yqq      A         77.8                77.8
ZNHI3_HUMAN         33          V           ZNHI3_MACMU         142            A           2yqq      A         77                  77
